# Supplementary material for: T-bet Activates Th1 Genes through Mediator and the Super Elongation Complex
Source: Cell Rep. 2016 Jun 9;15(12):2756–70. doi: 10.1016/j.celrep.2016.05.054 (PMC4920892; doi:10.1016/j.celrep.2016.05.054)
Supplement: Table S1. Th1 and Th2 Genes Identified by Gene Expression Profiling, Related to Figure 1 — Worksheet 1 shows genes significantly more highly expressed in human Th1 or Th2 cells after 13 days polarization (Agilent human G3 arrays). Worksheet 2 shows genes significantly more highly expressed in human Th1 or Th2 cells after 28 days polarization (Affymetrix U133 plus 2 arrays). [file mmc2.xlsx]

## Sheet: Day 13 Th1 genes (Agilent)
Gene symbol	Gene name	Donor1.d7.Th1	Donor1.d13.Th1.unactivated	Donor1.d13.Th1.activated	Donor2.d7.Th1	Donor2.d13.Th1.unactivated	Donor2.d13.Th1.activated	Donor3.d7.Th1.unactivated	Donor3.d7.Th1.activated	Donor3.d13.Th1.unactivated	Donor3.d13.Th1.activated	Donor1.d7.Th2	Donor1.d13.Th2.unactivated	Donor1.d13.Th2.activated	Donor2.d7.Th2	Donor2.d13.Th2.unactivated	Donor2.d13.Th2.activated	Donor3.d7.Th2.unactivated	Donor3.d7.Th2.activated	Donor3.d13.Th2.unactivated	Donor3.d13.Th2.activated	Th1 < Th2 rank	Th1 > Th2 rank	Th1 < Th2 p. value	Th1 > Th2 p.value	Th1 < Th2 pfp value	Th1 > Th2 pfp value	Log(2) Average Th1/Th2
EPAS1	endothelial PAS domain protein 1	5.67466	5.49813	5.66554	6.40956	4.89734	5.4112	6.28296	6.17464	6.66557	6.62366	1.93198	0.973597	1.45129	2.18855	1.27941	1.91756	1.82335	1.80143	1.72952	2.12805	26767	2	1	0	1.00004	0	4.20785
ANXA3	annexin A3	7.13475	6.19499	5.99547	7.94244	6.69154	5.82234	6.55039	6.20867	5.6721	5.97096	2.79792	2.85146	3.04412	2.89773	1.68928	1.9862	-0.144687	-0.136577	-0.520612	-0.533177	26766	3	1	0	1.00007	0	5.0252
G0S2	G0/G1switch 2	4.02548	4.44894	4.85164	5.56699	5.38702	5.53372	6.79374	7.11268	5.77953	5.84693	-1.15403	-0.756814	0.218747	0.098537	0.431955	3.08673	-0.968372	0.123789	-1.20906	0.84616	26765	4	1	0	1.00011	0	5.4629
TMEM213	transmembrane protein 213	9.48635	7.3856	6.42234	8.659	6.43142	5.73365	6.87545	6.84675	7.09824	5.00004	2.60157	3.79261	2.75546	3.57572	3.06878	1.79824	1.19391	2.44798	2.81473	1.94355	26762	7	1	0	1.00022	0	4.39463
MYH7	myosin, heavy chain 7, cardiac muscle, beta	3.2849	4.23215	3.5416	4.44611	4.37532	3.00172	4.18363	4.17913	4.79291	3.35845	0.297166	0.575709	0.777412	1.211	1.23916	0.94673	-0.549259	0.064376	-0.462813	-0.169798	26761	8	1	0	1.00026	0	3.54662
CCR1	chemokine (C-C motif) receptor 1	1.3822	3.78384	3.14812	5.6027	8.09056	6.97162	4.12507	3.28265	5.88672	2.21425	-2.8681	-3.92489	-3.91752	-0.246848	1.31587	0.537645	-1.76719	-1.18544	-1.66804	-1.95012	26760	9	1	0	1.0003	0	6.01624
LOC100507421	transmembrane protein 178-like	3.879	5.65704	4.76946	3.15199	5.49229	3.59167	3.80157	3.57267	6.0376	4.9046	1.74654	1.86764	0.538785	1.35091	0.343202	2.06288	0.237467	-0.383766	0.804158	0.017207	26758	11	1	0	1.00037	0	3.62729
C15orf48	chromosome 15 open reading frame 48	2.6749	6.26672	4.09129	2.37122	5.52553	3.74802	4.3734	4.32764	6.29719	6.30246	1.82335	0.886241	2.14709	-0.717762	-0.66628	-0.548087	-0.671454	-0.92665	-1.16356	-1.70107	26757	12	1	0	1.00041	0	4.75166
ETV7	ets variant 7	4.04705	5.38503	5.74712	4.46155	3.38364	5.81049	4.36068	4.25235	4.16783	2.86208	-0.193951	-0.756322	2.12064	0.784595	0.784595	2.80937	-0.857863	0	0	-0.386601	26755	14	1	0	1.00049	0	4.01733
HSD11B1	hydroxysteroid (11-beta) dehydrogenase 1	5.38071	5.70621	4.68546	3.94066	4.37799	2.50395	4.21324	4.28261	4.34945	4.40575	1.44813	1.70245	2.52697	0.071197	1.06286	0.071197	-0.469371	-0.7275	0.768023	-0.681522	26754	15	1	0	1.00052	0	3.80736
STEAP1	six transmembrane epithelial antigen of the prostate 1	1.71621	2.0349	2.45663	4.2752	4.62202	4.76335	5.96064	5.90484	4.3391	4.44993	0.564792	-0.463309	0.710588	0.356239	-0.03456	1.10511	0.657195	-0.001559	0.195689	-0.409206	26753	16	1	0	1.00056	0	3.78419
ATP8B4	ATPase, class I, type 8B, member 4	3.29714	4.62719	4.58575	4.32744	5.58018	4.58857	3.79948	3.89836	3.82626	3.97809	0.264751	0.480062	2.81169	1.7759	1.1544	1.73907	0.883965	-0.298548	0.601285	1.43631	26752	17	1	0	1.0006	0	3.16596
DMD	dystrophin	2.77001	3.11534	3.57854	3.32369	3.43164	3.52587	3.04088	2.98703	3.20081	3.39504	0.212766	0.426003	1.49081	0.431621	0.900508	1.79314	0.201478	-0.377037	-0.094047	-0.028429	26751	18	1	0	1.00064	0	2.7412
PRR5L	proline rich 5 like	3.77806	3.87428	4.97202	1.31938	1.15821	2.75006	3.04735	3.50306	2.82795	1.92451	0.971864	0.862454	0.385985	-2.53921	-1.74994	-1.78587	-1.13511	-1.35954	-0.763296	-2.35907	26749	20	1	0	1.00071	0	3.86266
LMO4	LIM domain only 4	1.01233	1.97027	1.96638	1.54498	1.72962	1.79264	2.31271	2.63357	2.76587	3.38304	-1.54486	-0.253708	-1.0755	-1.3821	-0.59871	-0.741618	-0.319742	-0.373397	0.611144	0.06258	26746	23	1	0	1.00082	0	2.67273
ENPP2	ectonucleotide pyrophosphatase/phosphodiesterase 2	3.36083	3.00717	3.52652	3.16695	1.4253	2.55446	4.8818	5.39946	4.38177	5.70517	-0.215193	0.230846	0.940215	-0.568415	0.624021	0.281847	1.17471	0.549157	1.5415	0.297812	26745	24	1	0	1.00086	0	3.25529
ENST00000390252	ENST00000390252	4.96348	4.63309	4.00721	3.32732	3.14788	3.33247	3.47133	2.97858	3.5426	4.0598	0.519123	2.58396	0.339702	1.00235	2.00204	1.21611	0.931412	-0.557513	2.08498	0.035046	26744	25	1	0	1.0009	0	2.73066
MATN4	matrilin 4	3.21977	3.88074	3.9175	4.28854	2.52407	4.55432	3.66241	4.09547	3.84149	3.09211	0	0.758048	3.04027	1.32153	0.958982	1.22193	-0.177152	0	0	0	26743	26	1	0	1.00093	0	2.99528
ATP6V0A4	ATPase, H+ transporting, lysosomal V0 subunit a4	4.74547	3.11621	3.6905	5.16732	2.57701	3.49046	4.83979	4.29769	3.93159	5.29105	1.30301	-1.25891	1.39811	0.621471	0.204097	2.01233	2.03162	2.26644	-0.057073	1.96351	26742	27	1	0	1.00097	0	3.06625
PRDM8	PR domain containing 8	1.16655	2.50114	2.56259	1.12357	2.07369	1.53639	1.88598	1.20112	3.46657	1.75748	-0.964688	-0.427089	0.244517	-1.67972	-0.244022	0.116028	-1.0287	-1.07714	0.226592	-0.400238	26739	30	1	0	1.00108	0	2.45095
SLAMF7	SLAM family member 7	1.45677	1.91063	1.85071	2.64117	3.32059	2.77741	3.87944	4.01305	4.1175	4.19873	-1.07327	-1.21496	0.048633	-0.714863	-0.162702	0.909842	0.619532	0.39185	1.06923	1.46596	26732	37	1	0	1.00135	0	2.88267
DNAJC6	DnaJ (Hsp40) homolog, subfamily C, member 6	2.96422	3.35367	3.91804	3.34514	3.64859	3.97496	3.94405	3.62915	4.14404	4.28589	1.39173	1.98642	2.31809	0.947308	2.18399	2.28977	1.40895	1.6786	0.976353	1.01182	26731	38	1	0	1.00138	0	2.10147
EPSTI1	epithelial stromal interaction 1 (breast)	2.35935	1.77834	2.0663	2.53225	2.22163	2.07899	3.48367	2.88523	3.14296	2.12643	-0.361807	0.650199	-0.163148	0.288569	1.56757	1.39574	-1.28208	-0.733008	0.556885	-0.806329	26729	40	1	0	1.00146	0	2.35626
ENPP6	ectonucleotide pyrophosphatase/phosphodiesterase 6	2.27924	2.97165	1.9446	4.05425	2.08698	1.83122	2.76961	2.30252	2.8036	1.29014	0	0.145969	0	0.815402	0.815402	0.815402	0	0	0	0	26727	42	1	0	1.00153	0	2.17416
MAST4	microtubule associated serine/threonine kinase family member 4	2.19738	2.09121	1.5333	2.41699	1.90265	1.97944	1.85495	1.9712	2.23608	1.60326	-0.046572	0.570504	-0.223427	0.149617	0.437613	0.648049	-0.398924	0.016209	-0.220449	0.397852	26724	45	1	0	1.00165	0	1.8456
CLIC2	chloride intracellular channel 2	2.46703	2.30221	2.69602	3.3315	2.49811	2.59019	4.30247	3.89771	3.51849	3.43357	0.536231	0.559241	0.471219	2.05682	1.57592	1.89742	1.07301	0.865464	-0.331226	0.9809	26722	47	1	0	1.00172	0	2.13523
PLSCR1	phospholipid scramblase 1	2.18683	1.89172	1.19101	3.09556	3.10669	2.11188	3.74617	3.54241	3.42824	3.53638	0.036907	0.318323	0.563177	0.075785	0.632482	1.62911	0.764445	0.667402	0.723963	0.373284	26720	49	1	0	1.0018	0	2.2052
CDO1	cysteine dioxygenase, type I	4.80574	3.7618	1.05034	5.48388	3.44694	3.18657	4.43595	4.37044	3.11991	2.58338	1.08732	1.24189	0.101293	0.716875	2.62748	1.99875	0.714742	-0.432546	-0.358909	-0.990046	26716	53	1	0	1.00195	0	2.95381
GPR34	G protein-coupled receptor 34	2.17855	4.86509	5.54864	3.19571	4.84701	5.45437	2.40694	2.74063	3.01223	2.87804	-0.337577	0.378126	3.19692	-0.071154	0.339589	1.97821	0.183578	0.042696	0.039981	0.948747	26714	55	1	0	1.00202	0	3.04281
ALOX5	arachidonate 5-lipoxygenase	2.31837	2.11117	2.04983	1.96136	1.29836	1.83153	2.16756	2.13271	4.14174	4.46428	-0.523085	-0.400074	-1.58008	-1.18594	-1.31728	-1.40406	-0.306807	-0.216374	1.70935	1.47177	26713	56	1	0	1.00206	0	2.82295
MLLT4	myeloid/lymphoid or mixed-lineage leukemia (trithorax homolog, Drosophila); translocated to, 4	2.95316	3.15397	3.40021	3.25896	3.56345	3.79047	3.29328	3.97282	4.025	5.16077	1.75742	1.35529	2.23053	1.50608	1.27163	2.39001	1.91688	1.40085	1.03341	2.55001	26712	57	1	0	1.0021	0	1.916
ENST00000492167	ENST00000492167	3.51853	3.89031	3.20447	4.94959	4.07229	3.82757	2.71361	1.09501	3.38076	3.08054	-0.25564	1.27803	-0.321806	1.80163	1.89292	1.09319	0.677388	-0.32458	2.51811	-0.769426	26705	64	1	0	1.00236	0	2.61429
MTMR11	myotubularin related protein 11	2.39027	2.74095	2.81962	1.89202	1.70205	1.54994	1.93477	1.98143	3.83666	3.78497	0.671871	1.64358	0.759556	-0.125205	-0.382162	0.82844	1.36032	-0.998769	-0.80031	0.400917	26700	69	1	0	1.00255	0	2.12744
LACC1	laccase (multicopper oxidoreductase) domain containing 1	2.89614	3.12612	2.19166	1.98677	2.54444	2.70922	3.3114	2.4667	3.65126	2.48297	0.38339	-0.224481	1.10534	1.51353	1.36184	1.4068	1.94521	-0.04733	0.588262	0.995603	26695	74	1	0	1.00273	0	1.83385
IFNG	interferon, gamma	9.66132	9.14831	8.52675	6.41682	7.39092	6.36186	9.07697	8.82956	9.67063	8.61078	-0.349105	0.762126	4.94858	1.1731	0.154056	4.20954	4.73495	2.15127	2.69921	9.77358	26690	79	1	0	1.00292	0	5.34366
HS6ST2	heparan sulfate 6-O-sulfotransferase 2	2.58151	1.81968	2.9494	1.61824	1.53432	1.39347	1.44167	1.76444	3.2621	4.28656	0.994978	-0.389423	1.5218	0.489379	0.624609	0.630386	-0.194921	-0.211146	-0.005284	-0.288133	26688	81	1	0	1.003	0	1.94791
IFI30	interferon, gamma-inducible protein 30	2.83954	3.15887	1.98655	3.62055	3.95824	2.59845	2.64011	2.38022	3.37733	2.34831	0.836269	0.875731	0.778808	2.03358	2.19693	1.76345	0.253676	0.584421	1.09242	0.642792	26687	82	1	0	1.00304	0	1.78501
IRAK3	interleukin-1 receptor-associated kinase 3	2.95609	3.36539	2.82056	3.86036	2.55341	2.63953	3.98529	3.65201	3.14255	3.1821	0.880377	3.05991	2.03503	2.55755	1.46935	1.10119	-0.123104	0.423673	0.988694	-0.09939	26676	93	1	0	1.00345	0	1.9864
CYFIP1	cytoplasmic FMR1 interacting protein 1	3.11282	3.01809	2.97613	3.36399	3.0381	2.65597	3.12814	2.79038	2.7175	3.00068	1.35312	1.03891	1.65543	1.396	1.17329	1.66198	2.09814	1.98119	1.62104	1.74604	26674	95	1	3.7358e-07	1.00352	0.000105263	1.40767
EGFL6	EGF-like-domain, multiple 6	5.68244	5.46924	4.34403	6.15556	6.39375	5.03054	6.60473	6.51713	4.31877	4.40362	3.96451	3.67082	2.63522	5.41266	4.46147	2.74673	3.19325	3.18453	2.57619	2.44078	26673	96	1	3.7358e-07	1.00356	0.000104167	2.06336
NPTX1	neuronal pentraxin I	4.33164	5.91248	5.7738	4.81471	6.35091	6.15542	2.97191	5.07806	5.44308	5.73766	2.98095	1.7981	3.64209	4.09512	3.01716	4.27873	3.44076	1.94474	2.95832	3.88759	26671	98	0.999999	7.47161e-07	1.00364	0.000204082	2.05261
EBI3	Epstein-Barr virus induced 3	5.04527	4.9732	5.36215	5.25561	3.83398	4.62954	5.67067	5.89921	5.43823	5.30201	3.74288	2.60773	4.12102	3.87586	3.08691	4.23733	3.67189	3.36298	3.12195	3.78349	26670	99	0.999999	7.47161e-07	1.00367	0.00020202	1.57978
STX3	syntaxin 3	2.88899	3.38002	2.73446	2.33241	2.21421	1.93249	3.8939	3.28156	3.8703	4.28494	0.668694	2.43497	0.441946	-1.02821	1.00859	-0.371561	0.826628	1.63586	2.86435	1.14451	26669	100	0.999999	7.47161e-07	1.00371	0.0002	2.11875
C4BPB	complement component 4 binding protein, beta	3.61152	3.63424	3.78906	2.19884	1.45866	1.18018	3.65692	3.70103	4.82971	4.97282	1.41123	0.863564	0.991769	0.260672	0.498789	0.167859	1.73043	1.75903	1.46858	1.80897	26668	101	0.999999	7.47161e-07	1.00375	0.00019802	2.20721
CCNA1	cyclin A1	1.48116	1.46027	1.08018	4.43508	2.71522	1.57121	4.41427	4.45921	3.04913	3.08519	0	0	0	0.978525	0.978525	0.696447	1.80111	1.01441	0.880577	0.680934	26666	103	0.999999	7.47161e-07	1.00382	0.000194175	2.07204
CDYL2	chromodomain protein, Y-like 2	3.16062	3.11779	3.14868	2.69642	2.78022	2.44777	3.07721	3.40022	3.52111	4.98128	1.79015	1.44126	2.17032	1.40516	1.74025	2.13112	2.10737	1.74223	1.46419	2.07819	26665	104	0.999999	7.47161e-07	1.00386	0.000192308	1.42611
GALNT10	UDP-N-acetyl-alpha-D-galactosamine:polypeptide N-acetylgalactosaminyltransferase 10 (GalNAc-T10)	2.46978	2.52131	2.54085	2.21241	2.05812	1.58975	3.36171	2.73401	2.95974	2.81241	0.812402	1.12645	1.72308	-0.298101	0.569957	1.49038	1.10804	1.34776	1.50443	1.13668	26661	108	0.999999	1.12074e-06	1.00401	0.000277778	1.4739
PNMA2	paraneoplastic antigen MA2	4.44889	3.54847	3.9214	4.26997	1.43695	2.05212	4.65784	4.27161	3.08315	3.31044	2.16208	0.550658	2.27753	2.22792	1.08133	1.7242	2.24785	1.84294	0.704154	0.038696	26659	110	0.999999	1.12074e-06	1.00409	0.000272727	2.01435
PRG4	proteoglycan 4	2.54396	2.26549	4.00063	3.42431	2.34798	3.83353	3.13213	3.70587	2.07561	4.10783	0	0	1.93316	0.224847	0.387043	0.963276	0.272733	0	0	5.15389	26653	116	0.999999	1.49432e-06	1.00431	0.000344828	2.25024
LOC541471	uncharacterized LOC541471	4.95958	5.4241	5.66163	4.25669	4.58763	4.85674	4.353	3.68133	5.93508	5.32695	2.72672	3.88119	4.08377	2.31528	3.61253	4.09159	2.02783	1.97928	3.9415	3.47823	26650	119	0.999999	1.49432e-06	1.00443	0.000336134	1.69048
CD38	CD38 molecule	2.93693	1.73923	1.77456	3.75312	2.78719	2.60473	6.96678	6.91037	6.16726	5.88493	-0.633467	-1.71271	-2.44487	1.07514	-0.328665	-0.296261	2.60371	2.66907	2.46353	2.42805	26649	120	0.999999	1.49432e-06	1.00446	0.000333333	3.57016
GADD45G	growth arrest and DNA-damage-inducible, gamma	5.05661	5.54771	5.43725	5.27866	6.19373	6.04489	5.22756	5.48944	5.94441	6.12527	2.73552	3.06413	4.51647	2.93321	3.66413	5.22605	3.05087	2.07888	3.95253	6.02307	26646	123	0.999998	1.8679e-06	1.00458	0.000406504	1.91007
UNQ6494	uncharacterized LOC100129066	6.04532	6.39823	6.86832	6.27152	6.00216	5.61629	5.45648	5.28205	5.97032	4.57836	3.48098	4.54782	5.77768	4.66124	2.74166	4.09727	3.57005	3.19436	4.59469	4.65581	26645	124	0.999998	1.8679e-06	1.00461	0.000403226	1.71675
RCAN2	regulator of calcineurin 2	3.51058	3.6483	3.75442	4.18994	3.62239	4.29491	1.48223	2.1105	3.10774	3.66662	1.42955	2.27054	3.09078	0.269784	2.57411	2.58326	-0.21153	0.360034	1.1226	0.508896	26643	126	0.999998	1.8679e-06	1.00469	0.000396825	1.93896
IL31RA	interleukin 31 receptor A	2.0931	2.09935	2.37405	1.33058	2.31309	1.19366	4.31195	3.21895	3.5494	3.91935	0.539133	1.71819	1.4685	0	0	0.530327	1.32315	0.57713	1.32315	1.25415	26641	128	0.999998	1.8679e-06	1.00477	0.000390625	1.76697
FES	feline sarcoma oncogene	2.7506	3.46778	2.67598	5.96892	6.32952	6.19669	5.10856	5.04647	5.91582	5.82347	-0.065119	0.726962	1.95572	2.38606	3.67741	4.66233	3.13008	2.50349	2.89349	3.16091	26625	144	0.999998	2.24148e-06	1.00537	0.000416667	2.42525
NPDC1	neural proliferation, differentiation and control, 1	3.62824	3.75607	2.96514	2.90843	3.02985	2.47826	4.14742	4.04079	4.51939	4.29193	1.40779	1.80696	1.75335	1.238	0.868096	1.14976	2.8384	2.83177	2.94628	2.69825	26621	148	0.999997	2.61506e-06	1.00552	0.000472973	1.62268
EIF4E3	eukaryotic translation initiation factor 4E family member 3	1.51733	2.6778	1.41338	1.24545	1.75502	2.49274	3.03072	1.98774	2.26708	2.38582	0.137454	1.42243	1.55027	-0.025723	-0.431342	0.6109	-0.16269	0.107621	0.626475	1.46424	26619	150	0.999997	2.61506e-06	1.00559	0.000466667	1.54734
IL12RB2	interleukin 12 receptor, beta 2	8.89607	8.10734	7.71601	7.66137	8.79219	8.24904	8.14734	7.48011	7.69327	7.92214	3.49788	5.46164	7.23736	4.78174	4.63289	7.14174	7.15974	6.3039	5.3591	8.48879	26616	153	0.999997	2.98864e-06	1.00571	0.000522876	2.06001
FAM172BP	family with sequence similarity 172, member B pseudogene	5.0745	4.66591	4.7124	4.54905	3.09368	3.67862	4.05793	3.14327	3.72182	1.36185	1.26561	2.57246	3.03391	1.61197	1.14423	2.0486	1.8109	1.07194	2.46477	2.93092	26614	155	0.999997	2.98864e-06	1.00578	0.000516129	1.81037
GBP1	guanylate binding protein 1, interferon-inducible	2.2792	2.3174	2.58323	2.34986	2.53911	1.86958	2.96371	2.44597	2.01757	3.13315	0.212529	2.10822	1.08085	0.668364	1.69684	1.37244	0.532556	0.585765	2.04839	0.736646	26609	160	0.999996	3.7358e-06	1.00597	0.000625	1.34562
lincRNA:chr2:112005726-112123291_R	lincRNA:chr2:112005726-112123291_R	4.60154	4.21614	3.97678	3.92759	4.2582	4.48301	3.34854	2.24978	5.21866	3.92265	1.99529	2.36767	3.01142	2.43932	3.66426	3.82383	0.491366	0.110492	2.75504	1.73279	26608	161	0.999996	3.7358e-06	1.00601	0.000621118	1.78114
SLC41A2	solute carrier family 41, member 2	4.61794	3.86266	4.75284	4.94855	4.3225	4.29474	4.10832	4.92582	6.10818	5.37235	3.17733	2.36171	3.41229	3.45994	3.96833	4.58679	3.34536	3.42052	3.07808	2.59798	26607	162	0.999996	4.10938e-06	1.00605	0.000679012	1.39056
lincRNA:chr2:111992304-111994467_R	lincRNA:chr2:111992304-111994467_R	4.91854	5.14584	4.67592	4.5019	4.51866	4.90736	3.83841	2.96421	5.295	3.52545	2.91103	3.78095	3.29912	2.83014	3.82842	3.28877	1.85858	1.17647	3.80447	0.851356	26602	167	0.999996	4.48296e-06	1.00624	0.000718563	1.6662
SIPA1L2	signal-induced proliferation-associated 1 like 2	2.13692	2.17826	6.29658	3.10502	1.93372	4.76003	4.37931	4.49434	2.68163	3.95093	0.60868	1.83853	4.50551	0.473558	-0.207823	3.54596	0.80852	-0.495955	-0.872365	0.202742	26598	171	0.999994	5.60371e-06	1.00639	0.000877193	2.55094
XM_003118976	XM_003118976	2.20122	3.33879	3.93272	1.88739	1.04732	2.31762	2.76495	2.24026	1.8026	3.3747	2.28164	1.34796	1.3344	-0.664502	0.797186	0.1672	1.90671	1.2449	-0.018911	-1.21981	26596	173	0.999994	5.60371e-06	1.00646	0.000867052	1.77308
PALLD	palladin, cytoskeletal associated protein	2.54753	1.99598	2.15104	2.64471	1.8858	2.0131	2.35138	2.47799	1.65538	2.21704	1.54668	0.695785	1.16414	0.873624	0.600979	0.796401	1.39272	1.44369	0.629969	1.29751	26595	174	0.999994	5.60371e-06	1.0065	0.000862069	1.14985
LAG3	lymphocyte-activation gene 3	3.51144	2.75571	3.96112	3.09813	2.29757	3.66495	3.32996	3.66024	3.39911	3.54204	1.37679	-0.004326	2.88898	2.05347	-0.007841	3.01054	2.52487	1.42434	1.22973	2.60619	26593	176	0.999994	5.97729e-06	1.00657	0.000909091	1.61175
ZDHHC19	zinc finger, DHHC-type containing 19	1.82648	2.79724	2.4759	2.7449	2.55304	2.15228	2.34534	2.97367	2.97155	2.97965	0	1.61607	1.06794	0.325399	0.739768	0.899218	0.979452	1.61916	2.12115	2.59172	26591	178	0.999993	7.47161e-06	1.00665	0.0011236	1.38602
IRAK2	interleukin-1 receptor-associated kinase 2	1.11374	2.34539	2.53059	1.67491	2.69095	3.26796	3.5852	4.22853	4.31007	6.13399	0.670284	0.102725	0.582623	0.57348	0.012053	1.32583	2.1562	1.86219	1.14934	3.38924	26589	180	0.999991	8.59235e-06	1.00672	0.00127778	2.00574
OSBP2	oxysterol binding protein 2	1.79694	2.05708	1.24371	2.69435	1.26988	2.04963	2.50185	1.75306	1.29047	2.21823	0.853139	0.106188	-0.472401	0.684137	2.28648	1.02541	0.309657	0.647806	0.303494	-0.510459	26587	182	0.999991	9.33951e-06	1.0068	0.00137363	1.36418
JUN	jun proto-oncogene	2.83633	3.1241	2.62493	1.57311	1.52449	1.2006	3.33035	3.14133	4.7333	4.33853	1.64212	-0.218905	0.470219	-0.201845	-2.29007	-1.11729	1.54369	1.65499	1.44531	3.04449	26586	183	0.999991	9.33951e-06	1.00684	0.00136612	2.24544
P2RX5	purinergic receptor P2X, ligand-gated ion channel, 5	2.41036	2.32938	1.89931	2.49703	2.55726	2.73128	3.52482	3.64992	3.98857	3.53875	1.93946	1.36966	1.52086	1.75307	1.65502	1.52205	2.13836	2.15416	1.76961	0.82308	26584	185	0.99999	1.04603e-05	1.00691	0.00151351	1.24813
lincRNA:chr2:111954496-112125102_R	lincRNA:chr2:111954496-112125102_R	3.05872	3.36274	2.59576	3.56285	3.38639	3.28049	3.99209	2.85841	5.10761	4.65102	1.06325	1.68386	1.74638	1.98183	2.77907	1.94051	2.04135	2.26919	3.51055	2.67364	26583	186	0.999989	1.12074e-05	1.00695	0.0016129	1.41665
TBX21	T-box 21	4.33347	4.53509	4.67909	1.49872	1.28335	1.96045	4.75232	4.92443	4.21538	4.7906	-1.23741	-0.390601	3.20215	-1.27675	-1.97726	0.942229	2.52273	0.326479	-0.167933	5.1489	26580	189	0.999989	1.12074e-05	1.00706	0.0015873	2.98804
TNFRSF18	tumor necrosis factor receptor superfamily, member 18	2.8845	3.96192	4.33729	3.56789	3.76445	4.41343	3.5189	4.09109	3.94862	4.09593	2.3462	0.043047	3.6204	2.59581	1.39887	3.56153	3.05033	2.38203	1.39837	2.91978	26577	192	0.999988	1.19546e-05	1.00717	0.00166667	1.52676
lincRNA:chr2:111965652-112101793_R	lincRNA:chr2:111965652-112101793_R	4.19577	3.44601	3.50383	4.21398	4.39326	4.67743	2.74061	2.49041	4.16649	2.66014	1.26475	2.21142	2.75832	2.49916	3.56044	3.41425	-0.024058	0.447749	2.21391	1.24164	26574	195	0.999988	1.23282e-05	1.00729	0.00169231	1.69003
CXCL10	chemokine (C-X-C motif) ligand 10	3.71191	3.98964	5.09402	4.69195	3.68885	4.44899	5.04294	5.44365	4.51357	3.92789	0	3.19052	4.86711	1.17561	2.92848	3.65937	2.22796	2.30754	3.41628	3.48196	26573	196	0.999987	1.30753e-05	1.00733	0.00178571	1.72986
IL21	interleukin 21	8.90433	7.59278	9.10249	7.1055	5.80023	7.92311	7.84722	9.99931	6.26701	8.00828	3.27282	3.2488	8.5265	1.69956	0.488787	5.71836	4.82018	4.96183	2.88557	9.16911	26567	202	0.999984	1.64375e-05	1.00755	0.00217822	3.37588
ENST00000390247	ENST00000390247	4.19284	4.8588	4.6725	3.24298	2.47429	1.73885	3.35393	2.29017	4.45042	4.14482	2.85752	3.38059	1.7581	2.30116	2.33297	0.811041	-0.278384	0.163637	2.37259	1.61202	26554	215	0.999976	2.42827e-05	1.00803	0.00302326	1.81083
TM6SF1	transmembrane 6 superfamily member 1	3.10392	3.41795	2.55886	3.69777	3.14118	1.97196	3.34748	2.79993	2.92807	2.70346	1.82716	2.22349	1.72977	1.92167	0.708746	0.098128	2.34343	2.206	2.27257	1.79888	26553	216	0.999976	2.42827e-05	1.00807	0.00300926	1.25407
MUC1	mucin 1, cell surface associated	1.37991	2.24304	1.57153	1.48732	2.01919	1.13309	1.1739	1.62024	2.56526	1.84597	1.38518	0.449347	0.753653	0.308531	0.52982	1.06651	0.374593	0.318687	0.583454	0.881545	26536	233	0.999965	3.4743e-05	1.00871	0.00399142	1.03881
TSHZ3	teashirt zinc finger homeobox 3	2.77071	3.6293	5.30636	2.48438	3.02689	4.35184	3.33765	5.08195	3.71663	6.87268	1.07582	0.621644	3.22853	-0.229133	1.59925	2.70469	3.14009	1.02415	0.901744	5.27587	26534	235	0.999965	3.54901e-05	1.00878	0.00404255	2.12357
CD274	CD274 molecule	3.0362	3.64269	4.56166	2.49881	3.11775	4.42248	3.73371	4.84513	3.8294	5.13767	-0.426928	0.861503	3.6159	-0.451508	0.329836	3.1656	1.76551	0.884116	1.51941	5.58331	26531	238	0.999963	3.69845e-05	1.0089	0.00415966	2.19788
lincRNA:chr16:80631802-80632239_R	lincRNA:chr16:80631802-80632239_R	1.48057	2.06725	2.09577	1.96229	2.62999	2.15034	1.87953	1.63999	2.60397	2.72054	0.823955	0.759913	1.22279	0.991066	1.62254	1.8795	1.17997	0.911348	1.05371	0.684554	26530	239	0.999963	3.69845e-05	1.00893	0.00414226	1.01009
GLUL	glutamate-ammonia ligase	3.68348	2.99355	2.67494	3.94883	1.82006	2.12678	3.59135	3.49135	3.06003	4.04566	2.38906	2.48464	1.76592	1.64248	1.31277	0.738634	1.53057	1.9449	2.37178	2.56042	26528	241	0.999962	3.81052e-05	1.00901	0.00423237	1.26949
ATP2B4	ATPase, Ca++ transporting, plasma membrane 4	2.38827	2.83879	1.10526	1.90766	3.11539	1.37136	2.51571	2.18758	3.61342	3.11616	1.20195	1.68096	0.921218	0.742272	1.83687	0.784054	1.21368	1.33283	1.57931	0.808927	26520	249	0.999957	4.25882e-05	1.00931	0.00457831	1.20576
KIAA1671	KIAA1671	2.21478	2.72521	2.47083	1.43049	2.56469	1.66299	2.59412	2.2067	2.119	1.10422	0.950595	1.37315	1.42179	1.47414	1.32841	-0.040516	1.12988	0.668509	1.25049	0.419628	26516	253	0.999955	4.48296e-05	1.00946	0.00474308	1.11169
IL18R1	interleukin 18 receptor 1	3.30542	2.67703	2.79369	2.92748	3.96099	3.71656	3.80031	4.39665	4.34033	3.26727	-0.450168	1.5292	1.96561	0.066848	1.17704	1.70639	1.44018	2.1003	3.48481	5.25745	26508	261	0.999947	5.3422e-05	1.00975	0.00547893	1.69081
FAS	Fas (TNF receptor superfamily, member 6)	3.62365	3.94722	3.40684	3.61274	3.46556	2.82659	4.14827	3.32215	4.12783	3.45498	2.18786	3.075	3.04617	1.81459	2.71658	2.75935	2.15603	2.18386	3.06309	2.7388	26504	265	0.999939	6.08936e-05	1.0099	0.00615094	1.01945
MAP3K8	mitogen-activated protein kinase kinase kinase 8	4.67776	4.9666	5.22154	4.40994	5.04036	5.07118	4.79263	4.72415	4.89406	6.66412	2.01647	3.66664	4.61304	1.79072	3.78782	4.4558	3.51081	2.34423	3.48005	6.17917	26502	267	0.999936	6.35087e-05	1.00997	0.00636704	1.46176
HBEGF	heparin-binding EGF-like growth factor	5.44563	5.78936	5.53731	4.96123	4.09963	4.46897	3.78384	4.80635	4.01058	5.10202	4.46314	2.97313	5.5755	2.74012	2.00806	3.1761	3.37056	3.16234	1.67095	3.97519	26498	271	0.999934	6.61237e-05	1.01012	0.00653137	1.48898
IL2	interleukin 2	4.69483	4.71001	7.03695	4.63687	4.67824	6.78973	6.29678	7.33584	4.0052	6.75257	-0.073306	-0.073306	6.24192	0.248531	0.032056	5.41828	3.01151	0.271367	-0.103194	7.15279	26477	292	0.999911	8.85386e-05	1.0109	0.00811644	3.48104
LAMP3	lysosomal-associated membrane protein 3	2.70439	1.52229	3.15898	3.10211	1.45001	3.66121	5.36361	5.06987	4.41223	5.4662	0.628618	0.671264	2.03593	1.28397	1.04953	3.04203	2.10311	1.98754	2.09363	3.49603	26476	293	0.999907	9.26479e-05	1.01094	0.00846416	1.75193
ASPHD2	aspartate beta-hydroxylase domain containing 2	3.68698	2.84679	3.77459	2.93112	2.54606	2.50296	3.78084	3.78595	3.36991	3.14421	2.50537	1.85638	3.03332	1.57429	1.58631	1.92208	3.0306	2.5954	1.87425	1.51759	26470	299	0.999886	0.000113568	1.01114	0.0101672	1.08738
FBXO6	F-box protein 6	2.1748	2.72221	2.07158	2.32845	2.40606	2.02124	2.68385	2.69786	3.12805	1.96868	1.51079	1.54282	1.13133	1.71904	2.23657	1.86372	1.64842	1.21844	1.28862	0.899967	26469	300	0.999877	0.000122908	1.01117	0.0109667	0.914307
DNAJC12	DnaJ (Hsp40) homolog, subfamily C, member 12	4.94141	2.84278	4.55757	4.76714	2.5782	3.74519	6.96167	6.71144	4.00771	4.54092	2.70878	3.16479	3.40233	3.48436	2.44331	2.51143	4.02157	3.37262	2.33861	2.57504	26466	303	0.999871	0.000129259	1.01128	0.0114191	1.56312
ITGAX	integrin, alpha X (complement component 3 receptor 4 subunit)	3.37574	3.67588	3.95401	4.1415	3.26661	3.9831	3.50762	3.80215	3.4179	3.996	3.25747	1.96655	2.93908	3.48457	1.43914	2.75869	3.35292	3.0941	1.47982	2.59156	26465	304	0.999871	0.000129259	1.01132	0.0113816	1.07566
TNFSF10	tumor necrosis factor (ligand) superfamily, member 10	1.15907	1.51148	1.56712	1.21715	1.52936	1.61228	2.29727	2.33945	2.35846	2.84761	-0.759458	0.638753	1.39939	-0.622598	0.81061	1.40999	0.927524	0.198064	1.22334	1.42151	26461	308	0.999866	0.000133742	1.01147	0.0116234	1.17921
USP31	ubiquitin specific peptidase 31	1.30272	1.63441	1.82654	2.06234	2.0214	2.04688	2.03153	2.18088	2.1862	2.53117	0.548551	0.593875	0.992834	0.918054	1.62633	1.68688	1.31702	0.914903	1.30752	0.958362	26457	312	0.999858	0.000142334	1.01161	0.0122115	0.895974
BBS12	Bardet-Biedl syndrome 12	1.97398	2.00289	2.66394	1.22139	2.46182	1.96758	2.3673	2.0414	1.9621	1.48757	1.70786	1.35748	2.09991	0.410142	0.990057	1.02482	0.950526	1.11702	0.38706	-0.739787	26456	313	0.999854	0.00014607	1.01165	0.012492	1.08449
TMEM200A	transmembrane protein 200A	2.21173	4.63318	4.08184	1.09352	2.96116	2.76344	3.10132	2.68199	3.9059	3.94451	0.972082	3.25111	2.33894	-0.17333	2.35721	1.26015	1.09902	0.449494	2.83574	1.72084	26452	317	0.99984	0.000159892	1.01178	0.0135016	1.52673
C15orf53	chromosome 15 open reading frame 53	3.8196	5.68647	3.64104	4.15325	6.22372	3.89821	3.23522	3.09016	5.02429	3.28101	0	4.13565	2.24689	1.18161	3.44147	2.21856	0.95727	2.09638	3.79762	3.99101	26450	319	0.999827	0.000173341	1.01185	0.0145455	1.79865
PPIF	peptidylprolyl isomerase F	3.68833	4.00962	3.6755	3.89496	4.28613	3.88642	3.72092	3.5501	3.79405	3.75427	3.171	3.1909	3.34808	3.21765	3.20272	3.60793	2.67071	2.51829	2.45629	2.53627	26444	325	0.99981	0.000190152	1.01206	0.0156615	0.834045
RRAS2	related RAS viral (r-ras) oncogene homolog 2	1.6261	2.13503	2.32506	1.87151	2.59135	2.8218	1.8273	1.71425	2.51181	2.41787	0.293906	1.15238	1.37978	0.638789	1.44534	2.0156	1.03623	0.788822	1.74613	1.62694	26442	327	0.999807	0.000193141	1.01213	0.0158104	0.971816
A_33_P3314091	A_33_P3314091	2.17637	1.85863	1.76502	1.77279	2.02223	2.85251	1.56861	1.83204	1.51244	2.11167	0.155832	1.53658	1.36505	1.4976	-0.62401	0.236104	0.596088	0.866927	0.23385	2.33302	26439	330	0.999794	0.000206216	1.01223	0.0167273	1.12753
DPP4	dipeptidyl-peptidase 4	1.92501	1.93728	1.66311	1.49893	1.75281	1.24844	1.84413	1.51762	2.02286	2.04929	0.549762	1.57771	1.0005	-0.08804	1.3545	0.555315	0.13083	-0.061056	1.40457	1.26571	26437	332	0.999792	0.000207711	1.01231	0.016747	0.976969
IL18RAP	interleukin 18 receptor accessory protein	3.96956	3.60809	2.9038	1.2548	1.8889	1.06706	3.20164	3.88126	3.57696	3.33256	-1.04276	2.23016	2.80689	-2.84322	-1.0007	0.804002	0.414479	-0.159454	2.78265	3.59099	26435	334	0.999788	0.00021182	1.01238	0.016976	2.11016
PSME2	proteasome (prosome, macropain) activator subunit 2 (PA28 beta)	2.29625	2.38141	2.16278	2.69447	2.72209	2.24937	3.52051	3.25897	3.55983	3.40631	1.31346	1.87646	1.38167	1.66398	2.19258	2.00312	2.06778	2.09115	2.38433	2.03351	26423	346	0.999746	0.000254408	1.0128	0.0196821	0.924397
WARS	tryptophanyl-tRNA synthetase	1.74962	1.59056	2.52849	1.64388	1.4931	2.72903	2.3972	2.77297	1.8033	2.1448	1.06195	0.572929	1.61005	1.1612	0.919683	1.72831	1.6779	1.31662	0.341239	1.07593	26412	357	0.999706	0.000293634	1.01318	0.0220168	0.938713
lincRNA:chr17:78306364-78308071_R	lincRNA:chr17:78306364-78308071_R	1.77821	2.46322	2.41576	3.4742	4.16069	3.56724	3.77235	1.87538	3.9128	1.03948	1.14669	0.680546	2.00637	1.62078	2.40136	3.03935	0.509945	1.58292	1.05824	1.44021	26407	362	0.999685	0.000315302	1.01335	0.0233149	1.29729
TANK	TRAF family member-associated NFKB activator	1.29047	1.93341	1.98744	1.22324	2.02625	1.85385	2.06323	2.06097	2.38437	3.17758	0.419252	0.886418	1.28822	0.415025	0.952001	1.41946	0.776175	0.811304	1.24979	2.27567	26402	367	0.999681	0.000319411	1.01354	0.023297	0.950751
lincRNA:chr2:111994580-111996624_R	lincRNA:chr2:111994580-111996624_R	2.26144	1.9823	2.2811	4.39012	4.71777	6.02803	3.8299	2.63391	4.11408	4.74833	0.247779	1.00328	1.3293	2.66204	4.18164	4.02868	-0.748372	-0.139634	2.87728	2.69945	26391	378	0.999633	0.00036723	1.01391	0.0260053	1.88455
MAMLD1	mastermind-like domain containing 1	4.08582	3.26467	5.17603	3.8723	3.72101	5.60346	2.94759	4.03139	3.50789	4.1487	2.23869	2.10016	4.81105	1.20184	2.96156	5.13784	0.857096	0.154157	2.15166	3.09659	26387	382	0.999588	0.000411686	1.01402	0.0288482	1.56482
NOL3	nucleolar protein 3 (apoptosis repressor with CARD domain)	3.86888	3.87498	2.56615	4.14595	3.95767	2.45907	3.44132	2.98314	4.25254	3.37268	3.28243	2.15432	2.38507	3.34237	2.14558	1.87479	2.48231	2.63498	2.72421	2.39616	26381	388	0.999573	0.000427376	1.01424	0.0294845	0.950015
GCNT1	glucosaminyl (N-acetyl) transferase 1, core 2	1.37024	1.4317	3.91518	2.92569	2.50902	5.82962	3.52681	5.37131	2.94791	4.92189	-0.554697	-0.109911	1.7479	1.80135	2.58451	4.3501	1.56165	0.932848	1.48625	3.15121	26368	401	0.999503	0.000496862	1.01467	0.0331671	1.77982
lincRNA:chr8:107055124-107072278_F	lincRNA:chr8:107055124-107072278_F	2.06548	1.26974	1.55585	1.33232	1.72317	1.32388	1.68121	1.49317	2.3857	2.39599	1.1333	1.62521	0.715668	0.059203	-0.198636	-0.513594	-0.129758	0.940604	1.91806	1.07141	26364	405	0.999495	0.000505454	1.01481	0.0334074	1.0605
FURIN	furin (paired basic amino acid cleaving enzyme)	3.57576	3.99341	3.74047	3.69352	3.42484	3.74822	2.99912	3.54104	3.18173	2.9319	2.31214	2.84938	3.35594	1.31062	1.97012	3.162	2.29488	2.17961	2.70555	3.41442	26361	408	0.999473	0.000527496	1.0149	0.0346078	0.927535
LINC00152	long intergenic non-protein coding RNA 152	4.03353	3.82524	4.21686	3.44007	3.56699	4.37693	3.28828	3.27055	4.26604	5.0404	2.19812	2.65282	3.16942	2.65766	3.29487	3.59734	2.40012	2.09458	3.05748	4.68835	26349	420	0.99935	0.000650403	1.01524	0.0414524	0.951412
KIRREL2	kin of IRRE like 2 (Drosophila)	4.76234	3.57096	3.95185	4.6165	2.84667	2.46775	5.22731	5.69604	5.18744	5.88025	4.57656	2.16274	3.32215	2.87369	2.89536	0.478277	3.81063	4.3698	2.42577	3.03974	26348	421	0.999344	0.000655634	1.01527	0.0416865	1.42524
METRNL	meteorin, glial cell differentiation regulator-like	3.01403	1.9438	4.04931	4.2923	3.13646	4.87208	3.8455	4.69038	2.84229	4.74477	1.50606	-0.490793	3.16264	2.20183	0.407964	4.23885	3.2219	1.88607	0.15699	4.42682	26342	427	0.99927	0.00073035	1.01543	0.0457845	1.67126
BHLHE40	basic helix-loop-helix family, member e40	2.27077	2.18115	2.45578	2.55701	2.52807	2.54828	2.74373	3.13408	3.28117	3.40944	1.53603	1.35377	2.079	1.45403	1.40836	2.01343	1.80945	1.15984	2.30669	3.45834	26329	440	0.99921	0.000789749	1.01587	0.0480455	0.853054

## Sheet: Day 13 Th2 genes (Agilent)
Gene symbol	Gene name	Donor1.d7.Th1	Donor1.d13.Th1.unactivated	Donor1.d13.Th1.activated	Donor2.d7.Th1	Donor2.d13.Th1.unactivated	Donor2.d13.Th1.activated	Donor3.d7.Th1.unactivated	Donor3.d7.Th1.activated	Donor3.d13.Th1.unactivated	Donor3.d13.Th1.activated	Donor1.d7.Th2	Donor1.d13.Th2.unactivated	Donor1.d13.Th2.activated	Donor2.d7.Th2	Donor2.d13.Th2.unactivated	Donor2.d13.Th2.activated	Donor3.d7.Th2.unactivated	Donor3.d7.Th2.activated	Donor3.d13.Th2.unactivated	Donor3.d13.Th2.activated	Th1 < Th2 rank	Th1 > Th2 rank	Th1 < Th2 p. value	Th1 > Th2 p.value	Th1 < Th2 pfp value	Th1 > Th2 pfp value	Log(2) Average Th1/Th2
CRH	corticotropin releasing hormone	0	0	0	-0.474569	-0.322268	-0.474569	0	0	0	0	6.01965	9.43034	9.64182	6.52616	7.40672	7.3644	6.69573	7.09372	8.33914	9.89249	1	26768	0	1	0	1	-7.96816
LOC728218	uncharacterized LOC728218	0	0	0	0	0	0	0	0	0	0	5.63138	7.39623	7.46423	6.59627	5.85647	5.28683	7.34716	8.84006	6.99275	8.84002	3.5	26765.5	1.8679e-07	1	0.00142857	1.00009	-7.02514
MAOA	monoamine oxidase A	0.508462	0.219877	0.836686	0.848639	0.331554	0.483092	0.111005	0.153041	-0.679399	0.306194	7.96129	7.71409	7.68513	8.07299	7.3811	7.18009	7.16427	7.35898	6.21314	6.61303	3.5	26765.5	1.8679e-07	1	0.00142857	1.00009	-7.0225
CALD1	caldesmon 1	-0.372435	-0.304022	-0.109079	-0.012781	-0.438125	-0.112837	-1.2477	-1.90857	-1.52651	-1.03832	5.4869	5.37524	5.73868	5.68975	6.37353	6.67419	5.25116	4.94432	5.08872	4.73977	5	26764	0	1	0	1.00015	-6.24326
FLJ45983	uncharacterized LOC399717	0.292843	0.667985	1.26004	-0.054024	0.400454	1.51364	-0.454522	0.199747	0.635459	1.24203	6.63658	6.4189	6.74331	6.47277	6.05362	6.53055	6.6097	6.5529	6.36432	7.03785	6	26763	0	1	0	1.00019	-5.97168
HTR2B	5-hydroxytryptamine (serotonin) receptor 2B	-0.169283	0.372661	0	0.159349	-0.645572	0.159349	0	0.107606	-0.545284	0	5.34775	5.61262	4.68209	5.81876	5.16365	4.12693	4.03753	4.07504	6.30002	5.24206	7	26762	0	1	0	1.00022	-5.09676
HOMER2	homer homolog 2 (Drosophila)	-0.294483	-0.216942	1.78653	-1.46206	-0.926608	0.504485	-1.11097	-0.135863	-0.388908	-0.506449	5.50558	5.90061	5.36967	4.9975	5.8862	5.36957	4.55411	4.76274	5.39949	5.33297	8	26761	0	1	0	1.00026	-5.58297
KIAA1462	KIAA1462	0.14018	-0.867224	-0.751389	0.800554	0.2706	-0.480081	-0.265167	-0.80994	0.438171	-0.296365	5.96576	5.61296	4.84467	5.28199	5.29199	4.20967	4.98496	5.51447	4.54391	3.6431	9	26760	0	1	0	1.0003	-5.17141
PTGIS	prostaglandin I2 (prostacyclin) synthase	-1.22201	0.928739	3.14711	-0.678656	0.331433	4.17249	-0.224862	0.914744	0.357083	0.876644	5.69431	6.87652	7.05879	7.08784	8.88318	8.81193	7.6045	7.45571	8.92111	9.05727	10	26759	0	1	0	1.00034	-6.88485
IL17RB	interleukin 17 receptor B	-0.437841	-0.301607	-0.35761	-0.132663	0.519483	-0.25919	-0.144525	1.0666	-0.146548	0.515104	4.2428	6.57487	5.92789	5.00488	7.69353	7.04669	3.17695	3.31845	5.5692	4.46922	11	26758	0	1	0	1.00037	-5.27033
TRIM43	tripartite motif containing 43	0.071124	0.071124	0.071124	1.02651	0	0	0	0	0	0	3.04623	6.35324	6.23224	4.30638	5.02195	3.84878	4.52903	5.19849	5.07195	5.87168	12	26757	0	1	0	1.00041	-4.82401
CR604707	CR604707	-0.877522	-1.46424	-0.382373	-0.081782	-0.215818	0.01399	-0.983622	-1.52126	-1.46633	0.118764	4.33159	4.59959	3.47811	4.39213	4.92778	3.96409	2.6861	3.83046	3.7908	3.8257	13	26756	0	1	0	1.00045	-4.66866
lincRNA:chr1:214512902-214523621_R	lincRNA:chr1:214512902-214523621_R	3.01921	0.374642	2.71593	3.55121	1.11066	3.13625	3.99707	4.06371	2.29456	2.69907	6.5222	6.30388	6.82392	7.1604	6.84634	7.59014	7.74145	7.28651	6.86678	7.539	15	26754	0	1	0	1.00052	-4.37183
TRIM49L2	tripartite motif containing 49-like 2	0.557303	0	0	-0.898003	-2.21746	-0.75762	0	0.842547	0	0.682988	5.0292	7.79181	6.55153	3.72177	3.89758	2.49206	4.10752	5.60228	5.61479	5.37643	16	26753	0	1	0	1.00056	-5.19752
C15orf27	chromosome 15 open reading frame 27	0.156871	1.2392	0.580488	2.47196	0.272693	0.538021	0.661232	-1.18281	0.446871	0.280077	5.82137	5.05035	4.20305	5.87923	4.96329	5.13414	4.07051	4.41678	4.2188	3.79194	17	26752	0	1	0	1.0006	-4.20849
LIMA1	LIM domain and actin binding 1	0.138033	-0.482932	-0.511425	0.424138	-0.624099	-1.16213	1.30408	0.893242	-0.454205	0.18267	3.5387	3.85581	3.54603	3.43063	3.65315	3.44351	4.86597	5.00763	4.09261	3.60908	18	26751	0	1	0	1.00064	-3.93357
ENST00000549427	ENST00000549427	-0.567763	0	0	0	-0.641281	0	0.062065	0	0	0	3.0133	4.16066	4.489	4.72876	3.15364	2.1603	4.42323	2.98825	3.45588	4.14875	19	26750	0	1	0	1.00067	-3.78688
MAOB	monoamine oxidase B	-0.376863	-0.584419	-0.282048	-0.637389	0.928709	-0.060032	1.1825	0.133295	1.28833	1.17875	2.50991	5.21139	4.95583	4.51886	4.65822	4.43269	4.59373	4.80504	4.33301	4.04673	20	26749	0	1	0	1.00071	-4.12946
ANXA8L2	annexin A8-like 2	0.4993	1.7	0.288146	0.134854	1.22347	-0.2654	0.106395	-0.260003	1.76832	1.75013	4.46119	4.53139	3.89462	4.56229	4.47887	3.74825	4.31049	4.68278	5.16406	5.09168	21	26748	0	1	0	1.00075	-3.79804
S1PR3	sphingosine-1-phosphate receptor 3	2.27296	0.579658	1.84656	2.50282	0.353173	2.19442	2.54431	3.57719	-0.204176	2.88209	6.21584	6.06308	5.11282	6.26034	5.56088	5.79798	5.85901	5.73224	5.19211	6.03123	22	26747	0	1	0	1.00079	-3.92765
PLA2G4A	phospholipase A2, group IVA (cytosolic, calcium-dependent)	0.430743	-0.196727	-0.131045	-0.001965	0.316559	-0.000918	-0.134535	0.333084	-0.200719	0.631818	3.59534	4.30645	5.70906	2.40826	2.89248	4.81068	3.93523	3.67917	3.60544	3.68607	23	26746	0	1	0	1.00082	-3.75819
LOC100129034	uncharacterized LOC100129034	-1.22871	-1.30281	-1.0799	-0.00052	0.205428	1.04362	-0.489957	-0.434088	-0.197141	-0.023308	2.33728	3.43462	2.42856	4.83232	4.71032	4.25659	3.40829	3.22963	3.6392	2.3781	25	26744	0	1	0	1.0009	-3.81623
IGF2BP3	insulin-like growth factor 2 mRNA binding protein 3	-0.746449	-0.2945	0.432127	-0.230535	-0.243943	0.563524	-1.28261	-0.979506	-0.403557	-0.775718	2.34361	2.97522	3.05011	2.64858	3.30817	3.36212	2.59838	2.57353	2.93608	3.66506	26	26743	0	1	0	1.00093	-3.3422
MRC2	mannose receptor, C type 2	0.30132	0.128293	0.304849	-0.184609	-0.436775	0.055932	-0.742556	-0.541259	-0.518185	-0.499486	3.43151	3.50044	3.42976	2.86154	2.60069	2.39205	3.29605	3.07581	2.91014	2.77841	27	26742	0	1	0	1.00097	-3.24089
PTPN20B	protein tyrosine phosphatase, non-receptor type 20B	-1.10051	-1.58893	-0.09863	-0.439485	-2.09773	-0.613641	0.277936	0.322154	-0.570361	0.163431	1.6739	4.6096	2.46685	2.55064	3.51199	1.82881	3.25571	3.94589	5.51348	4.63808	28	26741	0	1	0	1.00101	-3.97407
A_33_P3295623	A_33_P3295623	0	0	0	0	0	0	-0.924227	-0.579353	-0.924227	-0.924227	2.37583	4.04046	2.14687	3.39868	4.26192	2.55356	2.2444	3.85242	3.19992	1.84943	29	26740	0	1	0	1.00105	-3.32755
PTPN20A	protein tyrosine phosphatase, non-receptor type 20A	0.45541	-1.82421	-2.80951	-0.921292	-0.849724	-1.70982	-1.44121	-1.44121	-1.44121	-1.44121	1.34416	2.8539	2.53731	1.03926	2.516	2.06474	1.672	2.37456	3.45698	3.72336	30	26739	0	1	0	1.00108	-3.70062
LRRC32	leucine rich repeat containing 32	4.04693	0.508543	2.40174	2.8954	0.189968	0.860816	1.02307	1.41059	1.48489	1.20808	7.46958	7.71761	6.6316	5.96562	6.80797	5.24982	4.15629	4.3216	5.78956	5.66618	32	26737	0	1	0	1.00116	-4.37458
CHDH	choline dehydrogenase	0.250765	-0.464566	0.535868	0.512614	0.161384	1.19417	0.200057	0.549471	0.523972	1.24664	3.38217	4.5728	4.26595	3.80599	5.15501	3.91611	2.97113	3.05033	4.21691	2.14092	33	26736	0	1	0	1.0012	-3.27669
DDC	dopa decarboxylase (aromatic L-amino acid decarboxylase)	-0.042596	-0.538282	-0.312776	0.144316	0.38882	0.386152	-0.162968	-0.380415	-0.009421	0.232427	3.83154	2.71104	2.53912	4.39375	3.12309	2.92533	2.31566	2.85267	2.11739	2.56825	34	26735	0	1	0	1.00123	-2.96726
AK075182	AK075182	2.02339	0.917991	-0.153238	2.17333	2.16209	0.779612	2.33911	2.70949	2.40417	2.40417	4.57306	5.7999	3.82753	6.11841	5.87462	3.72194	5.56373	6.54393	5.18988	4.92883	35	26734	0	1	0	1.00127	-3.43817
ENPP1	ectonucleotide pyrophosphatase/phosphodiesterase 1	-0.889116	-1.01635	-0.630136	0.177665	0.504399	0.787358	-0.617232	-0.699902	-0.117689	0.314645	2.34569	1.6325	2.16775	3.04241	3.10753	3.18952	3.6569	3.63216	3.16253	3.01244	37	26732	0	1	0	1.00135	-3.11358
PDE7B	phosphodiesterase 7B	-0.583906	-0.661577	-0.546332	-1.23757	0.482268	-1.03731	-1.05432	-1.22161	-0.626411	1.92449	4.75215	2.84147	4.14757	3.38889	2.69885	3.25893	4.34735	3.51287	3.10185	1.69827	38	26731	0	1	0	1.00138	-3.83105
CDCP1	CUB domain containing protein 1	0.066243	-0.980526	-0.51414	0.586299	-0.180921	-0.403543	-0.64479	-0.168755	-0.455874	0.632957	1.73037	2.25525	1.71516	2.77769	3.24981	3.10812	3.01459	2.54351	3.45232	3.11059	39	26730	0	1	0	1.00142	-2.90205
TNFSF11	tumor necrosis factor (ligand) superfamily, member 11	1.0336	0.753423	1.69215	0.81907	0.572215	1.75361	0.971511	1.3157	0.046017	-0.268364	2.46295	4.0449	4.11923	3.86276	3.08868	3.70649	4.22196	4.1818	4.02895	5.69917	41	26728	0	1	0	1.0015	-3.0728
NEK6	NIMA (never in mitosis gene a)-related kinase 6	0.039586	-0.087917	-0.281826	0.811841	0.323713	0.891822	0.507751	0.171555	0.10051	0.716595	2.62769	2.11418	2.37305	3.79092	3.14324	3.76895	3.60788	3.16461	3.00842	2.60905	44	26725	0	1	0	1.00161	-2.70144
C8orf85	chromosome 8 open reading frame 85	2.52473	4.42919	3.22943	4.06912	1.34466	1.32249	5.55313	5.31738	3.56037	3.63479	7.93536	8.14158	7.67496	6.49077	5.79705	6.51357	6.74462	6.52252	7.66366	7.58018	45	26724	0	1	0	1.00165	-3.6079
GAD1	glutamate decarboxylase 1 (brain, 67kDa)	2.02045	1.2491	1.76493	3.19074	0.676839	2.17908	2.79942	2.35358	1.73091	2.44541	4.74057	5.13308	5.41166	5.81334	5.33974	5.46247	5.03897	4.82643	3.8668	3.58543	46	26723	0	1	0	1.00168	-2.88081
MYL9	myosin, light chain 9, regulatory	2.40979	1.83846	0.936938	1.26193	1.04274	-0.606645	0.939498	1.50036	0.899051	2.82382	4.76684	4.37453	4.74695	4.3317	3.92944	3.15688	4.47263	4.3598	3.5245	4.39825	51	26718	0	1	0	1.00187	-2.90156
PLEKHH2	pleckstrin homology domain containing, family H (with MyTH4 domain) member 2	-0.028127	-0.245434	-0.70542	-0.242696	-0.46308	-1.11945	0.825468	0.020016	0.151134	0.594354	1.54617	2.30052	2.41139	2.23339	2.19475	2.21844	2.95226	3.26337	2.36963	2.44712	53	26716	0	1	0	1.00195	-2.51503
PTPN14	protein tyrosine phosphatase, non-receptor type 14	-0.132242	-0.327118	-0.102279	1.04051	0.220726	0.341182	1.55307	1.80665	0.759613	1.41075	2.72021	2.25756	2.34625	3.6494	3.36863	4.04422	4.51709	4.27435	3.4525	4.13448	55	26714	0	1	0	1.00202	-2.81938
PTGDR2	prostaglandin D2 receptor 2	-0.32794	0.00883	0.00883	-0.880796	-0.448809	-1.23415	0.109467	0.9769	0.578029	-0.357428	2.23357	5.20604	1.12942	3.09326	4.34265	1.58556	1.41802	2.50277	5.80676	4.13151	56	26713	0	1	0	1.00206	-3.30166
UTS2	urotensin 2	0.471443	-0.420455	0.28454	0.775059	0.510468	0.528827	-0.258702	-0.319679	-0.154181	0.341726	2.44177	2.6561	2.54808	3.08088	3.28163	3.51584	2.05391	1.93245	1.69366	1.89816	58	26711	0	1	0	1.00213	-2.33434
lincRNA:chr12:4958789-4970589_F	lincRNA:chr12:4958789-4970589_F	2.39234	1.49711	2.18587	2.42975	-0.126776	0.625297	1.72265	2.38747	0.879228	2.06765	4.52438	5.22142	4.95079	4.40779	4.62256	3.55888	3.48677	3.81937	3.61867	3.42381	59	26710	0	1	0	1.00217	-2.55739
SIGLEC12	sialic acid binding Ig-like lectin 12 (gene/pseudogene)	0	0	0	0.662099	-0.779273	1.45475	0.043297	0	0	0	1.22709	3.03448	3.19774	3.3692	3.33688	4.03852	2.3087	2.31588	1.97751	2.49365	60	26709	0	1	0	1.00221	-2.59188
GPR125	G protein-coupled receptor 125	-0.849205	-1.96992	0.145329	-0.444369	-1.20163	0.999687	0.392248	1.06734	-0.50788	-0.163724	2.83972	1.58168	2.11426	2.65544	1.86738	2.2292	3.24248	3.37956	2.62582	1.76888	62	26707	0	1	0	1.00228	-2.68366
BHLHE22	basic helix-loop-helix family, member e22	0.038987	-0.402128	-0.8744	0.539514	0.539514	0.539514	0.937808	-0.774595	2.06576	0.4732	1.19666	3.65588	4.37625	2.56904	4.6222	4.32999	3.15014	2.90375	4.28766	2.50338	63	26706	0	1	0	1.00232	-3.05118
NCS1	neuronal calcium sensor 1	0.27396	-0.412245	1.90958	1.04912	0.907886	2.54177	0.531837	0.142867	0.979044	1.69639	3.85038	2.67761	3.9686	3.76843	2.859	5.02958	4.38802	3.79253	2.68486	4.05254	64	26705	0	1	0	1.00236	-2.74513
F12	coagulation factor XII (Hageman factor)	1.44533	-0.882505	0.047763	1.47304	-0.754079	-0.017697	1.17701	1.27121	-0.026909	0.110873	3.93682	2.20696	2.05912	4.10062	2.33209	2.18213	3.67233	3.79898	3.44865	3.13481	66	26703	0	1	0	1.00243	-2.70285
VSIG10L	V-set and immunoglobulin domain containing 10 like	0.844446	0.614198	2.00148	1.32633	0.859323	2.14865	2.26229	2.28605	1.4386	1.58274	4.17031	3.37799	3.55838	3.9704	3.46741	3.86337	4.04167	3.71015	3.80789	3.17876	68	26701	0	1	0	1.00251	-2.17823
CABLES1	Cdk5 and Abl enzyme substrate 1	2.95518	0.682729	0.84345	1.8291	0.022339	0.434264	2.22253	1.88481	0.920703	0.851912	5.59243	3.58932	4.1322	5.00524	2.27882	3.28683	5.40096	5.34235	4.24357	3.62377	70	26699	0	1	0	1.00258	-2.98485
ZNF697	zinc finger protein 697	0.232139	-0.086474	0.523779	-0.160132	0.200117	0.390456	1.39151	1.53887	0.437049	1.62363	2.41048	2.44833	2.47566	2.73781	2.57862	2.47794	2.77333	3.94613	3.52756	4.61131	71	26698	0	1	0	1.00262	-2.38962
ENST00000442072	ENST00000442072	0.775824	0.300037	2.94794	0.776546	-0.149036	1.83735	0.449556	-0.14007	1.13562	1.59275	3.12437	4.63799	4.62842	3.09771	2.36088	3.04282	3.56755	3.99871	4.46399	7.02552	72	26697	0	1	0	1.00266	-3.04214
RRS1	RRS1 ribosome biogenesis regulator homolog (S. cerevisiae)	-0.752804	-0.618274	1.39554	-0.746363	-0.325035	1.47843	0.246483	1.10188	0.116198	0.817195	2.92593	2.76502	2.29952	2.8858	2.6761	2.27092	2.7402	3.26995	3.08172	1.61519	74	26695	0	1	0	1.00273	-2.38171
ABHD6	abhydrolase domain containing 6	-0.494478	0.25642	0.565855	-0.072932	0.572597	1.07363	-0.184955	0.314389	-0.165024	-0.339094	1.74249	1.8299	1.58574	2.77143	2.29274	2.52022	2.6845	2.8079	1.77087	2.11748	78	26691	0	1	0	1.00288	-2.05969
lincRNA:chr3:171506056-171528740_R	lincRNA:chr3:171506056-171528740_R	0.810685	0.527258	0.173967	-0.343811	0.468714	0.637346	1.20203	0.058075	1.08635	1.4991	2.0378	4.50531	4.44896	1.52781	3.33879	3.49395	3.51505	3.33411	3.8987	1.7456	80	26689	0	1	0	1.00296	-2.57264
CYP19A1	cytochrome P450, family 19, subfamily A, polypeptide 1	0.166624	0.3659	0.082157	0.103121	0.450724	0.281974	0.206028	-0.414803	0.17031	0.560687	1.29304	2.16597	3.65417	1.85249	2.10032	2.81066	1.73215	1.87735	2.59784	1.88646	86	26683	0	1	0	1.00319	-1.99977
KCNK1	potassium channel, subfamily K, member 1	0.736808	0.559553	1.65988	1.99775	1.72599	2.66988	1.53491	1.73748	0.912826	1.47577	2.44542	2.92587	3.26797	3.60832	4.43448	4.89252	3.83543	3.62232	3.95267	4.97024	87	26682	0	1	0	1.00322	-2.29444
PMCH	pro-melanin-concentrating hormone	2.44699	2.65364	4.14045	2.13427	2.31934	4.36696	2.61735	2.4122	1.21707	2.09572	4.51649	5.18302	6.83396	4.5759	3.92423	6.30768	5.69782	6.09247	4.39564	7.85968	89	26680	0	1	0	1.0033	-2.89829
CTNNAL1	catenin (cadherin-associated protein), alpha-like 1	3.85643	3.16402	3.94985	4.30597	3.20188	3.97243	2.81581	3.23714	2.51269	3.42825	5.72264	5.63671	5.55402	5.87787	5.73763	5.83038	4.92357	5.09568	4.80004	4.92703	90	26679	0	1	0	1.00334	-1.96611
ZBTB8A	zinc finger and BTB domain containing 8A	0.337938	0.965836	0.552647	-0.226484	0.265178	0.135312	0.943831	1.69735	1.4205	0.113069	2.63491	3.61037	2.25429	1.87792	3.03791	2.73498	2.88147	2.55298	3.66366	1.7159	100	26669	0	1	0	1.00371	-2.07592
TPRG1	tumor protein p63 regulated 1	3.28598	3.26554	5.75385	2.37716	1.56227	3.86597	3.03527	3.22402	2.28303	2.34579	3.66312	7.10023	8.70205	4.43556	5.00154	6.76384	7.855	7.83497	7.15834	9.01447	101	26668	0	1	0	1.00375	-3.65302
ZYG11A	zyg-11 homolog A (C. elegans)	1.52787	-0.086018	0.509021	0.579309	0.126361	0.406313	0.340831	0.206034	-0.028865	0.754351	2.66162	3.12205	3.03979	2.58448	3.15083	2.37694	2.57186	1.85485	1.58655	1.23998	105	26664	0	1	0	1.0039	-1.98537
GJB2	gap junction protein, beta 2, 26kDa	3.09484	3.30893	4.87888	4.30323	3.52499	4.69108	3.62168	4.56886	3.8729	3.88761	4.90139	6.17065	6.17108	5.2167	5.39846	6.00969	7.10675	6.76789	6.87529	6.9545	109	26660	0	1	0	1.00405	-2.18194
LOC643650	uncharacterized LOC643650	-0.189194	-1.34424	-0.121317	-0.626425	0.971702	0.317958	0.611022	0.996711	0.373324	0.198969	2.47322	3.4861	1.07447	1.89793	3.8577	1.48641	1.28389	2.35292	3.07165	2.40172	111	26658	0	1	0	1.00413	-2.21975
ARMCX1	armadillo repeat containing, X-linked 1	0.08934	-3.34344	-3.71376	0.041703	-3.19824	-3.81941	1.46846	1.24754	-1.22152	-0.654087	2.3214	1.63627	1.37223	1.82571	1.32114	1.37512	2.81238	2.74839	1.93519	2.24245	112	26657	0	1	0	1.00416	-3.26937
GJB6	gap junction protein, beta 6, 30kDa	0.370158	0.518672	2.91501	0.595981	0	2.37027	-0.554446	0.063879	-0.449168	0.121958	2.14781	4.35641	4.70282	2.15243	2.28459	2.67924	4.48773	3.45859	4.12999	4.6782	116	26653	0	1	0	1.00431	-2.91255
SMAD1	SMAD family member 1	0.096325	0.946052	2.35441	0.013255	-1.53833	1.58636	0.876353	2.25081	0.474552	0.368717	2.71281	3.67474	2.97956	1.93294	2.93879	3.12555	3.59921	3.41305	3.7488	2.43757	117	26652	0	1	0	1.00435	-2.31345
LPCAT2	lysophosphatidylcholine acyltransferase 2	2.50749	1.12129	1.87769	1.64341	0.505143	0.140653	-0.33278	0.17878	-0.083072	1.25762	3.07887	3.65957	2.97225	3.14889	3.56361	3.43711	2.33199	2.95377	2.46727	2.25888	119	26650	0	1	0	1.00443	-2.1056
SLC45A3	solute carrier family 45, member 3	0.182451	0.23288	0.651618	0.700407	0.25072	0.172894	0.982589	0.826972	0.206723	1.02548	2.81809	2.55337	1.60271	2.50885	1.96307	1.85416	2.19283	3.10026	1.92328	1.58268	121	26648	0	1	0	1.0045	-1.68666
CA2	carbonic anhydrase II	2.55348	2.2503	3.16427	2.29858	0.976639	2.60574	3.25415	4.077	3.21859	4.29673	5.0308	4.78325	5.50723	4.95314	3.19076	4.64145	6.94198	6.59391	5.80523	6.69114	122	26647	0	1	0	1.00454	-2.54434
RBM47	RNA binding motif protein 47	1.1023	1.1658	0.905752	1.30758	1.4517	-0.227108	2.69079	3.05738	2.20376	2.52631	3.77775	3.45184	3.72514	2.52879	3.16751	3.38554	4.78056	4.56926	4.40532	4.48647	123	26646	0	1	0	1.00458	-2.20939
SLC39A14	solute carrier family 39 (zinc transporter), member 14	0.683532	-0.013084	2.09402	0.079448	0.643979	2.57073	0.575742	1.56179	-0.090752	0.755588	2.39136	2.79627	3.14066	2.91101	3.63312	3.67631	2.66704	2.78969	2.44873	2.80298	126	26643	0	1	0	1.00469	-2.03962
CAPSL	calcyphosine-like	2.51883	-0.554323	-0.114842	1.44901	-1.79241	-0.844588	3.13391	2.44618	-0.000193	-0.759257	3.73225	3.22408	5.39656	2.45877	1.73401	2.73495	4.58039	5.88661	4.70761	5.29002	129	26640	0	1	0	1.0048	-3.42629
NM_144710	septin 10	0.938672	0.503592	0.162393	2.70655	1.14349	0.788663	1.31253	1.53649	1.04407	1.72122	2.27047	2.18393	1.98194	3.78653	3.54161	3.41763	4.00056	3.80104	3.24556	3.77228	130	26639	0	1	0	1.00484	-2.01439
HIP1	huntingtin interacting protein 1	-0.311016	-0.015763	-0.278154	1.84048	0.564011	0.499879	1.48466	1.35064	0.99865	1.93409	2.6751	2.71739	2.34706	2.99173	2.94738	2.81458	2.54736	2.5776	2.15897	2.13407	131	26638	0	1	0	1.00488	-1.78438
ATP12A	ATPase, H+/K+ transporting, nongastric, alpha polypeptide	1.4391	1.426	0.923556	3.35076	-0.552396	0.477274	0	-0.243861	0.322209	0	4.59718	5.12566	6.15835	3.37197	2.0442	3.36077	2.32601	2.71197	2.46391	2.22058	132	26637	0	1	0	1.00492	-2.7238
HECW2	HECT, C2 and WW domain containing E3 ubiquitin protein ligase 2	1.72095	1.04535	2.15871	3.08294	1.1716	3.36824	2.69068	3.19123	2.40401	5.65211	5.97991	4.42228	5.57127	5.36226	3.35077	5.19253	6.37846	6.08764	4.75889	6.14269	134	26635	0	1	0	1.00499	-2.67609
PI16	peptidase inhibitor 16	-0.006145	1.28015	-1.17453	0.146737	1.5502	-1.54074	-1.65745	-1.69753	1.51698	0.95588	1.29485	2.58296	1.72219	1.60295	3.14689	1.61145	2.36252	3.10605	4.34216	4.29862	137	26632	0	1	0	1.00511	-2.66971
MYH10	myosin, heavy chain 10, non-muscle	1.96067	0.809671	0.561411	2.95172	1.46837	0.889379	2.19056	1.87305	1.22445	1.57882	3.30767	2.94793	2.84666	4.38295	3.63051	3.70715	3.57176	3.40724	2.97348	2.72666	138	26631	0	1	0	1.00514	-1.79939
ECSCR	endothelial cell-specific chemotaxis regulator	1.16478	0.405064	1.73076	2.7119	0.851366	0.289304	0.204789	1.2757	0.449992	0	2.15443	3.28037	2.30329	2.24272	2.81695	3.27145	3.36342	4.00908	2.98105	2.62154	140	26629	0	1	0	1.00522	-1.99606
MBOAT1	membrane bound O-acyltransferase domain containing 1	0.06916	0.407278	-1.21891	0.968294	1.01712	-0.5	1.16743	0.564332	0.674226	1.42494	1.6567	1.84911	1.55374	2.56432	3.24236	2.14222	1.9273	1.98769	2.41053	2.65219	142	26627	0	1	0	1.0053	-1.74123
ADORA2B	adenosine A2b receptor	4.48474	2.20381	4.88435	4.33429	1.74735	5.00672	3.31614	4.45747	0.229672	2.97752	5.78045	4.84488	5.83335	6.08903	5.20993	6.73371	5.75689	5.10746	5.12348	6.75355	145	26624	0	1	0	1.00541	-2.35907
CTHRC1	collagen triple helix repeat containing 1	1.43908	0.44726	2.42874	1.1969	0.239665	1.02607	-0.32953	0.651112	0.060678	0.89996	2.66565	3.37368	4.14536	2.06861	2.58999	3.30122	2.73276	2.19148	2.09205	1.85487	146	26623	0	1	0	1.00545	-1.89557
AKAP12	A kinase (PRKA) anchor protein 12	2.37905	2.39026	2.4262	2.04708	2.82703	1.88575	1.56995	-0.029047	1.39075	1.96196	3.84737	4.19773	4.03089	3.71364	3.94934	3.67896	3.16524	2.79535	2.9339	3.51869	147	26622	0	1	0	1.00548	-1.69821
REEP2	receptor accessory protein 2	2.09455	0.669941	0.584729	1.57379	0.2444	-0.148197	2.16041	2.43808	1.52062	1.42001	3.8687	2.44874	2.40262	4.00913	2.59016	2.15232	4.72091	4.36194	3.20006	3.24819	153	26616	0	1	0	1.00571	-2.04444
CLDN1	claudin 1	3.01786	-0.18109	3.61557	2.05699	0.460253	1.75911	0.663085	2.32499	-1.08081	2.01627	5.46482	3.72705	6.35998	4.78128	1.25096	6.24955	5.6561	4.59105	2.51008	7.45042	155	26614	0	1	0	1.00579	-3.33891
UCHL1	ubiquitin carboxyl-terminal esterase L1 (ubiquitin thiolesterase)	0.964248	0.177751	0.404135	0.417193	0.274743	0.369574	1.27577	1.51763	1.21595	1.75773	3.10719	2.89146	2.69313	2.31693	1.79743	2.12297	3.05744	3.11802	1.67349	2.02509	159	26610	0	1	0	1.00594	-1.64284
PTPLA	protein tyrosine phosphatase-like (proline instead of catalytic arginine), member A	0.690968	0.362723	0.640606	1.64513	0.495863	1.30534	1.59771	1.567	1.11837	1.12458	1.89856	2.61302	2.28055	2.88001	2.96489	3.10511	2.12569	2.26152	2.45432	2.4802	164	26605	0	1	0	1.00613	-1.45156
ANKRD57	ankyrin repeat domain 57	1.10426	0.351352	0.51169	1.67105	0.129995	0.633538	0.201887	0.434295	-0.250706	1.2928	1.64849	1.49524	1.74541	2.54845	1.78668	2.49963	2.71012	2.63625	2.16199	3.24396	166	26603	0	1	0	1.0062	-1.63961
COMP	cartilage oligomeric matrix protein	-0.186488	0.448163	2.01677	0.30913	0.052277	1.15732	0.976336	1.0475	0.497393	1.50203	3.50429	2.5045	3.73337	2.58541	1.59177	2.14207	2.62062	1.9193	2.08312	2.26507	167	26602	0	1	0	1.00624	-1.71291
GATA3	GATA binding protein 3	-0.450478	-0.167963	-0.140777	-0.181033	0.311204	0.224496	-0.480932	-0.494113	0.647325	0.781114	1.41214	0.950044	1.1635	1.5595	1.23227	1.35146	2.05195	2.07454	1.71879	1.32412	168	26601	0	1	0	1.00628	-1.47895
AUH	AU RNA binding protein/enoyl-CoA hydratase	1.34644	0.607494	1.62771	1.39461	0.671072	1.38471	0.996347	0.340099	0.10339	-0.17063	2.90707	3.00112	2.5131	2.96881	2.85766	2.69388	1.98318	2.37378	1.90943	1.08417	173	26596	0	1	0	1.00647	-1.59909
XAGE3	X antigen family, member 3	0.343838	0.123738	0.134871	1.00828	-0.130218	-0.510139	-0.258874	0.197488	0.042806	1.03788	1.96173	2.39233	1.57243	1.76696	1.66853	1.00919	1.72306	1.36553	1.86552	1.21417	176	26593	3.7358e-07	1	5.68182e-05	1.00658	-1.45498
PMCHL1	pro-melanin-concentrating hormone-like 1, pseudogene	0	1.54832	2.44522	1.18335	0.959309	2.39461	1.98615	0.803146	0.714789	0.898862	1.01658	3.22292	5.43703	3.03826	2.00409	4.25395	4.97546	5.30325	3.3703	7.91696	177	26592	7.47161e-07	0.999999	0.000112994	1.00662	-2.7605
CEP55	centrosomal protein 55kDa	8.44976	7.85048	6.99734	8.29276	7.59815	6.89605	8.09301	7.89329	8.042	7.71367	9.80258	9.44904	9.15692	9.60985	9.23287	8.64496	9.29225	9.64302	8.9202	8.42287	180	26589	7.47161e-07	0.999999	0.000111111	1.00673	-1.43481
NUDT8	nudix (nucleoside diphosphate linked moiety X)-type motif 8	1.77311	0.687825	0.642798	1.48199	0.470564	0.525865	1.11261	0.806978	0.802711	0.15802	2.95355	2.2906	1.96086	2.95648	2.17869	1.78952	2.39515	2.51695	2.26121	1.53723	184	26585	7.47161e-07	0.999999	0.000108696	1.00688	-1.43778
ENST00000543306	ENST00000543306	3.5869	2.14876	0.015829	3.27544	0.890206	0.462551	0.854863	-0.480642	0.954486	0.529197	5.40995	5.54141	2.67343	6.12197	5.80806	3.90425	2.24104	3.84841	2.85664	1.40737	186	26583	1.12074e-06	0.999999	0.00016129	1.00696	-2.75749
OXER1	oxoeicosanoid (OXE) receptor 1	-0.116856	-1.1557	0.018502	-0.095529	-0.072937	-0.44038	-0.31735	0.39597	0.103867	2.14972	2.17149	2.72662	1.66053	1.33065	2.53636	1.20121	1.22417	1.45547	1.76036	1.25072	187	26582	1.12074e-06	0.999999	0.000160428	1.007	-1.68483
CTDSPL	CTD (carboxy-terminal domain, RNA polymerase II, polypeptide A) small phosphatase-like	1.16821	0.243544	-0.393868	1.22629	0.253406	-1.24922	1.48031	0.579816	0.911681	0.259543	1.85786	2.29904	1.40253	2.48122	1.93932	1.19412	2.44154	2.73531	2.6373	1.82839	188	26581	1.49432e-06	0.999999	0.000212766	1.00703	-1.63369
ETFB	electron-transfer-flavoprotein, beta polypeptide	0.542864	0.544674	0.419311	0.120892	0.481329	0.259925	-0.086265	-0.282544	0.197208	-0.047333	1.67567	1.55336	1.43234	1.61939	1.54629	1.41589	1.13518	1.22681	1.58051	1.36807	197	26572	1.49432e-06	0.999999	0.000203046	1.00737	-1.24035
SEC11C	SEC11 homolog C (S. cerevisiae)	0.540708	1.20263	1.48373	0.387868	1.49615	1.35535	0.884815	0.952086	1.56067	1.38659	2.6592	2.84397	2.4566	2.47099	2.49068	2.27492	2.13705	2.35173	2.42585	2.04636	198	26571	1.49432e-06	0.999999	0.00020202	1.00741	-1.29068
A_33_P3333985	A_33_P3333985	2.1216	-0.60203	1.44399	1.30541	1.20692	0.499663	0.793242	0.8205	0.020693	1.07441	3.05749	2.49241	2.85333	3.65494	1.89897	1.59308	2.38596	2.47658	2.07084	2.11829	201	26568	1.49432e-06	0.999999	0.000199005	1.00753	-1.59175
DUSP6	dual specificity phosphatase 6	3.31285	3.92104	5.81077	3.53307	3.97113	6.18761	4.26801	5.38098	3.93228	8.34984	5.98021	7.00391	7.22905	6.28979	7.12286	7.16856	7.27634	7.52193	7.24293	9.46587	205	26564	1.8679e-06	0.999998	0.000243902	1.00768	-2.36339
TERT	telomerase reverse transcriptase	1.40861	0.055578	0.406167	1.56196	-0.12904	0.584662	1.17774	0.97398	0.407613	-0.136675	3.07125	1.61818	1.69346	2.81223	1.4476	1.49569	2.68327	3.34992	2.28629	1.78744	206	26563	1.8679e-06	0.999998	0.000242718	1.00772	-1.59347
NT5DC2	5'-nucleotidase domain containing 2	1.50045	1.49019	1.97393	1.95863	1.5475	2.33339	1.8771	2.40378	1.44515	1.68154	2.57991	2.6079	2.72867	3.22352	3.39487	3.22852	3.53815	3.15808	3.026	3.07019	213	26556	2.24148e-06	0.999998	0.00028169	1.00798	-1.23442
SLIT3	slit homolog 3 (Drosophila)	0.570669	0.160057	0.632181	0.749449	0.853306	0.950321	0.870356	0.826349	0.680374	1.09488	2.22798	1.91729	1.87848	2.09781	1.36767	1.98001	2.17293	2.15702	1.61077	1.80433	218	26551	2.24148e-06	0.999998	0.000275229	1.00817	-1.18263
GAB2	GRB2-associated binding protein 2	3.40624	3.76621	3.13543	4.18169	4.21357	3.65808	3.35049	2.82047	4.54995	4.29565	4.56629	4.84907	4.4309	5.07375	5.64271	4.76482	4.89827	5.08966	5.95528	5.77346	219	26550	2.61506e-06	0.999997	0.000319635	1.00821	-1.36664
THBS4	thrombospondin 4	0.939106	1.76094	3.13259	0.667562	-1.01742	0.117912	1.34383	1.243	0.939163	1.80127	4.46272	4.39016	4.68808	2.90607	1.42291	2.52198	2.35293	2.29644	2.31814	2.73792	223	26546	4.48296e-06	0.999996	0.000538117	1.00836	-1.91694
LMCD1	LIM and cysteine-rich domains 1	1.54675	0.932758	0.791507	1.48966	0.191751	0.621573	1.2411	1.66708	1.22435	1.26538	1.76707	2.36856	2.6034	1.94661	2.32509	2.88296	2.99191	2.81125	2.51576	1.58843	228.5	26540.5	5.04334e-06	0.999995	0.00059081	1.00857	-1.28291
PACSIN3	protein kinase C and casein kinase substrate in neurons 3	1.11901	1.25592	2.79508	1.14509	0.178195	0.985989	0.695591	1.04388	0.359742	0.645488	4.24824	3.98235	3.58472	2.56376	1.72465	2.25177	2.69792	2.29012	1.28288	1.8732	230	26539	4.85655e-06	0.999995	0.000565217	1.00862	-1.62756
LOC730101	uncharacterized LOC730101	5.65796	0.414291	-0.188431	2.20777	0.575864	0.526266	1.40352	0.924793	1.41706	1.83034	3.16011	3.72903	2.88704	3.13901	3.1446	3.2143	3.52122	3.58745	2.50703	3.02135	231	26538	4.85655e-06	0.999995	0.000562771	1.00866	-1.71417
LINC00263	long intergenic non-protein coding RNA 263	1.36581	-0.097593	-0.577096	2.16979	-0.289447	-0.366516	0.84183	0.515757	1.52717	0.972243	2.92238	1.73167	1.46633	4.09295	1.95012	1.86062	2.69527	2.64726	1.57276	1.78143	233	26536	5.60371e-06	0.999994	0.000643777	1.00874	-1.66588
B9D1	B9 protein domain 1	0.554705	0.528715	0.882913	0.877343	-0.70576	0.347788	0.535825	0.869033	-0.018388	-0.045352	2.24961	1.61047	1.6904	2.09417	1.14461	1.1357	1.96832	1.88133	1.387	1.1242	235	26534	5.97729e-06	0.999994	0.000680851	1.00881	-1.2459
TMEM98	transmembrane protein 98	-0.770451	1.3856	0.035674	2.0225	3.93603	2.34633	3.47558	3.27838	5.00892	4.91412	3.06076	3.89609	3.37061	5.00549	6.25324	5.15585	6.02195	6.23523	6.38223	6.08707	236	26533	5.97729e-06	0.999994	0.000677966	1.00885	-2.58358
SIGLECP3	sialic acid binding Ig-like lectin, pseudogene 3	1.31366	2.91538	-0.243104	0.998811	3.2593	-0.661811	-0.130895	-0.102428	1.80847	-0.487636	2.94635	3.15055	2.30718	2.22914	2.3903	2.45903	2.84494	3.22797	3.75948	4.70472	238	26531	6.35087e-06	0.999994	0.000714286	1.00893	-2.13499
GALNT3	UDP-N-acetyl-alpha-D-galactosamine:polypeptide N-acetylgalactosaminyltransferase 3 (GalNAc-T3)	1.67562	1.36958	0.159899	2.86592	2.18413	0.921897	4.171	2.35925	3.20813	2.91714	3.42148	4.30122	2.58043	3.48283	4.27917	5.11556	4.03328	4.01865	5.24724	3.26384	239	26530	6.72445e-06	0.999993	0.000753138	1.00896	-1.79111
ENST00000431083	ENST00000431083	-2.40443	-1.57074	-0.405975	1.11719	0.430811	0.780837	2.51506	1.57493	2.69702	2.69765	1.10329	2.65653	3.15857	2.92104	1.67763	2.3744	3.88296	5.09664	5.27266	7.0797	241	26528	7.09803e-06	0.999993	0.000788382	1.00904	-2.7791
SLC17A9	solute carrier family 17, member 9	1.37457	0.033526	0.377843	2.34471	0.609361	1.08398	1.78494	1.88464	1.08031	1.54351	2.5797	2.04002	1.65088	3.35028	2.21181	2.31582	3.74648	3.59793	2.74246	2.51338	245	26524	8.96593e-06	0.999991	0.000979592	1.00919	-1.46314
ERRFI1	ERBB receptor feedback inhibitor 1	-0.186501	-0.716426	1.21659	0.215506	-0.622204	0.979357	0.977781	1.62216	0.451205	3.21922	1.96439	1.34475	2.41284	2.0908	1.23328	2.28885	3.99543	3.68537	2.32948	6.05316	247	26522	8.96593e-06	0.999991	0.00097166	1.00927	-2.02417
C1orf53	chromosome 1 open reading frame 53	3.02673	3.00457	3.62933	2.31878	2.68245	3.14359	3.08115	2.53312	2.99537	3.13083	4.17382	4.65786	3.99984	3.52396	4.18883	4.32101	3.84926	3.67248	4.38642	3.9716	251	26518	1.12074e-05	0.999989	0.00119522	1.00942	-1.11992
ST8SIA4	ST8 alpha-N-acetyl-neuraminide alpha-2,8-sialyltransferase 4	1.12177	0.401939	1.39562	1.23548	0.68542	1.46607	1.13296	1.04336	0.45555	1.0474	1.71113	2.18575	2.81565	2.40136	1.95677	2.05536	1.75706	2.4845	1.70723	2.0907	252	26517	1.19546e-05	0.999988	0.00126984	1.00945	-1.11799
GSTA4	glutathione S-transferase alpha 4	2.40104	1.12566	2.58326	2.96641	0.623566	2.62432	3.16278	3.16626	3.17866	3.48245	3.69328	3.00343	4.09137	3.78742	2.92411	4.06776	4.98184	4.74302	4.71155	4.43945	265	26504	1.79319e-05	0.999982	0.00181132	1.00994	-1.51288
GATM	glycine amidinotransferase (L-arginine:glycine amidinotransferase)	0.850089	0.492426	0.453621	2.95883	-0.207726	0.556414	1.64786	1.66511	1.62522	2.5992	3.48145	1.53166	1.93909	3.65549	2.28509	2.31782	3.81455	3.50185	2.94402	3.10679	272	26497	2.09205e-05	0.999979	0.00205882	1.01021	-1.59368
ETS2	v-ets erythroblastosis virus E26 oncogene homolog 2 (avian)	0.7237	0.741259	1.96999	1.03648	-0.12101	1.76342	0.89317	1.23133	0.254487	1.77993	2.02424	2.29387	2.28939	1.75492	2.31416	2.04137	2.31355	1.83997	2.45125	3.49389	274	26495	2.09205e-05	0.999979	0.0020438	1.01028	-1.25439
CAMK1	calcium/calmodulin-dependent protein kinase I	2.62354	2.72098	1.98968	1.43076	0.504189	1.22895	3.09435	3.05162	2.25094	2.30849	4.04335	3.2644	4.26007	3.34858	2.35521	3.44703	4.39856	4.34289	2.80965	3.37388	277	26492	2.39091e-05	0.999976	0.00231047	1.01039	-1.44401
ACOXL	acyl-CoA oxidase-like	1.39843	2.56943	3.14879	1.39139	1.47101	1.93643	0.429434	1.38288	1.50565	0.859036	2.81641	4.11156	3.44123	2.28584	2.7502	2.64893	2.58647	2.35921	3.16471	3.49863	278	26491	2.39091e-05	0.999976	0.00230216	1.01043	-1.35707
C18orf56	chromosome 18 open reading frame 56	6.07437	4.89139	4.12369	6.20997	5.27021	4.41357	5.69179	5.19832	5.54114	4.76845	7.76769	6.42589	6.02872	7.76119	6.36891	5.7616	6.5436	6.90121	6.10292	5.79957	284	26485	3.36222e-05	0.999966	0.00316901	1.01065	-1.32784
lincRNA:chr6:138961057-139020207_R	lincRNA:chr6:138961057-139020207_R	0.540867	0.186513	-1.3149	2.63915	0.934498	-0.693384	3.47456	2.20828	3.62612	2.00636	2.80625	1.79706	2.6523	3.72217	3.10395	3.37408	5.17187	4.82746	3.74476	3.59936	287	26482	3.51166e-05	0.999965	0.00327526	1.01076	-2.11912
RGS9	regulator of G-protein signaling 9	2.68283	4.18037	1.35575	2.82836	2.73917	0.976797	2.72038	1.75309	3.10615	3.24303	4.44655	4.37367	4.42615	3.42252	3.78043	3.79198	3.39574	3.42544	3.80798	4.01921	292	26477	3.7358e-05	0.999963	0.00342466	1.01095	-1.33037
FHL2	four and a half LIM domains 2	1.81076	1.55404	1.57733	1.58859	1.58014	1.67362	1.82584	1.81994	1.95665	2.34583	2.44645	2.31059	2.03456	2.83169	2.98719	2.8216	3.05956	2.96158	2.81207	4.42467	299	26470	4.25882e-05	0.999957	0.00381271	1.01121	-1.09572
AHRR	aryl-hydrocarbon receptor repressor	5.32904	5.42167	5.10013	5.17485	4.89281	4.80295	4.00214	3.57083	3.60131	2.78425	6.84617	6.37865	6.03938	6.75472	6.17094	5.86104	5.23289	5.39138	5.12859	4.80143	301	26468	4.40825e-05	0.999956	0.00392027	1.01129	-1.39252
C10orf128	chromosome 10 open reading frame 128	0.97436	1.29834	1.19988	0.75154	0.172754	0.832353	0.964519	1.16237	0.826865	1.48389	2.09713	2.60092	4.64076	1.1141	1.24471	1.60284	2.3395	2.24169	2.02328	3.41196	302	26467	4.55768e-05	0.999954	0.00403974	1.01133	-1.365
SLC9A7P1	solute carrier family 9 (sodium/hydrogen exchanger), member 7 pseudogene 1	0.241316	-0.64413	1.2945	1.33018	-0.089842	2.08244	2.16804	2.30959	1.08499	1.14823	1.94749	1.20424	1.70341	2.93621	2.2641	2.9958	3.16053	3.33462	3.2323	3.0517	306	26463	4.85655e-05	0.999951	0.00424837	1.01148	-1.49051
NFIL3	nuclear factor, interleukin 3 regulated	4.0514	2.92078	4.53079	3.64262	2.41669	4.60998	4.22129	4.69881	4.18246	6.7964	5.84698	4.95071	5.9117	5.68466	4.8119	5.29233	5.95392	5.87793	5.10442	6.9378	311	26458	5.52899e-05	0.999945	0.00475884	1.01166	-1.43011
SLC9A7	solute carrier family 9 (sodium/hydrogen exchanger), member 7	1.2139	0.239482	1.74027	1.52192	0.139167	2.11885	1.10701	1.65068	1.10176	1.24495	2.33694	1.79173	1.95722	2.40627	2.64236	2.59934	2.4488	2.55659	1.80117	2.54267	316	26453	5.97729e-05	0.99994	0.00506329	1.01185	-1.10051
IGF1	insulin-like growth factor 1 (somatomedin C)	1.10484	1.13953	1.4037	0.50482	0.629007	1.03923	1.41584	1.15714	1.40666	1.6755	1.98106	2.18777	2.31046	1.48282	2.32787	2.68078	1.73584	1.72405	3.25868	2.47625	317	26452	6.052e-05	0.999939	0.00511041	1.01188	-1.06893
CDK2AP1	cyclin-dependent kinase 2 associated protein 1	2.9465	2.57794	2.83371	2.93357	2.36865	2.5895	2.81033	3.09205	2.22662	2.34611	3.81509	4.28476	3.99939	3.88052	4.00124	3.59064	3.54532	3.43648	3.2613	2.88376	318	26451	6.27615e-05	0.999937	0.00528302	1.01192	-0.997351
GJC1	gap junction protein, gamma 1, 45kDa	1.47065	1.33538	2.27935	0.943182	0.811026	2.03914	1.87095	2.72844	2.12494	2.52041	3.04044	2.50996	2.93666	2.34546	2.11071	2.70699	4.19676	3.57957	3.52671	4.18274	319	26450	6.64973e-05	0.999934	0.00557994	1.01196	-1.30125
FILIP1L	filamin A interacting protein 1-like	1.27932	1.73054	1.27182	1.05364	1.33392	0.685033	1.90105	1.1125	2.05788	1.69017	1.99385	2.91076	3.98405	1.60784	2.56052	2.15839	2.55104	2.56274	2.39337	2.73999	321	26448	6.79916e-05	0.999932	0.00566978	1.01203	-1.13467
PDE4A	phosphodiesterase 4A, cAMP-specific	1.7938	2.09477	1.87564	2.56696	1.9269	2.47348	1.35824	1.37275	1.76065	1.05232	2.42143	2.84072	2.95009	3.04207	3.00765	3.00408	2.86807	2.89726	2.69978	2.61982	325	26444	7.06067e-05	0.999929	0.00581538	1.01218	-1.00754
RNASE4	ribonuclease, RNase A family, 4	1.80213	0.941748	-0.029989	2.67526	0.517797	2.12781	2.21932	0.630402	0.04279	1.36887	4.17554	3.76933	2.21368	2.70664	2.80243	1.116	2.50888	3.11678	2.60161	1.96045	338	26431	8.92857e-05	0.999911	0.00707101	1.01266	-1.46752
ANG	angiogenin, ribonuclease, RNase A family, 5	1.74442	0.433702	-0.13845	2.0969	0.475789	0.211546	1.27592	0.872525	0.943504	0.99609	2.91595	2.39254	1.55767	2.53698	1.9212	1.02449	2.16865	2.63372	1.84128	1.75348	343	26426	0.000101614	0.999898	0.00793003	1.01284	-1.1834
GNB4	guanine nucleotide binding protein (G protein), beta polypeptide 4	3.51343	3.07606	3.32032	5.50181	4.45375	4.5347	6.15506	6.07092	6.14249	6.14823	5.07235	5.41877	5.2194	6.72984	6.56241	6.36551	8.13994	8.3309	7.61008	7.27071	346	26423	0.000113195	0.999887	0.00875723	1.01294	-1.78031
VWCE	von Willebrand factor C and EGF domains	2.25454	1.90503	2.97358	2.28865	1.99062	3.18005	2.25441	2.37324	1.86764	0.866468	4.20866	3.27048	3.57494	4.0004	3.21345	3.70996	3.34251	3.41197	2.48235	2.04756	353	26416	0.000128885	0.999871	0.00977337	1.01319	-1.1308
ACTA2	actin, alpha 2, smooth muscle, aorta	2.21768	2.17516	1.71366	1.75561	1.40776	0.858971	1.78435	1.49382	0.985798	1.69788	3.78196	3.78142	3.10425	2.56673	2.70662	1.86705	2.43865	2.58762	2.06259	2.01915	362	26407	0.000137851	0.999862	0.0101934	1.01353	-1.08253
CCR4	chemokine (C-C motif) receptor 4	2.5502	3.11629	1.72071	4.43733	5.23543	4.66309	4.36527	3.91314	3.43089	0.8686	3.27156	4.53008	4.04501	5.58649	5.35736	4.49909	5.98688	6.12342	6.02248	5.81071	370	26399	0.000144202	0.999856	0.0104324	1.01383	-1.69321
ST7	suppression of tumorigenicity 7	1.99602	1.5539	2.97624	1.30266	-0.280885	1.38229	2.7468	2.36491	1.99553	2.94529	3.68904	4.04795	4.03409	1.91637	2.46642	3.30636	3.28895	2.78066	3.3735	3.03742	371	26398	0.000149059	0.999851	0.0107547	1.01387	-1.2958
lincRNA:chr4:128758375-128769050_F	lincRNA:chr4:128758375-128769050_F	-0.068567	-0.631882	-0.669183	2.36541	0.098888	0.385931	2.00893	1.72369	1.10907	0.637903	2.58505	2.62811	2.00635	2.54292	1.7124	2.01403	2.27781	2.21191	1.42301	1.11505	382	26387	0.000193515	0.999806	0.0135602	1.01424	-1.35564
DLL3	delta-like 3 (Drosophila)	0.612967	-0.113297	1.32665	0.7239	-0.228618	1.27367	0.764752	1.09163	0.119773	0.409298	1.87338	1.06248	1.37967	2.15449	1.30167	1.91132	1.84963	1.93293	1.165	1.33787	383	26386	0.000197998	0.999802	0.0138381	1.01428	-0.998772
TMEM14A	transmembrane protein 14A	1.35227	0.631656	-0.197476	1.14042	0.90846	-0.602015	1.47083	1.16381	0.926034	0.770973	1.67671	2.01145	1.21583	1.72652	2.09873	1.13137	1.51788	2.14681	2.27068	2.31108	387	26382	0.000206964	0.999793	0.0143152	1.01442	-1.05421
lincRNA:chr14:71276672-71284022_F	lincRNA:chr14:71276672-71284022_F	1.83012	0.60289	0.043849	2.65098	1.32991	0.771793	2.88618	2.6466	2.12717	1.39034	2.98721	2.39656	1.93323	3.76367	2.81058	2.59979	3.65265	3.93677	3.15217	2.18609	389	26380	0.000210326	0.99979	0.014473	1.01449	-1.31389
KCNN3	potassium intermediate/small conductance calcium-activated channel, subfamily N, member 3	0.643193	0.297101	1.60525	1.37757	0.859908	1.55786	0.994269	0.34499	0.894853	1.65978	1.59675	2.43083	2.01538	2.04727	3.0832	2.15944	1.45413	2.04962	1.58737	1.70565	390	26379	0.00021182	0.999788	0.0145385	1.01453	-0.989486
SPATS2L	spermatogenesis associated, serine-rich 2-like	2.2377	1.96703	1.19256	2.3702	2.11484	1.27879	2.92979	2.67187	2.59827	2.25666	2.67636	3.59483	3.05533	2.65177	3.6474	2.96256	2.92794	3.17815	3.54556	3.19207	394	26375	0.000218918	0.999781	0.0148731	1.01468	-0.981427
HILPDA	hypoxia inducible lipid droplet-associated	3.74931	1.19057	1.91397	4.14695	0.904627	1.91332	1.70036	2.34897	0.571022	1.01161	5.62278	3.19314	4.90004	5.8996	2.83986	3.62011	2.86492	2.5591	1.66109	3.34186	397	26372	0.000227884	0.999772	0.0153652	1.01478	-1.70518
CLDND2	claudin domain containing 2	2.26752	0.367214	1.99834	0.065242	1.65077	1.80541	-1.06997	-0.230414	0.991721	1.73305	4.27548	4.27357	2.6017	4.19529	2.7196	1.08916	1.7974	1.62485	1.55469	2.03085	399	26370	0.000233488	0.999767	0.0156642	1.01486	-1.65837
LOC388780	uncharacterized LOC388780	3.58331	2.04763	3.40874	1.66826	2.12374	0.499598	3.21468	3.73989	2.43885	1.55857	4.90756	2.9373	4.74766	3.4114	1.96969	4.84093	4.61238	4.44562	3.28946	3.82952	403	26366	0.000244695	0.999755	0.0162531	1.015	-1.47083
CRNDE	colorectal neoplasia differentially expressed (non-protein coding)	5.30064	5.25227	5.19817	6.16993	6.3759	6.32312	5.52569	5.56312	6.30801	6.8024	6.58114	6.53041	6.28976	7.43538	7.41058	7.2115	6.51992	6.56388	7.09478	6.8705	408	26361	0.000257397	0.999743	0.0168873	1.01518	-0.96886
GTF2IRD1	GTF2I repeat domain containing 1	1.75706	2.36325	1.33642	1.81841	2.95859	1.40814	1.10113	0.89344	0.341247	0.182726	3.25863	2.38436	2.44455	3.22899	2.54164	2.58414	2.94274	2.81602	1.96411	1.48473	416	26353	0.00027234	0.999728	0.017524	1.01547	-1.14895
IMPDH2	IMP (inosine 5'-monophosphate) dehydrogenase 2	1.00479	0.140734	1.06574	1.09982	-0.015008	0.811086	0.482116	0.387475	-0.182828	0.031517	1.72068	1.19047	1.5084	1.82148	1.00799	1.30539	1.49891	1.65399	1.19343	1.07889	420	26349	0.000290646	0.999709	0.0185238	1.01561	-0.915418
STK39	serine threonine kinase 39	1.15981	0.939179	0.548485	1.39935	1.0312	0.173529	1.57312	1.37459	0.856671	1.04629	1.99088	2.14588	1.58318	1.63337	1.92649	1.37864	1.78711	1.92934	2.25589	2.21584	429	26340	0.000334354	0.999666	0.0208625	1.01591	-0.874438
ARG2	arginase, type II	4.60299	2.45902	2.62459	4.70425	1.92374	1.94032	4.18963	4.04586	2.76784	4.0239	4.99195	4.41306	4.15165	5.09098	5.14347	3.6738	4.62473	4.78101	4.32016	4.87032	431	26338	0.000340705	0.999659	0.0211601	1.01598	-1.2779
BFSP2	beaded filament structural protein 2, phakinin	0.789562	1.31625	-0.010674	2.14873	0.973568	-0.269074	3.0357	0.113936	2.67792	2.87393	1.9007	3.16346	2.09612	2.83146	4.60918	3.22992	1.53514	1.99512	3.66261	3.77428	442	26327	0.000383293	0.999617	0.0232127	1.01636	-1.51481
NDFIP2	Nedd4 family interacting protein 2	2.39972	2.01798	4.36177	3.10655	2.31781	4.26877	3.96254	4.53933	2.73423	4.48038	4.0192	4.20785	4.26999	3.90844	4.36796	4.38514	5.3901	5.46676	5.63573	6.02302	451	26318	0.000409071	0.999591	0.0242794	1.01668	-1.34851
CPNE5	copine V	1.58162	1.53181	0.058145	2.43089	2.25379	0.713995	3.28436	3.14781	4.44963	2.83809	3.83941	2.84448	2.47007	4.18427	2.89293	2.06543	5.11766	5.43346	4.90201	4.70925	452	26317	0.000418036	0.999582	0.0247566	1.01671	-1.61688
PRKCDBP	protein kinase C, delta binding protein	1.96744	1.67094	2.40125	2.83449	1.98172	2.42323	3.36728	3.72598	2.81428	2.61066	2.99909	3.03978	3.83463	3.50838	2.89673	4.30108	4.49308	3.82649	3.46491	3.36168	480	26289	0.000561491	0.999439	0.0313125	1.01765	-0.992859
RPL39L	ribosomal protein L39-like	3.96965	3.0156	2.06818	3.69082	2.33976	1.50744	3.68515	3.64488	3.42595	3.08353	4.83891	4.06331	3.62141	4.34779	3.78263	3.09002	4.22775	4.65288	4.13964	4.1325	484	26285	0.000582038	0.999418	0.0321901	1.01778	-1.04659
FKBP7	FK506 binding protein 7	1.27184	-0.186582	1.42275	2.2543	1.31303	2.13052	2.53382	2.30137	1.05998	1.34526	1.97451	1.73215	2.06286	3.22592	2.77514	3.63604	2.75951	3.10161	2.65399	2.2121	490	26279	0.000621638	0.999378	0.0339592	1.01797	-1.06875
HIST1H1A	histone cluster 1, H1a	5.35958	3.24833	3.60424	6.08128	3.69942	2.66109	3.55597	3.19995	3.25689	2.27498	5.47472	5.25508	4.69165	6.39236	5.75	5.59569	3.89651	4.01091	4.82096	3.75421	491	26278	0.000627241	0.999373	0.0341955	1.01801	-1.27004
HMMR	hyaluronan-mediated motility receptor (RHAMM)	7.37709	7.03838	6.24763	6.98546	6.5244	5.27581	6.96357	6.46813	6.84113	6.3529	8.14963	8.01622	7.48548	7.72939	7.56061	6.94236	7.4907	7.70563	7.44037	6.58763	495	26274	0.000649656	0.99935	0.0351313	1.01814	-0.903355
PKIA	protein kinase (cAMP-dependent, catalytic) inhibitor alpha	0.821033	0.423661	2.06121	0.502132	0.121	2.14708	-0.212804	-0.466302	-0.564268	-0.053939	1.14449	2.14679	2.68989	1.02768	1.45379	2.38399	1.27163	1.04629	1.17097	1.53309	496	26273	0.000654513	0.999345	0.0353226	1.01817	-1.10898
CDC45	cell division cycle 45 homolog (S. cerevisiae)	5.57351	4.77516	3.9228	6.17192	4.82727	4.04554	5.88503	5.46102	5.26705	4.96054	6.74788	6.12774	5.70066	6.58637	5.94678	5.60793	6.16895	6.30321	5.81768	5.68218	498	26271	0.000658622	0.999341	0.0354016	1.01825	-0.979956
CAPG	capping protein (actin filament), gelsolin-like	1.63849	1.7314	0.52095	1.89636	2.28806	0.97948	2.63367	2.62415	2.42226	2.57422	2.40652	2.43668	2.21394	2.82433	2.963	2.57464	3.24594	3.40488	3.59004	3.72147	502	26267	0.000673192	0.999327	0.0358964	1.01839	-1.00724
lincRNA:chr12:105725170-105990845_R	lincRNA:chr12:105725170-105990845_R	1.1255	0.796265	-0.052134	2.27781	1.83286	0.383271	1.76932	1.39737	1.63682	0.74631	2.50883	2.19571	1.56033	3.32892	2.50606	1.89955	1.87568	1.95038	2.73095	1.4123	505	26264	0.000694486	0.999306	0.0368119	1.01848	-1.00553
WDR41	WD repeat domain 41	1.68333	1.12627	1.2335	1.72023	1.20179	1.19565	2.74671	2.608	1.81803	1.70141	2.41189	2.32223	2.26135	2.66911	2.20905	2.03175	3.27556	3.37486	3.00399	2.68681	511	26258	0.000741557	0.999258	0.0388454	1.01867	-0.921168
INSIG1	insulin induced gene 1	2.518	0.86486	1.11702	3.24073	1.49131	1.59535	2.18146	2.26484	2.4321	4.5001	3.27533	2.62043	3.24162	3.96909	2.77037	3.65739	3.34502	2.82965	2.70029	5.43131	519	26250	0.000767708	0.999232	0.0395954	1.01895	-1.16347
DIXDC1	DIX domain containing 1	1.92074	1.04289	3.06688	1.70101	0.163923	2.14898	2.25805	2.61167	0.830512	1.64632	3.66962	3.32217	3.78161	3.06409	1.43447	3.08098	3.71257	2.94556	2.17791	1.78481	522	26247	0.000788628	0.999211	0.0404406	1.01905	-1.15828
SCHIP1	schwannomin interacting protein 1	-1.0992	-0.302944	2.50687	2.1034	0.481382	3.30765	2.3254	3.13163	1.33488	4.83117	1.15092	4.08031	3.61643	2.31491	4.81799	4.48783	3.32537	2.74554	3.95144	5.14982	524	26245	0.000793858	0.999206	0.0405534	1.01912	-1.70203
C13orf27	chromosome 13 open reading frame 27	2.11044	1.73639	1.93305	1.94293	1.578	1.69777	2.3742	2.25091	2.14816	2.24627	2.28594	2.83313	2.82643	2.29826	2.53732	2.77545	3.00399	2.70557	3.14925	3.32111	531	26238	0.00084205	0.999158	0.0424482	1.01934	-0.771832

## Sheet: Day 28 Th1 genes (Affy)
Probeset ID	Gene Symbol	Gene name	RefSeq Transcript ID	Mean(Th1 * Activated)	LSMean(Th1 * Activated)	Mean(Th1 * Resting)	LSMean(Th1 * Resting)	Mean(Th2 * Activated)	LSMean(Th2 * Activated)	Mean(Th2 * Resting)	LSMean(Th2 * Resting)	p-value(Th1 vs. Th2)	Ratio(Th1 vs. Th2)	Fold-Change(Th1 vs. Th2)
223836_at	FGFBP2	fibroblast growth factor binding protein 2	NM_031950	10.2052	10.1848	11.9891	11.9687	4.34873	4.32828	3.65559	3.63514	1.5533e-07	136.714	136.714
211719_x_at	FN1	fibronectin 1	NM_002026 /// NM_054034 /// NM_212474 /// NM_212475 /// NM_212476 /// NM_212478 /// NM_	11.493	11.4013	11.9358	11.8441	4.95383	4.86211	4.56763	4.47591	1.13851e-05	123.957	123.957
212464_s_at	FN1	fibronectin 1	NM_002026 /// NM_054034 /// NM_212474 /// NM_212475 /// NM_212476 /// NM_212478 /// NM_	11.4115	11.3599	11.7779	11.7263	5.10953	5.05792	4.9358	4.88419	8.05393e-06	95.1432	95.1432
210495_x_at	FN1	fibronectin 1	NM_002026 /// NM_054034 /// NM_212474 /// NM_212475 /// NM_212476 /// NM_212478 /// NM_	11.6814	11.5951	12.1132	12.0269	5.68183	5.59552	5.55719	5.47088	1.71393e-06	77.5894	77.5894
216442_x_at	FN1	fibronectin 1	NM_002026 /// NM_054034 /// NM_212474 /// NM_212475 /// NM_212476 /// NM_212478 /// NM_	11.4711	11.4299	11.9725	11.9313	5.61241	5.5712	5.37837	5.33716	7.32414e-06	74.875	74.875
214844_s_at	DOK5	docking protein 5	NM_018431	10.9493	11.1079	8.32459	8.48312	4.15308	4.3116	4.02262	4.18115	4.14403e-07	46.8217	46.8217
207339_s_at	LTB	lymphotoxin beta (TNF superfamily, member 3)	NM_002341 /// NM_009588	12.0964	11.9656	13.422	13.2912	6.93302	6.80222	8.51839	8.38759	1.62273e-05	32.7513	32.7513
212985_at	APBB2	amyloid beta (A4) precursor protein-binding, family B, member 2	NM_001166050 /// NM_001166051 /// NM_001166052 /// NM_001166053 /// NM_001166054 /// NM	9.50666	9.41291	9.28932	9.19557	4.88341	4.78966	4.24777	4.15402	9.31767e-08	28.4902	28.4902
209369_at	ANXA3	annexin A3	NM_005139	7.3799	7.20989	8.80468	8.63467	3.25252	3.08251	3.29141	3.1214	7.55335e-05	28.2529	28.2529
213419_at	APBB2	amyloid beta (A4) precursor protein-binding, family B, member 2	NM_001166050 /// NM_001166051 /// NM_001166052 /// NM_001166053 /// NM_001166054 /// NM	8.82636	8.80518	8.28506	8.26388	4.20444	4.18326	3.53598	3.5148	1.61307e-06	25.7322	25.7322
207795_s_at	KLRD1	killer cell lectin-like receptor subfamily D, member 1	NM_001114396 /// NM_002262 /// NM_007334	10.6815	10.5322	10.2135	10.0642	6.38842	6.23911	5.21317	5.06386	0.000761931	25.0497	25.0497
206666_at	GZMK	granzyme K (granzyme 3; tryptase II)	NM_002104	10.6241	10.8438	12.1413	12.3611	6.14661	6.36639	7.41064	7.63041	0.000700789	24.3198	24.3198
226117_at	TIFA	TRAF-interacting protein with forkhead-associated domain	NM_052864	9.07557	9.10114	10.309	10.3346	4.58826	4.61384	5.64	5.66557	5.8176e-06	23.8872	23.8872
223704_s_at	DMRT2	doublesex and mab-3 related transcription factor 2	NM_001130865 /// NM_006557 /// NM_181872	7.85948	7.8961	8.91421	8.95084	3.8073	3.84393	3.85088	3.88751	0.00121396	23.5516	23.5516
210606_x_at	KLRD1	killer cell lectin-like receptor subfamily D, member 1	NM_001114396 /// NM_002262 /// NM_007334	11.0073	10.8543	10.652	10.4991	6.98842	6.83551	5.60342	5.45051	0.000430355	23.1626	23.1626
40148_at	APBB2	amyloid beta (A4) precursor protein-binding, family B, member 2	NM_001166050 /// NM_001166051 /// NM_001166052 /// NM_001166053 /// NM_001166054 /// NM	8.57352	8.56179	8.02846	8.01672	4.23773	4.22599	3.68485	3.67311	3.52304e-07	20.2479	20.2479
203471_s_at	PLEK	pleckstrin	NM_002664	10.7425	10.6617	8.73671	8.6559	5.88387	5.80306	5.02703	4.94622	7.57098e-05	19.4834	19.4834
223484_at	C15orf48	chromosome 15 open reading frame 48	NM_032413 /// NM_197955	8.91447	8.72739	8.42166	8.23458	4.76973	4.58265	4.10692	3.91984	0.000595752	18.7619	18.7619
231807_at	KIAA1217	KIAA1217	NM_001098500 /// NM_001098501 /// NM_019590	9.50095	9.37117	6.43203	6.30225	3.97251	3.84273	3.60098	3.47119	4.77513e-05	18.123	18.123
1554438_at	KIAA1217	KIAA1217	NM_001098500 /// NM_001098501 /// NM_019590	9.782	9.71135	6.58748	6.51682	4.16832	4.09766	4.06177	3.99112	2.81866e-06	16.7919	16.7919
207072_at	IL18RAP	interleukin 18 receptor accessory protein	NM_003853	12.646	12.4805	11.8035	11.638	9.28544	9.11995	7.11857	6.95308	1.72795e-05	16.2541	16.2541
1554863_s_at	DOK5	docking protein 5	NM_018431	10.1095	10.2993	7.6406	7.83041	5.02105	5.21086	4.76568	4.95549	5.32378e-06	15.7981	15.7981
206828_at	TXK	TXK tyrosine kinase	NM_003328	7.68187	7.60929	7.63192	7.55934	3.92893	3.85635	3.4812	3.40861	1.46492e-05	15.4747	15.4747
204466_s_at	SNCA	synuclein, alpha (non A4 component of amyloid precursor)	NM_000345 /// NM_001146054 /// NM_001146055 /// NM_007308	6.73079	6.60619	10.2673	10.1427	4.24811	4.12351	4.9521	4.82751	5.1066e-05	14.9174	14.9174
202458_at	PRSS23	protease, serine, 23	NM_007173	11.5397	11.6005	7.89364	7.95439	7.29616	7.35691	4.5033	4.56405	4.8324e-05	14.0933	14.0933
203881_s_at	DMD	dystrophin	NM_000109 /// NM_004006 /// NM_004007 /// NM_004009 /// NM_004010 /// NM_004011 /// NM_	7.71368	7.34184	6.84041	6.46857	3.52006	3.14822	3.85914	3.4873	0.000884277	12.0207	12.0207
206999_at	IL12RB2	interleukin 12 receptor, beta 2	NM_001559	11.0737	11.1083	10.6583	10.6929	9.70241	9.73701	5.15544	5.19005	0.000197412	10.8309	10.8309
220684_at	TBX21	T-box 21	NM_013351	11.8922	11.818	10.8765	10.8024	9.15788	9.08372	6.7522	6.67803	4.97241e-07	10.7727	10.7727
203973_s_at	CEBPD	CCAAT/enhancer binding protein (C/EBP), delta	NM_005195	7.50987	7.59627	10.1848	10.2712	5.51242	5.59882	5.42861	5.51501	3.98371e-05	10.3878	10.3878
205542_at	STEAP1	six transmembrane epithelial antigen of the prostate 1	NM_012449	8.99725	8.94027	8.55314	8.49616	6.19153	6.13454	4.62634	4.56936	0.00130968	10.3121	10.3121
223475_at	CRISPLD1	cysteine-rich secretory protein LCCL domain containing 1	NM_031461	6.27673	6.04537	7.49644	7.26507	3.42037	3.189	3.63084	3.39947	0.000202904	10.2744	10.2744
214181_x_at	LST1	leukocyte specific transcript 1	NM_001166538 /// NM_007161 /// NM_205837 /// NM_205838 /// NM_205839 /// NM_205840 ///	9.27577	9.01408	10.2	9.93836	5.98103	5.71935	6.82981	6.56813	4.04528e-05	10.0734	10.0734
227318_at	---	---	---	8.00126	7.77177	8.79194	8.56246	4.83357	4.60409	5.30232	5.07284	4.19075e-05	10.0467	10.0467
229625_at	GBP5	guanylate binding protein 5	NM_001134486 /// NM_052942	10.9934	11.0519	12.1132	12.1717	7.58515	7.64368	8.9356	8.99413	4.61567e-05	9.80079	9.80079
232653_at	---	---	---	8.39811	8.36903	7.12827	7.09919	4.61949	4.59041	4.34386	4.31478	8.22412e-05	9.72378	9.72378
210354_at	IFNG	interferon, gamma	NM_000619	14.9278	14.9401	12.5965	12.6089	13.4306	13.443	7.56793	7.58031	0.00103754	9.59894	9.59894
218502_s_at	TRPS1	trichorhinophalangeal syndrome I	NM_014112	6.89959	6.90092	6.61098	6.61231	3.69754	3.69886	3.29492	3.29625	0.000189896	9.57357	9.57357
231779_at	IRAK2	interleukin-1 receptor-associated kinase 2	NM_001570	10.1664	10.0236	9.094	8.95119	7.25025	7.10744	5.53416	5.39135	4.4827e-08	9.43483	9.43483
204714_s_at	F5	coagulation factor V (proaccelerin, labile factor)	NM_000130	11.1777	11.2642	8.81301	8.89946	9.24624	9.33268	4.27391	4.36035	4.67702e-07	9.41723	9.41723
206785_s_at	KLRC1 /// KLRC2	killer cell lectin-like receptor subfamily C, member 1 /// killer cell lectin-like rece	NM_002259 /// NM_002260 /// NM_007328 /// NM_213657 /// NM_213658	9.65778	9.14105	9.38164	8.86491	6.79157	6.27484	5.79194	5.27521	0.000639409	9.36939	9.36939
238581_at	GBP5	guanylate binding protein 5	NM_001134486 /// NM_052942	9.173	9.16708	11.2438	11.2379	5.80051	5.79459	8.1723	8.16638	9.95605e-05	9.33089	9.33089
1552912_a_at	IL23R	interleukin 23 receptor	NM_144701	6.79003	6.76539	7.14386	7.11922	3.94135	3.91671	3.57626	3.55161	8.62077e-07	9.24159	9.24159
200648_s_at	GLUL	glutamate-ammonia ligase	NM_001033044 /// NM_001033056 /// NM_002065	8.45096	8.57311	8.59138	8.71353	5.81679	5.93894	4.81246	4.93461	2.73552e-06	9.23137	9.23137
1560999_a_at	---	---	---	10.5521	10.6023	9.48288	9.53308	9.45024	9.50044	4.19526	4.24546	7.9818e-06	9.15604	9.15604
244579_at	---	---	---	8.29215	8.25196	7.02779	6.9876	4.62163	4.58144	4.31714	4.27694	2.59656e-05	9.12981	9.12981
203562_at	FEZ1	fasciculation and elongation protein zeta 1 (zygin I)	NM_005103 /// NM_022549	7.88871	7.67349	6.53289	6.31767	4.06784	3.85262	4.0754	3.86018	0.000852296	8.81022	8.81022
204563_at	SELL	selectin L	NM_000655 /// NR_029467	10.6086	10.678	12.3371	12.4065	7.6234	7.69282	9.0846	9.15402	1.70059e-06	8.68705	8.68705
230263_s_at	DOCK5	Dedicator of cytokinesis 5	NM_024940	7.0072	6.74169	9.25368	8.98816	4.6454	4.37989	5.3875	5.12199	0.000767885	8.65773	8.65773
1552767_a_at	HS6ST2	heparan sulfate 6-O-sulfotransferase 2	NM_001077188 /// NM_147175	6.99025	7.09685	6.79679	6.90338	3.9942	4.1008	3.59967	3.70627	0.00127032	8.5539	8.5539
217853_at	TNS3	tensin 3	NM_022748	12.123	12.0353	7.31571	7.22794	9.56746	9.47969	3.73257	3.6448	0.000151043	8.39394	8.39394
205495_s_at	GNLY	granulysin	NM_006433 /// NM_012483	13.5561	13.2836	14.0999	13.8274	10.4885	10.216	11.0345	10.762	0.000177493	8.37732	8.37732
226279_at	PRSS23	protease, serine, 23	NM_007173	9.28499	9.31659	5.8833	5.91491	5.08248	5.11409	3.95633	3.98793	4.74341e-05	8.36716	8.36716
243810_at	---	---	---	5.03064	5.11446	9.29325	9.37707	4.08543	4.16925	4.13225	4.21607	0.0002628	8.29995	8.29995
230563_at	RASGEF1A	RasGEF domain family, member 1A	NM_145313	6.60214	6.41177	8.68422	8.49385	4.66066	4.47029	4.59139	4.40101	4.07414e-05	8.09571	8.09571
205098_at	CCR1	chemokine (C-C motif) receptor 1	NM_001295	7.56391	7.55004	10.0484	10.0345	4.27845	4.26458	7.30084	7.28697	0.000639434	8.09201	8.09201
206806_at	DGKI	diacylglycerol kinase, iota	NM_004717	9.18424	9.16307	4.99544	4.97427	4.25664	4.23547	3.93994	3.91877	3.83602e-05	7.95329	7.95329
209392_at	ENPP2	ectonucleotide pyrophosphatase/phosphodiesterase 2	NM_001040092 /// NM_001130863 /// NM_006209	6.69322	6.51465	7.12611	6.94755	3.92277	3.74421	3.92864	3.75007	9.30165e-05	7.91155	7.91155
221558_s_at	LEF1	lymphoid enhancer-binding factor 1	NM_001130713 /// NM_001130714 /// NM_001166119 /// NM_016269	9.04846	8.9536	10.6279	10.533	6.70153	6.60668	7.08956	6.99471	0.000258728	7.68808	7.68808
212970_at	APBB2	amyloid beta (A4) precursor protein-binding, family B, member 2	NM_001166050 /// NM_001166051 /// NM_001166052 /// NM_001166053 /// NM_001166054 /// NM	8.66902	8.63865	8.44816	8.41779	5.7514	5.72103	5.49296	5.46258	1.85399e-05	7.65504	7.65504
244567_at	---	---	---	6.29539	6.16803	6.58129	6.45393	3.68855	3.56119	3.39415	3.2668	8.99759e-05	7.44869	7.44869
226560_at	---	---	---	9.69294	9.63988	7.5284	7.47534	7.3449	7.29184	4.11414	4.06108	0.000415561	7.36737	7.36737
211582_x_at	LST1	leukocyte specific transcript 1	NM_001166538 /// NM_007161 /// NM_205837 /// NM_205838 /// NM_205839 /// NM_205840 ///	9.14352	8.95681	10.0358	9.8491	6.59837	6.41166	6.82374	6.63702	3.66984e-05	7.35443	7.35443
37145_at	GNLY	granulysin	NM_006433 /// NM_012483	13.4451	13.1583	13.9952	13.7083	10.5582	10.2714	11.1372	10.8503	0.000244658	7.32317	7.32317
207796_x_at	KLRD1	killer cell lectin-like receptor subfamily D, member 1	NM_001114396 /// NM_002262 /// NM_007334	7.9773	7.97947	7.34909	7.35126	5.20922	5.21139	4.4511	4.45327	0.00148245	7.12572	7.12572
215001_s_at	GLUL	glutamate-ammonia ligase	NM_001033044 /// NM_001033056 /// NM_002065	9.99019	10.0085	10.2994	10.3177	7.69257	7.71083	6.96243	6.98069	1.09762e-05	7.04843	7.04843
232762_at	KIAA1217	KIAA1217	NM_001098500 /// NM_001098501 /// NM_019590	9.29332	9.20175	6.48027	6.38871	5.0516	4.96004	5.10055	5.00899	7.14653e-06	7.01632	7.01632
218625_at	NRN1	neuritin 1	NM_016588	7.13359	7.1502	8.20677	8.22338	4.61046	4.62708	5.18964	5.20626	6.67314e-06	6.82167	6.82167
229390_at	FAM26F	family with sequence similarity 26, member F	NM_001010919	5.33072	5.35143	8.1659	8.18662	3.81226	3.83297	4.19089	4.2116	2.41412e-05	6.71197	6.71197
213198_at	ACVR1B	activin A receptor, type IB	NM_004302 /// NM_020327 /// NM_020328	8.45267	8.31569	6.47131	6.33434	5.33281	5.19583	4.192	4.05502	0.00142306	6.49617	6.49617
204160_s_at	ENPP4	ectonucleotide pyrophosphatase/phosphodiesterase 4 (putative function)	NM_014936	7.286	7.28898	7.84002	7.843	4.66962	4.6726	5.1686	5.17158	3.10307e-06	6.25019	6.25019
227038_at	SGMS2	sphingomyelin synthase 2	NM_001136257 /// NM_001136258 /// NM_152621	7.32545	7.03121	5.13474	4.8405	4.04396	3.74972	3.13697	2.84274	0.000811535	6.23171	6.23171
218086_at	NPDC1	neural proliferation, differentiation and control, 1	NM_015392	9.7424	9.65285	10.0455	9.95599	7.43712	7.34757	7.13135	7.0418	4.14079e-06	6.1039	6.1039
210506_at	FUT7	fucosyltransferase 7 (alpha (1,3) fucosyltransferase)	NM_004479	5.05941	5.05523	8.3476	8.34342	4.14199	4.13781	4.05083	4.04665	0.000356994	6.09275	6.09275
214574_x_at	LST1	leukocyte specific transcript 1	NM_001166538 /// NM_007161 /// NM_205837 /// NM_205838 /// NM_205839 /// NM_205840 ///	9.1465	8.98215	10.0741	9.90972	6.89564	6.73128	7.12837	6.96402	8.22026e-05	6.05566	6.05566
206150_at	CD27	CD27 molecule	NM_001242	9.64468	9.71559	9.68087	9.75178	6.80937	6.88028	7.32309	7.394	6.78542e-06	6.04836	6.04836
224218_s_at	TRPS1	trichorhinophalangeal syndrome I	NM_014112	6.84902	6.8042	5.95553	5.91071	3.83508	3.79025	3.81234	3.76752	0.00010031	5.97345	5.97345
224937_at	PTGFRN	prostaglandin F2 receptor negative regulator	NM_020440	6.27287	6.24492	5.98286	5.95491	3.71277	3.68482	3.45574	3.42779	0.000123535	5.83046	5.83046
205686_s_at	CD86	CD86 molecule	NM_006889 /// NM_175862	8.63943	8.5926	7.21811	7.17128	5.26544	5.21861	5.51065	5.46382	0.00131225	5.81881	5.81881
217147_s_at	TRAT1	T cell receptor associated transmembrane adaptor 1	NM_016388	9.87492	10.0079	10.4308	10.5639	6.43613	6.56916	8.79113	8.92416	0.000637708	5.81284	5.81284
207113_s_at	TNF	tumor necrosis factor	NM_000594	14.0779	13.9813	9.91185	9.81532	11.5543	11.4578	7.4076	7.31107	0.000513702	5.71167	5.71167
225803_at	FBXO32	F-box protein 32	NM_058229 /// NM_148177	8.51204	8.38818	8.32275	8.19889	5.12682	5.00296	6.70133	6.57747	0.000191009	5.66988	5.66988
219159_s_at	SLAMF7	SLAM family member 7	NM_021181	10.0318	10.2695	10.0365	10.2741	7.10869	7.34634	7.96069	8.19834	4.97454e-05	5.65479	5.65479
222746_s_at	BSPRY	B-box and SPRY domain containing	NM_017688	7.95824	7.87059	6.40483	6.31718	5.00481	4.91716	4.38136	4.29371	9.38621e-07	5.61175	5.61175
215388_s_at	CFH /// CFHR1	complement factor H /// complement factor H-related 1	NM_000186 /// NM_001014975 /// NM_002113	5.68953	5.6294	7.01366	6.95354	3.64087	3.58075	4.09089	4.03077	0.000189058	5.60111	5.60111
222651_s_at	TRPS1	trichorhinophalangeal syndrome I	NM_014112	7.80163	7.70171	7.31991	7.21998	5.2019	5.10198	5.00836	4.90844	0.000108798	5.48557	5.48557
217202_s_at	GLUL	glutamate-ammonia ligase	NM_001033044 /// NM_001033056 /// NM_002065	7.81977	7.9365	8.09999	8.21671	5.7236	5.84032	5.28928	5.40601	1.34376e-05	5.47721	5.47721
235629_at	---	---	---	5.54472	5.50468	6.17445	6.13442	3.61039	3.57035	3.30894	3.2689	0.00131701	5.27774	5.27774
211581_x_at	LST1	leukocyte specific transcript 1	NM_001166538 /// NM_007161 /// NM_205837 /// NM_205838 /// NM_205839 /// NM_205840 ///	8.34132	8.1771	9.24638	9.08215	6.42665	6.26243	6.36191	6.19769	6.22247e-05	5.27645	5.27645
218829_s_at	CHD7	chromodomain helicase DNA binding protein 7	NM_017780	9.39458	9.38516	8.1178	8.10839	7.31281	7.30339	5.43429	5.42487	0.000337458	5.21491	5.21491
222859_s_at	DAPP1	dual adaptor of phosphotyrosine and 3-phosphoinositides	NM_014395	8.88887	8.89275	8.40723	8.41111	4.78668	4.79056	7.77412	7.77801	7.76673e-05	5.16098	5.16098
206385_s_at	ANK3	ankyrin 3, node of Ranvier (ankyrin G)	NM_001149 /// NM_020987	11.3011	11.2742	10.2308	10.2039	10.5081	10.4812	6.33312	6.30624	0.000674357	5.08179	5.08179
215633_x_at	LST1	leukocyte specific transcript 1	NM_001166538 /// NM_007161 /// NM_205837 /// NM_205838 /// NM_205839 /// NM_205840 ///	9.05334	8.938	10.07	9.95472	7.22673	7.11139	7.21414	7.0988	0.000423203	5.06745	5.06745
238532_at	DPF3	D4, zinc and double PHD fingers, family 3	NM_012074	5.58241	5.53623	7.24057	7.19439	4.14549	4.09931	4.01871	3.97254	9.27404e-05	5.02593	5.02593
237839_at	---	---	---	10.6001	10.4495	9.10797	8.95735	9.59961	9.44899	5.4649	5.31428	0.00010912	4.99948	4.99948
210629_x_at	LST1	leukocyte specific transcript 1	NM_001166538 /// NM_007161 /// NM_205837 /// NM_205838 /// NM_205839 /// NM_205840 ///	8.55656	8.42939	9.35043	9.22326	6.53807	6.4109	6.77008	6.64291	9.46937e-05	4.92261	4.92261
225922_at	FNIP2	folliculin interacting protein 2	NM_020840	10.4146	10.3073	9.22016	9.11281	7.42787	7.32052	7.62473	7.51738	0.000106997	4.89427	4.89427
1561853_a_at	IL23R	interleukin 23 receptor	NM_144701	6.47228	6.47878	6.85314	6.85964	4.72965	4.73615	4.02371	4.03021	4.26363e-06	4.87712	4.87712
204079_at	TPST2	tyrosylprotein sulfotransferase 2	NM_001008566 /// NM_003595	10.112	10.197	10.3396	10.4247	8.20114	8.28618	7.68043	7.76548	2.76737e-05	4.87366	4.87366
201160_s_at	CSDA	cold shock domain protein A	NM_001145426 /// NM_003651	11.4145	11.3764	10.0834	10.0453	10.0927	10.0546	6.85439	6.81631	0.00127556	4.84135	4.84135
203470_s_at	PLEK	pleckstrin	NM_002664	9.45026	9.41032	7.92751	7.88756	6.68476	6.64481	6.17186	6.13191	0.000400687	4.79183	4.79183
230206_at	DOCK5	Dedicator of cytokinesis 5	NM_024940	6.89055	6.78686	8.82123	8.71754	5.30833	5.20464	5.90092	5.79722	0.000282553	4.761	4.761
211685_s_at	NCALD	neurocalcin delta	NM_001040624 /// NM_001040625 /// NM_001040626 /// NM_001040627 /// NM_001040628 /// NM	7.73698	7.50289	9.54636	9.31227	6.09993	5.86584	6.69802	6.46393	0.000290485	4.73281	4.73281
201656_at	ITGA6	integrin, alpha 6	NM_000210 /// NM_001079818	3.4773	3.50899	7.26274	7.29444	3.27355	3.30525	2.99678	3.02848	5.4135e-05	4.70714	4.70714
229041_s_at	---	---	---	8.10129	7.90943	10.041	9.84911	6.07327	5.88142	7.65562	7.46376	0.000366537	4.61612	4.61612
201005_at	CD9	CD9 molecule	NM_001769	10.2141	9.96109	9.90766	9.65466	8.54068	8.28768	7.17194	6.91894	0.000361509	4.60936	4.60936
210142_x_at	FLOT1	flotillin 1	NM_005803	10.2809	10.273	10.1593	10.1514	8.07055	8.06266	7.96271	7.95482	3.53698e-05	4.60581	4.60581
209949_at	NCF2	neutrophil cytosolic factor 2	NM_000433 /// NM_001127651	5.70454	5.64501	8.62747	8.56794	5.01981	4.96028	4.90569	4.84616	0.000247805	4.60517	4.60517
201161_s_at	CSDA	cold shock domain protein A	NM_001145426 /// NM_003651	10.6686	10.7151	9.41937	9.46588	9.25331	9.29982	6.43294	6.47945	0.000698415	4.59752	4.59752
208749_x_at	FLOT1	flotillin 1	NM_005803	10.3421	10.336	10.2884	10.2823	8.23586	8.22981	7.99402	7.98797	5.61315e-05	4.59564	4.59564
212841_s_at	PPFIBP2	PTPRF interacting protein, binding protein 2 (liprin beta 2)	NM_003621	4.905	4.97428	8.32242	8.3917	4.25232	4.3216	4.58384	4.65312	1.92251e-06	4.58089	4.58089
210948_s_at	LEF1	lymphoid enhancer-binding factor 1	NM_001130713 /// NM_001130714 /// NM_001166119 /// NM_016269	6.09134	6.16104	7.63001	7.69971	4.63319	4.70289	4.7032	4.7729	0.000352465	4.57089	4.57089
1562966_at	KIAA1217	KIAA1217	NM_001098500 /// NM_001098501 /// NM_019590	7.36286	7.39132	4.73159	4.76005	4.16598	4.19444	3.59527	3.62373	3.39083e-05	4.48964	4.48964
223383_at	ZNRF1	zinc and ring finger 1	NM_032268	9.467	9.33566	10.0321	9.9008	7.55435	7.42301	7.62085	7.48951	0.00162706	4.47527	4.47527
229391_s_at	FAM26F	family with sequence similarity 26, member F	NM_001010919	6.07093	6.00207	8.52322	8.45436	5.12239	5.05353	5.16981	5.10095	9.52385e-05	4.44128	4.44128
202315_s_at	BCR	breakpoint cluster region	NM_004327 /// NM_021574	9.19213	9.18407	9.49024	9.48218	6.75244	6.74437	7.63246	7.6244	4.91524e-05	4.43439	4.43439
236045_x_at	---	---	---	5.90387	5.83413	7.0574	6.98766	4.23233	4.16258	4.43822	4.36848	0.000464232	4.42404	4.42404
215811_at	---	---	---	4.78224	4.69242	7.28709	7.19726	3.75578	3.66596	4.04833	3.95851	0.000210545	4.38509	4.38509
226140_s_at	OTUD1	OTU domain containing 1	NM_001145373	12.464	12.3988	9.92039	9.85517	10.0545	9.98931	8.14493	8.07971	0.000166385	4.26475	4.26475
206486_at	LAG3	lymphocyte-activation gene 3	NM_002286	10.5514	10.5695	9.4557	9.47376	8.99975	9.01782	6.83509	6.85315	4.77245e-05	4.24608	4.24608
232914_s_at	SYTL2	synaptotagmin-like 2	NM_001162951 /// NM_001162952 /// NM_001162953 /// NM_032379 /// NM_032943 /// NM_20692	8.82153	8.77397	11.5234	11.4759	7.62928	7.58172	8.55506	8.5075	5.35299e-06	4.229	4.229
226460_at	FNIP2	folliculin interacting protein 2	NM_020840	9.93555	9.82874	8.44429	8.33748	7.14761	7.04081	7.12029	7.01349	0.000128385	4.15821	4.15821
239726_at	---	---	---	9.98186	9.9159	8.51711	8.45115	8.99908	8.93312	5.3903	5.32434	0.000252552	4.15484	4.15484
224685_at	MLLT4	myeloid/lymphoid or mixed-lineage leukemia (trithorax homolog, Drosophila); translocate	NM_001040000 /// NM_001040001 /// NM_005936	11.3022	11.2621	9.73005	9.68996	9.19891	9.15881	7.72433	7.68424	0.000462667	4.15397	4.15397
234306_s_at	SLAMF7	SLAM family member 7	NM_021181	8.81882	9.04671	8.84146	9.06935	6.44237	6.67027	7.10928	7.33718	4.92424e-05	4.15345	4.15345
225496_s_at	SYTL2	synaptotagmin-like 2	NM_001162951 /// NM_001162952 /// NM_001162953 /// NM_032379 /// NM_032943 /// NM_20692	8.20537	8.15635	11.0396	10.9905	7.15401	7.10499	8.01829	7.96927	1.33082e-05	4.10196	4.10196
210756_s_at	NOTCH2	Notch homolog 2 (Drosophila)	NM_024408	10.3463	10.3682	9.98017	10.0021	7.953	7.9749	8.31255	8.33446	0.000172543	4.08536	4.08536
222838_at	SLAMF7	SLAM family member 7	NM_021181	11.3315	11.3933	11.5218	11.5836	8.90889	8.9707	9.88416	9.94597	0.000104067	4.08439	4.08439
222830_at	GRHL1	grainyhead-like 1 (Drosophila)	NM_014552 /// NM_198182	7.7972	7.65723	4.71344	4.57346	4.63031	4.49033	3.84601	3.70603	0.000111298	4.04787	4.04787
225924_at	FNIP2	folliculin interacting protein 2	NM_020840	9.84377	9.72684	8.45638	8.33945	7.13739	7.02047	7.14581	7.02888	6.7765e-05	4.02357	4.02357
220613_s_at	SYTL2	synaptotagmin-like 2	NM_001162951 /// NM_001162952 /// NM_001162953 /// NM_032379 /// NM_032943 /// NM_20692	6.48383	6.57523	9.34347	9.43487	5.716	5.8074	6.10544	6.19684	7.26047e-06	4.00813	4.00813
1554930_a_at	FUT8	fucosyltransferase 8 (alpha (1,6) fucosyltransferase)	NM_004480 /// NM_178154 /// NM_178155 /// NM_178156 /// NM_178157	9.49249	9.49595	9.4422	9.44565	7.03107	7.03453	7.93021	7.93367	0.00149059	3.9633	3.9633
225525_at	KIAA1671	KIAA1671	NM_001145206	7.59939	7.50829	9.73627	9.64517	5.37907	5.28797	8.01225	7.92114	3.2165e-05	3.92357	3.92357
1552280_at	TIMD4	T-cell immunoglobulin and mucin domain containing 4	NM_001146726 /// NM_138379	7.79386	7.75952	7.95751	7.92317	6.07252	6.03818	5.7354	5.70106	0.00101381	3.92237	3.92237
242907_at	---	---	---	11.4631	11.482	9.8033	9.82219	9.44137	9.46026	7.92808	7.94697	3.62596e-06	3.85968	3.85968
39248_at	AQP3	aquaporin 3 (Gill blood group)	NM_004925	6.74105	6.65793	9.83904	9.75592	7.08519	7.00207	5.6008	5.51768	0.00109392	3.85585	3.85585
218792_s_at	BSPRY	B-box and SPRY domain containing	NM_017688	7.66585	7.62142	6.39544	6.35101	5.43354	5.38911	4.74173	4.69731	0.000540902	3.84507	3.84507
243514_at	---	---	---	7.68852	7.55914	8.38583	8.25644	5.16611	5.03673	7.03077	6.90139	0.00101854	3.83368	3.83368
230207_s_at	DOCK5	Dedicator of cytokinesis 5	NM_024940	6.21954	6.13977	8.01367	7.93391	5.03871	4.95895	5.3576	5.27783	0.000518067	3.78016	3.78016
224707_at	C5orf32	chromosome 5 open reading frame 32	NM_032412	8.89826	8.89754	8.60604	8.60532	7.40119	7.40047	6.26646	6.26574	0.000737946	3.77982	3.77982
227438_at	ALPK1	alpha-kinase 1	NM_001102406 /// NM_025144	6.12584	6.07742	8.41731	8.36889	5.44803	5.39961	5.27663	5.22821	3.28582e-05	3.75612	3.75612
215314_at	---	---	---	10.0321	9.94404	8.52778	8.43975	9.22177	9.13374	5.5398	5.45178	0.000648546	3.7299	3.7299
209829_at	FAM65B	family with sequence similarity 65, member B	NM_014722 /// NM_015864	4.58708	4.61907	10.7089	10.7408	4.16221	4.1942	7.33928	7.37127	0.000859514	3.72495	3.72495
226123_at	CHD7	chromodomain helicase DNA binding protein 7	NM_017780	9.89438	9.90186	8.91861	8.92609	8.27602	8.2835	6.7452	6.75268	0.000166774	3.7215	3.7215
229070_at	C6orf105	chromosome 6 open reading frame 105	NM_001143948 /// NM_032744	5.49041	5.28645	6.89722	6.69327	4.06972	3.86577	4.54133	4.33738	0.00150453	3.70195	3.70195
208748_s_at	FLOT1	flotillin 1	NM_005803	7.74914	7.82337	7.20559	7.27982	5.86044	5.93467	5.32667	5.40091	5.87382e-05	3.69048	3.69048
207681_at	CXCR3	chemokine (C-X-C motif) receptor 3	NM_001142797 /// NM_001504	8.47304	8.4395	10.4313	10.3977	7.94492	7.91138	7.19361	7.16007	0.000859203	3.68815	3.68815
241763_s_at	FBXO32	F-box protein 32	NM_058229 /// NM_148177	8.23268	8.11792	5.98083	5.86606	5.0414	4.92664	5.41285	5.29809	0.000988378	3.6798	3.6798
228425_at	LOC654433	hypothetical LOC654433	NR_015377	8.75035	8.65458	7.80249	7.70673	6.72586	6.6301	6.08147	5.98571	0.000291008	3.6623	3.6623
209442_x_at	ANK3	ankyrin 3, node of Ranvier (ankyrin G)	NM_001149 /// NM_020987	9.14124	9.10039	8.25281	8.21196	8.26624	8.22539	5.3887	5.34785	0.00119431	3.65421	3.65421
202609_at	EPS8	epidermal growth factor receptor pathway substrate 8	NM_004447	5.1232	4.98331	5.78413	5.64424	3.56183	3.42194	3.61753	3.47764	0.000346867	3.64011	3.64011
231029_at	F5	coagulation factor V (proaccelerin, labile factor)	NM_000130	7.64274	7.6777	5.62598	5.66093	6.11022	6.14518	3.43461	3.46957	8.6101e-05	3.63497	3.63497
212772_s_at	ABCA2	ATP-binding cassette, sub-family A (ABC1), member 2	NM_001606 /// NM_212533	7.30595	7.18469	8.58987	8.46861	5.7839	5.66264	6.44073	6.31947	0.000287812	3.56919	3.56919
210479_s_at	RORA	RAR-related orphan receptor A	NM_002943 /// NM_134260 /// NM_134261 /// NM_134262	9.34173	9.37519	9.30921	9.34267	8.04236	8.07582	6.94858	6.98204	0.000332228	3.55537	3.55537
219892_at	TM6SF1	transmembrane 6 superfamily member 1	NM_001144903 /// NM_023003	6.87461	6.76967	9.00629	8.90136	4.99849	4.89356	7.22301	7.11808	0.000117459	3.55462	3.55462
219371_s_at	KLF2	Kruppel-like factor 2 (lung)	NM_016270	6.05655	6.11285	12.0026	12.0589	5.85579	5.91209	8.55032	8.60662	0.000751395	3.54686	3.54686
244764_at	HIVEP3	Human immunodeficiency virus type I enhancer binding protein 3	NM_001127714 /// NM_024503	6.39979	6.4606	8.21741	8.27822	5.11263	5.17345	5.85494	5.91576	5.48873e-05	3.5426	3.5426
1552716_at	SPEF2	sperm flagellar 2	NM_024867 /// NM_144722	7.33662	7.40525	7.27489	7.34352	4.77059	4.83922	6.19206	6.26069	2.93038e-05	3.54167	3.54167
225685_at	---	---	---	8.69832	8.72616	7.43864	7.46648	6.81529	6.84312	5.67407	5.70191	2.71908e-05	3.54013	3.54013
226433_at	RNF157	ring finger protein 157	NM_052916	8.82724	8.93726	10.8487	10.9587	6.89458	7.00459	9.13649	9.24651	0.000800556	3.53677	3.53677
207980_s_at	CITED2	Cbp/p300-interacting transactivator, with Glu/Asp-rich carboxy-terminal domain, 2	NM_001168388 /// NM_001168389 /// NM_006079	9.87718	9.86316	9.17809	9.16407	7.71148	7.69747	7.73645	7.72243	0.000114119	3.49106	3.49106
219797_at	MGAT4A	mannosyl (alpha-1,3-)-glycoprotein beta-1,4-N-acetylglucosaminyltransferase, isozyme A	NM_001160154 /// NM_012214	4.68825	4.6748	8.03452	8.02107	3.54208	3.52864	5.57813	5.56468	0.000899518	3.48529	3.48529
222858_s_at	DAPP1	dual adaptor of phosphotyrosine and 3-phosphoinositides	NM_014395	8.58576	8.52775	8.24501	8.187	5.83144	5.77343	7.43654	7.37853	0.000387248	3.43758	3.43758
201811_x_at	SH3BP5	SH3-domain binding protein 5 (BTK-associated)	NM_001018009 /// NM_004844	7.84829	7.70539	10.4908	10.3479	6.76143	6.61853	8.01799	7.8751	0.000489697	3.43389	3.43389
210839_s_at	ENPP2	ectonucleotide pyrophosphatase/phosphodiesterase 2	NM_001040092 /// NM_001130863 /// NM_006209	6.14441	6.09618	6.60981	6.56158	4.63176	4.58352	4.56611	4.51788	0.000426041	3.42993	3.42993
219921_s_at	DOCK5	dedicator of cytokinesis 5	NM_024940	5.93266	5.81545	6.53064	6.41343	4.5992	4.48199	4.33593	4.21872	4.40674e-06	3.39658	3.39658
1555628_a_at	HAVCR2	hepatitis A virus cellular receptor 2	NM_032782	10.3777	10.474	10.2707	10.367	8.84283	8.9392	8.28737	8.38374	0.000121772	3.38482	3.38482
236442_at	DPF3	D4, zinc and double PHD fingers, family 3	NM_012074	5.52489	5.47356	6.84971	6.79838	4.24452	4.19319	4.63974	4.58842	0.000325224	3.35234	3.35234
201392_s_at	IGF2R	insulin-like growth factor 2 receptor	NM_000876	10.8475	10.9531	9.58391	9.68949	9.37988	9.48546	7.56319	7.66877	6.50018e-06	3.35006	3.35006
215177_s_at	ITGA6	integrin, alpha 6	NM_000210 /// NM_001079818	4.32614	4.40392	7.46187	7.53966	4.15587	4.23366	4.14566	4.22345	0.00149259	3.34786	3.34786
202748_at	GBP2	guanylate binding protein 2, interferon-inducible	NM_004120	12.6728	12.7133	11.3313	11.3718	10.8254	10.8659	9.70776	9.74825	9.0287e-06	3.32987	3.32987
221011_s_at	LBH	limb bud and heart development homolog (mouse)	NM_030915	11.2101	11.2503	10.1239	10.1641	9.55675	9.59693	8.3096	8.34978	0.00047362	3.32611	3.32611
216750_at	APBB2	amyloid beta (A4) precursor protein-binding, family B, member 2	NM_001166050 /// NM_001166051 /// NM_001166052 /// NM_001166053 /// NM_001166054 /// NM	6.8948	6.90083	6.1877	6.19373	5.15258	5.15861	4.47271	4.47874	9.9195e-05	3.31407	3.31407
207315_at	CD226	CD226 molecule	NM_006566	10.0322	9.95479	9.31676	9.23934	8.65277	8.57536	7.27352	7.19611	1.62062e-05	3.27463	3.27463
209288_s_at	CDC42EP3	CDC42 effector protein (Rho GTPase binding) 3	NM_006449	9.10052	9.18607	7.84545	7.931	7.30144	7.38699	6.2358	6.32135	8.21099e-05	3.25886	3.25886
217223_s_at	BCR	breakpoint cluster region	NM_004327 /// NM_021574	8.12516	8.11786	8.48819	8.48089	6.30118	6.29387	6.9045	6.89719	1.05309e-05	3.25766	3.25766
212062_at	ATP9A	ATPase, class II, type 9A	NM_006045	10.3897	10.1224	7.40902	7.14172	8.24289	7.97559	6.15214	5.88484	0.000751025	3.25312	3.25312
223986_x_at	DMRT2	doublesex and mab-3 related transcription factor 2	NM_001130865 /// NM_006557 /// NM_181872	6.38355	6.40401	6.50245	6.52292	4.75898	4.77944	4.74356	4.76402	0.000185148	3.23045	3.23045
210426_x_at	RORA	RAR-related orphan receptor A	NM_002943 /// NM_134260 /// NM_134261 /// NM_134262	9.24812	9.29237	9.15734	9.20159	8.01203	8.05628	7.01306	7.05731	0.000239083	3.22697	3.22697
213800_at	CFH	complement factor H	NM_000186 /// NM_001014975	5.80836	5.65522	6.68782	6.53468	4.57543	4.42229	4.54241	4.38927	0.00102358	3.22471	3.22471
236984_at	C4orf26	chromosome 4 open reading frame 26	NM_178497	4.96304	4.63506	7.11201	6.78403	4.13102	3.80303	4.56623	4.23824	0.000922803	3.22412	3.22412
206707_x_at	FAM65B	family with sequence similarity 65, member B	NM_014722 /// NM_015864	6.47612	6.54736	10.2469	10.3181	6.08103	6.15226	7.26571	7.33694	0.000556732	3.22239	3.22239
229441_at	PRSS23	Protease, serine, 23	NM_007173	6.94251	6.94834	4.90665	4.91249	4.24804	4.25387	4.22895	4.23478	0.000100606	3.21783	3.21783
229603_at	BBS12	Bardet-Biedl syndrome 12	NM_001178007 /// NM_152618	6.35537	6.35425	7.09453	7.09341	4.9302	4.92908	5.16939	5.16826	0.00078114	3.19354	3.19354
209357_at	CITED2	Cbp/p300-interacting transactivator, with Glu/Asp-rich carboxy-terminal domain, 2	NM_001168388 /// NM_001168389 /// NM_006079	10.0268	9.94136	9.43404	9.34863	8.05788	7.97247	8.07977	7.99437	0.000119108	3.16362	3.16362
235651_at	TTC22	tetratricopeptide repeat domain 22	NM_001114108 /// NM_017904	3.33529	3.37535	6.80271	6.84277	3.30682	3.34688	3.51071	3.55077	2.72851e-06	3.16069	3.16069
229040_at	---	---	---	6.9042	6.84821	8.46276	8.40677	5.60582	5.54983	6.44264	6.38666	0.00145635	3.15852	3.15852
211469_s_at	CXCR6	chemokine (C-X-C motif) receptor 6	NM_006564	7.28563	7.17427	9.76129	9.64992	6.41841	6.30704	7.31362	7.20225	0.00144805	3.15458	3.15458
225622_at	PAG1	phosphoprotein associated with glycosphingolipid microdomains 1	NM_018440	9.65379	9.56007	10.1833	10.0896	8.35087	8.25714	8.18294	8.08921	0.000303165	3.14189	3.14189
207052_at	HAVCR1	hepatitis A virus cellular receptor 1	NM_001099414 /// NM_001173393 /// NM_012206	5.33585	5.28553	5.42719	5.37686	3.8873	3.83698	3.59414	3.54382	0.000851979	3.11838	3.11838
1554285_at	HAVCR2	hepatitis A virus cellular receptor 2	NM_032782	10.6783	10.7356	10.8597	10.917	9.38938	9.44669	8.87109	8.92841	0.000974509	3.11395	3.11395
208512_s_at	MLLT4	myeloid/lymphoid or mixed-lineage leukemia (trithorax homolog, Drosophila); translocate	NM_001040000 /// NM_001040001 /// NM_005936	7.21667	7.29248	5.35004	5.42585	5.14812	5.22393	4.14229	4.21811	0.000230436	3.11266	3.11266
209286_at	CDC42EP3	CDC42 effector protein (Rho GTPase binding) 3	NM_006449	8.30377	8.36914	6.83565	6.90102	6.52234	6.58771	5.37933	5.4447	0.000241437	3.07134	3.07134
226039_at	MGAT4A	mannosyl (alpha-1,3-)-glycoprotein beta-1,4-N-acetylglucosaminyltransferase, isozyme A	NM_001160154 /// NM_012214	6.47446	6.53834	10.321	10.3849	4.87422	4.9381	8.68621	8.7501	0.000230761	3.06849	3.06849
201301_s_at	ANXA4	annexin A4	NM_001153	9.51193	9.55219	10.7836	10.8239	7.52778	7.56805	9.56123	9.6015	0.00151416	3.03831	3.03831
204161_s_at	ENPP4	ectonucleotide pyrophosphatase/phosphodiesterase 4 (putative function)	NM_014936	4.82414	4.7936	5.51749	5.48696	3.65447	3.62394	3.49963	3.4691	0.000225861	3.01836	3.01836
212135_s_at	ATP2B4	ATPase, Ca++ transporting, plasma membrane 4	NM_001001396 /// NM_001684	9.1441	9.12727	11.9714	11.9546	7.60893	7.59209	10.3239	10.307	0.000161615	3.01339	3.01339
203988_s_at	FUT8	fucosyltransferase 8 (alpha (1,6) fucosyltransferase)	NM_004480 /// NM_178154 /// NM_178155 /// NM_178156 /// NM_178157	10.8046	10.7396	10.6867	10.6218	8.68375	8.61878	9.63105	9.56608	0.000926166	3.00685	3.00685
212730_at	SYNM	synemin, intermediate filament protein	NM_015286 /// NM_145728	6.81548	6.7773	7.35488	7.31669	5.47616	5.43797	5.52172	5.48354	0.000661121	3.00265	3.00265
205418_at	FES	feline sarcoma oncogene	NM_001143783 /// NM_001143784 /// NM_001143785 /// NM_002005	6.45856	6.3555	7.57192	7.46885	5.4937	5.39063	5.37043	5.26737	0.00160427	2.99628	2.99628
207950_s_at	ANK3	ankyrin 3, node of Ranvier (ankyrin G)	NM_001149 /// NM_020987	7.88381	7.95365	6.69149	6.76133	6.81767	6.88751	4.59655	4.66638	0.000993848	2.99083	2.99083
206618_at	IL18R1	interleukin 18 receptor 1	NM_003855	10.6533	10.5705	10.6127	10.5298	10.0099	9.927	8.09881	8.01593	0.000588903	2.98695	2.98695
207847_s_at	MUC1	mucin 1, cell surface associated	NM_001018016 /// NM_001018017 /// NM_001044390 /// NM_001044391 /// NM_001044392 /// NM	7.30838	7.25113	7.7053	7.64805	5.77284	5.71559	6.09418	6.03692	0.000125673	2.97591	2.97591
201810_s_at	SH3BP5	SH3-domain binding protein 5 (BTK-associated)	NM_001018009 /// NM_004844	7.28588	7.2131	9.76326	9.69049	6.63301	6.56023	7.27155	7.19877	0.000401522	2.97377	2.97377
234351_x_at	TRPS1	trichorhinophalangeal syndrome I	NM_014112	7.59523	7.56516	6.64258	6.6125	5.71655	5.68648	5.39624	5.36617	5.06174e-05	2.95368	2.95368
206440_at	LIN7A	lin-7 homolog A (C. elegans)	NM_004664	9.02918	8.90013	6.67402	6.54497	7.64034	7.51129	4.96162	4.83257	0.00124905	2.92942	2.92942
222603_at	ERMP1	endoplasmic reticulum metallopeptidase 1	NM_024896	8.9263	8.99374	10.7626	10.83	6.7516	6.81904	9.85158	9.91901	0.000170728	2.9137	2.9137
233884_at	HIVEP3	human immunodeficiency virus type I enhancer binding protein 3	NM_001127714 /// NM_024503	4.93715	4.96879	6.85445	6.88609	4.14297	4.17461	4.5675	4.59914	0.00143975	2.90908	2.90908
201087_at	PXN	paxillin	NM_001080855 /// NM_002859 /// NM_025157	8.14526	8.134	9.56571	9.55445	7.18236	7.1711	7.45764	7.44639	4.98206e-05	2.89885	2.89885
208296_x_at	TNFAIP8	tumor necrosis factor, alpha-induced protein 8	NM_001077654 /// NM_014350	12.2989	12.3847	11.1657	11.2514	11.3609	11.4467	9.03311	9.11886	8.82286e-05	2.89841	2.89841
223798_at	SLC41A2	solute carrier family 41, member 2	NM_032148	8.13582	8.12413	6.83167	6.81997	7.06074	7.04905	4.8523	4.8406	0.000481625	2.88231	2.88231
202443_x_at	NOTCH2	Notch homolog 2 (Drosophila)	NM_024408	11.9783	11.8888	11.7601	11.6706	10.093	10.0035	10.5956	10.506	0.00148805	2.87768	2.87768
219551_at	EAF2	ELL associated factor 2	NM_018456	9.39864	9.47021	8.24138	8.31295	6.5419	6.61346	8.05445	8.12601	0.000288506	2.87157	2.87157
212136_at	ATP2B4	ATPase, Ca++ transporting, plasma membrane 4	NM_001001396 /// NM_001684	8.87056	8.81923	11.4977	11.4464	7.15665	7.10532	10.173	10.1217	0.000447117	2.86649	2.86649
210260_s_at	TNFAIP8	tumor necrosis factor, alpha-induced protein 8	NM_001077654 /// NM_014350	12.5874	12.6868	11.5049	11.6044	11.7291	11.8286	9.33174	9.4312	0.000275715	2.85944	2.85944
220030_at	STYK1	serine/threonine/tyrosine kinase 1	NM_018423	3.22892	3.1922	5.86489	5.82817	2.91832	2.8816	3.14443	3.10771	6.97473e-05	2.85904	2.85904
219457_s_at	RIN3	Ras and Rab interactor 3	NM_024832	9.32982	9.19205	7.86593	7.72815	7.33708	7.19931	6.861	6.72323	0.000191543	2.82614	2.82614
202704_at	TOB1	transducer of ERBB2, 1	NM_005749	10.0037	10.0068	10.4	10.4031	8.38834	8.39144	9.0224	9.0255	0.000237499	2.82152	2.82152
227490_at	WDFY2	WD repeat and FYVE domain containing 2	NM_052950	8.30949	8.2145	8.37127	8.27627	6.5687	6.47371	7.12683	7.03184	7.4576e-05	2.81398	2.81398
232046_at	KIAA1217	KIAA1217	NM_001098500 /// NM_001098501 /// NM_019590	8.71533	8.68831	7.08138	7.05436	6.56584	6.53882	6.25716	6.23013	0.000765063	2.80278	2.80278
226673_at	SH2D3C	SH2 domain containing 3C	NM_001142531 /// NM_001142532 /// NM_001142533 /// NM_001142534 /// NM_005489 /// NM_17	9.13328	9.1653	9.84586	9.87787	6.60119	6.6332	9.40485	9.43686	0.000350262	2.80219	2.80219
211546_x_at	SNCA	synuclein, alpha (non A4 component of amyloid precursor)	NM_000345 /// NM_001146054 /// NM_001146055 /// NM_007308	7.61494	7.5726	9.28081	9.23847	6.99941	6.95707	6.94972	6.90739	0.000882992	2.77658	2.77658
242774_at	SYNE2	spectrin repeat containing, nuclear envelope 2	NM_015180 /// NM_182910 /// NM_182913 /// NM_182914	5.91931	5.84158	7.15648	7.07874	4.87886	4.80113	5.25712	5.17938	0.00115712	2.77004	2.77004
209163_at	CYB561	cytochrome b-561	NM_001017916 /// NM_001017917 /// NM_001915	4.67547	4.72012	6.93298	6.97763	4.41042	4.45507	4.25853	4.30318	0.00154057	2.76974	2.76974
218342_s_at	ERMP1	endoplasmic reticulum metallopeptidase 1	NM_024896	8.60983	8.72286	10.2824	10.3954	6.86299	6.97602	9.09113	9.20416	0.0011216	2.76837	2.76837
235458_at	HAVCR2	hepatitis A virus cellular receptor 2	NM_032782	11.2689	11.2101	11.4149	11.3561	10.0739	10.0152	9.67865	9.61991	9.14037e-05	2.76175	2.76175
230345_at	SEMA7A	semaphorin 7A, GPI membrane anchor (John Milton Hagen blood group)	NM_001146029 /// NM_001146030 /// NM_003612	11.1514	11.1055	7.2354	7.18949	8.94856	8.90264	6.50856	6.46265	0.000315163	2.76034	2.76034
205721_at	GFRA2	GDNF family receptor alpha 2	NM_001165038 /// NM_001165039 /// NM_001495	7.88433	7.85702	5.48082	5.45352	5.44779	5.42048	5.03698	5.00967	0.000502598	2.71357	2.71357
207827_x_at	SNCA	synuclein, alpha (non A4 component of amyloid precursor)	NM_000345 /// NM_001146054 /// NM_001146055 /// NM_007308	7.92688	7.91694	9.37105	9.36112	7.33025	7.32032	7.09201	7.08208	0.00111502	2.70914	2.70914
222721_at	CNIH4	cornichon homolog 4 (Drosophila)	NM_014184	5.31336	5.25875	6.75384	6.69922	4.74813	4.69351	4.44583	4.39121	0.000787986	2.70686	2.70686
201393_s_at	IGF2R	insulin-like growth factor 2 receptor	NM_000876	12.3238	12.3313	11.2122	11.2196	11.1404	11.1479	9.52864	9.53609	4.12551e-05	2.70093	2.70093
60471_at	RIN3	Ras and Rab interactor 3	NM_024832	9.74751	9.59402	8.49109	8.3376	7.98127	7.82778	7.39394	7.24045	0.000363357	2.69763	2.69763
238520_at	TRERF1	transcriptional regulating factor 1	NM_033502	6.23025	6.07749	9.51388	9.36112	4.89093	4.73818	7.99094	7.83818	0.00148351	2.69658	2.69658
217119_s_at	CXCR3	chemokine (C-X-C motif) receptor 3	NM_001142797 /// NM_001504	7.70934	7.71105	9.27849	9.28021	7.2568	7.25852	6.87824	6.87996	0.000164349	2.68774	2.68774
207616_s_at	TANK	TRAF family member-associated NFKB activator	NM_004180 /// NM_133484	10.7408	10.79	11.148	11.1972	9.61173	9.66101	9.44005	9.48934	0.00068175	2.67302	2.67302
214030_at	CRYBG3	beta-gamma crystallin domain containing 3	NM_153605	7.64811	7.56422	6.53099	6.44711	6.46475	6.38086	4.87892	4.79503	0.000787962	2.67163	2.67163
224818_at	SORT1	sortilin 1	NM_002959	6.23597	6.19408	8.19645	8.15456	5.65968	5.61779	5.95528	5.9134	6.80847e-05	2.65503	2.65503
203065_s_at	CAV1	caveolin 1, caveolae protein, 22kDa	NM_001172895 /// NM_001172896 /// NM_001172897 /// NM_001753	7.60711	7.51147	5.50738	5.41174	5.56309	5.46744	4.73762	4.64198	8.886e-05	2.65165	2.65165
235574_at	GBP4	guanylate binding protein 4	NM_052941	6.39796	6.51744	8.12937	8.24885	5.2327	5.35218	6.48503	6.60451	0.000333154	2.6478	2.6478
205831_at	CD2	CD2 molecule	NM_001767	13.4044	13.4069	13.2033	13.2058	11.9919	11.9944	11.8152	11.8177	0.00106787	2.63958	2.63958
220016_at	AHNAK	AHNAK nucleoprotein	NM_001620 /// NM_024060	6.6986	6.60071	7.40716	7.30927	5.54906	5.45117	5.76999	5.67209	0.000589623	2.62689	2.62689
1560115_a_at	KIAA1217	KIAA1217	NM_001098500 /// NM_001098501 /// NM_019590	8.009	7.96173	6.0925	6.04524	5.72976	5.68249	5.61339	5.56613	0.000342971	2.60119	2.60119
227182_at	SUSD3	sushi domain containing 3	NM_145006	6.06039	5.98712	9.57521	9.50194	5.22806	5.15479	7.65184	7.57856	0.000328645	2.59881	2.59881
242136_x_at	MGC70870	C-terminal binding protein 2 pseudogene	NR_003682	5.15925	5.17018	6.5962	6.60713	3.871	3.88193	5.13332	5.14425	0.00120623	2.59469	2.59469
239118_at	KCNA2	potassium voltage-gated channel, shaker-related subfamily, member 2	NM_004974	3.49417	3.46335	6.44283	6.41201	3.49824	3.46742	3.69198	3.66116	0.000899816	2.59079	2.59079
215223_s_at	SOD2	superoxide dismutase 2, mitochondrial	NM_000636 /// NM_001024465 /// NM_001024466	9.63353	9.73522	7.99173	8.09342	7.7996	7.90129	7.08593	7.18762	0.00054756	2.58446	2.58446
227307_at	TSPAN18	tetraspanin 18	NM_001031730 /// NM_130783	5.42932	5.44532	7.15723	7.17324	4.97518	4.99119	4.88613	4.90214	1.64457e-06	2.57151	2.57151
216705_s_at	ADA	adenosine deaminase	NM_000022	8.78221	8.84506	10.0084	10.0713	7.37344	7.43629	8.69576	8.75862	0.000459731	2.56813	2.56813
211089_s_at	NEK3	NIMA (never in mitosis gene a)-related kinase 3	NM_001146099 /// NM_002498 /// NM_152720 /// NR_027415	5.68265	5.69315	5.04432	5.05482	3.99136	4.00186	4.0327	4.0432	0.000133854	2.55169	2.55169
235479_at	CPEB2	cytoplasmic polyadenylation element binding protein 2	NM_001177381 /// NM_001177382 /// NM_001177383 /// NM_001177384 /// NM_182485 /// NM_18	8.95854	8.99713	6.65443	6.69302	6.87064	6.90924	6.04448	6.08307	0.000461012	2.54722	2.54722
228159_at	---	---	---	7.55591	7.42532	8.31341	8.18282	5.71714	5.58655	7.45608	7.32549	0.00102018	2.54567	2.54567
204613_at	PLCG2	phospholipase C, gamma 2 (phosphatidylinositol-specific)	NM_002661	7.00609	6.87149	8.09977	7.96517	6.24366	6.10906	6.16629	6.03169	0.000528723	2.54551	2.54551
206034_at	SERPINB8	serpin peptidase inhibitor, clade B (ovalbumin), member 8	NM_001031848 /// NM_002640 /// NM_198833	8.6937	8.68498	6.53052	6.52179	6.94553	6.9368	5.58552	5.57679	0.000341209	2.5431	2.5431
1555950_a_at	CD55	CD55 molecule, decay accelerating factor for complement (Cromer blood group)	NM_000574 /// NM_001114752	11.4167	11.5099	10.0282	10.1214	11.1466	11.2398	7.61201	7.70521	0.000123353	2.53707	2.53707
231013_at	---	---	---	7.39855	7.4531	8.06989	8.12443	6.1509	6.20545	6.63149	6.68603	0.000310256	2.53682	2.53682
1557470_at	SPATA13	spermatogenesis associated 13	NM_001166271 /// NM_153023	7.19604	7.22488	5.61281	5.64165	5.66834	5.69718	4.46834	4.49718	2.77851e-05	2.52465	2.52465
203760_s_at	SLA	Src-like-adaptor	NM_001045556 /// NM_001045557 /// NM_006748	11.843	11.8705	9.81266	9.84019	10.6782	10.7057	8.30901	8.33654	0.000649395	2.52138	2.52138
235252_at	KSR1	kinase suppressor of ras 1	NM_014238	10.7766	10.7539	9.04145	9.01877	8.75725	8.73457	8.40083	8.37815	0.000461871	2.51397	2.51397
201945_at	FURIN	furin (paired basic amino acid cleaving enzyme)	NM_002569	11.3693	11.2758	11.5937	11.5003	10.3901	10.2966	9.92237	9.8289	0.000814145	2.50582	2.50582
213116_at	NEK3	NIMA (never in mitosis gene a)-related kinase 3	NM_001146099 /// NM_002498 /// NM_152720 /// NR_027415	7.98078	7.91629	7.38619	7.32169	6.27311	6.20861	6.45866	6.39417	3.74165e-05	2.49251	2.49251
1561191_at	---	---	---	4.09926	4.05175	6.31044	6.26293	4.02152	3.97401	3.75494	3.70743	0.0012525	2.49082	2.49082
204224_s_at	GCH1	GTP cyclohydrolase 1	NM_000161 /// NM_001024024 /// NM_001024070 /// NM_001024071	11.3649	11.3481	12.3239	12.3072	10.0712	10.0545	10.9889	10.9721	0.00119251	2.48686	2.48686
203761_at	SLA	Src-like-adaptor	NM_001045556 /// NM_001045557 /// NM_006748	12.407	12.413	10.3794	10.3855	11.2802	11.2863	8.88367	8.88973	0.000844904	2.48157	2.48157
201926_s_at	CD55	CD55 molecule, decay accelerating factor for complement (Cromer blood group)	NM_000574 /// NM_001114752	11.1199	11.2023	9.74492	9.82738	10.9529	11.0354	7.29736	7.37982	0.0001641	2.47471	2.47471
1554640_at	PALM2	paralemmin 2	NM_001037293 /// NM_053016	5.34124	5.38211	4.72082	4.7617	3.71873	3.75961	3.73285	3.77373	0.000465725	2.47124	2.47124
223447_at	REG4	regenerating islet-derived family, member 4	NM_001159352 /// NM_001159353 /// NM_032044	5.07243	5.00321	5.63647	5.56725	4.04831	3.97909	4.06917	3.99994	0.001137	2.45499	2.45499
224994_at	CAMK2D	calcium/calmodulin-dependent protein kinase II delta	NM_001221 /// NM_172114 /// NM_172115 /// NM_172127 /// NM_172128 /// NM_172129	9.43208	9.48664	7.95819	8.01275	8.3405	8.39505	6.46307	6.51763	0.000735795	2.45097	2.45097
201464_x_at	JUN	jun oncogene	NM_002228	10.1954	9.98441	10.3324	10.1214	9.84779	9.63679	8.09385	7.88284	0.0010328	2.4505	2.4505
227439_at	ANKS1B	ankyrin repeat and sterile alpha motif domain containing 1B	NM_020140 /// NM_152788 /// NM_181670	5.88961	5.8067	5.02585	4.94295	4.34234	4.25944	4.0138	3.9309	0.000798346	2.42781	2.42781
201021_s_at	DSTN	destrin (actin depolymerizing factor)	NM_001011546 /// NM_006870	10.7675	10.8125	11.1938	11.2388	9.3009	9.34593	10.1056	10.1506	0.00064732	2.42401	2.42401
210100_s_at	ABCA2	ATP-binding cassette, sub-family A (ABC1), member 2	NM_001606 /// NM_212533	7.30758	7.2351	7.70878	7.6363	6.14918	6.0767	6.31381	6.24134	3.67559e-05	2.42281	2.42281
208949_s_at	LGALS3	lectin, galactoside-binding, soluble, 3	NM_001177388 /// NM_002306 /// NR_003225	9.79924	9.70854	10.9016	10.8109	9.32252	9.23182	8.8268	8.7361	0.00125349	2.42125	2.42125
209287_s_at	CDC42EP3	CDC42 effector protein (Rho GTPase binding) 3	NM_006449	7.99785	8.07293	6.95836	7.03344	6.47507	6.55015	5.95981	6.03489	0.000145828	2.39606	2.39606
205992_s_at	IL15	interleukin 15	NM_000585 /// NM_172174	4.30832	4.2585	6.44568	6.39585	3.79924	3.74941	4.43805	4.38822	0.000270839	2.39223	2.39223
235971_at	---	---	---	5.37035	5.36167	5.35202	5.34335	4.16963	4.16096	4.04571	4.03704	0.000380293	2.38421	2.38421
204601_at	N4BP1	NEDD4 binding protein 1	NM_153029	9.77201	9.80264	9.93026	9.9609	8.58941	8.62004	8.62883	8.65946	1.06907e-05	2.36529	2.36529
64486_at	CORO1B	coronin, actin binding protein, 1B	NM_001018070 /// NM_020441	7.85417	7.84962	9.07853	9.07398	6.8196	6.81504	7.62987	7.62532	0.000159917	2.36463	2.36463
1553740_a_at	IRAK2	interleukin-1 receptor-associated kinase 2	NM_001570	6.25568	6.25942	5.34823	5.35197	4.83791	4.84166	4.28423	4.28797	0.000519188	2.36342	2.36342
216841_s_at	SOD2	superoxide dismutase 2, mitochondrial	NM_000636 /// NM_001024465 /// NM_001024466	7.9574	8.05792	6.50337	6.60389	6.42985	6.53037	5.56044	5.66096	0.000640786	2.3542	2.3542
206508_at	CD70	CD70 molecule	NM_001252	11.4082	11.3519	9.92058	9.86431	10.3428	10.2865	8.52549	8.46922	3.0561e-05	2.34606	2.34606
209619_at	CD74	CD74 molecule, major histocompatibility complex, class II invariant chain	NM_001025158 /// NM_001025159 /// NM_004355	12.0958	12.0037	12.4775	12.3855	10.7698	10.6778	11.3672	11.2751	0.000761953	2.3265	2.3265
201700_at	CCND3	cyclin D3	NM_001136017 /// NM_001136125 /// NM_001136126 /// NM_001760	9.94436	9.87562	12.1724	12.1037	8.34624	8.27751	11.3375	11.2687	2.141e-05	2.3239	2.3239
221002_s_at	TSPAN14	tetraspanin 14	NM_001128309 /// NM_030927	9.0128	9.00873	10.3831	10.3791	7.51591	7.51185	9.45741	9.45334	0.0011907	2.31547	2.31547
204639_at	ADA	adenosine deaminase	NM_000022	9.07434	9.10662	10.3114	10.3436	7.74642	7.7787	9.22092	9.25319	0.000594324	2.31207	2.31207
235048_at	FAM169A	family with sequence similarity 169, member A	NM_015566	5.1434	5.08152	5.07286	5.01098	4.08735	4.02546	3.71172	3.64983	0.00140296	2.31113	2.31113
1553681_a_at	PRF1	perforin 1 (pore forming protein)	NM_001083116 /// NM_005041	11.7503	11.7885	11.3691	11.4074	10.3157	10.354	10.387	10.4253	0.000404165	2.31073	2.31073
236266_at	RORA	RAR-related orphan receptor A	NM_002943 /// NM_134260 /// NM_134261 /// NM_134262	8.58765	8.64604	8.67318	8.73157	7.97967	8.03806	6.90823	6.96663	0.000558589	2.27594	2.27594
211010_s_at	NCR3	natural cytotoxicity triggering receptor 3	NM_001145466 /// NM_001145467 /// NM_147130	7.55203	7.44595	8.57995	8.47388	6.35121	6.24513	7.42566	7.31958	0.000445273	2.26193	2.26193
225331_at	CCDC50	coiled-coil domain containing 50	NM_174908 /// NM_178335	10.9972	10.922	10.0815	10.0063	10.3037	10.2285	8.44024	8.36502	0.00083054	2.24606	2.24606
211583_x_at	NCR3	natural cytotoxicity triggering receptor 3	NM_001145466 /// NM_001145467 /// NM_147130	7.91152	7.80999	8.80388	8.70236	6.70494	6.60341	7.68676	7.58523	3.58229e-05	2.23744	2.23744
202969_at	DYRK2	dual-specificity tyrosine-(Y)-phosphorylation regulated kinase 2	NM_003583 /// NM_006482	8.60037	8.72882	9.31863	9.44708	7.35295	7.4814	8.24388	8.37233	0.000299883	2.23626	2.23626
235085_at	SGK223	homolog of rat pragma of Rnd2	NM_001080826	9.63356	9.6367	6.85988	6.86302	7.5654	7.56854	6.61292	6.61605	0.000488927	2.2308	2.2308
224965_at	GNG2	guanine nucleotide binding protein (G protein), gamma 2	NM_053064	10.2929	10.3865	8.42477	8.51834	8.79772	8.89129	7.61161	7.70518	2.54537e-05	2.22561	2.22561
223393_s_at	TSHZ3	teashirt zinc finger homeobox 3	NM_020856	5.95038	5.87163	4.06192	3.98317	4.14545	4.0667	3.58027	3.50153	4.81828e-05	2.20884	2.20884
202968_s_at	DYRK2	dual-specificity tyrosine-(Y)-phosphorylation regulated kinase 2	NM_003583 /// NM_006482	7.72846	7.79768	8.95623	9.02545	6.77479	6.84401	7.62361	7.69283	0.000721213	2.20862	2.20862
1552634_a_at	ZNF101	zinc finger protein 101	NM_033204	8.24555	8.3676	8.75242	8.87447	6.56809	6.69014	8.14811	8.27016	0.000256902	2.20516	2.20516
211000_s_at	IL6ST	interleukin 6 signal transducer (gp130, oncostatin M receptor)	NM_002184 /// NM_175767	6.87382	7.01069	5.55537	5.69224	5.60663	5.7435	4.55013	4.687	0.000856657	2.19804	2.19804
240395_at	LOC100128727	hypothetical LOC100128727	XM_001723393 /// XM_001724038 /// XM_001726684	5.53789	5.53502	3.57778	3.57491	3.46944	3.46658	3.37695	3.37408	0.000388061	2.19563	2.19563
226641_at	---	---	---	9.97188	9.96621	10.452	10.4463	7.64617	7.6405	10.5116	10.5059	0.000788182	2.19324	2.19324
209919_x_at	GGT1	gamma-glutamyltransferase 1	NM_001032364 /// NM_001032365 /// NM_005265 /// NM_013430	7.90498	7.79783	8.53482	8.42768	6.80601	6.69886	7.40027	7.29312	0.000486059	2.1686	2.1686
229814_at	---	---	---	7.44219	7.57278	6.76005	6.89063	6.77252	6.9031	5.20459	5.33517	0.00138938	2.1623	2.1623
235761_at	---	---	---	5.0443	5.07449	5.91234	5.94253	4.33916	4.36936	4.40023	4.43042	0.000286773	2.1564	2.1564
223241_at	SNX8	sorting nexin 8	NM_013321	9.31802	9.3426	6.71956	6.74414	7.54449	7.56907	6.27861	6.30319	4.04666e-05	2.15433	2.15433
204459_at	CSTF2	cleavage stimulation factor, 3' pre-RNA, subunit 2, 64kDa	NM_001325	10.2259	10.2841	9.20392	9.26208	8.8949	8.95306	8.32654	8.38471	2.55663e-05	2.14978	2.14978
1555766_a_at	GNG2	guanine nucleotide binding protein (G protein), gamma 2	NM_053064	9.54168	9.67529	7.75905	7.89266	8.09686	8.23047	7.00278	7.13639	0.000859319	2.14436	2.14436
209823_x_at	HLA-DQB1	major histocompatibility complex, class II, DQ beta 1	NM_002123	7.30513	7.27129	7.05575	7.0219	6.11886	6.08501	6.04714	6.01329	0.000492736	2.13975	2.13975
210754_s_at	LYN	v-yes-1 Yamaguchi sarcoma viral related oncogene homolog	NM_001111097 /// NM_002350	7.98899	7.92074	8.88122	8.81297	7.25534	7.1871	7.42129	7.35304	0.000149143	2.13878	2.13878
218417_s_at	SLC48A1	solute carrier family 48 (heme transporter), member 1	NM_017842	6.03206	6.0166	6.93464	6.91919	5.11201	5.09656	5.66255	5.6471	0.000137838	2.13771	2.13771
202625_at	LYN	v-yes-1 Yamaguchi sarcoma viral related oncogene homolog	NM_001111097 /// NM_002350	7.08308	7.05791	8.12068	8.09551	6.42274	6.39758	6.5902	6.56503	0.000121882	2.13673	2.13673
209713_s_at	SLC35D1	solute carrier family 35 (UDP-glucuronic acid/UDP-N-acetylgalactosamine dual transporte	NM_015139	7.26225	7.39213	7.23387	7.36375	6.62505	6.75493	5.68754	5.81743	3.24367e-05	2.13134	2.13134
225019_at	CAMK2D	calcium/calmodulin-dependent protein kinase II delta	NM_001221 /// NM_172114 /// NM_172115 /// NM_172127 /// NM_172128 /// NM_172129	10.9501	10.9539	9.53032	9.53415	10.153	10.1568	8.14812	8.15195	0.000611837	2.12826	2.12826
32069_at	N4BP1	NEDD4 binding protein 1	NM_153029	10.6872	10.6698	10.6072	10.5898	9.50113	9.4837	9.62547	9.60804	1.70927e-05	2.1198	2.1198
229952_at	---	---	---	4.91702	4.9143	6.79998	6.79726	4.72398	4.72126	4.83556	4.83284	0.000799567	2.11217	2.11217
201389_at	ITGA5	integrin, alpha 5 (fibronectin receptor, alpha polypeptide)	NM_002205	8.57801	8.54884	8.52655	8.49738	7.58497	7.5558	7.36481	7.33564	0.000837012	2.11021	2.11021
220054_at	IL23A	interleukin 23, alpha subunit p19	NM_016584	10.9936	10.9847	6.95766	6.9488	9.33853	9.32967	6.463	6.45414	0.000826195	2.1065	2.1065
224916_at	TMEM173	transmembrane protein 173	NM_198282	8.81901	8.82305	10.3923	10.3963	7.99738	8.00142	9.06573	9.06977	0.000748318	2.1054	2.1054
235299_at	SLC41A2	solute carrier family 41, member 2	NM_032148	7.97514	7.91492	7.1754	7.11518	7.3151	7.25488	5.68859	5.62837	0.00107534	2.10442	2.10442
223058_at	FAM107B	family with sequence similarity 107, member B	NM_031453	12.217	12.1792	11.532	11.4942	11.6057	11.5679	9.99652	9.9587	0.000547762	2.10436	2.10436
210763_x_at	NCR3	natural cytotoxicity triggering receptor 3	NM_001145466 /// NM_001145467 /// NM_147130	7.82776	7.76703	8.85919	8.79846	6.85021	6.78948	7.69879	7.63806	0.000654988	2.09794	2.09794
213693_s_at	MUC1	mucin 1, cell surface associated	NM_001018016 /// NM_001018017 /// NM_001044390 /// NM_001044391 /// NM_001044392 /// NM	7.79718	7.82709	8.30761	8.33752	6.83226	6.86217	7.13487	7.16478	0.000233997	2.09773	2.09773
201474_s_at	ITGA3	integrin, alpha 3 (antigen CD49C, alpha 3 subunit of VLA-3 receptor)	NM_002204 /// NM_005501	6.8429	6.82774	6.60915	6.59399	5.76839	5.75323	5.55771	5.54255	0.000159808	2.08924	2.08924
1555058_a_at	LPGAT1	lysophosphatidylglycerol acyltransferase 1	NM_014873	5.8429	5.8772	7.40269	7.43699	5.18994	5.22424	5.94887	5.98317	5.31742e-05	2.0754	2.0754
203158_s_at	GLS	glutaminase	NM_014905	8.2393	8.30677	7.35798	7.42545	6.83313	6.9006	6.67608	6.74355	0.0014986	2.06199	2.06199
1569052_at	---	---	---	7.07813	7.10646	5.86255	5.89088	5.91097	5.9393	4.94378	4.97211	0.000320666	2.06045	2.06045
AFFX-HUMISGF3A/M97935_MA_at	STAT1	signal transducer and activator of transcription 1, 91kDa	NM_007315 /// NM_139266	8.33984	8.45305	10.5803	10.6935	7.4339	7.54711	9.40506	9.51826	0.000837702	2.05707	2.05707
201461_s_at	MAPKAPK2	mitogen-activated protein kinase-activated protein kinase 2	NM_004759 /// NM_032960	11.3557	11.3788	8.51283	8.53596	10.1378	10.1609	7.66396	7.68709	0.000476173	2.04682	2.04682
228247_at	LOC283788	FSHD region gene 1 pseudogene	NR_027436 /// XR_079086 /// XR_079478	7.50809	7.48749	7.93313	7.91253	6.61773	6.59713	6.75794	6.73734	0.000559571	2.04595	2.04595
238858_at	TIFA	TRAF-interacting protein with forkhead-associated domain	NM_052864	4.54059	4.53698	4.61656	4.61294	3.55302	3.5494	3.54133	3.53772	0.000531876	2.04401	2.04401
226939_at	CPEB2	cytoplasmic polyadenylation element binding protein 2	NM_001177381 /// NM_001177382 /// NM_001177383 /// NM_001177384 /// NM_182485 /// NM_18	10.5082	10.4775	8.71582	8.68521	8.62339	8.59278	8.53799	8.50739	2.04023e-05	2.04386	2.04386
200766_at	CTSD	cathepsin D	NM_001909	8.2837	8.20818	8.50729	8.43177	6.67479	6.59928	8.055	7.97948	0.00154347	2.04287	2.04287
212823_s_at	PLEKHG3	pleckstrin homology domain containing, family G (with RhoGef domain) member 3	NM_015549	5.785	5.76821	7.74944	7.73265	5.47806	5.46127	5.99867	5.98188	0.00127122	2.0404	2.0404
217995_at	SQRDL	sulfide quinone reductase-like (yeast)	NM_021199	11.0596	11.0267	11.527	11.4941	9.71822	9.68533	10.8124	10.7795	0.00141701	2.03917	2.03917
223392_s_at	TSHZ3	teashirt zinc finger homeobox 3	NM_020856	6.90603	6.83528	5.34899	5.27824	5.39345	5.3227	4.81352	4.74277	0.00100557	2.03359	2.03359
224967_at	UGCG	UDP-glucose ceramide glucosyltransferase	NM_003358	10.042	9.99436	8.39795	8.3503	8.55949	8.51184	7.8474	7.79975	0.00013769	2.02305	2.02305
220124_at	GAN	gigaxonin	NM_022041	7.26595	7.2641	4.16623	4.16437	5.75439	5.75254	3.64608	3.64422	0.000242865	2.0221	2.0221
232011_s_at	MAP1LC3A	microtubule-associated protein 1 light chain 3 alpha	NM_032514 /// NM_181509	8.0984	7.96602	6.92233	6.78994	7.18981	7.05742	5.80548	5.6731	0.000760276	2.01772	2.01772
202208_s_at	ARL4C	ADP-ribosylation factor-like 4C	NM_005737	10.1806	10.1744	10.8577	10.8516	8.86442	8.85824	10.1505	10.1443	0.00128428	2.0163	2.0163
204663_at	ME3	malic enzyme 3, NADP(+)-dependent, mitochondrial	NM_001014811 /// NM_001161586 /// NM_006680	5.92065	5.92406	5.74278	5.74619	5.02656	5.02997	4.62418	4.62758	0.000832629	2.00882	2.00882
207131_x_at	GGT1	gamma-glutamyltransferase 1	NM_001032364 /// NM_001032365 /// NM_005265 /// NM_013430	7.75067	7.63699	8.46336	8.34968	6.75124	6.63755	7.45411	7.34043	0.00119015	2.00603	2.00603
214290_s_at	HIST2H2AA3 /// HIST2H2AA4	histone cluster 2, H2aa3 /// histone cluster 2, H2aa4	NM_001040874 /// NM_003516	11.772	11.8316	9.77534	9.83496	10.4363	10.496	9.10299	9.16261	0.000282162	2.00556	2.00556
208384_s_at	MID2	midline 2	NM_012216 /// NM_052817	7.72326	7.70004	6.43951	6.4163	6.47193	6.44871	5.68801	5.66479	0.00128815	2.00197	2.00197
203843_at	RPS6KA3	ribosomal protein S6 kinase, 90kDa, polypeptide 3	NM_004586	11.7996	11.8133	10.8409	10.8546	11.1408	11.1545	9.49776	9.51147	0.000302879	2.00134	2.00134
208284_x_at	GGT1	gamma-glutamyltransferase 1	NM_001032364 /// NM_001032365 /// NM_005265 /// NM_013430	7.99854	7.88464	8.59267	8.47877	7.11303	6.99913	7.47629	7.36239	7.21316e-06	2.00131	2.00131

## Sheet: Day 28 Th2 genes (Affy)
Probeset ID	Gene Symbol	Gene name	RefSeq Transcript ID	Mean(Th1 * Activated)	LSMean(Th1 * Activated)	Mean(Th1 * Resting)	LSMean(Th1 * Resting)	Mean(Th2 * Activated)	LSMean(Th2 * Activated)	Mean(Th2 * Resting)	LSMean(Th2 * Resting)	p-value(Th1 vs. Th2)	Ratio(Th1 vs. Th2)	Fold-Change(Th1 vs. Th2)
207952_at	IL5	interleukin 5 (colony-stimulating factor, eosinophil)	NM_000879	4.23972	4.28544	3.74947	3.79518	13.9075	13.9533	10.0402	10.0859	1.9748e-07	0.0039628	-252.347
206942_s_at	PMCH	pro-melanin-concentrating hormone	NM_002674	7.03184	6.85959	5.49455	5.32231	14.309	14.1368	12.4083	12.2361	2.74045e-06	0.0073122	-136.758
219255_x_at	IL17RB	interleukin 17 receptor B	NM_018725	5.01093	5.10193	4.78535	4.87636	10.5931	10.6841	12.5938	12.6848	5.71934e-06	0.00964981	-103.629
210145_at	PLA2G4A	phospholipase A2, group IVA (cytosolic, calcium-dependent)	NM_024420	3.5785	3.48361	3.3996	3.30471	11.015	10.9201	8.51782	8.42293	1.05193e-06	0.0128924	-77.5654
224156_x_at	IL17RB	interleukin 17 receptor B	NM_018725	5.74513	5.84361	5.26009	5.35857	10.7522	10.8506	12.6972	12.7956	3.32232e-06	0.0133961	-74.6488
224361_s_at	IL17RB	interleukin 17 receptor B	NM_018725	5.21438	5.27366	4.99198	5.05125	10.097	10.1563	12.1009	12.1602	1.13137e-05	0.0156708	-63.8129
217123_x_at	PMCHL1	pro-melanin-concentrating hormone-like 1	NR_003921	4.05623	3.95215	3.37139	3.26731	11.0281	10.924	8.1867	8.08262	1.72045e-06	0.016821	-59.4495
203946_s_at	ARG2	arginase, type II	NM_001172	4.65111	4.58239	4.73396	4.66524	8.31996	8.25124	12.4303	12.3616	1.34113e-06	0.0194701	-51.3608
1553177_at	SH2D1B	SH2 domain containing 1B	NM_053282	4.30382	4.35169	4.32451	4.37238	10.9642	11.0121	7.78273	7.8306	7.46963e-07	0.0299913	-33.343
234118_at	---	---	---	4.07222	3.90692	5.03898	4.87369	8.64802	8.48272	10.4931	10.3278	4.67128e-06	0.0309277	-32.3334
217080_s_at	HOMER2	homer homolog 2 (Drosophila)	NM_004839 /// NM_199330 /// NM_199331 /// NM_199332	4.40929	4.27699	4.31102	4.17871	8.83526	8.70295	9.87539	9.74308	1.24581e-06	0.0313549	-31.893
206726_at	HPGDS	hematopoietic prostaglandin D synthase	NM_014485	4.2014	4.22184	4.28658	4.30701	7.99733	8.01776	10.4607	10.4811	3.11162e-06	0.0315761	-31.6695
226282_at	PTPN14	protein tyrosine phosphatase, non-receptor type 14	NM_005401	6.2077	5.9215	5.69563	5.40943	10.5795	10.2933	10.9056	10.6194	3.16308e-07	0.0361247	-27.6819
207844_at	IL13	interleukin 13	NM_002188	8.69983	8.58256	6.46884	6.35156	14.0014	13.8841	10.7404	10.6232	2.6416e-05	0.0362324	-27.5996
231929_at	IKZF2	IKAROS family zinc finger 2 (Helios)	NM_001079526 /// NM_016260	5.72694	5.51611	5.26253	5.0517	10.2105	9.99964	10.2061	9.99532	1.27336e-05	0.0381131	-26.2377
235046_at	---	---	---	3.2297	3.42272	4.88682	5.07984	7.40015	7.59317	9.95805	10.1511	4.71675e-06	0.0406433	-24.6043
1556097_at	---	---	---	3.22376	3.29025	3.4915	3.55799	6.76002	6.82651	8.97118	9.03767	5.65306e-06	0.0439507	-22.7528
204748_at	PTGS2	prostaglandin-endoperoxide synthase 2 (prostaglandin G/H synthase and cyclooxygenase)	NM_000963	8.97084	8.68495	3.41349	3.1276	13.7269	13.441	7.55886	7.27297	0.000157009	0.04573	-21.8675
207539_s_at	IL4	interleukin 4	NM_000589 /// NM_172348	7.59111	7.60816	3.95664	3.97369	11.7302	11.7473	8.31046	8.32751	0.000453672	0.0526846	-18.9809
205376_at	INPP4B	inositol polyphosphate-4-phosphatase, type II, 105kDa	NM_001101669 /// NM_003866	3.55013	3.67935	5.13334	5.26256	8.00704	8.13626	9.14974	9.27896	1.26234e-05	0.0530444	-18.8521
230109_at	PDE7B	phosphodiesterase 7B	NM_018945	5.18865	4.98422	5.37369	5.16927	8.42713	8.2227	10.5578	10.3533	4.0208e-05	0.0539858	-18.5234
244533_at	PTPN14	protein tyrosine phosphatase, non-receptor type 14	NM_005401	5.18021	4.90075	4.57784	4.29838	8.82903	8.54956	9.1447	8.86524	2.65362e-05	0.0579987	-17.2418
242321_at	PTPN14	protein tyrosine phosphatase, non-receptor type 14	NM_005401	3.41857	3.31851	3.21308	3.11302	7.24001	7.13995	7.52335	7.42328	0.00084019	0.0597112	-16.7473
225612_s_at	B3GNT5	UDP-GlcNAc:betaGal beta-1,3-N-acetylglucosaminyltransferase 5	NM_032047	9.59134	9.6292	3.82481	3.86268	11.5942	11.6321	9.95138	9.98925	8.80279e-07	0.0597584	-16.734
209541_at	IGF1	insulin-like growth factor 1 (somatomedin C)	NM_000618 /// NM_001111283 /// NM_001111284 /// NM_001111285	4.49682	4.35679	4.44201	4.30198	8.25781	8.11778	8.7348	8.59477	7.88595e-06	0.0613458	-16.301
240192_at	FLJ45983	hypothetical LOC399717	NR_024255 /// NR_024256	3.80067	3.70711	4.14739	4.05383	7.82756	7.73401	8.16847	8.07492	1.48525e-05	0.0614694	-16.2682
212741_at	MAOA	monoamine oxidase A	NM_000240	5.03831	4.93574	5.05923	4.95666	8.8487	8.74613	9.20016	9.09759	0.000260779	0.0635633	-15.7323
1554997_a_at	PTGS2	prostaglandin-endoperoxide synthase 2 (prostaglandin G/H synthase and cyclooxygenase)	NM_000963	7.39421	7.18602	3.21356	3.00537	12.8642	12.656	5.56385	5.35566	0.000429115	0.0665165	-15.0339
229954_at	CHDH	choline dehydrogenase	NM_018397	3.80519	3.88046	3.56826	3.64352	6.153	6.22826	8.99764	9.07291	7.58153e-06	0.0675174	-14.811
229638_at	IRX3	iroquois homeobox 3	NM_024336	4.91979	4.79044	4.74997	4.62061	7.83616	7.70681	9.59429	9.46494	5.55754e-05	0.0679047	-14.7265
207538_at	IL4	interleukin 4	NM_000589 /// NM_172348	8.03204	8.09012	3.963	4.02107	12.155	12.2131	7.5719	7.62997	0.000468896	0.0685867	-14.5801
214567_s_at	XCL1 /// XCL2	chemokine (C motif) ligand 1 /// chemokine (C motif) ligand 2	NM_002995 /// NM_003175	11.3402	11.3432	4.89559	4.89864	14.5984	14.6014	9.29516	9.29821	0.00108536	0.0703709	-14.2104
244845_at	---	---	---	3.22695	3.26861	4.08986	4.13152	7.80434	7.846	7.05376	7.09541	1.78132e-06	0.0732695	-13.6482
201242_s_at	ATP1B1	ATPase, Na+/K+ transporting, beta 1 polypeptide	NM_001001787 /// NM_001677	7.30528	6.98089	4.51973	4.19535	10.8063	10.4819	8.41149	8.0871	2.19606e-05	0.0771388	-12.9636
216575_at	---	---	---	4.81049	4.5819	3.84058	3.612	10.4389	10.2103	5.50671	5.27813	0.000554724	0.0798117	-12.5295
214044_at	RYR2	ryanodine receptor 2 (cardiac)	NM_001035	3.91207	3.81385	3.84466	3.74645	8.57253	8.47431	6.45944	6.36123	0.000217984	0.0803464	-12.4461
205419_at	GPR183	G protein-coupled receptor 183	NM_004951	6.50873	6.48938	6.49207	6.47272	10.9296	10.9103	9.28979	9.27043	2.0973e-05	0.0819391	-12.2042
238846_at	TNFRSF11A	tumor necrosis factor receptor superfamily, member 11a, NFKB activator	NM_003839	5.34045	5.26945	6.65935	6.58835	8.27117	8.20017	10.8082	10.7372	0.000178359	0.0859831	-11.6302
203139_at	DAPK1	death-associated protein kinase 1	NM_004938	5.16697	4.91041	4.59825	4.34168	9.3575	9.10094	7.48018	7.22362	0.000895751	0.0861965	-11.6014
209540_at	IGF1	insulin-like growth factor 1 (somatomedin C)	NM_000618 /// NM_001111283 /// NM_001111284 /// NM_001111285	4.53764	4.41081	4.19378	4.06695	7.74973	7.62291	7.97885	7.85202	0.000145008	0.0884753	-11.3026
229764_at	TPRG1	tumor protein p63 regulated 1	NM_198485	8.26987	8.10961	6.66247	6.5022	11.2891	11.1288	10.6151	10.4549	0.00023211	0.0892544	-11.2039
231925_at	---	---	---	3.04384	2.90389	3.10925	2.96929	6.11098	5.97103	6.97818	6.83822	6.79169e-05	0.0903686	-11.0658
233271_at	---	---	---	6.29627	6.46068	5.63996	5.80437	7.83236	7.99677	10.9552	11.1196	0.000106406	0.0930613	-10.7456
1559590_at	CHDH	choline dehydrogenase	NM_018397	3.38406	3.41358	3.37389	3.40341	5.29655	5.32607	8.28131	8.31083	1.14425e-05	0.0940807	-10.6292
206366_x_at	XCL1	chemokine (C motif) ligand 1	NM_002995	11.5258	11.5702	5.96566	6.01011	14.6707	14.7152	9.50976	9.55421	0.00154015	0.0984467	-10.1578
235199_at	RNF125	ring finger protein 125	NM_017831	5.25072	5.26503	9.27689	9.2912	9.26752	9.28182	11.8785	11.8928	1.19631e-05	0.100887	-9.9121
228560_at	---	---	---	5.65456	5.67577	5.80987	5.83107	7.91047	7.93167	10.0639	10.0851	6.92588e-07	0.104752	-9.54633
204759_at	RCBTB2	regulator of chromosome condensation (RCC1) and BTB (POZ) domain containing protein 2	NM_001268	5.28303	5.34186	8.54435	8.60317	8.09538	8.15421	12.095	12.1538	6.70201e-05	0.110224	-9.07242
200878_at	EPAS1	endothelial PAS domain protein 1	NM_001430	7.17513	7.14602	6.44112	6.41201	10.4032	10.3741	9.52806	9.49894	1.34835e-05	0.112071	-8.92293
204388_s_at	MAOA	monoamine oxidase A	NM_000240	4.43387	4.48556	4.0762	4.12789	7.50153	7.55322	7.29565	7.34734	0.000324692	0.113161	-8.837
1561166_a_at	---	---	---	2.8702	2.89834	2.88807	2.91621	6.2847	6.31284	5.74723	5.77537	4.72238e-05	0.113689	-8.7959
203038_at	PTPRK	protein tyrosine phosphatase, receptor type, K	NM_001135648 /// NM_002844	4.2294	4.23391	4.97152	4.97603	6.95933	6.96384	8.44984	8.45435	5.793e-06	0.116297	-8.5987
224480_s_at	AGPAT9	1-acylglycerol-3-phosphate O-acyltransferase 9	NM_032717	7.0652	6.80174	6.36193	6.09846	10.0893	9.82582	9.46046	9.197	0.000159249	0.119799	-8.3473
201243_s_at	ATP1B1	ATPase, Na+/K+ transporting, beta 1 polypeptide	NM_001001787 /// NM_001677	8.14111	7.9702	5.6845	5.5136	10.9896	10.8187	8.94407	8.77316	7.36505e-06	0.120405	-8.3053
207871_s_at	ST7	suppression of tumorigenicity 7	NM_018412 /// NM_021908	3.83918	3.84843	4.20182	4.21107	6.40582	6.41507	7.61636	7.62561	1.51034e-05	0.125818	-7.94797
201417_at	SOX4	SRY (sex determining region Y)-box 4	NM_003107	5.97653	5.71251	8.04274	7.77872	9.73944	9.47542	10.2431	9.97904	0.000220599	0.126603	-7.89871
222457_s_at	LIMA1	LIM domain and actin binding 1	NM_001113546 /// NM_001113547 /// NM_016357	6.18149	6.12717	7.11824	7.06392	8.86235	8.80803	10.3762	10.3219	5.46583e-06	0.127678	-7.83223
228080_at	LAYN	layilin	NM_178834	6.05476	5.7079	6.49558	6.14873	10.019	9.67211	8.38497	8.03812	3.57455e-05	0.131506	-7.60421
218035_s_at	RBM47	RNA binding motif protein 47	NM_001098634 /// NM_019027	5.32991	5.43683	4.96639	5.07331	7.47441	7.58133	8.65061	8.75753	5.62053e-05	0.132645	-7.53893
1566959_at	---	---	---	5.7008	5.60871	5.44915	5.35706	7.35992	7.26783	9.58116	9.48906	0.00113592	0.134385	-7.44133
1556331_a_at	---	---	---	4.00549	3.89877	3.74757	3.64085	8.30137	8.19464	5.21882	5.1121	0.000642655	0.135507	-7.37971
222446_s_at	BACE2	beta-site APP-cleaving enzyme 2	NM_012105 /// NM_138991 /// NM_138992	4.2639	4.13956	4.21495	4.09061	5.47984	5.3555	8.68732	8.56298	0.000164829	0.139259	-7.18085
209717_at	EVI5	ecotropic viral integration site 5	NM_005665	8.25255	7.95933	4.94391	4.6507	11.12	10.8268	7.73963	7.44642	0.00117803	0.140477	-7.11861
205278_at	GAD1	glutamate decarboxylase 1 (brain, 67kDa)	NM_000817 /// NM_013445	3.89732	3.76847	3.6179	3.48905	7.6865	7.55766	5.45847	5.32963	4.90708e-05	0.142114	-7.03661
226225_at	MCC	mutated in colorectal cancers	NM_001085377 /// NM_002387	3.25775	3.03453	3.86002	3.6368	6.03482	5.8116	6.68897	6.46575	0.000550464	0.143288	-6.97894
219855_at	NUDT11	nudix (nucleoside diphosphate linked moiety X)-type motif 11	NM_018159	6.2435	6.25189	5.01133	5.01971	9.90384	9.91223	6.94292	6.95131	5.45313e-07	0.143989	-6.94497
1556764_s_at	---	---	---	5.0942	5.05107	3.61559	3.57247	8.93635	8.89323	5.33293	5.2898	0.000241876	0.145617	-6.86731
210946_at	PPAP2A	phosphatidic acid phosphatase type 2A	NM_003711 /// NM_176895	6.71439	6.52998	6.7252	6.54079	9.64585	9.46144	9.3338	9.14939	0.000188746	0.146601	-6.82124
244387_at	---	---	---	8.17723	8.05478	5.46444	5.34199	11.2998	11.1774	7.85354	7.73109	0.00105657	0.148049	-6.75451
208636_at	ACTN1	actinin, alpha 1	NM_001102 /// NM_001130004 /// NM_001130005	6.82479	6.58097	6.1555	5.91168	9.35902	9.1152	9.09279	8.84896	0.00116914	0.150126	-6.66108
1563217_at	---	---	---	6.29116	6.12484	4.26363	4.09731	9.76908	9.60276	6.20048	6.03417	3.18981e-05	0.153107	-6.53138
238021_s_at	CRNDE	colorectal neoplasia differentially expressed (non-protein coding)	XR_042100 /// XR_042101 /// XR_042102	5.49996	5.23012	6.48426	6.21443	7.74132	7.47149	9.63193	9.3621	2.16684e-05	0.154479	-6.47339
207037_at	TNFRSF11A	tumor necrosis factor receptor superfamily, member 11a, NFKB activator	NM_003839	5.04074	4.96269	5.86217	5.78412	6.99646	6.91841	9.29271	9.21466	0.000437826	0.154628	-6.46715
204389_at	MAOA	monoamine oxidase A	NM_000240	4.42998	4.4111	4.70933	4.69044	7.40661	7.38772	7.08172	7.06283	0.000135725	0.156637	-6.3842
212110_at	SLC39A14	solute carrier family 39 (zinc transporter), member 14	NM_001128431 /// NM_001135153 /// NM_001135154 /// NM_015359	10.1719	10.1129	7.55867	7.49969	12.0006	11.9416	11.0661	11.0071	0.000164077	0.15734	-6.35567
217892_s_at	LIMA1	LIM domain and actin binding 1	NM_001113546 /// NM_001113547 /// NM_016357	7.38331	7.36423	8.1591	8.14002	9.77368	9.7546	11.0909	11.0719	6.6009e-07	0.158099	-6.32514
203243_s_at	PDLIM5	PDZ and LIM domain 5	NM_001011513 /// NM_001011515 /// NM_001011516 /// NM_006457 /// NR_024179	4.98735	4.93033	6.34877	6.29175	7.00025	6.94323	9.64483	9.58781	0.000425809	0.158826	-6.29622
244413_at	CLECL1	C-type lectin-like 1	NM_172004	7.49146	7.2517	5.89381	5.65405	10.3785	10.1388	8.27008	8.03032	0.00108583	0.161358	-6.19741
222496_s_at	RBM47	RNA binding motif protein 47	NM_001098634 /// NM_019027	4.74092	4.91573	4.40597	4.58078	6.79715	6.97197	7.50339	7.6782	0.000467993	0.167609	-5.96625
239151_at	LOC399753	hypothetical LOC399753	NR_029396 /// XM_378223 /// XM_930593 /// XM_930611 /// XM_930622 /// XM_930634 /// XM_	7.36926	7.63875	6.97914	7.24863	8.20546	8.47495	11.2932	11.5626	8.07809e-05	0.167809	-5.95916
225123_at	---	---	---	4.22965	4.10424	5.31572	5.19031	6.9924	6.86699	7.6953	7.56989	3.8949e-05	0.168269	-5.94288
242794_at	MAML3	mastermind-like 3 (Drosophila)	NM_018717	3.47879	3.36724	3.39836	3.2868	6.33517	6.22362	5.67478	5.56323	0.000963115	0.168825	-5.9233
243586_at	---	---	---	4.19622	4.09402	4.06389	3.9617	7.8113	7.7091	5.55923	5.45703	0.000681966	0.17014	-5.87752
242868_at	---	---	---	4.27751	4.14625	4.16811	4.03686	7.26654	7.13528	6.24043	6.10917	5.45265e-05	0.173058	-5.77842
203945_at	ARG2	arginase, type II	NM_001172	5.30524	5.28843	5.20439	5.18758	6.23424	6.21743	9.33429	9.31747	1.26168e-05	0.173205	-5.7735
209602_s_at	GATA3	GATA binding protein 3	NM_001002295 /// NM_002051	8.37592	8.24898	9.50671	9.37977	11.3933	11.2664	11.5262	11.3993	1.00206e-05	0.174527	-5.72977
215172_at	PTPN20A /// PTPN20B	protein tyrosine phosphatase, non-receptor type 20A /// protein tyrosine phosphatase, n	NM_001042357 /// NM_001042358 /// NM_001042359 /// NM_001042360 /// NM_001042361 /// NM	3.074	3.05846	2.93441	2.91887	3.52011	3.50457	7.49397	7.47843	4.96164e-05	0.17643	-5.66797
203285_s_at	HS2ST1	heparan sulfate 2-O-sulfotransferase 1	NM_001134492 /// NM_012262	5.57349	5.51295	6.91333	6.85279	9.15902	9.09848	8.32194	8.26139	0.000132552	0.177136	-5.64538
204529_s_at	TOX	thymocyte selection-associated high mobility group box	NM_014729	3.91939	3.8438	5.5372	5.46161	5.88963	5.81404	8.5295	8.45391	0.000943635	0.179087	-5.58389
212412_at	PDLIM5	PDZ and LIM domain 5	NM_001011513 /// NM_001011515 /// NM_001011516 /// NM_006457 /// NR_024179	6.17167	6.12489	7.36983	7.32305	8.05123	8.00445	10.4493	10.4026	2.82879e-05	0.179303	-5.57716
226864_at	PKIA	Protein kinase (cAMP-dependent, catalytic) inhibitor alpha	NM_006823 /// NM_181839	4.982	4.79653	4.72797	4.5425	8.28951	8.10403	6.36151	6.17603	2.2281e-05	0.180426	-5.54243
205503_at	PTPN14	protein tyrosine phosphatase, non-receptor type 14	NM_005401	4.6454	4.58585	4.62459	4.56504	7.43212	7.37257	6.77688	6.71733	3.39197e-06	0.180552	-5.53856
229354_at	AHRR	aryl-hydrocarbon receptor repressor	NM_020731	5.46331	5.43165	6.9718	6.94014	7.69977	7.66812	9.62875	9.59709	5.1519e-06	0.183429	-5.45171
203820_s_at	IGF2BP3	insulin-like growth factor 2 mRNA binding protein 3	NM_006547	4.60958	4.61192	4.01512	4.01746	7.13065	7.13298	6.36543	6.36777	0.000401286	0.184835	-5.41022
230380_at	LOC100289049	Hypothetical protein LOC100289049	XM_002343199 /// XM_002344684 /// XM_002347369	5.72119	5.7271	5.25474	5.26065	10.3524	10.3583	5.48936	5.49526	1.81794e-05	0.185191	-5.39983
222303_at	---	---	---	6.4256	6.28583	5.78882	5.64905	9.25577	9.116	7.81336	7.67359	0.00063559	0.185906	-5.37906
1561886_a_at	---	---	---	3.94962	3.93339	2.89168	2.87545	6.67292	6.65669	5.01174	4.99551	0.00155441	0.186639	-5.35794
201416_at	SOX4	SRY (sex determining region Y)-box 4	NM_003107	4.66202	4.35001	6.6686	6.35659	7.34345	7.03144	8.80593	8.49393	0.000716327	0.188236	-5.31247
240254_at	---	---	---	3.89218	3.86681	4.5545	4.52913	7.15991	7.13454	6.0972	6.07183	0.00118491	0.188781	-5.29715
209147_s_at	PPAP2A	phosphatidic acid phosphatase type 2A	NM_003711 /// NM_176895	6.76519	6.62895	6.81291	6.67666	9.33611	9.19987	9.03781	8.90157	0.000127335	0.189739	-5.2704
217867_x_at	BACE2	beta-site APP-cleaving enzyme 2	NM_012105 /// NM_138991 /// NM_138992	4.98953	4.85777	5.04061	4.90884	5.84103	5.70926	8.97313	8.84136	0.000260367	0.190517	-5.24887
209603_at	GATA3	GATA binding protein 3	NM_001002295 /// NM_002051	7.57862	7.40897	8.16037	7.99071	10.229	10.0593	10.2564	10.0867	6.85224e-06	0.193022	-5.18076
210715_s_at	SPINT2	serine peptidase inhibitor, Kunitz type, 2	NM_001166103 /// NM_021102	5.6035	5.46341	5.69521	5.55512	7.45097	7.31088	8.58273	8.44264	0.000419822	0.193782	-5.16044
205639_at	AOAH	acyloxyacyl hydrolase (neutrophil)	NM_001177506 /// NM_001177507 /// NM_001637	6.30267	6.25577	7.72486	7.67796	8.14672	8.09982	10.5819	10.535	8.80269e-05	0.19607	-5.10021
208893_s_at	DUSP6	dual specificity phosphatase 6	NM_001946 /// NM_022652	9.66967	9.68824	7.38835	7.40693	10.7159	10.7345	11.0309	11.0495	0.000980823	0.196912	-5.07841
209301_at	CA2	carbonic anhydrase II	NM_000067	4.3585	4.47173	3.66246	3.77569	8.24773	8.36096	4.46171	4.57494	0.000371139	0.19693	-5.07794
230866_at	CYSLTR1	cysteinyl leukotriene receptor 1	NM_006639	5.74887	5.60386	6.99778	6.85277	8.53848	8.39347	8.89513	8.75013	0.000587457	0.197034	-5.07526
230511_at	CREM	cAMP responsive element modulator	NM_001881 /// NM_181571 /// NM_182717 /// NM_182718 /// NM_182719 /// NM_182720 /// NM_	8.19504	8.05545	5.5465	5.40691	10.8072	10.6676	7.58477	7.44519	8.85693e-05	0.199543	-5.01144
230100_x_at	PAK1	p21 protein (Cdc42/Rac)-activated kinase 1	NM_001128620 /// NM_002576	4.37689	4.19335	5.20925	5.0257	6.83629	6.65274	7.38721	7.20367	0.000232157	0.200451	-4.98876
237616_at	---	---	---	8.35352	8.25997	4.68612	4.59256	9.57316	9.47961	8.09262	7.99907	4.57256e-05	0.201232	-4.9694
201328_at	ETS2	v-ets erythroblastosis virus E26 oncogene homolog 2 (avian)	NM_005239	7.60968	7.49669	7.09478	6.98178	9.97685	9.86385	9.32223	9.20923	0.00111984	0.203443	-4.91539
224722_at	MIB1	mindbomb homolog 1 (Drosophila)	NM_020774	4.73773	4.72405	5.76701	5.75333	7.24002	7.22634	7.85841	7.84473	5.9942e-05	0.203507	-4.91383
213238_at	ATP10D	ATPase, class V, type 10D	NM_020453	5.20731	4.96044	6.33201	6.08514	7.50193	7.25506	8.62277	8.3759	0.000690042	0.204095	-4.89969
213906_at	MYBL1	v-myb myeloblastosis viral oncogene homolog (avian)-like 1	NM_001080416 /// NM_001144755	3.74723	3.79644	5.2629	5.3121	4.62205	4.67125	8.93888	8.98808	0.000318982	0.206555	-4.84132
232461_at	AHI1	Abelson helper integration site 1	NM_001134830 /// NM_001134831 /// NM_001134832 /// NM_017651	7.20087	7.16429	3.41987	3.38329	8.61129	8.57471	6.54738	6.5108	6.62137e-05	0.207479	-4.81977
228708_at	RAB27B	RAB27B, member RAS oncogene family	NM_004163	3.73928	3.69976	4.27336	4.23384	4.16553	4.12601	8.37175	8.33223	0.00023972	0.208437	-4.79761
238022_at	CRNDE	colorectal neoplasia differentially expressed (non-protein coding)	XR_042100 /// XR_042101 /// XR_042102	5.51222	5.31662	5.90559	5.70999	7.28145	7.08585	8.65338	8.45778	1.47513e-05	0.208988	-4.78496
212386_at	TCF4	transcription factor 4	NM_001083962 /// NM_003199	4.00484	3.80231	4.52353	4.321	6.33959	6.13706	6.70491	6.50238	0.000348758	0.209052	-4.7835
1559591_s_at	CHDH	choline dehydrogenase	NM_018397	6.57263	6.60396	6.31188	6.34321	7.88873	7.92005	9.48928	9.52061	2.05672e-05	0.210698	-4.74613
218918_at	MAN1C1	mannosidase, alpha, class 1C, member 1	NM_020379	3.94186	3.88162	4.95293	4.8927	4.60871	4.54847	8.77697	8.71674	6.95046e-05	0.210889	-4.74183
244699_at	AHI1	Abelson helper integration site 1	NM_001134830 /// NM_001134831 /// NM_001134832 /// NM_017651	8.72799	8.54084	6.00638	5.81923	10.1364	9.94924	9.0881	8.90095	0.001342	0.210945	-4.74057
219654_at	PTPLA	protein tyrosine phosphatase-like (proline instead of catalytic arginine), member A	NM_014241	5.15254	5.06948	5.35685	5.2738	7.08044	6.99738	7.88616	7.80311	1.44515e-06	0.213365	-4.6868
227080_at	ZNF697	zinc finger protein 697	NM_001080470	7.38806	7.42558	4.69952	4.73704	9.48041	9.51793	7.06057	7.09809	0.000118574	0.213647	-4.68062
201310_s_at	C5orf13	chromosome 5 open reading frame 13	NM_001142474 /// NM_001142475 /// NM_001142476 /// NM_001142477 /// NM_001142478 /// NM	6.50072	6.11937	6.9374	6.55606	8.95031	8.56896	8.93771	8.55636	0.000280767	0.213906	-4.67494
239082_at	---	---	---	5.80482	5.7416	6.50447	6.44125	8.48316	8.41994	8.2666	8.20338	0.000174698	0.214606	-4.6597
221569_at	AHI1	Abelson helper integration site 1	NM_001134830 /// NM_001134831 /// NM_001134832 /// NM_017651	10.3805	10.2671	7.51994	7.40656	11.6414	11.528	10.6915	10.5782	0.00043775	0.215199	-4.64685
236251_at	---	---	---	6.70415	6.5017	6.78111	6.57866	10.3158	10.1134	7.59298	7.39053	4.27663e-05	0.215867	-4.63248
203284_s_at	HS2ST1	heparan sulfate 2-O-sulfotransferase 1	NM_001134492 /// NM_012262	5.73708	5.79156	7.07407	7.12855	9.15935	9.21383	8.06533	8.11981	0.000465495	0.21662	-4.61639
209349_at	RAD50	RAD50 homolog (S. cerevisiae)	NM_005732 /// NM_133482	5.28211	5.28806	6.96147	6.96742	8.68715	8.6931	7.96275	7.9687	1.48525e-06	0.217162	-4.60486
201868_s_at	TBL1X	transducin (beta)-like 1X-linked	NM_001139466 /// NM_001139467 /// NM_001139468 /// NM_005647	7.0913	7.03245	6.41611	6.35727	9.63588	9.57703	8.27701	8.21816	0.00117	0.217225	-4.60352
227203_at	FBXL17	F-box and leucine-rich repeat protein 17	NM_001163315 /// NM_022824	5.33279	5.13101	6.98517	6.78339	6.61927	6.41749	10.0767	9.87496	0.000370437	0.2193	-4.55996
208131_s_at	PTGIS	prostaglandin I2 (prostacyclin) synthase	NM_000961	7.40544	7.57696	6.54538	6.7169	8.7223	8.89382	9.57866	9.75018	0.00105231	0.221431	-4.51609
227499_at	FZD3	frizzled homolog 3 (Drosophila)	NM_017412	3.68851	3.67522	3.66472	3.65143	5.91537	5.90209	5.78546	5.77217	0.000253214	0.221626	-4.51211
227798_at	SMAD1	SMAD family member 1	NM_001003688 /// NM_005900	3.87078	4.01935	2.75152	2.9001	5.90861	6.05718	5.05782	5.20639	0.000859156	0.221893	-4.50667
223276_at	C5orf62	chromosome 5 open reading frame 62	NM_032947	7.30653	7.17484	8.6097	8.47802	10.0445	9.91278	10.214	10.0823	0.000595747	0.222037	-4.50375
203283_s_at	HS2ST1	heparan sulfate 2-O-sulfotransferase 1	NM_001134492 /// NM_012262	5.15836	5.17185	6.13349	6.14698	8.17828	8.19178	7.43448	7.44797	0.000384749	0.223685	-4.47056
235333_at	B4GALT6	UDP-Gal:betaGlcNAc beta 1,4- galactosyltransferase, polypeptide 6	NM_004775	4.06301	3.95762	4.76446	4.65907	6.18024	6.07484	6.95394	6.84854	6.01737e-05	0.22479	-4.4486
210512_s_at	VEGFA	vascular endothelial growth factor A	NM_001025366 /// NM_001025367 /// NM_001025368 /// NM_001025369 /// NM_001025370 /// NM	5.68811	5.63442	4.4571	4.40341	8.18255	8.12886	6.25797	6.20428	0.000112558	0.225679	-4.43107
232737_s_at	ENPP3	ectonucleotide pyrophosphatase/phosphodiesterase 3	NM_005021	3.7659	3.60165	3.5771	3.41284	5.61043	5.44618	6.01846	5.85421	0.000100179	0.226417	-4.41664
218641_at	C11orf95	chromosome 11 open reading frame 95	NM_001144936	5.48747	5.38897	6.02087	5.92238	8.06575	7.96725	7.6951	7.5966	0.00034565	0.229052	-4.36582
239519_at	---	---	---	4.40358	4.42642	3.18889	3.21173	7.97872	8.00157	3.83318	3.85603	0.00128228	0.231692	-4.31608
201869_s_at	TBL1X	transducin (beta)-like 1X-linked	NM_001139466 /// NM_001139467 /// NM_001139468 /// NM_005647	8.29964	8.18479	7.72449	7.60964	10.7152	10.6004	9.51317	9.39831	0.000442155	0.232915	-4.29341
205900_at	KRT1	keratin 1	NM_006121	4.8887	4.88478	4.93078	4.92686	5.6145	5.61058	8.40253	8.39861	5.16803e-05	0.233456	-4.28346
226184_at	FMNL2	formin-like 2	NM_052905	8.50658	8.69053	7.0717	7.25566	10.8331	11.0171	8.92156	9.10552	0.00118306	0.235173	-4.2522
243438_at	PDE7B	phosphodiesterase 7B	NM_018945	5.81554	5.80414	5.74068	5.72928	6.82398	6.81258	8.90656	8.89516	1.15494e-07	0.235343	-4.24912
205934_at	PLCL1	phospholipase C-like 1	NM_001114661 /// NM_006226	4.17436	4.12866	4.57975	4.53406	6.62752	6.58182	6.30068	6.25498	1.34516e-05	0.235363	-4.24876
213497_at	ABTB2	ankyrin repeat and BTB (POZ) domain containing 2	NM_145804	6.80036	6.72802	6.92221	6.84987	9.64575	9.57341	8.24735	8.17501	5.03337e-05	0.235653	-4.24352
227889_at	LPCAT2	lysophosphatidylcholine acyltransferase 2	NM_017839	3.26513	3.19723	3.26841	3.20051	3.74673	3.67884	6.95698	6.88908	0.000616224	0.235682	-4.24301
204612_at	PKIA	protein kinase (cAMP-dependent, catalytic) inhibitor alpha	NM_006823 /// NM_181839	8.14217	8.0522	7.32006	7.23009	10.9353	10.8453	8.69406	8.60409	5.64053e-05	0.235933	-4.23849
213400_s_at	TBL1X	transducin (beta)-like 1X-linked	NM_001139466 /// NM_001139467 /// NM_001139468 /// NM_005647	9.87037	9.72924	9.25749	9.11636	12.2083	12.0672	11.0847	10.9436	0.000348835	0.23609	-4.23567
1559360_at	---	---	---	3.21509	3.18373	3.16789	3.13654	3.86827	3.83692	6.67964	6.64828	2.34142e-05	0.236111	-4.2353
216086_at	SV2C	synaptic vesicle glycoprotein 2C	NM_014979	3.49265	3.38153	3.50466	3.39354	7.66124	7.55012	3.47269	3.36157	0.00145004	0.238438	-4.19396
228333_at	ZEB2	zinc finger E-box binding homeobox 2	NM_001171653 /// NM_014795 /// NR_033258	8.13214	8.04214	3.61282	3.52282	9.26829	9.17828	6.58708	6.49708	1.25708e-06	0.240615	-4.15602
244535_at	---	---	---	5.86062	5.84888	6.03407	6.02233	8.52015	8.50841	7.48007	7.46834	2.70315e-05	0.241021	-4.14901
45288_at	ABHD6	abhydrolase domain containing 6	NM_020676	6.93589	6.82116	6.5037	6.38898	8.98334	8.86862	8.55904	8.44431	0.00151612	0.24125	-4.14507
213684_s_at	PDLIM5	PDZ and LIM domain 5	NM_001011513 /// NM_001011515 /// NM_001011516 /// NM_006457 /// NR_024179	4.78814	4.73091	4.39078	4.33355	6.24915	6.19193	7.03155	6.97433	0.000133275	0.241334	-4.14363
204135_at	FILIP1L	filamin A interacting protein 1-like	NM_001042459 /// NM_014890 /// NM_182909	4.78258	4.64615	5.77895	5.64252	5.35071	5.21427	9.30875	9.17231	0.000318971	0.241659	-4.13807
214950_at	---	---	---	6.25833	6.12629	6.914	6.78196	7.07303	6.941	10.1857	10.0537	0.000476486	0.242621	-4.12165
231106_at	BMS1P5	BMS1 pseudogene 5	NR_003611	7.23092	7.48278	6.83913	7.09099	7.92753	8.17939	10.2041	10.456	0.000521845	0.24472	-4.0863
240827_at	FLJ45983	hypothetical LOC399717	NR_024255 /// NR_024256	4.64709	4.59726	4.69659	4.64676	6.90324	6.85341	6.50181	6.45198	1.29964e-05	0.244738	-4.086
244625_at	---	---	---	6.17514	6.01434	4.4545	4.29371	9.00055	8.83976	5.68156	5.52076	0.000461757	0.245495	-4.0734
236280_at	---	---	---	5.29668	5.19798	9.62671	9.528	8.78325	8.68455	10.1755	10.0768	0.000609081	0.246958	-4.04927
1556763_at	---	---	---	4.54723	4.52384	4.19033	4.16693	7.83378	7.81038	4.93268	4.90928	0.000629092	0.247509	-4.04025
220841_s_at	AHI1	Abelson helper integration site 1	NM_001134830 /// NM_001134831 /// NM_001134832 /// NM_017651	9.64663	9.61107	6.33212	6.29656	10.6926	10.657	9.29751	9.26194	0.000118568	0.249019	-4.01576
208605_s_at	NTRK1	neurotrophic tyrosine kinase, receptor, type 1	NM_001007792 /// NM_001012331 /// NM_002529	7.41074	7.33752	5.53451	5.46129	10.797	10.7238	6.1494	6.07618	0.00153872	0.249895	-4.00167
226247_at	PLEKHA1	pleckstrin homology domain containing, family A (phosphoinositide binding specific) mem	NM_001001974 /// NM_021622	4.6381	4.67836	4.55967	4.59993	6.29505	6.33531	6.89469	6.93494	9.85758e-05	0.250697	-3.98888
209604_s_at	GATA3	GATA binding protein 3	NM_001002295 /// NM_002051	10.6809	10.5691	11.6124	11.5006	13.0561	12.9443	13.2196	13.1078	1.42321e-05	0.251532	-3.97563
220842_at	AHI1	Abelson helper integration site 1	NM_001134830 /// NM_001134831 /// NM_001134832 /// NM_017651	7.08171	7.00789	4.60689	4.53307	8.70733	8.63351	6.95772	6.8839	0.000110136	0.252049	-3.96749
226609_at	DCBLD1	discoidin, CUB and LCCL domain containing 1	NM_173674	4.81441	4.83102	5.71516	5.73177	5.6429	5.65951	8.8447	8.86131	7.11043e-06	0.253663	-3.94224
1555867_at	GNG4	guanine nucleotide binding protein (G protein), gamma 4	NM_001098721 /// NM_001098722 /// NM_004485	5.01935	4.95072	4.28587	4.21724	9.20498	9.13634	4.05497	3.98634	0.000174071	0.253954	-3.93773
203819_s_at	IGF2BP3	insulin-like growth factor 2 mRNA binding protein 3	NM_006547	5.17556	5.18549	4.36809	4.37802	7.15748	7.16741	6.32785	6.33779	0.000841142	0.255105	-3.91995
238553_at	AGAP10 /// AGAP4 /// AGAP9 /// BMS1P1 /// BMS1P5 /// LOC399753	ArfGAP with GTPase domain, ankyrin repeat and PH domain 10 /// ArfGAP with GTPase domai	NM_133446 /// NR_003611 /// NR_026566 /// NR_029396 /// XM_001714786 /// XM_001716810 /	4.16482	4.39696	3.79176	4.0239	4.68632	4.91846	7.19543	7.42757	0.00129401	0.256568	-3.8976
1556385_at	---	---	---	4.45317	4.32733	4.49706	4.37122	7.27041	7.14457	5.59112	5.46529	0.000563407	0.257804	-3.87891
226756_at	---	---	---	7.25041	7.20358	5.76223	5.7154	8.52266	8.47583	8.39076	8.34393	0.000138131	0.258746	-3.86479
213107_at	TNIK	TRAF2 and NCK interacting kinase	NM_001161560 /// NM_001161561 /// NM_001161562 /// NM_001161563 /// NM_001161564 /// NM	5.53776	5.50678	5.61562	5.58464	8.16673	8.13575	6.87725	6.84627	5.70095e-05	0.25966	-3.85118
206670_s_at	GAD1	glutamate decarboxylase 1 (brain, 67kDa)	NM_000817 /// NM_013445	4.04771	3.95217	3.8251	3.72956	6.86553	6.76999	4.892	4.79646	0.000538683	0.26019	-3.84334
214464_at	CDC42BPA	CDC42 binding protein kinase alpha (DMPK-like)	NM_003607 /// NM_014826	4.70513	4.52014	5.81824	5.63325	6.84593	6.66094	7.55841	7.37342	0.000592581	0.260529	-3.83834
227556_at	NME7	non-metastatic cells 7, protein expressed in (nucleoside-diphosphate kinase)	NM_013330 /// NM_197972	6.86682	6.88689	5.65225	5.67232	8.98927	9.00933	7.39651	7.41657	6.75931e-05	0.261821	-3.81941
210108_at	CACNA1D	calcium channel, voltage-dependent, L type, alpha 1D subunit	NM_000720 /// NM_001128839 /// NM_001128840	3.55952	3.57629	3.52529	3.54206	5.23382	5.2506	5.71379	5.73057	0.000714044	0.262174	-3.81426
230292_at	LOC100131993	similar to hCG2020760	XM_001720626 /// XM_001722750 /// XM_001725590	5.46265	5.45977	6.84422	6.84134	6.22296	6.22008	9.93509	9.93222	8.94738e-05	0.263232	-3.79892
227051_at	---	---	---	2.77393	2.69908	2.80211	2.72726	3.16118	3.08634	6.25751	6.18266	0.000871533	0.264011	-3.78772
208637_x_at	ACTN1	actinin, alpha 1	NM_001102 /// NM_001130004 /// NM_001130005	6.68209	6.53859	6.68937	6.54587	8.73088	8.58738	8.4813	8.3378	0.000198229	0.264189	-3.78517
208393_s_at	RAD50	RAD50 homolog (S. cerevisiae)	NM_005732 /// NM_133482	6.90545	6.92914	8.27831	8.302	9.9563	9.97999	9.05646	9.08015	5.51191e-06	0.265264	-3.76982
1554966_a_at	FILIP1L	filamin A interacting protein 1-like	NM_001042459 /// NM_014890 /// NM_182909	3.84684	3.78317	4.99639	4.93272	4.34963	4.28596	8.2854	8.22173	7.5318e-05	0.268706	-3.72154
232201_at	NKD2	naked cuticle homolog 2 (Drosophila)	NM_033120	6.63435	6.5079	6.44745	6.321	8.11723	7.99078	8.75467	8.62822	0.000848753	0.268864	-3.71936
238712_at	---	---	---	5.11926	5.08938	6.06383	6.03395	7.64607	7.61619	7.32254	7.29266	0.000299373	0.269292	-3.71345
203397_s_at	GALNT3	UDP-N-acetyl-alpha-D-galactosamine:polypeptide N-acetylgalactosaminyltransferase 3 (Gal	NM_004482	3.84139	3.89984	7.61287	7.67132	6.46287	6.52131	8.7767	8.83514	8.1009e-06	0.269312	-3.71317
231899_at	ZC3H12C	zinc finger CCCH-type containing 12C	NM_033390	10.984	10.8435	7.41609	7.27551	12.8705	12.7299	9.30735	9.16678	5.76237e-05	0.27002	-3.70343
206518_s_at	RGS9	regulator of G-protein signaling 9	NM_001081955 /// NM_001165933 /// NM_003835	5.14597	4.99115	6.36165	6.20684	6.55556	6.40074	8.72606	8.57124	0.00117734	0.270369	-3.69864
220343_at	PDE7B	phosphodiesterase 7B	NM_018945	5.22995	5.18511	5.59211	5.54726	6.59931	6.55447	7.97883	7.93399	4.38479e-05	0.272052	-3.67576
206361_at	GPR44	G protein-coupled receptor 44	NM_004778	5.75961	5.7285	5.58881	5.55771	5.83513	5.80403	9.26578	9.23468	0.000616932	0.272391	-3.67119
235542_at	TET3	tet oncogene family member 3	NM_144993	7.99134	7.99757	7.75985	7.76608	10.5608	10.567	8.94147	8.94771	0.000941077	0.272529	-3.66933
209803_s_at	PHLDA2	pleckstrin homology-like domain, family A, member 2	NM_003311	8.40476	8.28714	5.43689	5.31927	9.8812	9.76359	7.70354	7.58592	0.00146018	0.273281	-3.65924
241769_at	---	---	---	6.60288	6.44195	6.39627	6.23534	9.67017	9.50925	7.06386	6.90293	0.000140795	0.274059	-3.64885
203787_at	SSBP2	single-stranded DNA binding protein 2	NM_012446	6.01694	5.8561	8.07393	7.9131	8.41367	8.25283	9.4041	9.24327	0.000773655	0.274818	-3.63877
238656_at	---	---	---	6.01038	5.96554	6.98053	6.93569	8.24781	8.20296	8.46616	8.42132	0.00105519	0.275185	-3.63392
222833_at	LPCAT2	lysophosphatidylcholine acyltransferase 2	NM_017839	3.35038	3.24114	3.2952	3.18596	3.85073	3.74149	6.51524	6.406	0.000144084	0.275439	-3.63057
228680_at	KIF3A	kinesin family member 3A	NM_007054	7.1697	7.16948	7.96762	7.96739	8.75153	8.75131	10.1039	10.1037	0.000479175	0.275653	-3.62774
220952_s_at	PLEKHA5	pleckstrin homology domain containing, family A member 5	NM_001143821 /// NM_019012 /// NR_026568	3.85745	3.58948	5.15752	4.88955	6.22116	5.95319	6.51107	6.2431	0.00112739	0.275738	-3.62664
236114_at	---	---	---	8.46351	8.38717	7.4626	7.38626	9.55268	9.47634	10.0626	9.98631	0.00137381	0.278431	-3.59155
223218_s_at	NFKBIZ	nuclear factor of kappa light polypeptide gene enhancer in B-cells inhibitor, zeta	NM_001005474 /// NM_031419	10.223	10.1737	10.0136	9.96425	12.387	12.3377	11.5344	11.485	0.000118864	0.278858	-3.58605
231994_at	CHDH	choline dehydrogenase	NM_018397	5.37368	5.3971	5.39155	5.41497	6.43026	6.45368	8.01606	8.03948	2.14576e-05	0.279216	-3.58146
223217_s_at	NFKBIZ	nuclear factor of kappa light polypeptide gene enhancer in B-cells inhibitor, zeta	NM_001005474 /// NM_031419	8.92456	8.86274	8.47706	8.41524	11.0627	11.0009	10.0163	9.95444	0.000249515	0.279581	-3.57678
228636_at	BHLHE22	basic helix-loop-helix family, member e22	NM_152414	5.21921	5.14614	5.56325	5.49018	6.63537	6.5623	7.81732	7.74425	0.00119479	0.28027	-3.56799
232797_at	---	---	---	6.00922	5.90044	6.02883	5.92005	9.10215	8.99337	6.59551	6.48673	0.000204856	0.281302	-3.55489
201341_at	ENC1	ectodermal-neural cortex 1 (with BTB-like domain)	NM_003633	7.18712	7.10425	5.79696	5.71408	10.7998	10.7169	5.83701	5.75413	0.000165652	0.281974	-3.54643
231747_at	CYSLTR1	cysteinyl leukotriene receptor 1	NM_006639	7.07864	6.96802	8.38612	8.27549	9.51268	9.40205	9.60185	9.49123	0.000692282	0.282263	-3.54279
204735_at	PDE4A	phosphodiesterase 4A, cAMP-specific (phosphodiesterase E2 dunce homolog, Drosophila)	NM_001111307 /// NM_001111308 /// NM_001111309 /// NM_006202	8.06416	7.96177	8.87829	8.77589	10.4636	10.3612	10.1277	10.0253	0.000124074	0.28235	-3.54171
218223_s_at	PLEKHO1	pleckstrin homology domain containing, family O member 1	NM_016274	6.92075	6.76485	7.77013	7.61424	8.46969	8.3138	9.86693	9.71103	2.79497e-05	0.282658	-3.53784
1554717_a_at	PDE4D	phosphodiesterase 4D, cAMP-specific (phosphodiesterase E3 dunce homolog, Drosophila)	NM_001104631 /// NM_001165899 /// NM_006203 /// XR_039820 /// XR_039821 /// XR_039822	3.86478	3.8813	3.55757	3.5741	7.22713	7.24366	3.83153	3.84805	0.00102848	0.283583	-3.52631
228372_at	C10orf128	chromosome 10 open reading frame 128	NM_001010863	8.37193	8.48857	8.02266	8.1393	9.82132	9.93796	10.2038	10.3205	0.000103863	0.284149	-3.51928
203853_s_at	GAB2	GRB2-associated binding protein 2	NM_012296 /// NM_080491	7.79441	7.71038	7.80482	7.72079	8.92915	8.84512	10.3	10.2159	0.00159002	0.284217	-3.51844
208510_s_at	PPARG	peroxisome proliferator-activated receptor gamma	NM_005037 /// NM_015869 /// NM_138711 /// NM_138712	7.32002	7.12349	5.23769	5.04116	8.89438	8.69784	7.2893	7.09277	0.00103335	0.284601	-3.51369
238049_at	GRAMD3	GRAM domain containing 3	NM_001146319 /// NM_001146320 /// NM_001146321 /// NM_001146322 /// NM_023927	5.3283	5.24912	4.48622	4.40704	7.90231	7.82313	5.53173	5.45255	0.000298551	0.285238	-3.50584
209581_at	PLA2G16	phospholipase A2, group XVI	NM_001128203 /// NM_007069	6.81995	6.68963	8.12928	7.99896	9.26514	9.13483	9.29568	9.16536	0.000199556	0.286023	-3.49623
205891_at	ADORA2B	adenosine A2b receptor	NM_000676	5.00932	4.95269	4.35815	4.30151	7.98713	7.9305	4.98851	4.93188	0.000343503	0.286362	-3.49208
225553_at	---	---	---	6.95344	6.91204	6.57995	6.53854	8.8524	8.811	8.2652	8.2238	7.68442e-08	0.28875	-3.4632
207002_s_at	PLAGL1	pleiomorphic adenoma gene-like 1	NM_001080951 /// NM_001080952 /// NM_001080953 /// NM_001080954 /// NM_001080955 /// NM	6.90498	6.71793	6.21567	6.02862	8.26037	8.07332	8.43886	8.25181	9.00754e-07	0.289315	-3.45644
203603_s_at	ZEB2	zinc finger E-box binding homeobox 2	NM_001171653 /// NM_014795 /// NR_033258	9.94312	9.91529	4.51492	4.48709	10.3806	10.3528	7.62739	7.59955	0.000421133	0.292197	-3.42234
202351_at	ITGAV	integrin, alpha V (vitronectin receptor, alpha polypeptide, antigen CD51)	NM_001144999 /// NM_001145000 /// NM_002210	8.65518	8.56198	8.31237	8.21917	11.574	11.4808	8.94211	8.84891	2.04681e-06	0.292339	-3.42068
213623_at	KIF3A	kinesin family member 3A	NM_007054	6.33692	6.33893	6.45756	6.45957	7.79533	7.79734	8.53825	8.54026	0.00069974	0.2933	-3.40948
212719_at	PHLPP1	PH domain and leucine rich repeat protein phosphatase 1	NM_194449	6.56199	6.36985	6.81334	6.6212	8.66003	8.46789	8.23205	8.03991	0.000269474	0.295582	-3.38316
211026_s_at	MGLL	monoglyceride lipase	NM_001003794 /// NM_007283	6.65922	6.27964	5.50345	5.12387	7.6744	7.29482	7.99864	7.61906	0.000979862	0.296235	-3.3757
213385_at	CHN2	chimerin (chimaerin) 2	NM_001039936 /// NM_004067	4.61681	4.73722	4.92993	5.05034	5.28344	5.40385	7.76681	7.88722	0.000490877	0.29694	-3.36769
226018_at	C7orf41	chromosome 7 open reading frame 41	NM_152793	4.68644	4.55141	4.59084	4.45581	6.1694	6.03436	6.6084	6.47336	0.00117304	0.297249	-3.36418
209360_s_at	RUNX1	runt-related transcription factor 1	NM_001001890 /// NM_001122607 /// NM_001754	8.76701	8.70012	8.87591	8.80903	9.9055	9.83862	11.2187	11.1518	0.000646502	0.299238	-3.34182
208193_at	IL9	interleukin 9	NM_000590	3.17721	3.13947	3.05255	3.01481	6.45284	6.4151	3.24834	3.2106	0.000458163	0.300261	-3.33044
240862_at	RASGRP4	RAS guanyl releasing protein 4	NM_001146202 /// NM_001146203 /// NM_001146204 /// NM_001146205 /// NM_001146206 /// NM	6.14452	6.11035	5.45192	5.41776	7.81586	7.78169	7.24803	7.21387	0.000871742	0.300674	-3.32586
241740_at	---	---	---	5.73188	5.73173	3.97237	3.97222	8.20149	8.20134	4.96669	4.96654	0.000814852	0.301042	-3.3218
1561690_at	---	---	---	4.794	4.63398	5.45542	5.29541	6.38709	6.22707	7.32097	7.16096	0.00031018	0.301594	-3.31571
209967_s_at	CREM	cAMP responsive element modulator	NM_001881 /// NM_181571 /// NM_182717 /// NM_182718 /// NM_182719 /// NM_182720 /// NM_	10.7617	10.7017	8.5047	8.44465	12.7437	12.6837	9.96031	9.90026	0.000435909	0.303803	-3.29161
227379_at	MBOAT1	membrane bound O-acyltransferase domain containing 1	NM_001080480	5.85933	5.86941	7.53621	7.54629	7.87606	7.88614	8.94797	8.95805	0.000459193	0.304762	-3.28125
209267_s_at	SLC39A8	solute carrier family 39 (zinc transporter), member 8	NM_001135146 /// NM_001135147 /// NM_001135148 /// NM_022154	10.6135	10.5563	10.0153	9.95805	12.4475	12.3903	11.5885	11.5313	7.71706e-06	0.307012	-3.2572
243981_at	STK4	serine/threonine kinase 4	NM_006282	6.74201	6.74663	7.158	7.16262	9.29452	9.29914	8.00567	8.01029	0.000917704	0.307767	-3.24921
244352_at	CD84	CD84 molecule	NM_001184879 /// NM_001184881 /// NM_001184882 /// NM_003874	7.71882	7.63304	6.17928	6.0935	8.36598	8.28019	8.92931	8.84352	0.000383792	0.308087	-3.24584
202743_at	PIK3R3	phosphoinositide-3-kinase, regulatory subunit 3 (gamma)	NM_001114172 /// NM_003629	4.2806	4.14312	6.15415	6.01666	5.37329	5.23581	8.42248	8.285	0.00127933	0.311972	-3.20542
243618_s_at	ZNF827	Zinc finger protein 827	NM_178835	7.01851	6.77774	7.22088	6.98011	8.73356	8.49279	8.86159	8.62082	0.00138067	0.312542	-3.19957
211447_s_at	PDE4A	phosphodiesterase 4A, cAMP-specific (phosphodiesterase E2 dunce homolog, Drosophila)	NM_001111307 /// NM_001111308 /// NM_001111309 /// NM_006202	6.6779	6.59702	7.22454	7.14366	8.79733	8.71645	8.45588	8.375	0.000421911	0.313082	-3.19405
227607_at	STAMBPL1	STAM binding protein-like 1	NM_020799	7.97842	7.92782	8.75206	8.70146	10.2304	10.1798	9.83931	9.78871	0.000374306	0.314332	-3.18135
208164_s_at	IL9R	interleukin 9 receptor	NM_002186 /// NR_024033	5.65613	5.65927	6.01152	6.01466	6.30358	6.30672	8.69061	8.69375	0.000561476	0.315722	-3.16734
202820_at	AHR	aryl hydrocarbon receptor	NM_001621	8.74934	8.65598	7.36577	7.27241	9.97892	9.88555	9.45071	9.35735	0.000929606	0.317041	-3.15417
237112_at	---	---	---	6.06955	5.91856	5.22953	5.07854	7.49794	7.34695	7.11509	6.96411	0.000912304	0.317102	-3.15355
208999_at	2004-08-31	septin 8	NM_001098811 /// NM_001098812 /// NM_001098813 /// NM_015146	6.08355	6.01594	7.91465	7.84705	7.72246	7.65486	9.58953	9.52192	0.000479489	0.317122	-3.15337
209318_x_at	PLAGL1	pleiomorphic adenoma gene-like 1	NM_001080951 /// NM_001080952 /// NM_001080953 /// NM_001080954 /// NM_001080955 /// NM	7.30961	7.09841	6.08436	5.87316	8.32413	8.11293	8.37384	8.16265	4.68825e-06	0.318198	-3.1427
230570_at	---	---	---	4.78819	4.79027	5.49865	5.50073	6.54734	6.54941	7.03454	7.03662	0.000151842	0.319189	-3.13294
236839_at	---	---	---	5.57495	5.52811	5.04752	5.00068	6.68887	6.64203	7.22162	7.17478	2.54307e-05	0.319966	-3.12534
225886_at	DDX5	DEAD (Asp-Glu-Ala-Asp) box polypeptide 5	NM_004396	6.80177	6.76458	7.44859	7.4114	8.51858	8.4814	8.96564	8.92845	0.000469717	0.326028	-3.06722
223158_s_at	NEK6	NIMA (never in mitosis gene a)-related kinase 6	NM_001145001 /// NM_001166167 /// NM_001166168 /// NM_001166169 /// NM_001166170 /// NM	5.77294	5.77471	5.32737	5.32914	7.46131	7.46308	6.86653	6.8683	4.85812e-05	0.326744	-3.0605
244308_at	---	---	---	3.13327	3.19844	3.43711	3.50229	3.25765	3.32283	6.53107	6.59625	0.00122	0.327786	-3.05077
243937_x_at	AGAP10 /// AGAP4 /// AGAP9 /// BMS1P1 /// BMS1P5 /// LOC399753	ArfGAP with GTPase domain, ankyrin repeat and PH domain 10 /// ArfGAP with GTPase domai	NM_133446 /// NR_003611 /// NR_026566 /// NR_029396 /// XM_001714786 /// XM_001716810 /	6.49704	6.74531	6.11284	6.36111	6.83173	7.08	8.98531	9.23359	0.000862854	0.32906	-3.03896
235683_at	SESN3	sestrin 3	NM_144665	3.36494	3.41287	3.77122	3.81916	5.4059	5.45383	4.93735	4.98528	1.18924e-05	0.329068	-3.03888
226764_at	ZNF827	zinc finger protein 827	NM_178835	7.20299	7.07226	6.4733	6.34257	8.87515	8.74442	8.00667	7.87594	0.000421192	0.329246	-3.03724
205006_s_at	NMT2	N-myristoyltransferase 2	NM_004808	4.62264	4.57689	7.34313	7.29739	5.94083	5.89508	9.22427	9.17853	0.00143422	0.329953	-3.03073
205988_at	CD84	CD84 molecule	NM_001184879 /// NM_001184881 /// NM_001184882 /// NM_003874	8.79626	8.7625	7.5997	7.56594	9.47763	9.44387	10.1043	10.0705	0.000328177	0.331483	-3.01674
200765_x_at	CTNNA1	catenin (cadherin-associated protein), alpha 1, 102kDa	NM_001903	9.39273	9.29596	8.52826	8.43149	11.5524	11.4556	9.55301	9.45624	0.000283182	0.331666	-3.01508
227125_at	LOC100288432	Hypothetical protein LOC100288432	XM_002343743 /// XM_002345443 /// XM_002348060	7.49598	7.43264	7.26363	7.20029	8.51446	8.45113	9.42567	9.36233	0.000593778	0.332111	-3.01104
207630_s_at	CREM	cAMP responsive element modulator	NM_001881 /// NM_181571 /// NM_182717 /// NM_182718 /// NM_182719 /// NM_182720 /// NM_	10.6385	10.5632	8.48015	8.40488	12.6409	12.5656	9.65724	9.58197	0.000218899	0.332228	-3.00998
209542_x_at	IGF1	insulin-like growth factor 1 (somatomedin C)	NM_000618 /// NM_001111283 /// NM_001111284 /// NM_001111285	5.70981	5.64843	5.70757	5.64618	7.31087	7.24949	7.28169	7.22031	1.24298e-05	0.332726	-3.00547
229116_at	CNKSR2	connector enhancer of kinase suppressor of Ras 2	NM_001168647 /// NM_001168648 /// NM_001168649 /// NM_014927	5.44869	5.41359	5.47509	5.43999	6.70043	6.66533	7.39728	7.36218	6.38931e-05	0.332872	-3.00416
228046_at	ZNF827	Zinc finger protein 827	NM_178835	7.50548	7.41047	6.95164	6.85663	9.16537	9.07036	8.46307	8.36806	3.59543e-05	0.333172	-3.00145
229287_at	PCNX	pecanex homolog (Drosophila)	NM_014982	5.97928	5.99207	7.48489	7.49768	7.65987	7.67267	8.96921	8.98201	1.76186e-05	0.333912	-2.9948
1557813_at	---	---	---	6.77309	6.65445	7.56677	7.44813	8.41369	8.29505	9.09031	8.97167	0.000492079	0.334002	-2.99399
238623_at	---	---	---	4.23921	4.15816	3.51145	3.43041	6.38997	6.30893	4.51523	4.43418	2.74903e-06	0.335115	-2.98405
227606_s_at	STAMBPL1	STAM binding protein-like 1	NM_020799	6.65834	6.58269	7.47913	7.40348	8.90503	8.82939	8.37569	8.30005	2.58093e-05	0.336428	-2.9724
201849_at	BNIP3	BCL2/adenovirus E1B 19kDa interacting protein 3	NM_004052	5.5595	5.72518	5.85914	6.02481	7.68843	7.8541	6.87296	7.03863	0.00100603	0.336488	-2.97187
230415_at	---	---	---	5.7079	5.65962	5.83902	5.79075	7.69884	7.65056	6.9884	6.94012	9.9332e-05	0.336772	-2.96937
221606_s_at	HMGN5	high-mobility group nucleosome binding domain 5	NM_030763	4.46007	4.48699	4.75282	4.77974	5.93565	5.96256	6.41415	6.44106	0.000584054	0.33717	-2.96586
1558920_at	LOC100128590	hypothetical protein LOC100128590	XM_001723678 /// XM_001726900	5.31248	5.06528	5.32177	5.07457	6.59244	6.34524	7.1751	6.9279	0.000470223	0.337594	-2.96214
239908_at	---	---	---	4.45644	4.33995	4.42875	4.31226	5.59752	5.48103	6.40879	6.29229	0.00149324	0.33902	-2.94968
204072_s_at	FRY	furry homolog (Drosophila)	NM_023037	4.44409	4.25075	6.6826	6.48926	5.91408	5.72074	8.32996	8.13662	0.00107696	0.339463	-2.94583
238950_at	---	---	---	7.09501	7.07842	5.29014	5.27356	10.3875	10.371	5.08891	5.07233	2.14081e-05	0.342541	-2.91936
215513_at	HYMAI	hydatidiform mole associated and imprinted (non-protein coding)	NR_002768	5.78941	5.67007	4.86982	4.75049	7.15577	7.03643	6.59235	6.47302	0.000368064	0.342827	-2.91692
230836_at	ST8SIA4	ST8 alpha-N-acetyl-neuraminide alpha-2,8-sialyltransferase 4	NM_005668 /// NM_175052	7.77207	7.80728	8.52762	8.56283	9.73237	9.76758	9.64954	9.68476	0.000444697	0.343621	-2.91018
210844_x_at	CTNNA1	catenin (cadherin-associated protein), alpha 1, 102kDa	NM_001903	9.71495	9.6264	9.00424	8.9157	11.827	11.7384	9.95112	9.86257	0.000433427	0.346408	-2.88677
213793_s_at	HOMER1	homer homolog 1 (Drosophila)	NM_004272	8.33098	8.25746	5.24253	5.16901	10.0268	9.95325	6.59824	6.52472	0.000307226	0.3473	-2.87936
214508_x_at	CREM	cAMP responsive element modulator	NM_001881 /// NM_181571 /// NM_182717 /// NM_182718 /// NM_182719 /// NM_182720 /// NM_	10.0852	10.0339	7.73888	7.68757	12.0008	11.9495	8.87432	8.82301	0.000138578	0.34736	-2.87886
211577_s_at	IGF1	insulin-like growth factor 1 (somatomedin C)	NM_000618 /// NM_001111283 /// NM_001111284 /// NM_001111285	5.90422	5.78217	6.09501	5.97295	7.60323	7.48117	7.44545	7.32339	5.14735e-05	0.347547	-2.87731
235518_at	SLC8A1	solute carrier family 8 (sodium/calcium exchanger), member 1	NM_001112800 /// NM_001112801 /// NM_001112802 /// NM_021097	3.76923	3.68362	3.28205	3.19644	5.3342	5.2486	4.76383	4.67822	0.00108915	0.347871	-2.87463
230003_at	---	---	---	6.24408	6.31468	5.87956	5.95016	6.92308	6.99367	8.24532	8.31591	0.000268627	0.348113	-2.87263
237544_at	---	---	---	3.50152	3.42394	3.82443	3.74685	3.88127	3.80369	6.48701	6.40943	7.24232e-05	0.348403	-2.87024
239288_at	TNIK	TRAF2 and NCK interacting kinase	NM_001161560 /// NM_001161561 /// NM_001161562 /// NM_001161563 /// NM_001161564 /// NM	6.63884	6.69158	6.55939	6.61213	8.89559	8.94834	7.33127	7.38401	0.00153333	0.350062	-2.85663
204392_at	CAMK1	calcium/calmodulin-dependent protein kinase I	NM_003656	6.43111	6.29547	7.419	7.28336	7.6639	7.52826	9.20611	9.07048	0.00112474	0.351124	-2.848
1565598_at	---	---	---	3.85971	3.86364	3.69416	3.69809	4.6986	4.70253	5.87312	5.87705	0.000140107	0.351373	-2.84598
223159_s_at	NEK6	NIMA (never in mitosis gene a)-related kinase 6	NM_001145001 /// NM_001166167 /// NM_001166168 /// NM_001166169 /// NM_001166170 /// NM	4.40579	4.40882	4.3817	4.38473	6.34327	6.3463	5.46161	5.46464	1.43531e-05	0.351429	-2.84552
216804_s_at	PDLIM5	PDZ and LIM domain 5	NM_001011513 /// NM_001011515 /// NM_001011516 /// NM_006457 /// NR_024179	5.74234	5.74912	5.701	5.70779	6.42374	6.43052	8.02919	8.03598	5.74264e-06	0.352381	-2.83784
1555461_at	---	---	---	4.97784	4.99052	5.28051	5.29319	6.45274	6.46542	6.80745	6.82012	1.93666e-05	0.353329	-2.83022
209615_s_at	PAK1	p21 protein (Cdc42/Rac)-activated kinase 1	NM_001128620 /// NM_002576	4.66075	4.49913	5.78043	5.6188	6.72513	6.56351	6.71522	6.55359	0.000128455	0.353655	-2.82761
219731_at	FLJ34077	weakly similar to zinc finger protein 195	---	5.85886	5.98148	6.40968	6.53231	7.48268	7.60531	7.77262	7.89524	0.000190836	0.35518	-2.81548
212249_at	PIK3R1	phosphoinositide-3-kinase, regulatory subunit 1 (alpha)	NM_181504 /// NM_181523 /// NM_181524	5.76846	5.84686	6.14698	6.22538	7.56952	7.64791	7.3176	7.39599	0.000287317	0.357042	-2.80079
213618_at	ARAP2	ArfGAP with RhoGAP domain, ankyrin repeat and PH domain 2	NM_015230	9.08267	9.08886	9.06858	9.07477	10.669	10.6752	10.4301	10.4363	0.000741807	0.360003	-2.77776
215030_at	GRSF1	G-rich RNA sequence binding factor 1	NM_001098477 /// NM_002092	5.20444	5.1675	5.55028	5.51335	6.99431	6.95738	6.69755	6.66062	8.60877e-05	0.36134	-2.76748
226507_at	PAK1	p21 protein (Cdc42/Rac)-activated kinase 1	NM_001128620 /// NM_002576	6.56777	6.40974	7.76115	7.60312	8.51324	8.35521	8.752	8.59397	0.000343379	0.361444	-2.76668
239296_at	---	---	---	7.43949	7.40393	4.39625	4.36069	8.64081	8.60524	6.12651	6.09095	0.000996493	0.362038	-2.76214
230711_at	---	---	---	4.55825	4.48787	4.28504	4.21466	6.28114	6.21076	5.48906	5.41868	0.0013141	0.362623	-2.75768
243124_at	RRN3P2	RNA polymerase I transcription factor homolog (S. cerevisiae) pseudogene 2	NR_003369	6.63991	6.62114	6.03373	6.01496	8.04553	8.02675	7.54371	7.52494	0.000465714	0.364049	-2.74688
211828_s_at	TNIK	TRAF2 and NCK interacting kinase	NM_001161560 /// NM_001161561 /// NM_001161562 /// NM_001161563 /// NM_001161564 /// NM	7.36421	7.43378	8.18523	8.2548	9.50219	9.57176	8.96181	9.03138	0.000298729	0.364179	-2.7459
243008_at	---	---	---	4.20065	4.23639	3.52673	3.56246	4.744	4.77973	5.88562	5.92136	0.000592207	0.365737	-2.7342
238458_at	EFHA2	EF-hand domain family, member A2	NM_181723	3.69937	3.63108	3.65893	3.59064	4.15417	4.08589	6.09479	6.0265	0.000440638	0.367207	-2.72326
230389_at	FNBP1	formin binding protein 1	NM_015033	9.10001	8.98912	8.32757	8.21668	10.8083	10.6974	9.50837	9.39748	0.000202809	0.367414	-2.72173
203074_at	ANXA8 /// ANXA8L1 /// ANXA8L2	annexin A8 /// annexin A8-like 1 /// annexin A8-like 2	NM_001040084 /// NM_001098845 /// NM_001630	6.47494	6.41797	6.39948	6.3425	6.64777	6.5908	9.10795	9.05098	0.000199682	0.368401	-2.71443
225108_at	AGPS	alkylglycerone phosphate synthase	NM_003659	6.13275	6.15221	6.89662	6.91608	7.49759	7.51704	8.41269	8.43214	0.000444622	0.368452	-2.71406
231776_at	EOMES	eomesodermin homolog (Xenopus laevis)	NM_005442	9.89434	9.93036	10.1194	10.1554	10.6919	10.7279	12.202	12.2381	0.00127699	0.368541	-2.7134
1554522_at	CNNM2	cyclin M2	NM_017649 /// NM_199076 /// NM_199077	3.60163	3.52959	5.05654	4.9845	5.59886	5.52682	5.93394	5.8619	0.00139633	0.369254	-2.70816
227626_at	PAQR8	progestin and adipoQ receptor family member VIII	NM_133367	4.83693	4.98133	6.24207	6.38647	5.48822	5.63262	8.45603	8.60043	0.00129572	0.370457	-2.69937
217963_s_at	NGFRAP1	nerve growth factor receptor (TNFRSF16) associated protein 1	NM_014380 /// NM_206915 /// NM_206917	6.5406	6.40319	7.01816	6.88075	7.98585	7.84844	8.4267	8.28929	0.00124591	0.37193	-2.68868
210829_s_at	SSBP2	single-stranded DNA binding protein 2	NM_012446	6.15718	6.13788	7.73462	7.71532	7.85676	7.83746	8.87751	8.85821	0.0008812	0.373393	-2.67814
218507_at	C7orf68	chromosome 7 open reading frame 68	NM_001098786 /// NM_013332	7.02925	7.07145	5.90392	5.94611	8.64749	8.68969	7.12791	7.1701	0.00123195	0.373424	-2.67792
232138_at	MBNL2	Muscleblind-like 2 (Drosophila)	NM_144778 /// NM_207304	7.39962	7.24569	6.18739	6.03346	8.33983	8.1859	8.07252	7.91859	0.00163599	0.375615	-2.6623
212120_at	RHOQ	ras homolog gene family, member Q	NM_012249	6.54238	6.53407	6.49677	6.48846	8.09169	8.08338	7.76657	7.75826	0.000280516	0.376427	-2.65656
225633_at	DPY19L3	dpy-19-like 3 (C. elegans)	NM_001172774 /// NM_207325	5.90126	5.87784	6.07556	6.05214	7.39039	7.36697	7.40076	7.37734	0.000737462	0.377051	-2.65216
230964_at	FREM2	FRAS1 related extracellular matrix protein 2	NM_207361	2.87545	2.85659	2.81945	2.80059	5.05032	5.03146	3.43552	3.41666	0.00125838	0.38012	-2.63075
227955_s_at	EFNA5	ephrin-A5	NM_001962	4.02984	3.95942	3.98115	3.91073	4.30436	4.23394	6.47564	6.40522	0.000187986	0.383021	-2.61082
200732_s_at	PTP4A1	protein tyrosine phosphatase type IVA, member 1	NM_003463	8.77745	8.7069	8.78109	8.71054	10.3515	10.2809	9.97227	9.90172	0.000129905	0.383525	-2.60739
222995_s_at	RHBDD2	rhomboid domain containing 2	NM_001040456 /// NM_001040457	8.57934	8.50213	8.13291	8.05571	10.2334	10.1562	9.24148	9.16428	0.001004	0.383868	-2.60506
229876_at	PHKA1	phosphorylase kinase, alpha 1 (muscle)	NM_001122670 /// NM_001172436 /// NM_002637	4.41978	4.38671	4.35542	4.32235	6.04315	6.01009	5.48358	5.45051	0.000592107	0.385348	-2.59505
228081_at	CCNG2	cyclin G2	NM_004354	4.50477	4.49302	4.9346	4.92285	4.65125	4.6395	7.53503	7.52328	0.00141428	0.385967	-2.5909
204956_at	MTAP	methylthioadenosine phosphorylase	NM_002451	4.67893	4.74678	3.93743	4.00528	5.99816	6.06601	5.3638	5.43165	0.000909061	0.386141	-2.58973
226016_at	CD47	CD47 molecule	NM_001025079 /// NM_001777 /// NM_198793	7.10492	7.09204	9.68184	9.66896	9.13214	9.11926	10.3965	10.3836	0.000833078	0.386638	-2.5864
232431_at	---	---	---	8.22318	8.1779	7.95836	7.91308	10.0818	10.0365	8.84015	8.79487	0.000862121	0.386841	-2.58504
224763_at	RPL37	Ribosomal protein L37	NM_000997	5.91337	5.79591	6.72482	6.60736	7.51689	7.39943	7.85797	7.74051	0.000333325	0.387338	-2.58172
225570_at	SLC41A1	solute carrier family 41, member 1	NM_173854	8.47019	8.53052	8.05582	8.11616	8.40775	8.46809	10.8454	10.9057	0.000527329	0.388623	-2.57319
203233_at	IL4R	interleukin 4 receptor	NM_000418 /// NM_001008699	10.1764	10.0809	9.38684	9.29127	11.0504	10.9548	11.2389	11.1433	0.000156501	0.388771	-2.57221
225224_at	C20orf112	chromosome 20 open reading frame 112	NM_080616	5.25069	5.28747	7.26446	7.30125	7.45133	7.48812	7.78652	7.8233	0.000954693	0.389218	-2.56925
233770_at	---	---	---	3.99658	3.96555	3.85944	3.82841	5.82575	5.79471	4.748	4.71697	0.000701768	0.389889	-2.56483
242438_at	ASXL1	additional sex combs like 1 (Drosophila)	NM_001164603 /// NM_015338	8.32664	8.3374	7.75765	7.76841	10.3966	10.4074	8.39988	8.41064	0.00114242	0.390634	-2.55994
224720_at	MIB1	mindbomb homolog 1 (Drosophila)	NM_020774	8.09541	8.0802	8.43402	8.41882	9.69763	9.68242	9.54056	9.52536	5.88846e-05	0.391103	-2.55687
204786_s_at	IFNAR2	interferon (alpha, beta and omega) receptor 2	NM_000874 /// NM_207584 /// NM_207585	7.26462	7.08756	7.07819	6.90113	7.97533	7.79827	9.07527	8.89821	0.0016096	0.391234	-2.55601
234041_at	---	---	---	5.52609	5.56844	6.12722	6.16956	5.90484	5.94718	8.45187	8.49421	0.00155929	0.391831	-2.55212
227524_at	FZD3	frizzled homolog 3 (Drosophila)	NM_017412	5.20243	5.19415	5.58559	5.57731	6.80867	6.80039	6.68063	6.67235	0.000959274	0.392118	-2.55025
229572_at	ATP6V0A2	ATPase, H+ transporting, lysosomal V0 subunit a2	NM_012463	6.2656	6.25253	6.54492	6.53185	7.51841	7.50534	7.98872	7.97565	1.52202e-05	0.392754	-2.54612
207943_x_at	PLAGL1	pleiomorphic adenoma gene-like 1	NM_001080951 /// NM_001080952 /// NM_001080953 /// NM_001080954 /// NM_001080955 /// NM	6.40392	6.25775	5.54178	5.39561	7.19621	7.05004	7.43294	7.28677	0.000171855	0.394549	-2.53454
209459_s_at	ABAT	4-aminobutyrate aminotransferase	NM_000663 /// NM_001127448 /// NM_020686	7.17856	7.03608	7.53272	7.39024	8.775	8.63252	8.61845	8.47597	0.00133993	0.394723	-2.53342
228390_at	---	---	---	5.34531	5.19214	4.89394	4.74077	6.76416	6.61099	6.15629	6.00312	0.00147443	0.394856	-2.53257
227776_at	ACER3	alkaline ceramidase 3	NM_018367	5.42629	5.32063	6.53987	6.43421	6.46296	6.35731	8.17659	8.07093	4.11676e-05	0.395925	-2.52573
239965_at	LOC151878	hypothetical protein LOC151878	---	5.89443	5.7299	4.27513	4.1106	7.82132	7.6568	5.02108	4.85656	0.000809285	0.396001	-2.52525
226092_at	MPP5	membrane protein, palmitoylated 5 (MAGUK p55 subfamily member 5)	NM_022474	4.78284	4.7924	6.15979	6.16935	5.52536	5.53491	8.08468	8.09424	0.00110385	0.396748	-2.52049
203775_at	SLC25A13	solute carrier family 25, member 13 (citrin)	NM_001160210 /// NM_014251 /// NR_027662	5.28003	5.20354	5.58474	5.50825	6.70058	6.62409	6.82315	6.74666	0.000125681	0.397911	-2.51312
228188_at	FOSL2	FOS-like antigen 2	NM_005253	9.39075	9.32042	6.35858	6.28825	10.8528	10.7824	7.54234	7.47201	0.0016208	0.399733	-2.50167
226883_at	---	---	---	9.10678	9.06905	8.46216	8.42442	10.5146	10.4769	9.6969	9.65917	0.000912048	0.400176	-2.4989
220251_at	C1orf107	chromosome 1 open reading frame 107	NM_014388	6.459	6.4051	6.04515	5.99126	8.29166	8.23776	6.85249	6.79859	0.00159229	0.400535	-2.49666
200764_s_at	CTNNA1	catenin (cadherin-associated protein), alpha 1, 102kDa	NM_001903	9.12494	9.06522	8.33126	8.27154	10.9784	10.9186	9.11104	9.05131	0.000129897	0.40148	-2.49078
228097_at	MYLIP	myosin regulatory light chain interacting protein	NM_013262	7.28372	7.14691	6.34344	6.20663	8.5227	8.38588	7.71501	7.5782	0.00144317	0.404645	-2.4713
240230_s_at	LOC642826	hypothetical LOC642826	NR_024495	5.06337	5.11207	5.10065	5.14934	5.5293	5.57799	7.24516	7.29385	0.000257854	0.40466	-2.47121
205485_at	RYR1	ryanodine receptor 1 (skeletal)	NM_000540 /// NM_001042723	5.04665	4.94762	5.9409	5.84186	7.80391	7.70488	5.78901	5.68998	0.000562788	0.40537	-2.46688
239143_x_at	RNF138	ring finger protein 138	NM_016271 /// NM_198128	6.83273	6.88355	7.17957	7.2304	8.03575	8.08657	8.57832	8.62914	0.000422727	0.405879	-2.46379
225842_at	PHLDA1	pleckstrin homology-like domain, family A, member 1	NM_007350	10.7991	10.6393	8.43158	8.27185	11.1838	11.024	10.6485	10.4887	0.00127791	0.405904	-2.46364
232053_x_at	RHBDD2	rhomboid domain containing 2	NM_001040456 /// NM_001040457	7.47598	7.45835	6.9959	6.97828	9.03634	9.01871	8.03257	8.01495	0.00052375	0.406544	-2.45976
211005_at	LAT /// SPNS1	linker for activation of T cells /// spinster homolog 1 (Drosophila)	NM_001014987 /// NM_001014988 /// NM_001014989 /// NM_001142448 /// NM_001142449 /// NM	9.26569	9.19529	10.3396	10.2692	10.6126	10.5422	11.5869	11.5165	0.000874727	0.406952	-2.45729
225546_at	EEF2K	eukaryotic elongation factor-2 kinase	NM_013302	5.50396	5.54504	6.88752	6.9286	6.68156	6.72264	8.29949	8.34058	0.000692001	0.407597	-2.4534
217999_s_at	PHLDA1	pleckstrin homology-like domain, family A, member 1	NM_007350	9.48407	9.38585	6.17684	6.07863	9.88599	9.78778	8.3598	8.26159	0.000759331	0.408259	-2.44942
229926_at	---	---	---	6.03615	6.10155	5.62493	5.69033	7.49533	7.56073	6.74849	6.81389	0.00134354	0.408562	-2.44761
226550_at	---	---	---	7.26906	7.1916	6.48781	6.41035	8.49107	8.41361	7.84753	7.77007	0.00046237	0.408705	-2.44675
226265_at	QSER1	glutamine and serine rich 1	NM_001076786	6.0963	6.14742	7.64512	7.69625	8.00718	8.0583	8.29495	8.34607	0.000562522	0.411695	-2.42899
230178_s_at	---	---	---	5.94788	5.96168	6.48433	6.49814	7.37183	7.38564	7.62007	7.63388	0.000558884	0.41184	-2.42813
1565620_at	AGAP4	ArfGAP with GTPase domain, ankyrin repeat and PH domain 4	NM_133446	6.76492	6.82272	6.2823	6.3401	7.23392	7.29173	8.36238	8.42018	0.000623897	0.413356	-2.41922
241402_at	TSEN54	tRNA splicing endonuclease 54 homolog (S. cerevisiae)	NM_207346	6.43668	6.38393	6.84639	6.79363	7.99452	7.94177	7.83721	7.78446	0.00104457	0.413416	-2.41887
239823_at	---	---	---	5.30145	5.32208	4.90938	4.93001	7.36662	7.38726	5.39159	5.41222	0.00100161	0.4136	-2.4178
211786_at	TNFRSF9	tumor necrosis factor receptor superfamily, member 9	NM_001561	8.72692	8.76323	4.95139	4.9877	11.6353	11.6716	4.59031	4.62662	0.000989889	0.413608	-2.41775
229072_at	---	---	---	4.7541	4.5741	4.54154	4.36154	6.26813	6.08813	5.57152	5.39152	0.00111663	0.414083	-2.41497
225958_at	PHC1	polyhomeotic homolog 1 (Drosophila)	NM_004426	5.99031	5.98617	6.14568	6.14154	7.05647	7.05234	7.6221	7.61796	0.0001817	0.414289	-2.41378
230879_at	BAG2	BCL2-associated athanogene 2	NM_004282	5.04592	4.94296	5.3061	5.20314	6.2536	6.15064	6.63974	6.53678	0.00153727	0.41447	-2.41272
241508_at	---	---	---	6.41834	6.37839	6.35883	6.31887	7.97442	7.93447	7.34189	7.30194	0.000401079	0.414782	-2.41091
232792_at	TRIM69	tripartite motif-containing 69	NM_080745 /// NM_182985	7.90183	7.93726	7.60372	7.63914	9.65225	9.68768	8.38322	8.41864	0.0011535	0.416111	-2.4032
227489_at	SMURF2	SMAD specific E3 ubiquitin protein ligase 2	NM_022739	5.29286	5.28449	6.06541	6.05705	5.93168	5.92331	7.95503	7.94666	0.000571372	0.416325	-2.40197
229664_at	MAPK8	mitogen-activated protein kinase 8	NM_002750 /// NM_139046 /// NM_139047 /// NM_139049	7.01737	6.92192	6.96635	6.87091	8.46999	8.37454	8.03967	7.94422	0.000235339	0.416686	-2.39989
212615_at	CHD9	chromodomain helicase DNA binding protein 9	NM_025134	5.70374	5.61166	7.1503	7.05821	7.33861	7.24652	8.04097	7.94888	0.00052294	0.416744	-2.39955
236503_at	---	---	---	4.32089	4.18207	3.99321	3.85439	5.61417	5.47535	5.22491	5.08609	0.000305992	0.416824	-2.3991
208248_x_at	APLP2	amyloid beta (A4) precursor-like protein 2	NM_001142276 /// NM_001142277 /// NM_001142278 /// NM_001642 /// NR_024515 /// NR_02451	7.32645	7.22927	7.44048	7.3433	8.57507	8.47788	8.71598	8.61879	0.000885003	0.41695	-2.39837
213093_at	PRKCA	protein kinase C, alpha	NM_002737	8.19264	8.06012	9.64354	9.51101	10.0307	9.89819	10.3255	10.193	0.000944233	0.417535	-2.39501
239876_at	---	---	---	8.82935	8.7762	7.7337	7.68055	10.4976	10.4445	8.57137	8.51823	0.000277227	0.419579	-2.38334
241595_at	---	---	---	7.24767	7.16063	6.98471	6.89767	9.34877	9.26173	7.38601	7.29897	0.000610761	0.4201	-2.38039
221971_x_at	AGAP10 /// AGAP4 /// AGAP5 /// AGAP9	ArfGAP with GTPase domain, ankyrin repeat and PH domain 10 /// ArfGAP with GTPase domai	NM_001144000 /// NM_133446 /// XM_001714786 /// XM_001716810	9.11509	9.22202	8.46231	8.56925	9.33278	9.43971	10.7458	10.8527	0.000243589	0.420283	-2.37935
201260_s_at	SYPL1	synaptophysin-like 1	NM_006754 /// NM_182715	6.75215	6.70984	6.72462	6.68232	8.13088	8.08857	7.84329	7.80099	5.27433e-05	0.420827	-2.37627
243334_at	CACNA1D	calcium channel, voltage-dependent, L type, alpha 1D subunit	NM_000720 /// NM_001128839 /// NM_001128840	4.52178	4.41286	4.44087	4.33195	5.46831	5.35939	5.98151	5.87259	0.000606617	0.422322	-2.36786
218266_s_at	NCS1	neuronal calcium sensor 1	NM_001128826 /// NM_014286	6.39633	6.36085	4.85804	4.82257	8.40059	8.36512	5.33991	5.30444	0.000209954	0.422473	-2.36701
213401_s_at	---	---	---	4.52718	4.45153	4.36287	4.28721	6.0499	5.97425	5.32233	5.24668	6.87557e-05	0.423052	-2.36378
235593_at	ZEB2	zinc finger E-box binding homeobox 2	NM_001171653 /// NM_014795 /// NR_033258	9.45878	9.43227	3.96199	3.93548	9.72333	9.69681	6.17937	6.15286	0.00162783	0.423091	-2.36356
240446_at	---	---	---	6.02108	6.02241	5.86473	5.86606	7.37639	7.37772	6.98453	6.98586	0.000238406	0.42409	-2.35799
225045_at	CCDC88A	coiled-coil domain containing 88A	NM_001135597 /// NM_018084	3.86392	3.7647	4.63527	4.53604	4.4241	4.32488	6.54844	6.44921	0.000138916	0.42435	-2.35655
236908_at	---	---	---	5.14432	5.05864	6.89546	6.80978	7.30825	7.22256	7.1941	7.10841	0.000574226	0.42594	-2.34775
213624_at	SMPDL3A	sphingomyelin phosphodiesterase, acid-like 3A	NM_006714	4.77213	4.60957	4.62057	4.45801	6.537	6.37444	5.31646	5.1539	0.000838878	0.426207	-2.34628
212239_at	PIK3R1	phosphoinositide-3-kinase, regulatory subunit 1 (alpha)	NM_181504 /// NM_181523 /// NM_181524	8.74222	8.70437	9.01037	8.97252	10.0496	10.0118	10.1631	10.1253	0.000433445	0.426296	-2.34579
203242_s_at	PDLIM5	PDZ and LIM domain 5	NM_001011513 /// NM_001011515 /// NM_001011516 /// NM_006457 /// NR_024179	5.60181	5.62728	5.66634	5.69181	6.02431	6.04978	7.70195	7.72742	0.000933718	0.426597	-2.34413
226344_at	ZMAT1	zinc finger, matrin type 1	NM_001011657 /// NM_032441	3.41455	3.34526	3.48731	3.41802	3.71615	3.64686	5.64324	5.57395	0.00151083	0.426682	-2.34366
208920_at	SRI	sorcin	NM_003130 /// NM_198901	5.87163	5.8546	5.93694	5.91992	6.87876	6.86173	7.38196	7.36494	5.76093e-05	0.427478	-2.3393
216250_s_at	LPXN	leupaxin	NM_001143995 /// NM_004811	9.96297	9.99396	11.604	11.6349	11.6867	11.7177	12.3267	12.3577	9.52562e-07	0.428314	-2.33473
242407_at	---	---	---	7.71858	7.67	7.1407	7.09213	9.64776	9.59919	7.65635	7.60778	0.00100886	0.428564	-2.33337
1561195_at	---	---	---	8.25542	8.20328	8.2664	8.21426	9.33022	9.27808	9.63244	9.5803	0.000613529	0.429158	-2.33014
1558770_a_at	PIK3R6	phosphoinositide-3-kinase, regulatory subunit 6	NM_001010855	4.89082	4.85272	5.17471	5.1366	6.15912	6.12102	6.33732	6.29922	0.00132144	0.430637	-2.32214
206485_at	CD5	CD5 molecule	NM_014207	7.99719	8.04969	8.31554	8.36804	9.05062	9.10311	9.69207	9.74457	0.00137636	0.43078	-2.32137
229983_at	TIGD2	tigger transposable element derived 2	NM_145715	4.28325	4.34301	5.84608	5.90583	5.73824	5.798	6.81565	6.87541	0.000368133	0.431585	-2.31704
212711_at	CAMSAP1	calmodulin regulated spectrin-associated protein 1	NM_015447	5.77	5.80261	6.06498	6.09759	7.31864	7.35126	6.93494	6.96755	0.000259063	0.432478	-2.31226
206233_at	B4GALT6	UDP-Gal:betaGlcNAc beta 1,4- galactosyltransferase, polypeptide 6	NM_004775	3.83703	3.81213	4.45365	4.42874	4.93819	4.91329	5.76559	5.74069	0.000555306	0.433303	-2.30786
218967_s_at	PTER	phosphotriesterase related	NM_001001484 /// NM_030664	5.31349	5.23112	6.20544	6.12308	6.72886	6.6465	7.19855	7.11618	0.000972242	0.433997	-2.30416
229504_at	---	---	---	4.02371	3.94959	4.20744	4.13332	4.75219	4.67806	5.88152	5.80739	0.0010927	0.434892	-2.29942
201307_at	2007-08-31	septin 11	NM_018243	7.32007	7.25552	8.31114	8.24659	8.71947	8.65492	9.30824	9.24369	0.000655709	0.435804	-2.29461
237201_at	---	---	---	4.7504	4.75919	5.49615	5.50494	4.76797	4.77676	7.87495	7.88375	0.00150475	0.435822	-2.29452
202422_s_at	ACSL4	acyl-CoA synthetase long-chain family member 4	NM_004458 /// NM_022977	9.10205	9.01265	6.89043	6.80103	9.85121	9.76182	8.53609	8.44669	0.00162951	0.436057	-2.29328
224690_at	C20orf108	chromosome 20 open reading frame 108	NM_080821	6.24582	6.04655	7.52015	7.32088	7.4559	7.25662	8.70432	8.50505	0.00163954	0.436145	-2.29281
205596_s_at	SMURF2	SMAD specific E3 ubiquitin protein ligase 2	NM_022739	7.17644	7.18891	7.90355	7.91602	8.08634	8.0988	9.38666	9.39912	0.000677991	0.436333	-2.29183
215221_at	---	---	---	5.78537	5.69554	5.94552	5.85569	6.89232	6.80249	7.22613	7.13631	0.000374749	0.437157	-2.28751
230146_s_at	NCS1	neuronal calcium sensor 1	NM_001128826 /// NM_014286	5.8176	5.78701	4.88278	4.85219	7.85387	7.82328	5.22955	5.19897	0.000115518	0.437841	-2.28394
212119_at	RHOQ	ras homolog gene family, member Q	NM_012249	6.7781	6.7098	6.83366	6.76537	8.06676	7.99846	7.92602	7.85772	0.000512099	0.438149	-2.28233
243610_at	C9orf135	chromosome 9 open reading frame 135	NM_001010940	3.52397	3.43518	3.45238	3.3636	3.92095	3.83217	5.43615	5.34737	0.00107516	0.438188	-2.28213
212321_at	SGPL1	sphingosine-1-phosphate lyase 1	NM_003901	7.2876	7.23554	6.9626	6.91054	8.89028	8.83821	7.73503	7.68296	0.000268645	0.439048	-2.27765
200685_at	SFRS11	splicing factor, arginine/serine-rich 11	NM_004768	7.25091	7.22155	7.95013	7.92076	8.11825	8.08889	9.45514	9.42577	8.21584e-05	0.439467	-2.27549
205497_at	ZNF175	zinc finger protein 175	NM_007147	6.48473	6.44573	6.8438	6.8048	7.46358	7.42458	8.23547	8.19647	7.42707e-05	0.439745	-2.27405
214764_at	RRP15	ribosomal RNA processing 15 homolog (S. cerevisiae)	NM_016052	5.61866	5.64268	4.11461	4.13863	6.89407	6.9181	5.2044	5.22843	0.000147006	0.440555	-2.26986
207196_s_at	TNIP1	TNFAIP3 interacting protein 1	NM_006058	9.36086	9.29709	10.106	10.0423	11.7195	11.6558	10.1092	10.0455	0.000155296	0.441067	-2.26723
231984_at	MTAP	methylthioadenosine phosphorylase	NM_002451	6.29377	6.40441	6.01724	6.12788	7.46757	7.57821	7.19476	7.30541	0.00042864	0.442681	-2.25897
226157_at	TFDP2	transcription factor Dp-2 (E2F dimerization partner 2)	NM_001178138 /// NM_001178139 /// NM_001178140 /// NM_001178141 /// NM_001178142 /// NM	4.74938	4.68393	7.51024	7.44479	6.237	6.17155	8.37223	8.30678	0.00153865	0.442944	-2.25762
213109_at	TNIK	TRAF2 and NCK interacting kinase	NM_001161560 /// NM_001161561 /// NM_001161562 /// NM_001161563 /// NM_001161564 /// NM	6.1974	6.27594	7.10554	7.18408	8.11689	8.19543	7.53515	7.6137	0.00116548	0.443021	-2.25723
223228_at	LDOC1L	leucine zipper, down-regulated in cancer 1-like	NM_032287	6.2126	6.12935	6.36562	6.28237	6.89198	6.80873	8.03458	7.95132	0.00158317	0.443139	-2.25663
215433_at	DPY19L1	Dpy-19-like 1 (C. elegans)	NM_015283	4.80852	4.81592	4.92217	4.92956	6.1277	6.1351	5.9464	5.9538	0.0010173	0.443897	-2.25278
228480_at	VAPA	VAMP (vesicle-associated membrane protein)-associated protein A, 33kDa	NM_003574 /// NM_194434	4.94423	4.92468	5.75719	5.73764	6.06982	6.05028	6.97297	6.95342	0.00101605	0.444209	-2.25119
242814_at	SERPINB9	serpin peptidase inhibitor, clade B (ovalbumin), member 9	NM_004155	9.7633	9.65282	8.13517	8.02469	11.7085	11.598	8.52725	8.41677	0.00126853	0.444838	-2.24801
204040_at	RNF144A	ring finger protein 144A	NM_014746	5.40542	5.39569	8.45714	8.4474	6.6448	6.63507	9.55348	9.54375	0.000762036	0.44508	-2.24679
203544_s_at	STAM	signal transducing adaptor molecule (SH3 domain and ITAM motif) 1	NM_003473	8.83004	8.74033	8.59867	8.50896	9.6943	9.60459	10.0653	9.9756	0.000392122	0.445827	-2.24302
208982_at	PECAM1	platelet/endothelial cell adhesion molecule	NM_000442	5.30836	5.14984	5.79147	5.63295	6.32726	6.16874	7.10111	6.94259	0.000741815	0.44619	-2.2412
236610_at	---	---	---	7.87593	7.77319	8.77688	8.67414	9.94989	9.84716	9.02886	8.92613	6.06175e-05	0.44659	-2.23919
237136_at	---	---	---	5.96869	5.8432	5.05921	4.93371	7.4197	7.29421	5.93377	5.80828	0.000537719	0.446649	-2.23889
235603_at	HNRNPU	heterogeneous nuclear ribonucleoprotein U (scaffold attachment factor A)	NM_004501 /// NM_031844	4.67202	4.64215	4.98506	4.95518	5.81248	5.78261	6.15343	6.12355	0.000116144	0.449248	-2.22594
238020_at	PSMC2	proteasome (prosome, macropain) 26S subunit, ATPase, 2	NM_002803	4.58335	4.55898	5.67766	5.65329	5.51286	5.48849	7.05131	7.02694	0.00116376	0.450132	-2.22157
200731_s_at	PTP4A1	protein tyrosine phosphatase type IVA, member 1	NM_003463	8.73069	8.71121	8.4637	8.44422	10.084	10.0645	9.40702	9.38754	0.000731435	0.451152	-2.21655
210805_x_at	RUNX1	runt-related transcription factor 1	NM_001001890 /// NM_001122607 /// NM_001754	5.58777	5.59983	4.71954	4.7316	6.53041	6.54247	6.05916	6.07122	0.00104214	0.453405	-2.20553
230893_at	DNAJC21	DnaJ (Hsp40) homolog, subfamily C, member 21	NM_001012339 /// NM_194283	4.09957	4.09001	5.03198	5.02242	5.27616	5.2666	6.13565	6.1261	0.00150225	0.453718	-2.20401
209406_at	BAG2	BCL2-associated athanogene 2	NM_004282	6.85223	6.95776	7.45849	7.56402	8.09202	8.19756	8.49742	8.60295	0.0015477	0.45396	-2.20284
236196_at	---	---	---	5.57829	5.54961	5.48022	5.45155	6.40213	6.37345	6.92543	6.89675	0.000287406	0.455486	-2.19546
218451_at	CDCP1	CUB domain containing protein 1	NM_022842 /// NM_178181	5.37724	5.32177	5.60952	5.55404	5.85328	5.79781	7.40245	7.34697	0.00130351	0.455497	-2.19541
226776_at	ENY2	enhancer of yellow 2 homolog (Drosophila)	NM_020189	4.33508	4.29148	4.4945	4.4509	4.86637	4.82277	6.22898	6.18538	0.000850693	0.456003	-2.19297
206669_at	GAD1	glutamate decarboxylase 1 (brain, 67kDa)	NM_000817 /// NM_013445	5.49882	5.47658	5.18895	5.16671	7.10491	7.08267	5.84484	5.8226	0.00133282	0.456604	-2.19008
225214_at	LOC100129034	hypothetical protein LOC100129034	NR_027406 /// XR_079577	6.36854	6.36651	6.49526	6.49323	7.40027	7.39824	7.72189	7.71986	8.18271e-06	0.457174	-2.18735
1553574_at	IFNE	interferon, epsilon	NM_176891	3.6167	3.62266	3.43015	3.4361	3.80497	3.81092	5.49669	5.50264	9.54927e-05	0.457739	-2.18465
221004_s_at	ITM2C	integral membrane protein 2C	NM_001012514 /// NM_001012516 /// NM_030926	6.8651	6.8713	6.81412	6.82032	7.72689	7.73309	8.20381	8.21001	0.000411794	0.458267	-2.18213
232511_at	---	---	---	5.99529	6.02512	5.33834	5.36817	7.44419	7.47401	6.1386	6.16842	0.00114979	0.458637	-2.18037
1557196_a_at	---	---	---	5.16771	5.1443	4.81478	4.79137	5.54231	5.5189	6.68366	6.66026	0.000563402	0.459539	-2.17609
227928_at	C12orf48	chromosome 12 open reading frame 48	NM_017915	5.48383	5.48439	6.83821	6.83877	7.23999	7.24055	7.3231	7.32366	0.00141613	0.459926	-2.17426
243030_at	---	---	---	7.20539	7.17874	7.61314	7.5865	8.71521	8.68857	8.3436	8.31696	0.000319888	0.460049	-2.17368
226568_at	FAM102B	family with sequence similarity 102, member B	NM_001010883	8.62078	8.54713	8.63251	8.55887	9.46912	9.39547	10.0234	9.9498	0.00155129	0.460211	-2.17291
243996_at	---	---	---	5.10733	5.11633	5.16862	5.17762	6.09626	6.10526	6.41803	6.42702	0.000890094	0.460359	-2.17222
212387_at	TCF4	transcription factor 4	NM_001083962 /// NM_003199	4.26203	4.17959	4.64056	4.55812	5.38157	5.29913	5.75483	5.67239	0.000927881	0.461082	-2.16881
238824_at	---	---	---	5.46092	5.47514	5.19896	5.21318	6.2741	6.28832	6.60968	6.62391	0.000253775	0.462667	-2.16138
243539_at	KIAA1841	KIAA1841	NM_001129993 /// NM_032506	3.14415	3.13376	4.81092	4.80053	3.36065	3.35026	6.81692	6.80653	0.000558183	0.462892	-2.16033
239567_at	---	---	---	6.392	6.25644	6.34941	6.21384	7.6888	7.55323	7.27501	7.13944	0.000493279	0.462909	-2.16025
1559020_a_at	---	---	---	3.9824	3.88785	4.66151	4.56695	4.40461	4.31006	6.46025	6.3657	0.000418019	0.463141	-2.15917
226233_at	B3GALNT2	beta-1,3-N-acetylgalactosaminyltransferase 2	NM_152490	8.03199	7.99646	8.0196	7.98408	9.68213	9.64661	8.5749	8.53937	0.000515351	0.465638	-2.14759
235931_at	FAM119A	family with sequence similarity 119, member A	NM_001127395 /// NM_145280	6.03881	6.15422	6.41064	6.52605	7.55189	7.6673	7.10077	7.21617	0.000867482	0.465998	-2.14593
235830_at	---	---	---	3.98598	3.92505	4.53472	4.47379	4.21719	4.15627	6.50601	6.44509	0.000148938	0.46611	-2.14541
213888_s_at	TRAF3IP3	TRAF3 interacting protein 3	NM_025228	8.50676	8.54245	11.506	11.5417	10.2175	10.2532	11.99	12.0257	0.0013433	0.467359	-2.13968
212240_s_at	PIK3R1	phosphoinositide-3-kinase, regulatory subunit 1 (alpha)	NM_181504 /// NM_181523 /// NM_181524	8.48426	8.43514	8.23885	8.18973	9.71629	9.66717	9.20134	9.15222	0.000659047	0.467404	-2.13948
243826_at	---	---	---	6.14166	6.03007	5.56037	5.44879	6.97115	6.85957	6.92399	6.81241	0.000358755	0.467631	-2.13844
227551_at	FAM108B1	family with sequence similarity 108, member B1	NM_001025780 /// NM_016014	8.91676	8.88601	9.55482	9.52408	10.3042	10.2735	10.3601	10.3294	7.60891e-05	0.467693	-2.13816
214947_at	FAM105A	family with sequence similarity 105, member A	NM_019018	4.41165	4.40457	4.56536	4.55828	4.45763	4.45055	6.70958	6.70251	0.000373373	0.468103	-2.13628
219882_at	TTLL7	tubulin tyrosine ligase-like family, member 7	NM_024686	5.55382	5.46222	5.70865	5.61705	5.833	5.7414	7.61807	7.52647	0.000457771	0.468364	-2.13509
221850_x_at	AGAP11 /// AGAP4 /// AGAP6 /// AGAP7 /// AGAP8	ankyrin repeat and GTPase domain Arf GTPase activating protein 11 /// ArfGAP with GTPas	NM_001077665 /// NM_001077685 /// NM_001077686 /// NM_133446 /// NM_133447	9.22927	9.32157	8.52961	8.62191	9.40691	9.49921	10.538	10.6303	0.000177508	0.468785	-2.13317
205281_s_at	PIGA	phosphatidylinositol glycan anchor biosynthesis, class A	NM_002641 /// NM_020473	7.00638	6.9979	6.93534	6.92687	9.00699	8.99851	7.10834	7.09986	3.59556e-06	0.470805	-2.12402
1557814_a_at	---	---	---	7.12396	7.02097	7.41059	7.3076	8.25945	8.15646	8.4472	8.34421	0.000436459	0.47105	-2.12292
227951_s_at	FAM98C	family with sequence similarity 98, member C	NM_174905	6.85431	6.83266	8.11228	8.09063	8.4893	8.46765	8.64881	8.62716	0.00071736	0.471145	-2.12249
1557195_at	---	---	---	3.92832	3.89907	3.52842	3.49918	4.31577	4.28653	5.31061	5.28137	0.00113396	0.47145	-2.12112
1561469_at	---	---	---	4.43443	4.46644	3.92131	3.95332	4.57816	4.61017	5.94237	5.97438	0.000115966	0.472244	-2.11755
240458_at	---	---	---	6.30624	6.2474	7.54444	7.4856	7.68577	7.62694	8.32447	8.26563	6.20484e-05	0.473101	-2.11371
221205_at	---	---	---	3.59541	3.57213	3.35134	3.32806	5.30002	5.27673	3.80361	3.78033	0.000742766	0.473542	-2.11175
227630_at	---	---	---	6.21558	6.15915	7.58225	7.52581	7.31688	7.26044	8.63752	8.58109	0.000279146	0.473592	-2.11152
202512_s_at	ATG5	ATG5 autophagy related 5 homolog (S. cerevisiae)	NM_004849	5.17547	5.17108	5.26951	5.26513	6.04621	6.04182	6.54593	6.54154	0.000631607	0.475139	-2.10465
226821_at	---	---	---	6.55058	6.53624	6.42197	6.40763	7.62023	7.60589	7.49251	7.47818	0.000108466	0.476287	-2.09957
209627_s_at	OSBPL3	oxysterol binding protein-like 3	NM_015550 /// NM_145320 /// NM_145321 /// NM_145322	9.50996	9.53973	8.37507	8.40484	10.0604	10.0902	9.96197	9.99175	8.27546e-05	0.476756	-2.09751
227567_at	LOC651250	hypothetical LOC651250	NR_027418 /// XR_079508 /// XR_079545 /// XR_079559	5.92852	5.81203	7.80511	7.68862	6.85118	6.73469	9.01823	8.90174	0.00132353	0.477017	-2.09636
200940_s_at	RERE	arginine-glutamic acid dipeptide (RE) repeats	NM_001042681 /// NM_001042682 /// NM_012102	7.63308	7.54917	7.81856	7.73465	9.51873	9.43483	8.06743	7.98352	0.00161615	0.477224	-2.09545
1558236_at	---	---	---	6.82158	6.81126	7.10113	7.09081	7.81735	7.80703	8.23851	8.22819	0.000656085	0.477451	-2.09445
226925_at	ACPL2	acid phosphatase-like 2	NM_001037172 /// NM_152282	6.24953	6.18959	8.88793	8.828	8.46004	8.40011	8.81047	8.75054	0.0011152	0.477467	-2.09439
224725_at	MIB1	mindbomb homolog 1 (Drosophila)	NM_020774	7.61514	7.6539	7.58045	7.61921	9.04938	9.08815	8.27231	8.31107	0.000804358	0.478619	-2.08935
220410_s_at	CAMSAP1	calmodulin regulated spectrin-associated protein 1	NM_015447	4.31159	4.26433	3.98054	3.93328	5.70405	5.65679	4.7138	4.66655	0.000791127	0.478682	-2.08907
225276_at	GSPT1	G1 to S phase transition 1	NM_001130006 /// NM_001130007 /// NM_002094	7.93722	7.88479	7.28846	7.23602	9.1022	9.04977	8.2406	8.18817	0.000177188	0.480109	-2.08286
205450_at	PHKA1	phosphorylase kinase, alpha 1 (muscle)	NM_001122670 /// NM_001172436 /// NM_002637	5.54677	5.55365	5.94464	5.95153	7.19562	7.20251	6.41071	6.4176	0.000277523	0.480477	-2.08127
230350_at	---	---	---	6.26658	6.2847	7.57633	7.59445	7.40868	7.4268	8.54137	8.55948	9.89108e-06	0.481774	-2.07566
208704_x_at	APLP2	amyloid beta (A4) precursor-like protein 2	NM_001142276 /// NM_001142277 /// NM_001142278 /// NM_001642 /// NR_024515 /// NR_02451	7.52846	7.43201	7.57025	7.4738	8.53294	8.43649	8.67008	8.57364	0.000927418	0.482248	-2.07362
225223_at	SMAD5	SMAD family member 5	NM_001001419 /// NM_001001420 /// NM_005903	5.39116	5.34402	5.93788	5.89075	6.52292	6.47579	6.9096	6.86247	0.00163216	0.482385	-2.07303
209993_at	ABCB1	ATP-binding cassette, sub-family B (MDR/TAP), member 1	NM_000927	5.56055	5.42318	6.39523	6.25786	7.623	7.48562	6.43534	6.29796	0.000279017	0.482542	-2.07236
243280_at	---	---	---	7.39394	7.26804	6.71383	6.58793	8.65513	8.52923	7.55513	7.42923	9.73831e-05	0.482551	-2.07232
228925_at	---	---	---	5.67842	5.69149	5.33038	5.34346	6.82872	6.84179	6.2671	6.28018	0.00131352	0.485146	-2.06123
225044_at	NT5C3L	5'-nucleotidase, cytosolic III-like	NM_052935 /// NR_033464 /// NR_033465	7.49845	7.43953	8.03117	7.97225	8.5536	8.49467	9.06042	9.0015	0.00110242	0.485587	-2.05937
218055_s_at	WDR41	WD repeat domain 41	NM_018268	6.44072	6.4281	7.31456	7.30194	7.64674	7.63412	8.18603	8.17341	0.000989024	0.48675	-2.05444
201677_at	C3orf37	Chromosome 3 open reading frame 37	NM_001006109 /// NM_020187	6.08166	5.96254	6.73111	6.61198	7.26988	7.15075	7.60699	7.48787	0.00151459	0.489014	-2.04493
202922_at	GCLC	glutamate-cysteine ligase, catalytic subunit	NM_001498	6.53185	6.58529	6.73399	6.78743	7.57399	7.62742	7.75304	7.80647	0.00142077	0.489509	-2.04286
240666_at	---	---	---	5.14992	5.1384	5.35282	5.3413	6.02322	6.01169	6.53759	6.52607	0.00124816	0.490038	-2.04066
236506_at	---	---	---	5.16371	5.12038	6.17831	6.13498	6.07116	6.02783	7.32828	7.28494	0.000984996	0.490149	-2.0402
239486_at	---	---	---	8.60405	8.80413	4.91127	5.11135	9.9996	10.1997	5.57137	5.77145	7.85177e-05	0.490448	-2.03895
212660_at	PHF15	PHD finger protein 15	NM_015288	7.06753	6.97609	9.28435	9.19291	8.68503	8.59359	9.71664	9.6252	0.000103913	0.491445	-2.03482
238484_s_at	SSBP2	single-stranded DNA binding protein 2	NM_012446	3.14363	3.1005	3.37792	3.33479	3.6812	3.63807	4.88753	4.8444	0.00155415	0.491892	-2.03297
217263_x_at	RUNX1	runt-related transcription factor 1	NM_001001890 /// NM_001122607 /// NM_001754	5.48355	5.52287	5.13729	5.17661	6.30538	6.34471	6.36013	6.39945	0.000806986	0.492318	-2.03121
235083_at	LOC151009	hypothetical LOC151009	NR_027244	4.12088	4.19471	4.27867	4.3525	4.38927	4.4631	6.05166	6.12549	0.000189032	0.492881	-2.02889
227448_at	ARGLU1	arginine and glutamate rich 1	NM_018011	6.41187	6.39082	5.73005	5.709	7.18604	7.16499	6.99636	6.9753	0.000722933	0.493035	-2.02825
218338_at	PHC1	polyhomeotic homolog 1 (Drosophila)	NM_004426	6.40356	6.43509	6.61536	6.64688	7.17748	7.209	7.87844	7.90996	0.00157895	0.49363	-2.02581
209274_s_at	ISCA1	iron-sulfur cluster assembly 1 homolog (S. cerevisiae)	NM_030940	8.722	8.68167	8.95863	8.91831	9.99252	9.9522	9.72405	9.68373	8.29434e-05	0.49381	-2.02507
235391_at	FAM92A1	family with sequence similarity 92, member A1	NM_145269	3.84465	3.79733	3.82446	3.77714	4.957	4.90968	4.7447	4.69738	0.000232948	0.494385	-2.02272
239253_at	---	---	---	3.39285	3.40805	3.91466	3.92985	3.57692	3.59211	5.75864	5.77384	0.000281759	0.495164	-2.01953
229061_s_at	SLC25A13	solute carrier family 25, member 13 (citrin)	NM_001160210 /// NM_014251 /// NR_027662	5.58775	5.57114	5.25188	5.23527	6.81824	6.80163	6.04553	6.02893	0.00139207	0.495834	-2.01681
74694_s_at	RABEP2	rabaptin, RAB GTPase binding effector protein 2	NM_024816	7.18336	7.13163	7.42578	7.37405	8.51905	8.46732	8.10642	8.05469	2.66377e-05	0.497178	-2.01135
235099_at	CMTM8	CKLF-like MARVEL transmembrane domain containing 8	NM_178868	5.38565	5.41888	5.81887	5.8521	6.09287	6.1261	7.12642	7.15965	4.11574e-06	0.497447	-2.01027
212710_at	CAMSAP1	calmodulin regulated spectrin-associated protein 1	NM_015447	6.27831	6.26991	6.20709	6.19868	7.60069	7.59228	6.89912	6.89071	0.0002557	0.497509	-2.01001
203835_at	LRRC32	leucine rich repeat containing 32	NM_001128922 /// NM_005512	5.51285	5.47397	5.05839	5.01951	6.25623	6.21735	6.32794	6.28906	0.000344331	0.497764	-2.00899
1566079_at	RPS16P5	ribosomal protein S16 pseudogene 5	---	6.94988	6.92527	7.60826	7.58366	8.47221	8.4476	8.09766	8.07306	0.000250035	0.497972	-2.00815
235242_at	---	---	---	11.5551	11.5735	8.53115	8.54961	12.8338	12.8522	9.26408	9.28254	0.000283865	0.49799	-2.00807
224807_at	GRAMD1A	GRAM domain containing 1A	NM_001136199 /// NM_020895	8.41426	8.3117	8.23255	8.12999	10.1413	10.0387	8.51501	8.41245	0.00023739	0.498365	-2.00656
213940_s_at	FNBP1	formin binding protein 1	NM_015033	10.4603	10.4406	9.61343	9.59375	11.6477	11.628	10.4339	10.4142	0.000215559	0.498646	-2.00543
222447_at	METTL9	methyltransferase like 9	NM_001077180 /// NM_016025	6.31946	6.26412	6.49969	6.44435	6.97736	6.92202	7.8468	7.79146	0.000302093	0.499132	-2.00348
218397_at	FANCL	Fanconi anemia, complementation group L	NM_001114636 /// NM_018062	6.72205	6.66614	7.83018	7.77427	7.67778	7.62187	8.87671	8.8208	0.000354195	0.499608	-2.00157
