# Supplementary material for: T-bet Activates Th1 Genes through Mediator and the Super Elongation Complex
Source: Cell Rep. 2016 Jun 9;15(12):2756–70. doi: 10.1016/j.celrep.2016.05.054 (PMC4920892; doi:10.1016/j.celrep.2016.05.054)
Supplement: Table S2. T-bet Super-Enhancers in Human and Mouse Th1 Cells, Related to Figure 2 — The table shows coordinates of human and mouse T-bet super-enhancers and the closest RefSeq gene TSS. Some super-enhancers are associated with more than one gene (gene TSS lie within super-enhancers). [file mmc3.xlsx]

## Sheet: Table S2. Human super-enhancers
SuperEnhancer Rank	Chr	Start	Stop	Closest Gene TSS
1	chr18	74766572	74786140	MBP
2	chr17	56404868	56422171	BZRAP1
2	chr17	56404868	56422171	BZRAP1-AS1
2	chr17	56404868	56422171	BZRAP1-AS1
2	chr17	56404868	56422171	MIR142
2	chr17	56404868	56422171	BZRAP1-AS1
2	chr17	56404868	56422171	MIR4736
3	chr15	67378025	67407710	SMAD3
4	chr2	27794985	27796706	C2orf16
5	chr1	26704542	26711015	ZNF683
6	chr19	16439032	16454390	KLF2
7	chr3	5043994	5080269	BHLHE40
8	chr17	37910038	37934510	IKZF3
9	chr17	72726566	72738766	RAB37
9	chr17	72726566	72738766	RAB37
10	chr13	49066608	49080176	RCBTB2
11	chr3	46310981	46341940	CCR3
12	chr17	34393789	34419958	CCL3
13	chr21	36417227	36424035	RUNX1
14	chr4	84133284	84153278	COQ2
15	chr12	68557178	68584152	IFNG
16	chr17	45780392	45798949	TBKBP1
17	chr14	23018961	23031423	DAD1
18	chr12	105065259	105089724	MIR3922
19	chr22	22117508	22121964	YPEL1
20	chr17	34216067	34223787	CCL5
21	chr3	5018681	5028927	BHLHE40
22	chr19	16477996	16483050	KLF2
23	chr3	28275935	28294010	CMC1
24	chr2	235187010	235201525	ARL4C
25	chr15	61132871	61137519	RORA
26	chr11	128188606	128195137	ETS1
27	chr14	25161932	25164371	GZMB
28	chr5	9977	21704	PLEKHG4B
29	chr16	84627532	84628386	COTL1
30	chr20	47332494	47336282	PREX1
31	chr18	60867075	60888556	BCL2
32	chr13	114907886	114914450	RASA3
33	chr6	37132290	37151467	PIM1
34	chr8	66843934	66868440	DNAJC5B
35	chr17	78228518	78239882	RNF213
36	chr16	57624965	57636470	GPR56
37	chr20	49002378	49003417	RP11-290F20.2
38	chr11	36429991	36443230	PRR5L
39	chr11	48023019	48042123	PTPRJ
40	chr7	8165274	8172279	ICA1
41	chr17	72459399	72460149	CD300A
42	chr5	131792142	131809216	IRF1
43	chr17	2717411	2718757	RAP1GAP2
44	chr15	70772544	70785560	UACA
45	chr8	128989835	129005802	MIR1206
46	chr9	134270480	134282989	PRRC2B
47	chr1	12494136	12510031	SNORA59A
47	chr1	12494136	12510031	SNORA59B
48	chr7	150360853	150374281	GIMAP2
49	chr11	62322868	62326005	MIR3654
50	chr20	42578666	42588512	TOX2
51	chr14	35015225	35026238	EAPP
52	chr9	132647939	132651721	MIR6855
53	chr11	128159970	128175956	ETS1
54	chr5	118664508	118679814	TNFAIP8
55	chr19	30158738	30171917	PLEKHF1
56	chr17	75440758	75442347	SEPT9
57	chr15	77295829	77314663	PSTPIP1
58	chr8	126942586	126963824	LINC00861
59	chr22	39486337	39491108	APOBEC3H
60	chr3	30661847	30686569	TGFBR2
61	chr2	43445652	43457087	LINC01126
61	chr2	43445652	43457087	ZFP36L2
62	chr9	117135099	117148451	AKNA
63	chr6	106094195	106096567	PREP
64	chr1	227950193	227962481	JMJD4
65	chr6	112072298	112091797	FYN
66	chr5	142375996	142389151	ARHGAP26-AS1
67	chr1	111173386	111190366	KCNA2
68	chr1	112135291	112147079	RP5-836N10.1
69	chr10	6080391	6095081	IL2RA
70	chr22	39569860	39570470	CBX7
71	chr2	102869642	102879068	IL1RL1
72	chr1	118198748	118207402	FAM46C
73	chr1	169661398	169663900	SELL
74	chr2	235392145	235400327	ARL4C
75	chr1	92014439	92022120	CDC7
76	chr14	50465940	50469622	C14orf182
77	chr8	2081731	2094808	MIR7160
78	chr16	53487842	53492017	RBL2
79	chr17	14096016	14109658	CDRT15
80	chr22	37558337	37560783	IL2RB
81	chr16	33962921	33964275	LINC00273
82	chr2	196397023	196408137	SLC39A10
83	chr17	3597137	3616557	P2RX5
84	chr7	36816611	36828128	AOAH
85	chr16	89086660	89093039	CBFA2T3
86	chr9	93913179	93927443	LOC100129316
87	chr14	106630821	106641847	LINC00226
88	chr17	38696675	38698337	CCR7
89	chr4	90215636	90227256	GPRIN3
90	chr18	67563349	67577602	CD226
91	chr15	75069483	75080626	CSK
92	chr15	65175310	65194454	ANKDD1A
93	chr2	68943635	68954521	ARHGAP25
94	chr3	171824718	171826670	FNDC3B
95	chr1	156186128	156188127	PMF1
96	chr1	25348724	25357704	RUNX3
97	chr18	67602521	67603135	CD226
98	chr2	8442029	8444213	LINC00299
99	chr1	28525682	28526896	PTAFR
100	chr22	40306119	40316647	GRAP2
101	chr1	198525983	198534251	ATP6V1G3
102	chr2	242701634	242702985	GAL3ST2
103	chr3	50625791	50639329	CISH
104	chr22	17568330	17579839	IL17RA
105	chr1	114883842	114885477	TRIM33
106	chr9	5841475	5851910	ERMP1
107	chr3	17192980	17193824	MIR3714
108	chr20	48955025	48955958	RP11-290F20.2
109	chr1	25251267	25252327	RUNX3
110	chr1	43397427	43403234	SLC2A1-AS1
111	chr1	148233192	148245841	PPIAL4D
111	chr1	148233192	148245841	PPIAL4E
111	chr1	148233192	148245841	PPIAL4F
112	chr8	23075421	23077649	TNFRSF10A
113	chr3	50610860	50612347	C3orf18
114	chr2	97204288	97212358	ARID5A
115	chr1	185389636	185391251	GS1-279B7.1
116	chr7	43688313	43689891	STK17A
117	chr1	198629791	198651362	PTPRC
118	chr6	215518	236381	DUSP22
119	chr16	30196538	30206004	BOLA2
119	chr16	30196538	30206004	BOLA2B
119	chr16	30196538	30206004	LOC606724
119	chr16	30196538	30206004	SLX1A
119	chr16	30196538	30206004	SLX1A-SULT1A3
119	chr16	30196538	30206004	SLX1B
119	chr16	30196538	30206004	SLX1B-SULT1A4
120	chr6	144655240	144675560	UTRN
121	chr1	172631475	172644841	FASLG
122	chr8	48510564	48515401	CEBPD
123	chr10	82247434	82257859	TSPAN14
124	chr2	233941323	233949614	INPP5D
125	chr5	40428252	40442140	PTGER4
126	chr17	37054913	37057979	MIR6779
127	chr17	66342495	66353155	ARSG
128	chr17	28690505	28691346	CPD
129	chr5	157021683	157035243	ADAM19
130	chr5	76028740	76035282	F2R
131	chr7	38272282	38273109	TARP
132	chr21	32725103	32736363	TIAM1
133	chr17	19090921	19093766	EPN2
134	chr17	2163472	2175705	SMG6
135	chr17	3666532	3670408	ITGAE
136	chr1	92257287	92270688	TGFBR3
137	chr22	29206700	29208531	XBP1
138	chr14	25134509	25143870	GZMB
139	chr20	42648174	42658120	TOX2
140	chr15	70047772	70051790	LINC00593
141	chr2	191884859	191915035	STAT1
142	chr21	35319916	35322599	LINC00649
143	chr14	66381917	66395137	FUT8
144	chr9	77762636	77767800	OSTF1
145	chr2	133011871	133013253	MIR663B
146	chr17	18965013	18967597	GRAP
147	chr1	66740707	66754118	PDE4B
148	chr10	126360336	126377879	FAM53B
149	chr20	50016824	50021724	MIR3194
150	chr14	61809106	61817512	PRKCH
151	chr18	60822214	60829444	BCL2
152	chr14	91693495	91696517	GPR68
153	chr9	124115750	124116446	STOM
154	chr1	59220361	59221613	JUN
155	chr1	25278807	25293528	RUNX3
156	chr7	3145998	3159569	CARD11
157	chr16	11326796	11340246	SOCS1
158	chr8	131254983	131257588	ASAP1-IT1
159	chr16	84548324	84552903	TLDC1
160	chr13	31314050	31318857	ALOX5AP
161	chr7	55376577	55377800	LANCL2
162	chr1	148598638	148613355	NBPF16
163	chr3	28367840	28368536	AZI2
164	chr5	156452061	156458115	HAVCR1
165	chr8	129325746	129326674	MIR1208
166	chr8	59711860	59714481	NSMAF
167	chr9	130788309	130795754	NAIF1
168	chr18	21581377	21600035	TTC39C
169	chr16	11448274	11456260	RMI2
170	chr14	100534646	100535466	EVL
171	chr17	65417927	65431619	PITPNC1
172	chr4	2414049	2415499	ZFYVE28
173	chrX	70842340	70842921	CXCR3
174	chr2	39443640	39444652	CDKL4
175	chr4	57507041	57520142	HOPX
176	chr1	159769860	159770481	FCRL6
177	chr8	29347830	29348461	DUSP4
178	chr2	231523818	231533317	AC098823.3
179	chr1	161500485	161512195	HSPA6
180	chr15	91191624	91204943	BLM
181	chr16	89424933	89427877	AC137932.6
182	chr14	75714160	75716709	FOS
183	chr12	4378376	4382287	CCND2
184	chr5	156640612	156650294	ITK
185	chr15	38943410	38945672	C15orf53
186	chr21	36398907	36400172	RUNX1-IT1
187	chr14	73060991	73061697	MIR7843
188	chr14	52313537	52316257	GNG2
189	chr15	91395196	91400410	FURIN
190	chr1	32409229	32422016	PTP4A2
191	chr16	29392907	29395366	LOC606724
192	chr16	78812060	78834890	WWOX
193	chr5	131355565	131362793	ACSL6
194	chr4	38130582	38134335	TBC1D1
195	chr9	36144832	36152235	GLIPR2
196	chr1	203256122	203259100	LINC01136
197	chr3	51062086	51063191	DOCK3
198	chr1	26602651	26614304	SH3BGRL3
199	chr6	45551719	45554835	RUNX2
200	chr1	91852761	91853179	HFM1
201	chr6	36082844	36092003	MAPK13
202	chr2	231646114	231659151	CAB39
203	chr1	205254839	205257758	NUAK2
204	chr2	8659316	8663404	ID2
205	chr15	64184882	64189388	HERC1
206	chr2	162809195	162810979	DPP4
207	chr9	92037043	92042908	SEMA4D
208	chr13	100072438	100089630	MIR548AN
209	chr22	25381549	25390425	KIAA1671
210	chr12	4251899	4263091	CCND2
211	chr12	32043511	32050020	KIAA1551
212	chr6	106256956	106263358	PRDM1
213	chr11	48071913	48077823	PTPRJ
214	chr14	75084651	75085587	LTBP2
215	chr18	42305504	42310133	SETBP1
216	chr5	131762133	131773950	C5orf56
217	chr20	52367352	52371406	SUMO1P1
218	chr15	60832363	60843670	RORA
219	chr19	8633939	8634828	MYO1F
220	chr14	77427981	77428742	IRF2BPL
221	chr6	155272361	155273287	TIAM2
222	chr8	126526989	126541478	TRIB1
223	chr7	142505541	142507253	PRSS2
224	chr11	35257383	35269454	CD44
225	chr1	168489284	168491310	XCL2
226	chr9	117453186	117459756	RP11-402G3.3
227	chrX	135709455	135717895	LINC00892
228	chr19	10908112	10920364	MIR199A1
229	chr10	33404602	33407231	ITGB1
230	chr9	117480985	117481667	RP11-402G3.3
231	chr19	39788457	39790417	IFNL1
232	chr3	56817776	56824743	ARHGEF3
233	chr10	27513817	27514985	ACBD5
234	chr19	2081839	2085716	MOB3A
235	chr1	172668245	172677990	FASLG
236	chr1	160725755	160727039	SLAMF7
237	chr3	39262376	39276588	XIRP1
238	chr19	39888935	39893554	ZFP36
239	chr3	196358771	196359735	NRROS
240	chr4	15757827	15773343	CD38
241	chr3	18754261	18767707	SATB1
242	chr8	141598838	141607546	AGO2
243	chr5	106810717	106822610	EFNA5
244	chr11	12108711	12109829	MICAL2
245	chr15	76041172	76041811	DNM1P35
246	chr12	6444758	6446846	TNFRSF1A
247	chr8	134080736	134088871	SLA
248	chr21	34757007	34757658	IFNGR2
249	chr3	27941766	27947579	EOMES
250	chr19	16189558	16191374	TPM4
251	chr20	55967488	55968487	RBM38
252	chr9	82238706	82246327	TLE4
253	chr8	67445712	67448345	C8orf46
254	chr10	17548447	17553677	ST8SIA6
255	chr1	17054861	17067764	LOC729574
256	chr2	240186806	240197273	MIR4269
257	chr14	106962711	106967333	LINC00221
258	chr16	17436777	17441272	XYLT1
259	chr20	30262699	30264026	COX4I2
260	chr6	41903708	41904402	CCND3
261	chr17	46549699	46556312	SKAP1
262	chr3	4872487	4876515	BHLHE40-AS1
263	chr8	131007326	131019529	MIR5194
264	chr12	48201751	48207226	HDAC7
265	chr8	134229346	134230640	WISP1
266	chr1	16839939	16841290	CROCCP3
267	chr3	58449453	58457575	KCTD6
268	chr14	91716235	91727848	GPR68
269	chr15	58765270	58777874	LIPC
270	chr2	12145999	12146453	MIR4262
271	chr6	42738429	42739836	TBCC
272	chr17	38671908	38673555	TNS4
273	chr14	35885227	35886487	NFKBIA
274	chr20	52452033	52456523	SUMO1P1
275	chr3	17130360	17130864	MIR3714
276	chr3	194017874	194025452	LINC00887
277	chr6	166825137	166831147	MPC1
278	chr19	45256515	45257093	BCL3
279	chr2	68993365	68994114	ARHGAP25
280	chr2	169235416	169236196	CERS6
281	chr5	148227730	148235640	ADRB2
282	chr16	22545337	22547645	LOC653786
283	chr5	66810747	66812058	CD180
284	chr3	46391039	46402763	CCR2
285	chr2	135040608	135048251	MGAT5
286	chr1	235147261	235148139	SNORA14B
287	chr10	70849756	70853452	SRGN
288	chr16	48630112	48630673	N4BP1
289	chr1	67740237	67740837	IL12RB2
290	chr6	16695051	16701429	ATXN1
291	chr1	67798433	67799220	IL12RB2
292	chr6	52092267	52096951	IL17F
293	chr13	115105272	115106135	CHAMP1
294	chr1	161424096	161439689	FCGR2A
295	chr10	112260945	112264280	DUSP5
296	chr8	25056346	25056779	DOCK5
297	chr16	85969322	85970421	MIR6774
298	chr12	12162990	12164043	BCL2L14
299	chr5	54357821	54368950	GZMA
300	chr3	112391201	112396079	CCDC80
301	chr12	9803219	9804439	LOC374443
302	chr20	37501600	37504573	FAM83D
303	chr6	43351427	43359596	ZNF318
304	chr1	184836061	184839887	FAM129A
305	chr21	46686250	46686977	POFUT2
306	chr5	131434767	131447219	CSF2
307	chr5	169066239	169084506	DOCK2
308	chr10	3847408	3852963	KLF6
309	chr9	129744494	129748595	RALGPS1
310	chr7	121170265	121171217	FAM3C
311	chr9	117660788	117671051	TNFSF8
312	chr10	6533855	6535812	PRKCQ
313	chr2	42329278	42333485	PKDCC
314	chr16	75108999	75109804	LDHD
315	chr14	98164126	98172810	RP11-76E12.1
316	chr9	129279270	129286381	LMX1B
317	chr1	17222099	17223262	CROCC
318	chr5	158839199	158839813	AC008703.1
319	chr4	36287639	36288297	DTHD1
320	chr1	148762792	148775361	NBPF16
321	chr7	50304463	50307073	IKZF1
322	chr6	106967446	106969124	AIM1
323	chr20	50087440	50098340	MIR3194
324	chr4	1197153	1198283	LOC100130872
324	chr4	1197153	1198283	SPON2
325	chr1	147986593	147998526	PPIAL4A
325	chr1	147986593	147998526	PPIAL4B
326	chr17	81147707	81148635	FLJ43681
327	chr3	46139938	46151427	XCR1
328	chr3	113932334	113934426	DRD3
329	chr14	72985383	72986307	MIR7843
330	chr8	103109849	103119380	NCALD
331	chr2	36467578	36473863	LOC100288911
332	chr4	40307232	40311875	CHRNA9
333	chr5	118607279	118623511	TNFAIP8
334	chr2	113388349	113392555	FLJ42351
335	chr6	20366593	20371024	E2F3
336	chr9	139924771	139929616	FUT7
337	chr21	43844948	43845787	UBASH3A
338	chr15	38903099	38903891	RASGRP1
339	chrX	39719596	39729903	BCOR
340	chr21	47305821	47306690	PCBP3
341	chr6	112163044	112168171	FYN
342	chr10	6309125	6317651	RP11-563J2.2
343	chr4	26310153	26314367	RBPJ
344	chr17	3691536	3700220	ITGAE
345	chr5	169719468	169720734	LCP2
346	chr13	46869599	46870508	LINC00563
347	chr3	141989089	141989863	GK5
348	chr12	32085064	32085647	KIAA1551
349	chrX	1581529	1582243	ASMTL
350	chr10	74056869	74057959	DDIT4
351	chr15	22448028	22449106	OR4N3P
352	chr6	149449610	149469908	RP11-162J8.2
353	chr9	95826556	95827166	SUSD3
354	chr7	158616713	158617187	ESYT2
355	chr1	112018241	112020062	C1orf162
356	chr2	234935280	234941505	SPP2
357	chr7	962807	970115	ADAP1
358	chr3	177076401	177078107	LINC00501
359	chr18	52380611	52385963	RAB27B
360	chr3	69249518	69261956	LMOD3
361	chr5	86370914	86377715	MIR4280
362	chr2	54798100	54802030	SPTBN1
363	chr6	138029102	138037295	TNFAIP3
364	chr16	11145633	11146708	CLEC16A
365	chr7	21394884	21395530	SP4
366	chr10	5339274	5339787	UCN3
367	chr6	33872085	33882861	MIR7159
368	chr1	92338198	92342098	TGFBR3
369	chr12	120689686	120690699	PXN
370	chr7	50415329	50428541	IKZF1
371	chr3	39309178	39309796	CX3CR1
372	chr10	7088085	7089048	LINC00707
373	chr16	17462770	17463980	XYLT1
374	chr13	42966808	42967769	AKAP11

## Sheet: Mouse super-enhancers
Super enhancer rank	Chr	Start	Stop	Closest Gene TSS
1	chr2	127126445	127160423	Dusp2
2	chr19	53481902	53518185	Smndc1
3	chrX	166410734	166425880	G530011O06Rik
4	chr4	32417947	32492908	Bach2
5	chr8	129371363	129392135	Tomm20
6	chr6	108485252	108508342	0610040F04Rik
7	chr2	34808555	34838059	Traf1
8	chr9	63554124	63595834	Smad3
9	chr11	96988085	97023634	Tbkbp1
10	chr12	25912566	25952017	Gm17746
11	chr4	8825224	8863486	Chd7
12	chr5	114622997	114623209	Acacb
13	chrX	139917492	139917785	Pak3
14	chr4	32336695	32355453	Bach2
15	chr11	98960204	99012579	Ccr7
16	chr5	53784713	53813038	1810013D10Rik
17	chr15	97646053	97680102	Hdac7
18	chr1	166065342	166067310	F5
19	chr15	72967939	73013367	Eif2c2
20	chr11	109278626	109301769	Amz2
20	chr11	109278626	109301769	LOC100503496
21	chr14	54830757	54853512	Dad1
22	chr12	119597688	119615987	Sp4
23	chr16	49790841	49807373	Cd47
24	chr17	4626096	4626718	Arid1b
25	chr17	8064696	8098237	Tagap
26	chr2	172215947	172234906	Cass4
27	chr6	48677703	48683353	Gimap1
28	chr10	117335407	117357086	4933411E08Rik
29	chr9	57804656	57821043	Sema7a
30	chr2	152729692	152732897	Mylk2
31	chr2	128193368	128238468	Gm14005
32	chr17	52288462	52308215	Gm20098
33	chr8	119142665	119169706	Cdyl2
34	chr6	3150725	3151708	Gm8579
35	chr13	45932908	45980825	Atxn1
36	chr8	37227934	37257627	Lonrf1
37	chr9	32709029	32749385	Ets1
38	chr6	86535005	86556780	Asprv1
39	chr9	61511761	61527989	Rplp1
40	chr5	3494437	3512956	Fam133b
41	chr11	117172308	117207374	Sept9
42	chr17	5798235	5814139	3300005D01Rik
43	chr8	87500143	87510315	Junb
44	chr2	38327151	38337226	Nek6
45	chr1	146147816	146177906	Rgs1
46	chr5	131995491	131995826	Wbscr17
47	chr10	126578404	126600409	B4galnt1
48	chr19	53581999	53620104	Dusp5
49	chr8	74834857	74878631	Klf2
50	chr15	9485597	9504966	Il7r
51	chr12	104569619	104579979	Asb2
52	chr6	131327433	131327750	Csda
53	chr4	62290795	62299719	Rgs3
54	chr17	29530356	29532925	Fgd2
55	chr11	87558293	87563486	Mir142
56	chr12	15818469	15845423	Trib2
57	chr2	93264571	93268475	Gm13807
58	chr14	122222205	122229795	Dock9
59	chr6	129158887	129187135	2310001H17Rik
60	chr15	76020588	76034949	Plec
61	chr10	44149208	44168320	Prdm1
62	chr9	123832792	123844566	Cdkn2d
63	chr1	40439439	40450524	Il1rl1
64	chr13	102302864	102318264	4922502H24Rik
65	chr7	66077673	66080619	Atp10a
66	chr7	88324049	88324905	Pde8a
67	chr18	68349390	68349977	4933403F05Rik
68	chr11	83341515	83364232	Ccl5
69	chr1	80734408	80762570	Dock10
70	chr13	30905341	30925747	Irf4
71	chr12	70462135	70462916	Nemf
72	chr4	128709754	128712771	Rnf19b
73	chr4	63060326	63070767	Akna
74	chr4	11648402	11661842	Gem
75	chr9	68871199	68882814	9530091C08Rik
76	chr10	74745457	74766919	Adora2a
77	chr8	123223470	123249887	Irf8
78	chr3	87316378	87333918	Etv3
79	chr3	58907726	58918770	Gpr171
80	chr7	82933348	82947117	Klhl25
81	chr15	61996170	62021748	H2afy3
82	chr3	107638179	107656094	Eps8l3
83	chr6	48629742	48643955	Gimap4
84	chr9	60839172	60847337	Gm5122
85	chr7	149564947	149565549	6330512M04Rik
86	chr9	43817427	43849600	Thy1
87	chr1	182320902	182334312	Gm5069
88	chr6	88706804	88720081	Mgll
89	chr13	44416167	44417265	A330076C08Rik
90	chr15	66626851	66639210	Sla
91	chr7	79414745	79420830	Mctp2
92	chr11	98803037	98809619	Rara
93	chr3	37158552	37198992	Cetn4
94	chr11	61451472	61464636	Grap
95	chr17	5993210	6016794	Synj2
96	chr3	100240500	100248325	4930406D18Rik
97	chr17	52203951	52216568	Gm20098
98	chr3	9802086	9802677	Pag1
99	chr4	63559295	63567474	Tnfsf8
100	chr1	173557927	173579315	Slamf7
101	chr11	67376584	67378274	Gas7
102	chr6	41498252	41505188	Prss2
103	chr12	26742347	26753822	4930480M12Rik
104	chr1	108497389	108524115	Bcl2
105	chr9	32295077	32329186	Fli1
106	chr7	97493397	97504421	Sytl2
107	chr16	91533103	91534514	Ifngr2
108	chr12	74694090	74706158	Prkch
109	chr4	133598930	133604091	Aim1l
110	chr8	47726566	47741609	Casp3
111	chr5	63249329	63257122	Gm17384
112	chr10	22015587	22019651	C920009B18Rik
113	chr19	32337323	32350472	Sgms1
114	chr3	95467824	95478526	Mcl1
115	chr16	91433805	91459956	Ifnar1
116	chr12	70638599	70640787	Mettl21d
117	chr6	34222435	34228077	Gm6644
118	chr12	16008093	16019128	Trib2
119	chr12	25984453	25997033	Gm17746
120	chr10	62005647	62016843	2510003E04Rik
121	chr4	133393363	133399611	Rps6ka1
122	chr2	3566478	3575746	Fam107b
123	chr9	107211448	107215779	Cish
124	chr6	67297821	67298492	Il12rb2
125	chr13	43345563	43364810	Gfod1
126	chr1	186350279	186358716	1700112H15Rik
127	chrX	98925411	98933039	Cxcr3
128	chr13	51895204	51911575	Sema4d
129	chr10	117895802	117943644	Ifng
130	chr16	43690208	43710351	Tigit
131	chr2	46226396	46229017	1700019E08Rik
132	chr12	74793341	74817290	Prkch
133	chr9	95211954	95215953	Chst2
134	chr8	35734349	35752023	B930018H19
135	chr7	87555040	87562427	Furin
136	chr11	11616040	11627291	Ikzf1
137	chr1	132907026	132946299	Il10
138	chr10	59359475	59374302	Dnajb12
139	chr6	99211246	99225053	Foxp1
140	chr7	132724502	132751266	Il21r
141	chr4	130466629	130478311	Laptm5
142	chr6	134314539	134323545	Bcl2l14
143	chr1	156876197	156898676	Ier5
144	chr7	97155530	97156311	E230029C05Rik
145	chr4	97525748	97528044	Nfia
146	chr6	99351863	99383145	Foxp1
147	chr17	35347067	35368411	Nfkbil1
148	chr19	9127492	9142161	Scgb1a1
149	chr10	80210231	80226687	Dot1l
150	chr7	54358372	54369204	Ptpn5
151	chr11	46274979	46288172	Havcr2
152	chr19	23441195	23448893	Mamdc2
153	chr11	108872917	108873520	Axin2
154	chr12	26023560	26045316	Gm17746
155	chr5	53957723	53985869	Rbpj
156	chr14	56894986	56916018	Gzmb
157	chr11	69222804	69225640	Kdm6b
158	chr10	39189119	39206644	Fyn
159	chr11	116259250	116268275	Rnf157
160	chr16	92818616	92824297	Runx1
161	chr9	114330908	114357152	Glb1
162	chr15	51562204	51568634	Eif3h
163	chr4	8764558	8770391	Chd7
164	chr7	16949546	16954236	Sae1
165	chr1	94696272	94703777	Gpc1
166	chr9	65383016	65399147	Plekho2
167	chr14	70672050	70684105	Ppp3cc
168	chr4	144830526	144844826	Tnfrsf1b
169	chr11	79454316	79472492	4930542H20Rik
170	chr8	36488929	36497145	Ppp1r3b
171	chr8	124372297	124375309	Klhdc4
172	chr13	52028614	52041702	Gadd45g
173	chr5	118909049	118928542	Med13l
174	chr17	52018486	52043625	Gm20098
175	chr2	11538321	11545143	Rbm17
176	chr15	27755077	27758116	Fam105a
177	chr4	155395842	155405295	Gm10560
177	chr4	155395842	155405295	Tnfrsf18
178	chr10	98910183	98923822	Gm20110
179	chr7	134255645	134257130	Qprt
180	chr1	145923019	145933655	Rgs2
181	chr12	17379518	17395280	Mir3066
182	chr16	57391183	57391839	Filip1l
183	chr13	53068839	53094449	Nfil3
184	chr15	59428124	59432583	Trib1
185	chr13	36899746	36906315	Nrn1
186	chr9	45980962	45987595	Apoa1
187	chr10	95833372	95837597	Btg1
188	chr2	129005760	129018931	AI847159
189	chr17	30655666	30667459	Btbd9
190	chr15	36291042	36305239	Rnf19a
191	chr1	53894964	53908519	Stk17b
192	chr4	129470810	129471642	Ptp4a2
193	chr12	25777262	25783933	Id2
194	chr12	52945892	52949426	Hectd1
195	chr11	116238349	116241234	Rnf157
196	chr1	129129530	129139178	Mgat5
197	chr15	63899015	63907736	Fam49b
198	chr18	56595415	56607244	Gramd3
199	chr1	166003117	166008954	Sell
200	chr7	146331849	146337630	Stk32c
201	chr2	60683401	60716503	Rbms1
202	chr6	142758770	142774431	Gm7457
203	chr2	102652764	102653376	Cd44
204	chr12	70538101	70559386	5830428M24Rik
205	chr9	107235918	107237240	Hemk1
206	chr4	150172742	150183684	1700045H11Rik
207	chr17	84515515	84519377	4933433H22Rik
208	chr5	116161606	116166827	Ccdc64
209	chr2	34871496	34879419	Hc
210	chr11	87256305	87281826	Tex14
211	chr9	86511469	86522877	Rwdd2a
212	chr14	68652433	68669420	Nefl
213	chr5	134742164	134758943	Gtf2i
214	chr12	40970321	40980201	Gm7008
215	chr4	150288371	150299445	Tnfrsf9
216	chr5	20752677	20762023	Pion
217	chr16	24504959	24507400	A730098P11Rik
218	chr11	68249874	68265088	Pik3r5
219	chr19	17331306	17339797	Gcnt1
220	chr3	90389397	90392037	S100a2
221	chr17	44694042	44706646	Runx2
222	chr16	89835836	89849834	Tiam1
223	chr11	115492269	115508183	Slc25a19
224	chr13	30878026	30886287	Irf4
225	chr17	88511108	88513468	Gm4832
226	chr14	16595972	16602757	Lrrc3b
227	chr15	66682996	66694446	Sla
228	chr6	94615236	94631942	Lrig1
229	chr12	88173113	88178008	6430527G18Rik
230	chr3	84482739	84486151	Tmem154
231	chr4	140500801	140504466	Gm13031
232	chr9	77857983	77870310	Gcm1
233	chr2	52416667	52427566	Cacnb4
234	chr5	37230774	37237255	Man2b2
235	chr6	88664105	88668709	Mgll
236	chr11	86395509	86406963	Mir21
237	chr11	78943352	78946044	Ksr1
238	chr7	134421835	134431808	Sephs2
239	chr7	97208264	97218832	E230029C05Rik
240	chr14	104736127	104736388	Pou4f1
241	chr12	70512955	70524222	Arf6
242	chr8	117712235	117714110	Maf
243	chr11	78873363	78890521	Gm11201
244	chr9	62190992	62202101	Anp32a
245	chr1	197067580	197068206	Cr2
246	chr1	61096171	61111593	Icos
247	chr13	41462535	41477651	Nedd9
248	chr1	108457804	108478705	Bcl2
249	chr2	145022798	145034952	Slc24a3
250	chr7	31614905	31627597	Ffar2
251	chr3	105609562	105628931	Gm5547
252	chr15	74946845	74948321	Ly6c2
253	chr13	37099124	37111694	F13a1
254	chr12	102226671	102233249	Mir1190
255	chr8	131059519	131074077	Itgb1
256	chr11	52074374	52075749	Tcf7
257	chr12	108383533	108398730	4933406K04Rik
258	chr8	129350181	129358173	Tomm20
259	chr2	128325329	128328842	Gm14005
260	chr12	55811010	55839885	Eapp
261	chr3	93353800	93376591	S100a10
262	chr5	107711380	107724567	Tgfbr3
263	chr6	134170198	134176038	Bcl2l14
264	chr12	74942854	74943981	Hif1a
265	chr7	148167582	148185616	Ifitm3
266	chr2	102788665	102797509	Cd44
267	chr16	22461022	22466855	Etv5
268	chr16	55754317	55755290	Nfkbiz
269	chr7	124537394	124538037	Xylt1
270	chr5	108178215	108188590	Gfi1
271	chr10	67106341	67121409	Ado
272	chr1	140076689	140088858	Ptprc
273	chr11	97683082	97687114	B230217C12Rik
274	chr18	65564916	65575619	Alpk2
275	chr3	84518886	84519497	Tmem154
276	chr2	30915765	30918442	Fnbp1
277	chr7	147392730	147400128	Cd163l1
278	chr6	140562261	140569831	Aebp2
279	chr12	99508141	99522061	Gpr65
280	chr12	26079026	26079680	Gm17746
281	chr11	80310184	80322383	Cdk5r1
282	chr12	80747420	80752093	Rad51l1
283	chr4	8730254	8739933	Chd7
284	chr10	77760678	77766861	Agpat3
285	chr6	56866242	56881991	Nt5c3
286	chr19	46687581	46695422	D19Wsu162e
287	chr17	47644823	47652930	Ccnd3
288	chr7	20430017	20441358	Ceacam16
289	chr14	62397374	62407001	Mir1196
290	chr5	54385686	54386949	Stim2
291	chr12	52965882	52967798	Hectd1
292	chr11	117100907	117119562	Sept9
293	chr7	73325020	73342516	Chsy1
294	chr9	61063663	61064458	B930092H01Rik
295	chr8	84280631	84290492	Inpp4b
296	chr6	40382777	40390162	E330009J07Rik
297	chr1	140870091	140872945	Dennd1b
298	chr10	39872294	39885201	Slc16a10
299	chr8	35818362	35820586	Dusp4
300	chr12	106228865	106251844	4831426I19Rik
301	chr15	59973048	59973779	4933412E24Rik
302	chr6	31075633	31082753	Mir29b-1
303	chr19	10837757	10838594	A430093F15Rik
304	chr9	58122403	58123999	Stoml1
305	chr6	48751925	48752381	Gimap3
306	chr16	92635775	92654531	Runx1
307	chr2	131249333	131253001	Smox
308	chr10	41698162	41704486	Armc2
309	chr7	20512518	20526013	Pvr
310	chr17	29631119	29640280	Pim1
311	chr1	61031907	61047684	Icos
312	chr5	115980386	115988988	Rplp0
313	chr4	40728122	40729363	Smu1
314	chr7	29167078	29168728	Zfp36
315	chr2	131330645	131335883	Smox
316	chr11	61411052	61416645	Epn2
317	chr19	5815685	5818402	Malat1
318	chr16	58690584	58715519	Gpr15
319	chr16	11475354	11476121	Snx29
320	chr8	41669997	41681106	Mtmr7
321	chr4	128658157	128658812	Ak2
322	chr5	114274297	114282940	Selplg
323	chr4	47313570	47324102	Tgfbr1
324	chr13	46435187	46435707	Gm1574
325	chr1	87629152	87648515	A630001G21Rik
326	chr7	3445328	3452463	Cacng6
327	chr3	52434763	52438716	Gm2447
328	chr1	51641549	51651182	Obfc2a
329	chr3	21851816	21864863	Tbl1xr1
330	chr4	124372936	124386774	Fhl3
331	chr17	26742473	26747738	Ergic1
332	chr17	44593151	44600971	Clic5
333	chr16	36476832	36477433	Stfa3
334	chr19	11585690	11586355	Ms4a6b
335	chr11	54767482	54772342	Tnip1
336	chr1	74433256	74445011	Ctdsp1
336	chr1	74433256	74445011	Mir26b
337	chr3	130814778	130829086	Lef1
338	chr1	40526494	40532953	Il18r1
339	chr6	87491117	87502640	Arhgap25
340	chr9	50328811	50356434	Pts
341	chr11	74967437	74968107	Hic1
342	chr5	103789347	103808537	Ptpn13
343	chr15	11939933	11940931	Sub1
344	chr6	108615499	108622523	0610040F04Rik
345	chr13	118000136	118012395	Emb
346	chr5	63206657	63207374	Gm17384
347	chr6	40830132	40841435	Moxd2
348	chr6	119461869	119472443	Wnt5b
349	chr19	30998474	30999443	Gm6642
350	chr5	147072436	147073015	Cdk8
351	chr12	25874014	25875895	Gm17746
352	chr2	52744117	52751113	Fmnl2
353	chr6	108635863	108638828	0610040F04Rik
354	chr17	80567179	80574510	Srsf7
355	chr2	28372767	28381182	Ralgds
356	chr4	102280224	102281081	Pde4b
357	chr6	82690339	82703527	Hk2
358	chr6	127189760	127196334	Ccnd2
359	chr12	86785539	86788588	Fos
360	chr10	13690235	13719074	Hivep2
361	chr1	155146579	155152277	Lamc1
362	chr7	137971416	137978203	Plekha1
363	chr11	33909826	33911217	Kcnip1
364	chr2	128144682	128161882	Gm14005
365	chr11	6595070	6601941	Gm11981
366	chr9	124029428	124041525	Ccr5
367	chr19	29528424	29529188	Pdcd1lg2
368	chr11	48898285	48907803	Ifi47
369	chr3	88313868	88326148	Lmna
370	chr10	95787894	95819957	Btg1
371	chr15	66339211	66354913	Lrrc6
372	chr5	107688474	107694375	Tgfbr3
373	chr7	82507452	82517306	Sv2b
374	chr17	12357968	12364469	Agpat4
375	chr8	119590855	119598895	Pkd1l2
376	chr4	119595437	119605928	Hivep3
377	chr18	39168526	39180857	Arhgap26
378	chr9	95178649	95189741	Chst2
379	chr2	83535360	83543157	Itgav
380	chr11	72908068	72909464	Itgae
381	chr19	53338392	53354547	1700001K23Rik
382	chr11	82008413	82017622	Ccl1
383	chr9	13698854	13709202	Fam76b
384	chr1	157020289	157021247	Stx6
385	chr11	70603926	70617749	A430084P05Rik
386	chr6	143902804	143904588	Sox5
387	chr5	53881826	53882565	Rbpj
388	chr11	76924603	76925047	Ccdc55
389	chr7	16533755	16534981	Gltscr2
390	chr9	40256369	40258167	Gramd1b
391	chr16	24151401	24165964	Bcl6
392	chr6	30286811	30303159	Ube2h
393	chr11	103036101	103039883	Fmnl1
394	chr13	113214856	113233802	Il6st
395	chr16	24215422	24223640	Lpp
396	chr11	11720312	11726154	Fignl1
397	chr2	170132313	170147942	1700040N02Rik
398	chr11	54615364	54622109	LOC432562
399	chr19	46585300	46593781	Trim8
400	chr9	108953487	108954714	Shisa5
401	chr4	134629393	134636748	Runx3
402	chr15	61273264	61286993	D030024E09Rik
403	chr6	129234393	129235245	Cd69
404	chr11	51848774	51860661	Cdkl3
405	chr1	82828418	82829639	Agfg1
406	chr14	28189139	28204212	D14Abb1e
407	chr18	4294983	4311590	Map3k8
408	chr7	147157314	147160700	6430531B16Rik
409	chr9	124060396	124061522	Ccr5
410	chr9	123370753	123371380	Limd1
411	chr2	165147090	165147666	Elmo2
412	chr6	72090347	72090884	4933431G14Rik
413	chr16	36565281	36572446	Casr
414	chr11	82857258	82859533	Slfn10-ps
415	chr6	91655528	91663254	Slc6a6
416	chr4	133170227	133182081	Zdhhc18
417	chr3	5860300	5860864	Pxmp3
418	chr13	49336546	49338583	Susd3
419	chr2	13328952	13335560	Cubn
420	chr15	78394174	78394815	Rac2
421	chr1	153818213	153828671	1700025G04Rik
422	chr10	18913271	18936502	Gm20139
423	chr15	79882276	79892051	Snord83b
424	chr11	22592684	22593839	B3gnt2
425	chr10	66307576	66327713	Reep3
426	chr6	47689603	47722583	Rn4.5s
427	chr17	31357025	31361308	Ubash3a
428	chr5	147970736	147971388	Gsx1
429	chr6	120032186	120036272	Ninj2
430	chr8	84021371	84022004	Inpp4b
431	chr15	36325712	36326958	Ankrd46
432	chr3	104574457	104587463	Fam19a3
432	chr3	104574457	104587463	Ppm1j
433	chr14	66876475	66879680	Ptk2b
434	chr17	35438524	35439237	H2-Q1
435	chr2	75520907	75524096	Nfe2l2
436	chr15	77630905	77632017	Myh9
437	chr5	77511830	77521897	Hopx
438	chr12	109877443	109884876	Evl
439	chr6	52628250	52653647	Tax1bp1
440	chr2	152613245	152615839	Cox4i2
441	chr2	168314156	168317869	Nfatc2
442	chr2	8787046	8792088	1700061F12Rik
443	chr1	140185360	140201177	Atp6v1g3
444	chr13	5767090	5769349	1700016G22Rik
445	chr9	60860915	60872174	Gm5122
446	chr2	38391817	38392482	Nek6
447	chr3	9151587	9154076	4930539M17Rik
448	chr8	114345061	114345578	Cfdp1
449	chr12	55394024	55400960	Egln3
450	chr10	22111340	22113177	Gm10825
451	chr7	126998387	127016062	Dcun1d3
452	chr18	65541264	65541965	Alpk2
453	chr1	90475014	90484414	Gm19589
454	chr1	186397242	186400809	1700112H15Rik
455	chr1	78533961	78535252	Mogat1
456	chr18	36564302	36575521	Pfdn1
457	chr2	157988758	157992997	Tgm2
458	chr1	108408153	108412747	Bcl2
459	chr10	51173393	51174962	Gp49a
460	chr17	31963748	31968614	Sik1
461	chr13	35221191	35224071	1700011B04Rik
462	chr2	11573063	11575438	Il2ra
463	chr4	102171516	102190299	Pde4b
464	chr19	7531248	7531837	Rtn3
465	chr15	10074139	10074728	Prlr
466	chr1	129193421	129202601	Mgat5
467	chr3	52594661	52602083	Gm2447
468	chr10	66946046	66966751	Egr2
469	chr16	11143907	11144583	Txndc11
470	chr9	55950935	55952659	Pstpip1
471	chr3	60272582	60286095	Mbnl1
472	chr10	8225427	8226486	Ust
473	chr4	108043866	108044418	Fam159a
474	chr1	154932255	154935253	Lamc2
475	chr13	43869520	43871024	Cd83
476	chr7	73249407	73263309	Chsy1
477	chr6	146029344	146030136	Sspn
478	chr4	132524278	132533077	Fgr
479	chr11	19879287	19898368	Spred2
480	chr10	33830539	33838039	Fam26f
481	chr5	31873476	31884665	Mrpl33
482	chr4	32235570	32236608	Map3k7
483	chr4	138755820	138759694	Capzb
484	chr5	112693056	112700808	Tpst2
485	chr2	9788713	9789494	Gata3
486	chr2	117264324	117273157	Rasgrp1
487	chr9	57187290	57188114	4930430J02Rik
488	chr2	128277295	128291811	Gm14005
489	chr15	78267433	78281140	Kctd17
490	chr2	166472743	166491598	Prex1
491	chr17	79697969	79698766	Cdc42ep3
492	chr13	81078962	81080504	9330111N05Rik
493	chr8	74732455	74740182	Cib3
494	chr14	66519186	66519936	Scara3
495	chr2	65008734	65034061	Cobll1
496	chr8	119076052	119076512	Dynlrb2
497	chr11	96316409	96328706	Gm11529
497	chr11	96316409	96328706	Skap1
498	chr1	138497175	138505858	Zfp281
499	chr5	77675166	77681947	Rest
500	chr10	76983262	76985451	1810008A18Rik
501	chr14	61355329	61356271	C1qtnf9
502	chr12	74977657	74989660	Hif1a
503	chr10	44541380	44541875	Prep
504	chr6	59263075	59266290	Tigd2
505	chr6	120138269	120143766	Ninj2
506	chr2	156973394	156975420	Samhd1
507	chr1	140032970	140045845	Ptprc
508	chr18	82673155	82679004	Mbp
509	chr6	31030635	31038985	Mir29b-1
510	chr15	80469444	80469959	Grap2
511	chr3	127590392	127595248	5730508B09Rik
512	chr10	74783055	74789878	Adora2a
513	chr2	16604544	16604810	Plxdc2
514	chr15	36570465	36580099	Pabpc1
515	chr4	63297122	63305854	1700018C11Rik
516	chr12	78231497	78240224	Fut8
517	chr1	60970155	60977686	Ctla4
518	chr11	46175592	46176513	Itk
519	chr16	92620874	92621651	Runx1
520	chr11	52113054	52113759	Tcf7
521	chr12	93003929	93013533	Ston2
522	chr14	75578949	75579577	Lcp1
