# Supplementary material for: T-bet Activates Th1 Genes through Mediator and the Super Elongation Complex
Source: Cell Rep. 2016 Jun 9;15(12):2756–70. doi: 10.1016/j.celrep.2016.05.054 (PMC4920892; doi:10.1016/j.celrep.2016.05.054)
Supplement: Table S3. Genes Exhibiting Differential Responses to JQ1 and Flavopiridol, Related to Figure 3 — The table shows genes repressed in reactivated mouse Th1 cells upon by Flavopiridol, but not JQ1, JQ1 but not Flavopiridol, or by both compounds. Each gene set is provided in an individual tab of the table. [file mmc4.xlsx]

## Sheet: Flavopiridol-specific
mgi_symbol	Th1_DMSO_6hrs_US	Th1_DMSO_6hrs_RA	Th1_DMSO_24hrs_US	Th1_DMSO_24hrs_RA	Th2_DMSO_6hrs_US	Th2_DMSO_6hrs_RA	Th1_50nM_JQ1_6hrs_US	Th1_50nM_JQ1_6hrs_RA	Th1_500nM_JQ1_6hrs_US	Th1_500nM_JQ1_6hrs_RA	Th1_500nM_JQ1_24hrs_US	Th1_500nM_JQ1_24hrs_RA	Th2_50nM_JQ1_6hrs_US	Th2_50nM_JQ1_6hrs_RA	Th2_500nM_JQ1_6hrs_US	Th2_500nM_JQ1_6hrs_RA	Th1_1uM_flavop_6hrs_US	Th1_1uM_flavop_6hrs_RA	Th1_10uM_flavop_6hrs_US	Th1_10uM_flavop_6hrs_RA	Th2_1uM_flavop_6hrs_US	Th2_1uM_flavop_6hrs_RA	Th2_10uM_flavop_6hrs_US	Th2_10uM_flavop_6hrs_RA
1190002N15Rik	1.78865	1.39798	1.47307	1.45941	1.08189	0.646973	1.97969	1.45913	2.47375	2.22657	2.65847	2.30176	1.49442	1.08594	1.99092	1.74552	-0.876193	-0.621912	-0.365184	-0.163085	-0.633471	0.560214	-0.479682	0.438656
1700064E03Rik	-0.499709	1.59278	-0.925776	2.1814	-1.27837	2.14777	-0.365685	1.70469	-0.74206	1.62901	-1.50835	3.2263	-0.981408	2.40677	-1.38483	2.32237	-1.27319	-1.24227	-1.14766	-1.15363	-0.87531	-0.409478	-0.668624	-0.930592
1810055G02Rik	2.13885	3.2567	1.89242	3.54881	1.49863	2.99694	2.47298	3.45761	3.23956	3.45341	2.96737	3.70225	1.95461	2.97223	2.85277	3.25871	-0.0475824	0.0266788	0.589866	0.78343	-0.26068	-0.471679	0.433248	0.422466
2810408I11Rik	2.65245	2.58332	2.20404	2.54894	2.32874	2.2663	2.83622	3.08331	3.37047	3.23867	2.8846	2.51994	2.45382	2.58198	3.08578	3.14868	0.175443	0.489947	0.263114	0.44519	-0.0497095	0.222307	-0.0242789	0.108706
5330426P16Rik	3.59494	2.86935	2.88869	1.59296	2.78438	1.50385	3.71717	2.99314	4.22135	3.80962	3.41551	2.02054	3.16256	1.75788	3.57859	2.81301	1.2194	0.917896	1.4134	0.863445	0.411788	0.275545	0.620374	0.301675
8030462N17Rik	0.910453	1.41637	0.236164	1.25825	-0.016952	1.24947	0.894723	1.59951	1.3493	1.8642	0.27238	1.43169	0.0886123	1.21115	0.439971	1.55595	-0.561944	-0.276682	-0.0245855	-0.159391	-0.138562	-0.113519	0.0713038	-0.0917055
Acsl1	0.560555	1.43939	0.28168	1.23379	0.231408	1.1916	0.835205	1.59772	1.24756	1.56906	1.0007	1.29012	0.621387	1.57588	1.45388	1.91606	-0.637444	-0.969023	-0.122306	-0.310875	-0.491794	-0.577256	0.451176	0.22859
Ahctf1	0.815899	1.57911	0.511393	1.76756	0.187688	1.58403	1.15959	1.58797	1.34902	1.68772	0.583022	1.64202	0.402921	1.48779	0.892636	1.67196	-0.54402	-1.07215	-0.470176	-0.471581	-0.130975	-0.71923	-0.130843	-0.268271
Aimp2	0.86699	1.82703	0.801468	1.80622	-0.0860362	1.85211	1.14476	1.85317	1.08639	1.92627	0.729011	1.9894	0.0297619	1.92904	0.148125	1.67317	-1.47091	-0.963067	-1.10755	-0.712576	-2.64524	-2.69989	-1.12959	-1.10809
Amd-ps3	0.510902	1.75671	-0.187075	1.78866	-0.0679439	1.5353	0.634227	1.82323	1.11965	1.98391	0.942809	1.92079	0.358754	1.85353	1.06659	2.2867	0.226239	0.0646582	0.310212	-0.285923	-0.263849	0.0589734	0.325078	0.301715
Amd2	0.0562649	1.43227	-0.367237	1.58916	-0.488379	1.57093	0.341626	1.44147	0.968809	1.76584	0.596218	1.89798	0.0227039	1.68095	0.735056	2.04168	-1.25727	-1.13573	-1.02405	-0.87125	-1.67693	-1.47379	-0.721057	-0.754474
Ankrd13c	0.713441	1.76234	0.01124	1.93517	-0.230342	1.75119	0.926941	1.89811	1.03187	1.86261	0.130583	1.26102	-0.0641351	1.66298	0.236544	1.63033	-0.0108492	-0.178082	0.197464	0.0359555	-0.536123	-0.480665	0.16659	-0.186263
Arf6	0.435756	1.29122	0.62219	1.42483	-0.128386	1.26757	0.416043	1.39573	0.653428	1.56722	0.623336	1.77746	-0.271267	1.21978	0.040422	1.33498	-2.17967	-2.41874	-2.35765	-2.35971	-2.83676	-2.46341	-3.07146	-2.85613
Atl2	1.89888	1.73429	0.907786	1.40088	0.725381	1.52333	1.8477	1.74839	2.10679	1.91346	0.513733	1.01196	0.663942	1.31551	0.944753	1.61641	-0.448359	-0.492648	-0.163827	-0.0390977	-0.1654	-0.233597	-0.0884907	-0.118907
Atp2b1	1.32821	2.03985	0.635591	2.21525	0.756163	2.02306	1.4129	2.0628	1.60655	2.48858	0.98354	2.20701	1.02187	2.17426	1.31481	2.64594	0.774653	0.658751	0.642118	0.716529	0.871299	0.798619	0.921151	0.903969
Bcl2l11	2.14669	2.60952	1.16359	3.25112	0.299576	2.10789	2.10559	3.05573	2.99195	3.47846	2.06	3.99933	0.523194	2.39761	1.62966	3.21737	-0.177507	0.115556	0.134661	-0.0746622	-0.253715	0.383179	-0.0297149	-0.124531
C030046E11Rik	1.5287	1.52058	0.700082	1.64456	0.475268	1.00504	1.46619	1.66706	1.72126	1.95209	1.12116	1.87276	0.571697	1.35702	0.680638	1.68821	-0.632009	-0.662599	-0.220987	-0.347194	-0.630988	-0.366403	-0.168909	-0.433905
Camk2d	-0.288522	1.60632	-0.284143	2.18678	0.162134	2.48039	-0.274987	1.89928	0.100411	1.69102	-0.114985	2.2244	-0.0355093	2.4482	-0.0148737	2.44527	-0.121371	-0.0880175	-0.375289	-0.204803	0.355162	0.349616	-0.0190215	0.0670842
Ccno	2.91076	2.31926	1.48026	1.8356	1.35413	2.82053	3.75839	3.15239	4.90198	5.22466	4.37166	4.43233	2.42689	3.64025	4.32174	5.43133	-0.154407	0.567767	-0.2603	0.0778134	-0.291993	3.47939	-0.395723	1.49546
Ccrn4l	1.20591	3.15489	0.871864	3.9729	-0.0369449	3.28697	1.55792	3.60707	1.96474	3.75013	1.52266	4.73694	0.283892	3.39545	1.15401	3.64622	-0.246939	-0.179098	-0.00198022	-0.0551694	-0.727865	0.134878	-0.51815	-0.157382
Cd24a	1.87317	4.65419	0.64615	5.24973	2.8344	5.22039	1.9681	5.30741	2.04596	5.8792	1.74287	6.2764	2.67246	5.57074	2.60647	6.44093	0.223949	0.170185	-0.179627	-0.176175	1.71917	2.79737	1.4795	1.68747
Cd320	0.990792	1.75744	0.567682	1.43681	0.884786	1.76112	1.45791	2.00339	2.56942	2.87102	2.53021	2.49393	1.50227	1.98007	2.48972	2.53141	0.13956	0.229694	0.510938	0.454797	-0.821689	-0.747577	-0.124427	0.209186
Chka	1.26717	1.96474	0.460228	1.75933	0.818921	2.22793	1.77168	2.31843	2.6296	3.26338	1.34861	2.77158	0.983919	2.2164	2.05385	3.12968	-0.148723	0.401419	0.439843	0.376217	-0.140359	1.08464	0.529102	0.647786
Cltc	0.529676	1.44865	0.765706	1.8236	0.109574	1.28578	0.637923	1.56809	0.504571	1.48352	0.350459	1.8708	0.245278	1.51429	0.238311	1.5597	-0.479136	-0.507882	-0.665324	-0.353833	-1.02512	-1.14465	-1.0537	-1.03885
Clu	0.613377	2.4711	0.0900194	1.35694	0.286761	3.30366	1.86865	3.76416	3.02012	5.21149	2.46922	4.58228	1.11054	4.13318	2.38232	5.7194	0.296638	0.244809	0.140273	0.213271	0.0205828	0.686296	0.147558	0.094171
Cnnm4	1.00342	1.31444	0.739711	1.03999	1.0144	1.24664	1.95975	1.92133	2.71203	3.14476	2.27939	2.77533	1.55775	1.80164	2.66467	2.76034	-1.08421	-0.864164	-1.11997	-1.06067	-0.459754	-0.0561622	-0.579385	-0.503614
Creb3l2	1.75348	4.02844	0.529702	3.93344	0.656604	4.23668	1.86547	4.31751	1.75671	4.15048	0.755776	3.69533	0.65252	4.05859	0.967472	4.38912	-0.0929006	-0.256713	-0.0725688	-0.271779	0.0526935	-0.0337702	-0.0620001	-0.192024
Csrnp1	1.43919	2.93352	0.0179992	3.08301	-0.800479	2.61987	1.36991	2.97302	1.09578	3.32386	-0.154253	3.09959	-0.937243	2.7609	-0.768561	3.05558	-3.42974	-2.51456	-2.99783	-3.02916	-2.7348	-1.14713	-2.42692	-2.17598
D030056L22Rik	1.11614	2.30492	0.786236	2.71936	0.776943	2.2779	1.38088	2.39847	1.48841	2.37582	0.863158	2.76452	0.845233	2.23689	1.17608	2.23115	-0.733021	-0.619463	-0.943315	-0.915138	-1.68195	-0.69323	-1.09218	-1.18584
Ddi2	0.938946	1.56745	0.640573	1.41779	0.597396	1.80823	1.33393	1.90675	1.82662	2.27086	1.12667	2.14991	0.533747	1.85596	1.19662	2.34783	-0.483305	-0.563951	0.0665047	0.160429	-0.555775	-0.479892	0.0529871	-0.0248003
Depdc1b	3.77628	2.20343	4.10752	1.32113	4.60195	1.96773	3.98952	2.79867	4.18004	3.24595	4.39767	2.5125	4.50781	2.31351	4.3556	3.07253	-0.287737	-0.391952	0.413292	0.366035	-0.143601	-0.262508	0.614712	0.844248
Dusp14	2.1331	2.87482	1.56337	3.09856	0.970559	2.22795	2.49487	2.98724	2.70285	4.01629	1.8318	4.1794	1.06733	2.51924	1.5467	3.16515	-0.258592	0.106119	-0.0507024	-0.154201	-0.0546993	1.21947	-0.273552	-0.0955331
Dusp2	-1.69412	1.05779	-1.33675	1.80264	-2.23265	1.31172	-1.90016	1.38832	-1.74996	1.28818	-0.963699	2.88295	-2.48904	1.488	-2.6274	1.66945	-6.58821	-6.34242	-6.30828	-6.40847	-5.69432	-3.38616	-5.72248	-5.4461
Dusp4	3.15803	5.72403	0.758483	5.68923	0.51076	5.78875	2.72339	6.08183	1.76861	6.0715	0.234931	6.15778	0.287131	5.49088	0.383326	5.87728	-0.202603	-0.0433067	1.41705	0.137013	-0.12939	-0.149312	0.346243	-0.14787
Dusp5	1.27839	2.87082	0.341433	2.63064	-0.0637994	8.66748	1.34509	2.99193	0.960894	3.2052	0.385186	2.6606	-0.462053	2.25458	-0.472943	2.86926	-0.473695	0.117418	-0.230741	0.0330983	-0.258861	0.632574	-0.289897	0.869468
Ern1	1.38379	2.12696	0.579063	1.80676	0.724461	1.15286	1.54538	2.46647	2.01837	3.41383	1.45607	2.64657	1.06206	1.76358	1.74797	2.59671	0.515121	0.980435	0.523338	0.417742	0.692742	1.39159	0.613592	0.377692
Errfi1	2.12068	3.79237	1.07424	3.3804	0.890885	4.2618	2.52118	4.08797	3.07965	4.64049	2.15992	4.80891	1.49577	4.8427	2.5875	6.02838	-1.41151	0.5445	-0.284814	-0.175889	-1.14019	3.12281	-0.239803	0.721278
Esd	1.39343	2.02907	0.612424	1.71406	0.610808	0.831256	1.47098	2.10976	1.14558	2.10896	0.446302	1.36166	0.490162	0.76263	0.548352	0.883192	0.651088	0.802168	0.502992	0.709501	-0.36763	-0.346242	-0.655151	-0.345726
Fastkd3	0.474326	1.72134	0.00705366	1.86783	-0.0344941	2.17774	0.544849	1.8226	0.578496	1.78247	0.0712719	1.57812	-0.0162329	2.15759	0.172514	2.25792	-1.17486	-1.33345	-0.52103	-0.599537	-1.35398	-1.54278	-0.158509	-0.319937
Fbxo34	0.687635	1.612	0.357274	1.61003	0.518724	0.65326	0.883321	1.97303	1.18459	1.95359	0.734839	1.9345	0.655212	0.991149	0.839018	1.35482	-1.22368	-1.22795	-1.02484	-1.08335	-0.844827	-1.01164	-0.912896	-0.882009
Fbxo42	1.19465	1.35197	0.988762	1.24637	0.276541	1.44183	1.29636	1.51718	1.452	1.42518	0.996064	1.29082	0.441262	1.48362	0.700093	1.6897	-1.80787	-1.90576	-0.637604	-0.640626	-1.48853	-1.69417	-0.928944	-0.86481
Fbxo5	3.35746	2.45103	3.16203	2.32977	3.23502	2.66022	3.35588	2.52309	3.609	2.58452	3.08091	1.82013	3.29615	2.60009	3.27511	2.69104	-0.558721	0.252809	0.233245	0.168598	0.159384	1.12013	0.723699	0.746798
Fgfr1	3.34866	2.16581	2.74317	1.70689	4.7222	3.02579	3.71835	3.14276	4.61544	4.22592	3.87948	3.39805	4.89537	3.91091	5.66337	5.11788	0.914342	0.574013	1.02396	0.657913	1.37336	1.55332	1.70379	1.82845
Gch1	1.76916	4.9711	0.767508	5.87272	-0.365295	3.39416	2.03128	5.38066	2.10786	5.12325	1.17825	6.34415	0.0623053	3.47778	0.734062	3.84052	-1.65221	-0.975831	-1.07433	-0.60848	-1.75308	-0.786757	-1.2492	-1.02624
Gemin5	-0.428483	1.28358	0.00880432	1.68972	-0.3142	1.4216	0.00421748	1.36006	0.639874	1.36808	0.429915	1.8155	-0.192386	1.40932	0.212401	1.41456	-0.780618	-0.631367	-0.498256	0.0158221	-1.57947	-1.60084	-0.603446	-0.704505
Glce	0.70079	1.25869	0.0249138	1.25271	0.664494	1.24377	1.15827	1.54489	1.87209	2.29216	1.29992	2.03852	0.906965	1.49437	1.88164	2.08646	-0.993425	-1.1774	-1.08824	-1.36043	-0.426494	-0.279961	-0.733104	-0.787537
Gpd1	-0.208821	1.34485	-0.453343	1.29049	-0.369073	1.8128	-0.305789	2.33812	-0.406655	2.65892	-0.366081	2.94392	-0.574352	2.39319	-0.530784	3.22063	-0.472232	-0.506134	-0.370109	-0.674618	-0.223027	-0.409799	-0.385712	-0.463856
Grhl1	0.784532	2.01393	0.171124	2.2439	0.861103	3.48875	1.00243	2.19742	1.48336	2.34864	1.35762	2.64582	0.956282	3.2963	2.1034	3.62712	0.436297	0.180496	0.313891	0.182656	0.284639	0.24998	0.123545	0.125758
Gtf2f1	1.01582	1.34201	0.967963	1.13571	0.529444	0.842156	1.13281	1.52231	1.54375	2.05803	1.25105	1.66123	0.513161	1.0053	1.01646	1.35871	-0.862899	-0.618459	-0.782932	-0.172021	-1.52635	-1.53456	-1.09357	-1.02691
Hmga1-rs1	0.115215	2.09428	0.13715	1.75892	0.179471	2.03668	-0.0459924	2.37844	0.188133	2.37599	-0.235849	2.60407	-0.044242	2.01332	0.117668	2.31841	0.884993	0.616087	0.964825	0.966715	0.650223	0.0908538	0.583656	0.535669
Homer1	1.01435	2.33902	0.0722411	2.07216	0.249091	1.75496	1.44828	2.64673	1.7484	3.50509	0.857675	2.53778	0.558757	2.08841	1.03721	2.97192	0.296307	0.885078	0.20132	0.3744	0.059181	1.92581	0.222537	0.581563
Hsf2	1.24503	1.99926	0.613111	1.52154	0.393527	1.36381	1.24138	2.15055	0.788701	2.11778	1.13795	1.5915	0.609581	1.537	0.775586	1.8819	-0.88691	-0.622135	0.116282	-0.0817976	-0.445754	-0.569193	0.338911	0.39948
Hspa4l	1.76449	1.29471	1.22293	1.71359	1.07698	0.76773	1.93995	1.36059	2.1586	1.91798	1.52668	2.66629	1.08306	1.06069	1.6532	1.42248	-0.0772823	-0.426944	-0.482513	-0.45145	-0.293865	-0.597939	-0.481905	-0.213185
Il4i1	1.15357	2.72535	1.12384	3.40855	2.75198	5.53543	1.58066	3.25652	0.827237	2.76501	0.468578	2.91848	2.86682	5.93055	2.8158	6.39842	-0.56611	-0.865089	-0.402304	-0.641082	0.407181	0.245936	1.04625	1.11381
Insl6	1.65667	1.43126	0.937093	1.68984	0.16517	0.633274	1.42068	1.79166	1.31737	1.59752	0.898035	1.65811	0.302969	0.959671	0.493749	1.27312	-1.69641	-1.45446	-1.60925	-1.28324	-2.05224	-2.14293	-1.96384	-2.18094
Jak2	0.228878	2.23769	-0.295079	3.08196	0.505396	3.33277	0.259031	2.62766	-0.200378	2.39513	0.0819213	3.86847	0.188547	3.36435	0.120604	3.24076	-1.96627	-2.38117	-2.0459	-2.12116	-1.1041	-1.74824	-0.771565	-1.07803
Klf10	1.72763	1.20397	1.61548	1.50102	1.50865	2.17636	1.97674	1.31226	2.25114	2.20301	1.8267	2.80177	1.30913	2.00057	1.70612	2.14285	-1.53806	-1.24536	-1.32008	-1.26894	-1.05656	0.394037	-0.943578	-0.811311
Lactb2	0.81264	1.54124	0.637606	1.32935	0.572727	1.60428	0.982945	1.74352	0.977078	1.64283	1.06338	1.50526	0.648424	1.75213	0.782045	1.56324	0.105986	0.10056	-0.0413972	0.143933	-0.267772	-0.404852	-0.10485	-0.21576
Larp1b	1.18448	1.95476	0.75452	2.39567	1.08323	1.72536	1.99989	2.29879	2.59245	2.59419	1.91574	2.61025	1.52209	1.94863	2.46376	2.4719	0.574263	0.305253	0.528719	0.227759	-0.778217	-1.12108	-0.502423	-0.354034
Map2k1	1.42437	1.39059	1.09654	1.03091	0.914741	1.16897	1.89729	1.60267	1.97138	2.05439	1.28184	1.69349	1.05298	1.11583	1.65217	1.70467	0.171181	0.11788	-0.0387332	0.0168622	-0.801271	-1.08906	-0.287982	-0.469551
Med31	1.19735	1.26035	0.45297	1.37246	0.364329	0.968344	1.11956	1.45856	1.17998	1.62089	0.989519	1.70746	0.715684	1.34469	1.0078	1.40277	-1.84051	-1.90733	-1.32656	-1.40537	-1.32041	-1.42318	-1.10925	-1.10199
Mief1	0.731506	1.37988	0.142285	1.34379	-0.326266	1.25018	0.867048	1.40459	0.838788	1.42708	-0.0328382	0.988346	-0.0666765	1.13071	0.331156	1.3717	-0.592818	-0.719246	-0.572773	-0.343684	-0.663351	-0.618273	-0.651526	-0.116922
Mir22hg	2.53277	4.20623	1.41198	4.32346	0.837878	2.79223	2.65046	4.52466	2.56424	4.88865	1.93358	4.3759	0.876376	2.67561	1.33121	3.24445	0.300021	0.151195	-0.00251943	-0.084505	0.0127525	0.00158189	0.0379072	-0.404413
Mpp7	1.40862	2.14424	0.565201	1.82082	1.42638	1.68965	1.76445	2.41711	1.83936	2.73203	1.29536	1.6278	1.5081	1.73985	2.01636	2.19498	0.684813	0.670515	0.560984	0.486	0.592425	0.368485	0.610258	0.260587
Mpzl1	2.1547	2.84451	1.26187	2.34697	2.55209	3.00643	3.46724	3.43118	4.66066	4.4203	4.20075	4.46838	3.63438	3.39475	4.86863	4.46921	0.430384	0.453508	0.414386	0.555201	0.119778	0.398369	0.340785	0.45285
Mrps6	1.56941	2.59957	1.00898	2.48764	0.641583	2.70673	2.05383	2.82262	2.58796	3.75638	1.85129	2.99659	0.903509	2.74793	1.75974	3.14144	0.449394	0.664632	0.395686	0.577823	-0.438173	-0.0699021	-0.660842	-0.200603
N4bp3	2.35175	2.14203	2.10452	1.67452	1.07472	1.80929	2.2443	2.18435	1.81323	2.55686	1.36148	2.20906	0.941072	1.87537	0.956242	1.69168	-1.89811	-1.88054	-0.958856	-1.02917	-1.46593	-1.80508	-1.24795	-1.46782
Nasp	1.08839	1.17668	1.14048	1.34072	0.894961	1.3897	1.20531	1.20246	1.02472	1.18275	1.06472	1.31849	1.0823	1.51629	1.15717	1.50575	-1.1883	-1.14954	-0.317428	-0.350583	-1.43236	-1.23679	0.00496186	0.0453194
Ndrg4	2.63077	1.89541	1.67905	1.62718	3.48103	2.2234	2.73511	2.34026	3.26914	2.8428	3.34921	3.30269	3.47568	2.42443	3.76312	3.11749	0.898039	0.685284	0.551797	0.713346	0.91553	0.486879	0.805861	0.690498
Nfat5	0.652176	1.82455	0.0700013	1.7086	-0.0338361	1.1681	0.662992	1.91689	0.875216	2.36511	0.210189	1.49927	0.00894664	1.37776	0.390897	1.53973	-0.103398	-0.154737	-0.0654775	-0.214428	-0.0711294	0.0473391	0.0815866	-0.0717926
Nfkbia	1.65015	1.80998	0.503459	1.53965	-0.0845079	1.6872	1.55463	1.92744	2.25851	2.80516	-0.194874	2.00273	-0.312204	1.89119	-0.183451	2.04932	-5.2262	-1.90652	-4.94945	-3.55275	-4.20353	0.0548433	-4.20161	-1.73069
Nr4a3	1.00542	3.81827	0.122681	4.54886	-0.15384	3.14436	0.997115	3.99979	0.731095	4.57161	-0.0855927	4.38462	-0.0889887	3.44025	-0.131782	3.92144	-0.13935	0.633775	-0.0643045	0.193701	-0.129996	1.12507	-0.147988	0.189392
Nrip3	1.51211	2.35706	0.702925	2.10503	1.28909	2.36518	2.30928	2.66215	2.88604	4.52901	2.5158	3.71517	1.67305	3.01666	3.12262	4.36061	0.311342	0.236806	0.00373326	-0.117676	0.0730772	0.209753	-0.069074	-0.136137
Nts	0.184324	1.97507	-0.00831994	1.52031	2.54158	5.75332	0.29862	2.06435	0.27969	2.37613	-0.0547149	1.49566	2.10999	6.02849	1.91919	7.04037	-0.0030368	0.0283387	0.0370256	0.0773062	4.78713	4.72666	5.01775	4.87087
Nup50	1.7167	1.73599	1.29789	1.62961	0.737587	1.64713	1.77812	1.92724	2.11765	2.14037	1.13451	1.76592	0.8743	1.74631	1.24122	1.99514	-1.15059	-1.06466	-0.679102	-0.401317	-1.13945	-1.05403	-0.923842	-0.818134
Orai1	0.98715	1.58027	0.269836	2.32618	-0.348811	2.47098	1.09882	1.88563	1.21052	2.13973	0.49735	3.09268	-0.321558	2.44081	0.256895	2.58383	-1.84801	-1.82437	-1.53232	-1.67571	-1.33964	-1.54752	-1.49031	-1.513
Osgin2	0.912023	1.88284	0.778823	1.59636	0.557646	1.62572	1.31206	2.0002	1.66924	2.28589	1.44099	2.03411	0.78709	1.57874	1.3852	1.98584	-0.081725	0.0335837	0.301385	0.224313	-0.138779	-0.198652	0.598931	0.372688
Otud3	1.09968	1.68299	0.506477	1.56045	0.110055	1.3	1.34657	2.14083	2.03994	2.69235	1.14512	2.39042	0.384265	1.70966	1.27705	2.42	0.443257	0.42535	0.543815	0.642364	-0.472779	-0.501374	0.216343	0.220242
P2rx5	0.048458	3.01002	0.0583111	2.15285	-0.106371	3.85644	0.270788	3.77306	1.30788	3.47817	-0.0308313	3.96049	-0.157863	3.72308	-0.166271	4.0369	0.0466231	-0.132026	-0.188451	-0.0726238	-0.251203	-0.0997504	-0.132166	-0.170751
Pacsin2	0.424883	1.28868	0.935505	1.11941	1.02338	1.23516	0.62372	1.39254	0.763861	1.59886	1.06847	1.44169	0.951475	1.23122	1.05709	1.47286	0.0588688	-0.244708	-0.403438	-0.273563	-0.181676	-0.780432	-0.373051	-0.435741
Pank2	1.83145	1.55545	0.752641	1.20185	1.14752	1.82547	1.73576	1.93342	2.01335	1.90786	0.698291	1.26798	1.2523	2.09191	1.58242	2.52605	0.103461	0.219604	0.0675365	0.436729	-0.605226	-0.66042	-0.570237	-0.371776
Perp	4.02559	8.90477	2.71551	6.95457	2.4521	7.42235	4.10643	9.01407	3.66016	9.20364	3.84098	8.2244	2.26691	7.88723	2.82225	8.6744	0.983969	0.950395	0.795745	0.859578	0.16168	0.113243	0.0502414	0.0739626
Pfkfb3	0.770576	1.21223	0.692305	1.56534	-0.0177752	1.49325	0.712603	1.74552	0.348069	1.80385	0.664494	2.83824	-0.00535673	1.66111	-0.243996	1.90654	-1.65839	-1.68893	-1.75242	-1.5999	-1.2591	-1.39425	-1.08033	-0.902456
Pgm3	0.297496	2.11586	0.195339	2.54977	0.456613	2.10551	0.704548	2.4064	1.69414	2.37148	1.29468	2.38519	0.805996	2.22719	1.85383	2.4166	0.217621	0.209904	0.0238862	0.371333	-0.586213	-0.555206	-0.183731	-0.48822
Pim1	2.18695	2.92798	1.34979	2.84348	0.904416	2.54101	2.16878	2.99486	2.55999	3.63739	1.94901	3.11095	0.926384	2.5263	1.65304	3.10241	-1.00429	0.222407	-0.933096	-0.678192	-0.0489639	0.96372	0.131072	0.145075
Plagl1	3.34571	5.5956	1.6076	5.36845	2.28677	5.97225	3.94811	6.03626	4.71188	6.7505	4.69616	6.94876	3.27195	6.37648	4.66889	7.25714	0.621409	0.71175	0.340765	0.376224	0.608712	1.40453	0.380368	0.34158
Plk3	0.246777	3.08065	0.205887	4.13968	-1.17422	2.59211	0.246882	3.17273	0.62124	3.17632	-0.193939	4.17759	-1.12008	2.30327	-0.655112	2.4905	-1.96521	-0.528461	-0.689026	-0.41543	-1.37184	1.15315	-0.399913	0.198781
Plxnd1	0.453531	1.89575	0.6167	1.82859	1.30789	1.49888	0.639975	1.91712	1.23419	2.18093	0.539563	1.73557	1.40228	1.80507	1.9117	2.08864	0.784119	0.63498	0.726212	0.790844	1.71562	1.24666	1.64121	1.26935
Ppif	0.0329637	2.38546	0.0246296	2.30698	0.103897	3.11775	0.351082	2.66543	0.887671	2.85881	0.504439	2.18148	0.373417	3.19991	0.917343	3.6133	0.161966	0.479056	0.222023	0.376274	-0.286633	0.621639	0.175482	0.204977
Ppp1r15b	1.06647	1.25109	0.332346	1.0998	-0.302186	1.13814	0.935996	1.33286	1.45575	1.76931	0.136715	0.836555	-0.105541	1.28187	0.272871	1.56006	-0.589812	-0.610197	-0.409405	-0.396602	-0.294352	-0.178356	-0.284399	-0.492429
Prrc2c	-0.06781	1.03847	-0.0814924	1.0733	-0.766913	0.821518	0.0815047	1.12371	0.586915	1.42646	-0.0442488	1.08756	-0.609153	0.975652	-0.0746726	1.33301	-0.904167	-0.825722	-0.987171	-0.810541	-0.914938	-0.507204	-0.881547	-0.753628
Ptpn22	0.723813	1.25405	0.238276	2.11342	-0.376913	1.13953	0.648444	1.48128	-0.0213917	1.83814	-0.526915	2.5283	-0.522107	1.33309	-0.920291	1.49815	-2.59271	-1.96586	-2.32043	-2.06275	-3.20089	-2.63815	-2.07026	-2.2272
Pttg1ip	0.553527	1.21586	0.305965	1.49958	0.284539	0.338851	0.88361	1.62687	1.41176	2.28635	1.17971	2.24746	0.621366	0.759977	1.24024	1.59358	-0.64662	-0.332338	-0.899592	-0.622668	-0.359158	-0.570055	-0.577149	-0.638938
Rasgef1b	2.656	3.91461	1.04837	5.03948	1.31692	3.91798	2.74494	4.29671	2.81876	4.34733	1.68917	4.39115	1.23724	4.13053	2.15248	4.61156	-0.300052	-0.261128	-0.354773	0.136597	-0.17837	-0.139736	-0.164663	-0.30238
Rbm14	1.01361	1.5095	0.798179	1.17474	1.18903	1.98191	1.13811	1.75994	1.54304	1.79686	0.653647	1.23965	1.21625	1.89938	1.50599	2.57518	-0.282104	-0.0501801	-0.412644	-0.0710855	-0.615926	-0.576333	-0.210945	-0.178169
Rbm15	1.34246	1.04679	0.969934	1.10022	0.595672	0.825298	1.498	1.2336	1.72011	1.30303	0.706129	0.64967	0.950445	0.92061	1.24636	1.25047	0.201589	-0.0776493	0.0822903	0.0316033	0.407042	0.400449	0.415359	0.196621
Rela	0.673143	1.60058	0.0436803	1.89073	-0.16338	1.78658	0.52958	1.69758	-0.245148	1.75529	-0.551273	1.78863	-0.310727	1.81293	-0.845811	1.52025	-2.83901	-2.9098	-2.30239	-2.12196	-3.15658	-3.26779	-1.95302	-2.06355
Rgcc	-0.51375	2.76436	-0.598555	3.83202	-0.592013	3.01577	-0.494042	2.82648	-0.044063	2.88801	-0.338701	3.78357	-0.631893	3.14281	0.00721605	3.16221	-2.30323	-0.535503	-1.78147	-1.5235	-2.72606	1.48653	-1.64555	-0.727925
Rnd1	3.02583	2.81368	1.62622	2.10129	2.10305	2.13222	3.77061	3.21563	4.89398	4.21424	3.45049	3.76165	2.75344	2.69969	4.28981	3.99727	0.0497619	-0.190125	0.0621258	0.0318205	-0.0952868	0.590179	-0.0800496	0.13048
Rnf149	-0.269351	1.15497	-0.442687	2.22427	-0.861278	2.40433	-0.242477	1.28201	0.0149857	1.82333	0.294396	3.01312	-0.612155	2.18268	-0.0070248	1.93389	-1.07151	-0.966803	-0.641255	-0.558925	-1.18242	-1.43836	-0.358088	-0.615915
Rrad	1.48751	2.73678	0.475486	2.26916	-0.0312527	3.20581	1.56708	3.15436	1.08655	4.10881	0.837232	3.3568	-0.438464	3.77545	-0.685924	4.72678	-0.870478	-0.666518	-0.459216	-0.740609	-0.463495	0.948991	-0.619575	-0.61967
Shb	0.63533	1.45105	0.200595	1.0019	0.616341	1.36121	1.57774	1.89053	2.69676	2.79824	2.30619	2.55757	1.57903	2.05309	3.19449	3.2569	0.0239749	0.088072	-0.0175075	-0.273111	0.0415702	0.167579	-0.05387	0.0163344
Sin3b	0.607034	1.50059	0.440962	1.46458	0.449584	1.4628	0.460743	1.70846	0.649123	1.50624	0.893278	1.84121	0.341038	1.38873	0.41782	1.70768	0.334148	0.485077	0.206946	0.436912	-0.204706	-0.0198109	-0.126182	-0.0467309
Slc1a5	-0.545531	1.78394	-0.3175	2.01635	-0.0543632	2.23924	0.0796749	1.7847	1.06724	2.15059	0.907979	2.4123	0.23331	2.33597	1.3794	2.57925	0.215645	0.282379	0.323078	0.442441	0.864898	0.785724	0.98346	0.889679
Slc38a1	-0.0470447	2.19832	-0.0907347	2.45897	-0.253831	2.26536	-0.067922	2.46562	-0.62664	2.5376	-1.01058	3.0617	-0.3932	2.35946	-1.16418	2.56088	0.100971	-0.00113782	0.126972	-0.0647753	-0.110328	-0.0119413	-0.350227	-0.401391
Slc5a3	1.10059	3.04686	0.13378	2.74751	-0.135642	2.49262	1.31047	3.06631	1.11803	3.68683	0.490932	3.10868	0.125671	2.82205	0.644515	3.3539	-0.298256	-0.0871915	-0.346647	-0.286049	-0.182405	0.819504	-0.125373	0.807983
Slc7a6os	0.469924	1.12238	0.183151	1.18676	0.136086	1.11883	0.724118	1.30041	1.42582	1.85596	1.13021	1.86524	0.302656	1.36637	0.99267	1.74582	-0.464754	-0.521831	-0.259697	-0.157756	-0.671957	-0.728206	-0.374318	-0.404936
Snhg7	-0.527818	1.11135	-0.442528	1.21538	-0.0610963	1.34969	-0.316595	1.11141	0.0405866	1.12885	0.318748	1.41389	0.0615953	1.32546	0.517118	1.40627	-1.90799	-1.98591	-1.97385	-1.95365	-0.908107	-1.02602	-1.56148	-1.3903
Snupn	1.15119	1.47786	1.10868	1.37298	0.840307	1.68693	1.42164	1.82541	1.98774	2.09667	1.99519	2.11162	1.17444	1.95157	1.76975	2.33541	-0.714927	-0.643337	0.00744309	0.160741	-1.07393	-1.47377	0.195131	0.1462
Spib	1.72847	1.15481	1.45088	1.14462	3.20347	2.12932	2.09154	1.57681	1.58228	1.19297	0.848868	0.832867	3.37753	2.56367	3.32759	3.67977	-0.283244	0.0246676	-0.0768151	-0.0665879	0.196559	0.268068	0.249388	0.381569
Sqle	1.56691	2.20005	1.373	2.0731	0.932121	2.28256	1.52055	2.28611	2.04698	2.71131	1.94608	2.67947	1.1738	2.376	1.54588	2.67112	-2.39182	-2.42011	-1.19722	-1.25315	-1.6621	-1.71024	-0.759806	-0.775994
Srxn1	1.16776	6.25053	1.49189	6.90267	-0.689383	6.96796	1.35439	6.68711	1.0259	6.46028	-0.0495929	6.81096	-1.10496	7.13922	-1.01803	7.09346	-0.27656	-0.641093	-0.495071	-0.320863	-1.46355	-1.47735	-1.70799	-1.65813
Stk38l	1.17711	1.26158	0.554563	1.24788	0.240606	0.137911	1.37468	1.40573	1.79906	2.22596	1.24801	1.96229	0.604106	0.836757	1.38535	1.77603	-1.38534	-1.17219	-0.201522	-0.273499	-0.846924	-0.950006	0.285227	0.0286764
Tmcc3	-0.443327	1.26721	-0.369084	1.14488	-0.547415	0.360142	-0.00670229	1.88421	0.0861379	2.21448	0.00999498	2.79069	-0.39792	0.999948	0.0852282	1.4513	-1.27751	-1.34664	-1.44357	-1.46701	-0.458639	-0.983381	-1.02597	-1.21578
Tollip	0.645375	1.24456	0.319039	1.23712	0.00434182	1.18693	0.553463	1.3372	0.848302	1.36158	0.497813	1.17197	0.184958	1.22717	0.348079	1.33767	-0.0435796	-0.129552	0.117544	0.162912	-0.244662	-0.245701	0.0497975	0.0880524
Tpd52l2	1.3416	1.47617	0.900777	1.48505	0.317986	1.27221	1.207	1.59802	1.15217	1.58248	0.725232	1.12202	0.374156	1.1478	0.502014	1.14319	-0.306757	-0.486677	-0.366517	-0.201978	-1.22005	-1.47256	-0.443334	-0.312011
Trib1	0.450331	3.95002	0.150422	4.55599	0.279558	4.69989	0.427578	4.33916	0.214373	4.44168	-0.272558	5.06078	0.0583414	4.87202	0.296872	5.20382	-0.5442	0.180088	-0.642533	-0.662575	-0.261877	0.938045	-0.422553	-0.469571
Tubb4b-ps1	1.84418	1.84744	1.88074	1.37032	1.86402	1.56576	2.10009	2.31744	2.62342	2.76465	2.46721	2.22546	1.83281	1.91196	2.12939	2.52035	-1.66679	-1.70406	-1.55625	-2.09953	-4.09769	-3.82089	-4.23062	-4.50944
Tuft1	0.436668	1.2561	-0.0837175	1.05616	0.143228	1.56361	0.776355	1.39381	1.30511	1.86972	0.819743	1.95646	0.0264625	1.59713	1.04979	1.98564	-0.323452	-0.296761	-0.237	-0.0177164	0.297424	0.236935	0.567808	0.515752
Ube2a	0.863827	1.07189	0.725929	1.62481	0.704179	1.17686	1.06126	1.4014	1.41191	1.63467	1.30796	1.94892	1.01722	1.52872	1.47159	1.91786	-0.214904	-0.0455486	-0.309403	-0.234	-1.10128	-0.396046	-0.732223	-0.671474
Ube2o	1.46748	1.6541	0.970083	1.52725	0.844896	1.05954	1.85121	1.85859	2.22401	2.21517	1.85385	2.30632	1.20104	1.18949	1.83293	1.65943	-0.250273	-0.386629	-0.0990148	-0.149943	-0.0177581	-0.57242	0.399228	0.228086
Vldlr	5.0482	4.14303	3.32619	2.50611	3.76027	3.49647	5.17194	4.17946	3.20901	4.34248	2.31705	4.08074	3.59356	3.73503	2.70228	4.18362	1.06269	0.781009	0.905991	0.746933	1.33529	0.848599	1.76001	1.16418
Vmp1	1.34623	1.91369	1.56396	1.90348	0.405089	1.82959	1.39115	1.93473	0.929456	2.31459	1.3721	2.64167	0.509284	2.01957	0.330268	2.33803	-0.398049	-0.0742041	-0.685527	-0.394034	-0.280465	-0.466769	-0.9935	-1.05506
Vps13a	0.216399	1.94056	-0.0691421	1.92507	-0.0485258	1.68767	0.226764	2.2949	0.568088	2.34844	0.406284	2.14422	0.0323677	1.99054	0.144215	2.01148	0.122893	0.040998	-0.0442378	0.205874	-0.467788	-0.419008	-0.417965	-0.424563
Zfp703	0.951898	2.19981	0.475175	2.76991	0.797098	2.39247	1.4467	2.86746	2.7098	4.04403	2.03323	4.14812	1.317	2.90017	2.66552	4.08763	-2.62957	-2.09629	-2.2024	-2.43304	-1.8083	0.293294	-1.89814	-1.11535
Zswim4	1.14178	2.71653	0.0785558	2.92915	-0.260371	1.49329	1.00133	2.97141	0.725422	3.94438	0.216984	3.27628	-0.0918788	2.04488	0.0791686	2.51695	-0.470406	0.331371	-0.257757	-0.248228	-0.267575	0.306643	-0.240216	-0.140031

## Sheet: JQ1-specific
mgi_symbol	Th1_DMSO_6hrs_US	Th1_DMSO_6hrs_RA	Th1_DMSO_24hrs_US	Th1_DMSO_24hrs_RA	Th2_DMSO_6hrs_US	Th2_DMSO_6hrs_RA	Th1_50nM_JQ1_6hrs_US	Th1_50nM_JQ1_6hrs_RA	Th1_500nM_JQ1_6hrs_US	Th1_500nM_JQ1_6hrs_RA	Th1_500nM_JQ1_24hrs_US	Th1_500nM_JQ1_24hrs_RA	Th2_50nM_JQ1_6hrs_US	Th2_50nM_JQ1_6hrs_RA	Th2_500nM_JQ1_6hrs_US	Th2_500nM_JQ1_6hrs_RA	Th1_1uM_flavop_6hrs_US	Th1_1uM_flavop_6hrs_RA	Th1_10uM_flavop_6hrs_US	Th1_10uM_flavop_6hrs_RA	Th2_1uM_flavop_6hrs_US	Th2_1uM_flavop_6hrs_RA	Th2_10uM_flavop_6hrs_US	Th2_10uM_flavop_6hrs_RA
2210408F21Rik	4.09959	2.04146	3.73035	1.90843	1.94248	0.528428	3.61251	2.00634	2.99261	0.916794	2.08544	0.666138	1.36513	0.216919	0.60379	0.117669	4.57228	4.18741	4.26273	4.25643	2.17991	2.04577	2.27358	2.68534
2810417H13Rik	4.23747	3.54803	3.47938	3.46834	4.03328	3.35413	4.11701	3.21318	3.69027	1.88586	3.0072	1.97763	3.92742	3.06436	3.62159	2.39266	6.03334	5.66893	5.60347	5.70517	4.61995	4.23478	4.48907	4.40028
4930524J08Rik	2.4977	2.01942	2.37742	1.88908	2.68667	2.71689	2.22576	1.99678	1.92741	1.33539	1.74591	1.03787	2.43811	2.51289	2.0115	1.992	3.00717	2.79437	2.97403	2.53327	1.84463	1.74797	1.95737	1.69324
5730416F02Rik	1.69935	2.58155	2.24483	3.11971	2.41751	2.86186	1.45138	2.37286	0.97713	1.22545	1.16911	1.86155	1.75091	2.19472	1.00614	1.39511	2.8173	2.91858	2.81498	2.96015	3.15299	3.33656	3.27917	3.53143
9030619P08Rik	2.44745	1.83197	2.78632	2.08456	0.165333	0.727961	1.89037	1.37588	0.755097	0.593223	-1.08658	-1.17691	-0.544571	-0.083633	-1.19397	-0.986791	4.79457	4.74485	4.75837	4.76956	2.63514	2.57502	2.83273	2.82108
AA467197	6.16413	5.71817	6.27926	6.22514	1.56718	1.32823	5.67466	5.35221	4.71928	4.91229	5.00867	4.61638	1.20426	0.830137	0.782139	0.792466	8.58572	8.36981	8.43434	8.37993	1.6101	1.47459	1.50657	1.19674
Abhd14a	0.183845	1.21722	0.678301	1.01688	0.851124	1.01893	-0.000691153	0.511301	-0.381984	-0.241229	0.0253916	-0.000214887	0.504344	0.877418	-0.448955	-0.213933	1.55601	1.69692	1.69294	1.87923	1.99486	2.06511	2.06891	2.35927
Acsl5	0.365558	1.05172	1.30158	1.63534	0.537307	1.47663	0.235261	0.694189	-0.254149	-0.201395	-0.395774	0.0512383	0.124272	0.879531	-1.03944	-0.471432	2.82755	2.63073	2.58793	2.17509	2.42831	2.01266	2.12242	2.03828
Adap1	2.23145	2.49384	2.96572	2.09527	2.77653	2.02417	1.842	1.99166	1.19703	1.0799	1.35319	1.10695	2.15169	1.45011	1.40381	0.750404	2.63048	2.68259	2.878	2.80018	2.49345	2.31263	2.88837	2.91496
AI662270	1.53573	1.55139	1.41687	1.82894	1.18414	1.5104	1.29953	1.52801	1.05586	0.622321	1.32694	0.630559	1.64463	1.67132	1.39496	1.20499	2.36831	1.96005	2.40309	2.00953	2.26621	1.41904	2.17958	1.95026
Anp32e	1.23068	1.12931	1.55232	1.3257	1.31654	1.41534	0.979438	1.12541	0.876813	0.447745	0.870183	0.652218	1.38466	1.29672	1.11924	1.13316	2.61381	2.34178	2.42829	2.266	2.15859	1.83373	2.2996	2.14675
Anxa4	2.98153	2.56492	2.96387	2.90177	2.60256	2.1377	2.68936	2.19157	2.25889	1.73569	2.08327	1.70662	1.90547	1.40992	1.71073	1.17008	4.59297	4.25388	4.26686	4.14789	3.45045	2.99715	3.2997	3.37284
Apitd1	2.82535	2.13831	2.20654	1.74275	2.8047	2.46368	2.6672	2.27999	2.20525	1.31953	1.7348	1.08734	2.77086	2.47629	2.31166	1.87318	3.29639	3.03389	2.58355	2.90168	1.95502	1.42753	1.99313	1.7121
Arhgdig	1.35877	2.69783	1.47042	2.61932	0.136926	1.4198	1.02448	1.83206	0.825139	0.749509	0.0423171	0.157109	0.180581	0.535267	0.0213562	0.102317	4.228	3.89485	4.11765	4.09495	2.17179	1.91674	2.33352	2.40097
Banf1	0.693777	1.01883	0.684605	1.18171	0.556569	1.02045	0.362255	0.907376	0.0192832	-0.102729	0.191752	0.476034	0.458458	0.84111	-0.0596577	0.257157	1.87289	1.86512	1.99433	2.13962	1.54085	1.44407	1.64041	1.63545
Batf3	3.52677	4.36798	4.38575	4.13911	2.4981	2.65762	2.94254	3.26149	1.50336	1.65301	0.812075	1.4908	1.5247	1.76459	0.236605	0.4555	4.97749	4.8059	5.13878	5.14601	2.62786	2.46899	2.86641	2.909
BC068157	3.43993	1.82164	3.0016	1.00837	2.69009	1.91274	2.74284	1.14945	1.17496	0.32183	0.700179	-0.185153	2.14002	1.8386	1.00631	0.205617	2.2261	1.95914	2.06644	1.90701	1.24859	1.08771	1.34801	1.0669
Bcap29	0.0722872	1.3914	0.700541	1.41403	0.127972	1.55136	-0.0857287	1.06847	-0.470317	-0.284527	0.175413	0.544899	-0.0745442	1.07945	-0.597684	0.0541903	2.40453	2.39131	2.22709	2.23321	1.36971	1.09211	1.43359	1.16195
Bcl7c	1.41504	1.54017	1.57406	1.49317	1.64021	1.08473	1.2045	1.07964	0.559275	-0.055639	0.105973	0.114998	1.18383	0.730776	0.280314	-0.515006	2.56891	2.46713	2.80137	2.80634	2.8759	2.7794	3.01848	3.09552
Car12	-1.45921	1.86802	-0.723263	1.74831	-1.83673	2.07618	-1.08757	1.11068	-0.142946	0.596949	-0.397918	0.471819	-1.47702	1.16277	-0.278764	0.641285	1.96587	1.88827	1.98747	2.11911	1.79121	1.71387	2.02303	1.97515
Ccdc167	1.46299	1.20623	1.776	1.3782	1.37159	1.11541	0.988441	1.20549	0.973957	0.441107	0.854228	0.412153	1.43707	0.878033	0.520876	0.122545	3.75335	3.56362	3.77189	3.68584	3.47039	3.07187	3.44244	3.39445
Cdk6	0.968998	1.75541	1.68189	2.0605	0.875077	2.1306	0.970641	1.51334	0.320178	0.419362	1.20247	0.735798	0.652058	1.35082	0.483415	0.737183	3.72261	3.31496	2.94873	3.17172	3.12059	2.77492	2.52719	2.6419
Cdkn2a	4.93947	5.28588	4.43352	5.73533	4.04046	5.10375	4.40008	5.25007	4.31414	4.04597	4.28175	5.08312	3.55254	4.81517	3.12553	4.83418	6.03165	5.58225	6.10815	5.72537	4.93715	4.59725	5.05533	4.83606
Cdkn3	4.68326	3.58831	4.36806	3.36907	4.89723	3.18302	4.71213	3.55308	4.04449	2.93058	3.99156	2.59172	4.74169	2.80421	4.27824	2.82622	3.56439	3.87004	3.15229	3.61779	1.66701	1.61782	1.7771	1.69352
Cenpa	3.40228	2.37881	3.02815	2.10903	3.3269	1.86011	3.15858	2.20268	3.18772	1.45487	2.19346	0.499266	3.32935	1.62005	3.19871	1.24322	3.5665	3.35258	3.38681	3.36336	2.97045	2.60202	2.94945	2.72903
Cenpm	2.37253	1.92023	2.17276	1.73874	2.71496	2.22338	2.19099	1.80374	2.0845	0.824102	2.1499	0.985965	2.88942	1.89244	2.30179	1.51963	3.74097	3.51327	3.42505	3.40609	2.73472	2.66182	2.67856	2.73755
Cenpv	0.585242	1.23157	1.12813	1.36315	0.69239	1.38418	0.289178	0.838972	0.150941	0.46961	0.17529	0.249145	0.382983	0.758093	0.062646	0.167336	2.1166	2.21999	1.98092	2.32689	1.44122	1.33705	1.20683	1.40956
Cetn4	2.93377	3.00038	2.64313	3.0083	2.01098	2.72104	2.73754	2.98523	2.61983	1.99253	2.39523	2.34961	1.68778	2.19783	1.22845	1.79573	4.88984	4.60467	4.60601	4.28674	3.25765	3.0672	3.3633	3.25755
Chchd6	2.1719	2.03496	1.98979	2.05385	2.5298	2.39002	1.78413	1.86328	1.56123	1.28837	1.05993	0.911344	2.61363	2.33925	1.84111	1.93695	3.8021	3.55498	3.48266	3.82447	3.66695	3.62271	3.22442	3.64537
Cks1b	4.26008	3.85299	4.14562	3.97184	4.30219	3.42223	4.10534	3.71926	4.18372	3.08088	3.98039	3.18376	4.29224	3.37672	4.10899	3.02171	5.08994	4.95077	5.06592	5.03803	4.84817	4.46507	4.8924	4.66397
Coa5	0.237668	1.10122	0.43081	1.14298	0.191108	1.05616	0.1324	1.0667	-0.278781	0.148673	-0.250066	0.378646	0.0235475	0.790198	-0.378884	0.305219	1.63591	1.43015	1.38963	1.23776	1.66154	1.22761	1.69921	1.62936
Coro2a	1.8647	2.16122	3.03475	3.00325	1.08296	0.690028	1.87063	1.7681	1.30876	0.503323	2.26858	1.48932	0.783376	0.670636	0.199363	0.23626	4.34354	4.04636	3.80017	3.9807	0.955181	1.05106	1.02295	1.1557
Crtap	0.221107	1.53049	0.639834	1.5551	0.5514	1.81742	-0.0320192	1.38258	-0.411349	0.465146	-0.62003	0.439323	0.0522769	1.40059	-0.599601	0.57679	1.96664	1.96659	2.06807	1.89398	2.16505	2.04987	2.27133	2.2768
Cst7	2.44398	2.77326	2.74958	3.35999	2.67992	3.48443	2.02377	2.48924	1.44655	1.37505	0.505334	1.00147	2.2087	2.82595	1.04305	1.73525	4.09584	3.94704	4.30148	4.17193	4.75019	4.54976	4.89061	4.82638
Ctla4	5.33689	3.20053	2.48688	2.07718	3.21129	1.22351	4.72344	2.01736	3.98115	1.41735	0.439654	-0.0463296	2.83014	0.77684	2.46453	0.485261	3.69451	3.53318	3.36688	3.60068	1.72055	1.2575	2.02492	1.6803
Cyb561	2.08912	1.39079	2.07345	1.2094	2.74276	1.50859	1.5092	0.889358	0.688575	0.425911	0.240322	-0.036367	1.7815	0.735086	0.769626	-0.0676359	4.09432	3.96934	3.80004	3.90615	3.70709	3.2524	3.43769	3.50674
Cyp11a1	0.00281527	1.16861	0.145461	1.39757	2.11917	4.61336	-0.302933	0.980565	-0.377483	0.289845	-0.397154	0.14483	1.55562	3.75518	1.043	2.52908	1.45425	1.2666	1.12703	1.25588	4.88953	4.75737	4.53524	4.7109
Cysltr1	3.11661	2.94372	2.58876	2.13054	3.61263	2.91837	2.51653	2.03092	1.15304	0.860542	0.594334	0.170379	2.70898	2.4558	1.01506	2.11683	4.38126	4.16296	3.70428	4.03761	3.2177	3.06018	2.94288	2.82103
Ddx1	0.866507	1.65535	1.12349	1.9324	0.881453	2.05706	0.894138	1.72051	0.311995	0.963371	0.137819	1.20019	0.527113	1.68368	0.107035	1.21888	1.48825	1.82901	1.25413	1.81013	0.532862	0.442296	0.1462	0.464024
Dkkl1	2.4065	1.63644	2.24136	1.65427	2.65637	1.54937	1.76121	1.34394	1.16874	0.98056	0.832776	0.937935	1.93938	1.31593	1.21651	1.30604	3.18249	3.19029	3.30696	3.43945	2.91786	2.91431	2.88907	3.16075
Dnajb11	0.643392	1.52368	0.688605	1.55059	0.380702	1.83626	0.561502	1.21814	0.327029	0.661462	0.210905	0.862435	0.0733471	1.292	-0.0838612	0.702345	1.2002	1.58195	1.41778	1.71257	0.182167	0.496723	0.554516	0.983113
Dnph1	3.6899	4.63587	3.56073	4.82933	3.73384	4.28985	3.46209	4.52346	3.3364	3.14948	3.5504	3.64264	3.41336	3.87979	2.88272	2.94316	5.27504	5.16613	5.05103	5.04465	3.4603	2.76289	3.08809	2.96737
Dpagt1	0.520767	1.54639	1.08645	1.50389	0.690852	1.48368	0.126762	0.974116	-1.06789	-0.646592	-1.12142	-0.424808	0.0113061	0.981802	-1.72394	-0.816058	1.92865	1.94765	1.93492	1.78576	1.04593	0.883384	0.996976	1.14328
Dtymk	0.9825	1.23913	0.979741	1.34741	0.743865	1.36254	0.790222	1.16959	0.744504	0.469917	0.435653	0.477982	0.673279	1.17904	0.410318	0.693343	2.20813	2.10391	2.21142	2.17774	1.63832	1.36923	1.73504	1.6925
Eif5a	1.59277	2.40951	1.55704	2.55825	0.462218	2.5699	1.59836	2.16394	1.48924	1.76191	0.529017	1.50884	0.180476	1.96352	0.358935	1.66073	2.92137	2.92562	2.81158	2.94855	2.34411	2.34647	2.3305	2.37008
Eif5al3-ps	1.81439	2.5968	1.81528	2.81925	0.590816	2.77358	1.86037	2.47785	1.83568	1.83929	0.77724	1.62067	0.656742	2.29754	0.802417	2.11354	3.80182	3.70414	3.68885	3.69065	3.21731	3.08382	3.12257	3.16999
Emilin2	2.67969	3.20729	2.91211	2.85611	1.17973	1.57305	1.88818	1.98935	0.66282	0.913902	0.829524	0.494361	0.447241	0.921083	0.213954	-0.0606972	5.20141	5.51326	5.09715	5.06502	1.92701	3.61103	2.0631	1.99338
Enkd1	4.38111	3.42293	4.30892	3.05801	3.59053	2.62697	4.29686	3.30235	3.7659	2.82299	3.26746	1.71337	3.52811	2.41823	2.96691	1.70292	3.92667	3.71728	3.80797	3.99539	3.42636	3.10938	3.34883	3.2562
Eps8	2.89611	3.77085	2.47539	3.02221	1.18303	1.3259	2.64952	3.70948	1.94129	2.02077	1.73	1.89491	0.706185	0.908215	0.596931	0.625137	4.48127	4.30719	4.0608	4.43998	0.697603	0.188574	0.385089	0.856267
Ergic1	0.304276	1.28487	1.0358	1.34888	0.597004	0.933141	0.381371	1.17334	0.0864114	0.570423	0.107243	0.496131	0.265737	0.431105	0.0715994	-0.154653	3.04664	3.10268	2.94291	3.09015	2.31529	2.3665	2.13306	2.4587
Ergic2	0.878478	1.24834	0.581965	1.28136	0.576527	1.35311	0.80177	1.27001	0.502107	0.589292	0.00187213	0.501058	0.389965	1.17045	0.159473	0.802912	1.92713	1.62347	1.51958	1.66259	1.0208	0.819264	1.18733	1.02284
Esm1	3.46624	2.14961	2.7995	3.17318	0.230211	1.50757	2.57403	1.22527	1.10041	0.534208	1.43153	0.669568	-0.0493115	0.373822	-0.130106	0.129466	5.52356	5.12292	5.63852	5.1726	0.472393	0.415452	0.390529	0.84559
Fam20a	3.25988	1.95296	3.2131	1.64135	1.9579	0.24405	2.59114	1.04716	1.36116	0.448875	1.05086	0.231435	0.800729	-0.200053	0.126862	-0.0837502	4.57369	4.71997	4.62844	4.901	1.80096	1.98915	2.29569	2.45637
Fam64a	5.57932	2.76431	5.30098	1.97082	6.06416	2.00775	5.42604	2.4815	5.1066	1.88434	4.75657	0.96977	5.87665	1.87353	5.2295	1.28626	3.3559	3.53469	3.61215	4.09221	1.75331	1.59575	3.12114	3.53557
Fam92a	2.53174	2.31876	2.12577	1.84478	2.09905	1.96172	2.27382	1.99459	1.56613	0.791486	1.13676	0.544718	2.07459	1.46596	1.26625	0.609019	3.10003	3.11582	2.68952	3.14629	1.34055	1.075	1.16982	1.81525
Ffar2	4.20428	3.10441	2.14402	1.88338	0.0116155	1.81853	3.08319	2.22347	1.05133	1.03552	0.0369857	0.579686	-0.268441	0.76837	-0.288685	0.267977	4.36442	4.04667	4.2221	4.1577	0.0134326	-0.0947123	0.0841672	-0.0798778
Fkbp2	1.43566	1.3621	1.76919	1.51386	1.75818	1.22962	0.974597	1.0726	0.771896	0.315593	0.711635	0.606462	1.50702	1.08433	1.12814	0.970242	2.34478	2.69833	2.63708	2.85965	2.16964	2.3508	2.31184	2.68604
Galk1	1.61918	1.4217	1.9236	1.68774	0.570829	1.45341	1.39574	1.10766	0.664681	0.46453	0.758818	0.503794	0.324321	0.890864	-0.0546266	0.0115829	1.88983	2.29804	1.92232	2.31648	0.651327	0.982485	0.771686	0.679981
Gap43	1.10924	1.17088	1.2386	1.11009	0.291853	0.517898	0.902862	0.78209	0.451906	0.326214	0.124966	0.105938	0.071428	0.202203	-0.0123445	0.156287	4.00779	3.13275	3.65097	3.70835	2.48784	1.89412	2.46105	2.46705
Gatad1	0.83912	1.24422	0.87082	1.1868	0.519856	1.31193	0.431679	1.19237	0.241368	0.0100679	0.0685775	0.453273	0.298473	0.975198	-0.0505673	0.134979	2.16947	1.89564	2.02346	1.9689	1.37086	1.05816	1.31813	1.37674
Gins2	4.29801	3.98113	3.38332	3.54402	3.69281	3.78451	4.27671	4.03345	4.23258	2.90715	2.9737	2.32392	3.72961	3.44852	3.73241	3.34147	4.86993	4.62757	4.34559	4.60546	2.85451	2.56053	2.73662	2.90702
Gpm6b	3.01033	1.93503	2.56103	1.98452	3.36804	2.43391	2.21208	1.16526	1.49125	0.498633	2.10683	0.905308	3.27624	1.59746	2.19868	0.610647	5.03357	4.57705	4.60391	4.33465	4.80137	4.33922	4.86842	4.41956
Gstt1	3.95562	3.38411	4.12649	3.39824	0.789699	0.864809	2.7647	2.6388	2.08914	1.23862	0.527122	0.810603	0.333999	0.0243407	0.0903111	0.0430982	5.33945	5.0948	5.11416	5.08651	0.387462	0.25687	0.348697	0.232359
Gstt2	0.673686	1.0041	1.15901	1.4218	0.61405	1.61497	0.263087	0.875235	0.027513	-0.217077	-0.0150485	-0.117014	0.193618	0.889677	-0.441109	-0.251047	1.69864	1.66148	1.66169	1.83816	0.702115	0.888814	0.978086	0.891051
Gzma	6.54861	6.13416	5.88832	5.89514	3.34902	3.5402	6.00445	5.72179	5.75193	5.08369	3.12565	2.70407	2.81889	3.1625	2.57852	3.01332	7.3433	7.16638	7.53006	7.31155	4.63648	4.42365	4.73557	4.86927
Gzmb	3.20079	5.0376	4.86726	5.80323	0.0542593	2.2421	2.44417	4.22355	1.01485	2.28125	0.785685	2.75975	-0.777796	1.08177	-1.84815	-0.235561	6.22564	6.26833	6.42089	6.30025	4.08205	3.91712	4.15376	4.02628
Gzmc	1.83064	1.99085	1.95293	2.3632	-0.0997291	0.124742	1.42103	1.3653	1.51869	0.639312	-0.574815	-0.261139	-0.587381	0.0828616	-0.869644	-0.272952	3.42415	3.04096	3.59207	3.49568	2.69918	2.38451	2.58719	2.70674
H2-Ab1	2.48835	1.60653	2.28946	1.69188	2.80335	2.79878	2.13339	1.01311	1.00044	0.531849	0.305368	0.184051	2.34013	2.25877	1.56583	1.5806	2.12809	2.17611	2.288	2.13364	3.06192	2.98678	3.17629	3.18349
Hdgf	1.03147	1.72117	1.29242	1.74851	0.892522	1.37724	0.825423	1.58951	0.445069	0.38213	0.490403	0.514256	0.817341	1.22423	0.44885	0.67417	2.17717	2.14666	2.25732	2.39935	1.63398	1.34845	1.56543	1.71908
Hmgn3	2.89169	2.95862	2.32425	2.76388	2.9789	3.24783	2.71369	2.98448	2.48485	2.10158	1.58114	1.82633	2.72224	2.84149	1.96282	2.64153	3.7652	3.30706	3.17401	3.11629	3.00662	2.70487	2.9974	3.07327
Ifitm1	5.21679	4.76816	5.07178	4.77354	0.206329	0.553321	4.85061	4.58387	4.6182	4.15433	3.58354	2.82341	-0.0116756	-0.116002	-0.312659	-0.0309375	6.60147	6.38363	6.91591	6.62909	2.31312	2.21503	2.36116	2.10284
Ifitm2	4.33827	4.10868	4.4182	4.30139	2.54804	2.12327	3.74948	3.86215	3.38207	3.16605	1.68972	1.39527	2.07934	1.7417	1.29464	1.30513	6.21216	6.18186	6.358	6.32789	4.57202	4.57986	4.51593	4.64122
Ifitm3	4.00019	4.05139	4.12874	3.95592	0.153674	0.768519	3.56389	3.73066	3.46218	3.12321	0.373459	0.31602	0.0237989	0.0828254	0.0294696	-0.273593	6.23091	6.04547	6.45036	6.17337	2.85711	2.39218	2.68394	2.5565
Ift57	1.26998	1.75685	1.40017	1.81007	0.575625	0.905721	1.10783	1.45167	0.272781	0.220393	0.420689	0.2084	0.219412	0.364663	-0.301202	-0.267084	2.27435	2.07719	1.77943	1.79174	0.781772	0.444855	0.576276	0.365782
Il18r1	2.16734	1.09659	2.25599	1.52141	-1.68105	-2.17045	1.55686	0.32555	-0.13885	-0.786549	0.0759313	-1.29976	-2.02189	-2.42087	-2.61219	-2.54002	2.40003	2.22446	2.00935	2.19377	-1.14998	-1.38918	-1.2907	-1.32074
Ino80c	1.28509	1.91054	0.883094	1.67671	0.305727	1.45979	0.869083	1.9098	0.438711	1.15574	0.0151115	0.799462	0.162637	1.4013	-0.119267	1.06495	2.61632	2.20557	2.33396	2.22217	1.44196	0.941763	1.4548	1.28522
Iqgap3	4.15007	2.62451	4.02866	2.27143	4.9011	2.4154	4.00993	2.25215	3.54067	1.42304	3.47785	1.38198	4.62566	2.06683	3.82326	1.58215	2.99813	3.38446	3.03063	3.69704	2.32364	2.50957	2.12291	2.63265
Itgb1	1.73891	2.328	1.96794	2.44012	1.33602	2.01628	1.59227	2.09743	1.14355	1.04478	1.49748	1.31124	1.05732	1.23502	0.632169	0.574445	3.70495	3.71577	3.59953	3.73484	2.91046	2.63597	2.94324	2.84216
Kctd17	2.5276	2.35397	3.06735	2.17758	2.20106	1.72034	2.43449	2.20363	2.20411	1.69929	1.96291	1.32921	1.91779	1.42298	1.3762	0.823853	4.26383	4.21927	4.23757	4.4093	3.40714	3.21902	3.21899	3.04182
Lgals3	5.35592	5.63562	5.61297	5.82711	3.74955	3.33441	5.08001	5.36384	5.06911	4.8314	5.51252	4.91196	3.23129	2.75752	3.08374	2.50666	6.98141	6.93637	6.8431	6.84647	3.84594	4.20198	3.62081	3.95621
Lgals7	1.54964	1.82109	0.60774	1.15751	3.01903	3.77975	0.998513	1.04352	0.689339	0.51604	-0.351368	0.0478425	2.45202	3.01129	1.82367	2.73714	2.31442	2.40808	2.14061	2.25415	4.50913	4.64558	4.33775	4.68351
Lsm3	1.1105	1.23667	0.705917	1.13794	0.939964	1.31224	0.862596	1.28651	0.562114	0.391319	0.109294	0.129802	0.666968	1.13574	0.238477	0.785342	1.3863	1.44471	1.33729	1.62455	0.361307	-0.0335473	0.295373	0.571563
Lsr	1.70674	1.37506	1.98771	1.53344	2.09256	1.70209	1.08524	0.92011	0.545629	0.454843	1.18089	0.880057	1.43546	1.21659	0.814318	0.794735	1.89443	2.33541	2.1812	2.58213	2.04977	2.19778	2.03545	2.50832
Ltb4r1	4.36692	2.83127	3.92249	3.50376	3.54297	1.53979	3.65438	2.36953	2.32539	1.79911	2.1352	1.2559	2.5146	1.78216	1.5153	0.901158	5.50198	5.90815	5.67302	5.93863	2.48859	3.11618	2.61041	3.17728
Ly6a	2.18139	1.65615	2.89799	1.84668	-0.100227	0.220786	1.63397	1.10581	0.391914	0.378245	-1.41899	-1.73372	-1.20171	-0.599621	-2.76587	-2.04271	3.5125	3.67897	3.65675	3.74689	1.50696	1.43276	1.69891	1.68797
Ly6g	2.06477	1.62977	2.97791	2.29247	-0.191339	0.57445	1.75178	1.23494	0.34999	0.247351	-0.684312	-0.840676	-0.343086	0.0631294	-1.44179	-0.903868	4.97911	4.80214	4.952	4.63481	2.76822	2.56674	2.735	2.80352
Mlkl	2.41674	2.18264	2.5021	1.94891	1.1109	1.72641	1.84575	1.80845	0.629555	0.765588	0.300632	0.406209	0.48313	0.829199	-0.149027	0.080408	4.08728	3.86063	3.81598	3.84675	1.10413	1.1714	1.12885	1.12688
Mnd1	3.05063	3.25713	2.22166	2.81634	2.82422	2.90289	2.89237	3.0903	2.7065	2.27668	2.11121	1.56921	2.45918	2.278	2.20539	1.75446	4.31004	3.87788	3.69412	3.84326	2.56534	2.37188	2.14318	2.2265
Myef2	1.24769	1.66085	1.00839	1.44858	0.932368	1.22056	1.22979	1.65857	0.928451	0.978347	0.336996	0.6167	0.837729	1.10463	0.390247	0.650212	2.12857	2.14526	1.81207	2.11834	1.38591	1.41944	1.09701	1.25278
Ndufb8	1.35291	1.41909	1.16064	1.28361	1.21295	1.13613	0.903964	1.29526	0.497021	0.594191	0.333689	0.337342	0.947598	1.08372	0.266821	0.490804	1.01941	1.50616	1.12965	1.58491	0.234178	0.732626	0.0757996	0.472457
Neil3	4.69501	3.38074	3.89739	2.73175	5.12831	2.90008	4.60031	3.096	3.99427	2.17298	4.29078	1.69683	5.09001	2.70359	4.46327	1.8896	3.97515	3.73715	4.16124	4.2356	3.50157	3.35522	3.95372	4.16611
Nmral1	1.72043	1.08461	2.02221	1.08907	2.21779	1.15012	1.23089	0.769024	0.506955	0.00903176	0.0818504	-0.586022	1.7657	0.774822	0.235588	-0.465003	1.54048	1.92798	1.7659	1.79812	0.518448	0.32296	1.14355	0.746959
Nudc	1.30624	1.88366	1.26769	1.78474	1.17271	2.03745	1.31896	1.81087	1.07795	1.2335	0.555321	1.04708	0.779071	1.50745	0.671873	1.27625	1.97503	2.2312	1.72046	2.17575	0.613719	0.665757	0.666294	1.12562
Nudcd2	0.6284	1.42214	0.791235	1.65656	0.356499	1.5696	0.716427	1.44079	0.617743	0.438318	0.313209	0.395023	0.252329	1.20152	0.376668	0.85212	2.10057	1.99411	1.73756	1.97453	1.29695	0.977244	1.30846	1.18314
P2ry14	2.11301	1.00504	1.4171	1.07125	-0.108113	-0.674619	1.30588	0.478776	-0.0812831	-0.00903548	-0.613664	-0.494854	-0.720137	-0.904065	-0.951027	-0.961641	2.7856	3.00818	2.61723	2.92337	-0.373723	-0.38764	-0.497203	-0.411339
Pa2g4	1.03754	1.75277	0.734028	1.55072	0.628273	1.79145	0.853299	1.47231	0.619586	0.662416	0.0742657	0.476915	0.530975	1.54691	0.345231	0.888425	2.8926	2.66271	2.53599	2.56564	1.92991	1.45057	1.89252	1.7868
Parl	0.134001	1.10715	0.320882	1.25551	0.252343	1.38001	0.0569159	0.914157	-0.173094	0.238695	-0.336076	0.411069	-0.00777373	0.848926	-0.356758	0.430351	1.36077	1.3388	1.00663	1.2619	0.766651	0.554328	0.750699	0.768932
Pfas	-0.0882523	1.31295	0.682284	1.64946	0.177492	1.67718	-0.0575819	1.23919	-0.282984	0.245219	0.356873	0.691678	0.463497	1.64833	0.189982	0.775862	2.09124	2.05235	1.82615	2.14675	1.87981	1.38144	1.74052	1.66567
Pfdn1	0.967974	1.189	0.956052	1.07017	0.884815	0.776452	0.652154	1.19453	0.43466	0.40495	0.549863	0.451563	0.826352	0.94952	0.394427	0.784078	2.26817	2.15516	2.21182	2.24144	1.58883	1.1977	1.58699	1.73977
Phb2	0.512524	1.37082	0.488719	1.34104	0.346528	1.62995	0.445531	1.06839	0.379997	0.537656	-0.44727	0.390028	0.20317	1.17716	0.0926105	0.698415	1.42332	1.55633	1.3452	1.52094	0.487636	0.565835	0.454298	0.724355
Pkig	4.11692	3.41788	3.17524	2.89133	3.87672	3.17169	3.57537	3.17132	2.63788	2.45151	1.94686	1.52209	3.38557	2.69322	10.4303	2.10327	5.91262	5.42416	5.78123	5.6333	5.34233	4.9873	5.51231	5.47318
Plp2	2.84737	2.43438	2.6721	2.6155	3.5419	2.5706	2.66512	2.29798	2.61471	1.75494	1.91342	2.01482	3.28845	1.96831	2.91193	1.9928	3.58718	3.49932	3.31412	3.44843	4.10882	4.1206	4.03202	4.07037
Pole3	2.16456	2.65789	1.90577	2.81816	1.38534	2.44852	1.97495	2.70721	1.68727	1.99594	1.40266	2.14182	1.47956	2.41158	1.29512	2.22107	3.01024	2.87471	2.8533	2.98281	2.52541	2.02817	2.41987	2.40548
Prmt1	0.0875356	1.03944	0.537983	1.12031	-0.509457	1.45143	-0.397939	0.683975	-0.793554	-0.965973	-0.969077	-0.25744	-0.210303	0.933043	-0.534326	0.286131	1.7508	1.71527	1.61434	1.62962	0.855456	0.826587	0.877309	0.950961
Procr	1.54849	2.74408	0.835577	1.37531	0.323684	0.494352	1.31438	2.08411	0.641227	0.847096	0.140644	0.254155	0.160207	0.395288	0.0638722	0.244191	3.07544	2.77681	3.10707	3.02784	0.218017	0.383867	0.468324	0.477217
Pros1	2.09933	1.30758	1.69449	1.40618	4.11095	4.26886	1.73952	1.06236	1.25594	0.521309	1.54327	0.74263	3.59817	3.2806	3.31392	3.32487	3.423	3.30013	2.76928	2.92233	5.24533	5.0759	5.14572	4.83751
Psmb2	1.51446	1.63047	1.27423	1.82134	0.943621	1.3297	1.12433	1.66488	1.05427	0.888529	0.522564	0.873258	0.887733	1.52881	0.674008	1.38424	2.32072	2.39291	2.39282	2.33386	0.617347	0.887387	0.430281	0.776129
Psmc3ip	2.13363	2.45282	2.06962	2.53548	1.4997	2.4908	1.9522	2.67366	2.01668	1.47606	1.80531	1.66973	1.70657	2.50451	1.54619	2.08989	2.25525	2.54247	2.1546	2.74267	0.524909	0.644694	0.738765	0.826147
Ptpmt1	0.790263	1.30554	0.939037	1.29541	0.343591	0.778443	0.298319	1.02136	-0.534724	-0.380509	-1.3327	-0.469936	-0.0690488	0.0276884	-1.62841	-1.58043	1.79542	1.63919	1.78545	1.80115	0.976846	0.713609	0.90816	1.08501
Pusl1	-0.948773	1.10534	-0.176052	1.44185	-1.16864	1.79945	-0.980466	0.770827	-0.814175	0.0679186	-1.28858	0.31448	-1.23612	1.10414	-1.12757	0.25789	1.29755	1.12499	1.09463	1.21596	0.938395	0.72508	0.936514	0.976475
Rabl5	1.50836	1.21374	1.10054	1.6622	1.3263	0.835546	1.07185	1.2677	0.509015	0.27447	0.275606	0.328928	0.765927	0.649764	-0.0573927	0.249075	2.60885	2.42079	2.49327	2.75321	1.92915	1.54038	1.99047	1.79764
Rasl2-9	1.65381	2.10321	1.71132	2.4626	1.10893	2.09735	1.42542	1.93357	1.37898	1.20259	1.18894	1.60221	1.3864	2.01854	1.26767	1.82587	2.95956	2.92967	2.6828	2.5183	2.31873	2.08161	2.00825	2.20361
Rcn1	0.224668	1.00396	0.794842	1.29182	0.936206	0.994781	-0.19367	0.541107	-0.941594	-0.442856	0.53228	0.638178	0.389616	0.701407	-0.369749	-0.549789	1.26218	1.18148	1.08711	1.23356	2.03841	1.54557	2.07492	2.02772
Rnaseh2b	1.50508	1.20604	1.75635	1.09829	1.59627	1.02457	1.10937	1.14488	0.441196	0.186774	0.729536	0.137405	1.54804	1.02936	0.623722	0.395524	1.31697	1.63623	0.904062	1.9562	0.0722993	-0.000574086	0.270025	0.472637
Rpa3	1.89816	1.64827	1.61799	1.64421	1.89481	1.34763	1.79188	1.57072	1.4595	0.692623	1.26286	0.555174	1.71238	0.949668	1.51308	0.414642	2.70282	2.61316	2.55608	2.50755	2.56781	2.27755	2.52992	2.31381
Rwdd1	0.773438	1.43592	0.758715	1.48037	0.587456	1.273	0.701916	1.3852	0.783374	0.676477	0.484978	0.762473	0.537285	1.16782	0.363179	0.882124	2.42042	2.43219	2.23145	2.29454	1.85203	1.77517	1.72344	1.84808
Serpinf1	3.33961	3.65508	2.55623	2.99121	2.58214	3.23812	2.49485	2.76243	1.58738	1.53881	0.332554	0.560408	1.7888	2.29459	1.17098	1.14103	5.20912	5.0697	5.29531	5.31515	3.63069	3.58805	4.11994	4.47743
Shmt2	0.661079	1.63669	0.777095	1.53606	-0.194348	1.71371	0.880986	1.14435	-0.0482395	0.778158	-0.410442	0.531351	-0.307269	1.27046	-0.741098	0.578373	2.02747	2.12672	2.10953	2.05817	1.96427	1.89207	1.83843	1.93396
Slc35b1	0.364807	1.20428	0.712897	1.25944	0.191008	1.33728	0.329474	0.78478	-0.131064	-0.0650259	-0.293032	-0.0535006	0.0189751	0.801101	-0.336863	0.0127273	1.85409	1.63194	1.92459	1.69171	1.48563	1.15233	1.49653	1.45269
Slc39a4	2.92291	2.36714	2.52335	1.74337	2.11366	1.05862	2.23329	1.4268	0.814204	0.552444	-0.340388	-0.772129	1.26366	0.319786	-0.0210627	-0.642493	3.20211	3.28503	3.43307	3.42344	2.16591	2.3187	2.46336	2.59288
Slc39a8	2.68909	2.38766	2.76117	2.53255	2.00452	1.6851	2.33881	1.91027	2.12117	1.7099	1.43435	1.27251	1.82719	1.39209	1.89584	1.37785	4.95465	4.95794	4.67435	4.83723	3.22227	3.03052	2.82076	2.99646
Slc43a3	4.16333	3.71002	3.52293	2.80749	3.41098	2.21205	3.86102	3.33239	3.24042	1.91578	3.35062	1.86839	3.16029	1.96283	2.48937	1.15345	4.74259	4.2806	4.65357	4.33308	2.96308	2.63719	3.14849	3.19893
Smpd4	1.12336	1.39159	1.14562	1.27035	1.00594	1.39627	0.949755	1.31907	0.857739	0.743724	0.449285	0.462937	0.86235	1.18981	0.554598	1.02114	1.90184	1.73273	1.70198	1.68136	1.81751	1.42476	1.6777	1.62446
Soat2	3.7252	2.60163	3.40007	1.63312	1.44987	0.632199	3.29404	1.78981	1.14687	1.05193	0.934626	0.383498	0.262427	0.196383	-0.121197	0.00272099	3.31951	3.15938	3.01377	3.2242	1.10331	1.22695	1.44354	1.40841
Spc24	4.57295	3.97267	4.00552	3.88294	4.59678	3.9799	4.37704	3.97088	3.86583	2.63248	3.86995	2.87444	4.45041	3.6953	3.65425	2.94867	4.89979	5.04714	4.71893	4.71607	3.10778	2.91527	3.01129	3.32808
Specc1	2.53878	2.53519	2.95241	1.97915	2.91208	2.44925	2.54428	2.12753	2.6028	1.58282	2.35135	1.10444	2.75948	2.16037	2.48822	1.81113	3.28819	2.94351	2.50252	2.60108	2.02578	1.58209	1.63569	1.56671
Ssr2	0.860601	1.53537	0.651597	1.39581	0.975515	1.70602	0.79891	1.29207	0.679268	0.456604	0.0670658	0.241201	0.726626	1.34403	0.529301	0.957071	1.75284	1.77734	1.58651	2.02586	1.91638	1.82409	2.03643	2.06071
Stk19	1.16077	1.42737	0.76848	1.01735	1.12478	1.4439	1.13873	1.30197	0.537595	0.777413	-0.237102	0.353546	0.483461	1.00986	0.16448	0.600637	2.0563	1.78579	1.63274	1.81652	1.87037	1.6576	1.56601	1.63524
Stoml2	0.665738	1.1636	0.831403	1.18627	0.646053	1.143	0.440196	1.01533	-0.129776	0.0794979	-0.192231	-0.0117176	0.408438	0.995229	-0.201669	0.103153	0.81844	1.31305	0.831781	1.35207	-0.458637	-0.405225	-0.568661	0.0281836
Sulf2	1.22234	1.24341	1.20565	1.41782	-0.0677175	-0.0817054	0.991706	0.751452	0.226704	0.140875	0.0401069	0.0518468	-0.192804	-0.124652	-0.161745	0.0122505	3.77125	3.28957	3.29559	3.32154	-0.0659085	-0.0554641	-0.103181	0.0832811
Syce2	3.57544	2.92692	3.55699	3.1758	3.35904	3.19339	3.15881	2.68538	2.66101	2.10665	2.38185	1.99321	3.11517	2.80071	2.6566	2.26366	5.92522	5.84439	5.88911	5.85122	6.32157	6.1442	6.34912	6.30084
Tagln2	1.39557	1.27531	1.60124	1.58351	0.739689	0.744323	1.17041	0.935481	0.835374	0.268659	0.968357	0.596749	0.400068	0.0553085	-0.387319	-0.861932	2.36915	2.2648	2.11444	2.34994	1.16326	0.895622	1.17452	0.880284
Tbc1d19	2.29408	1.91057	1.75445	1.45475	1.73957	1.01717	1.97834	1.82283	1.46424	0.910229	0.802061	0.554347	1.25904	0.789998	0.505528	0.16418	2.59587	2.65333	2.06132	2.50046	0.674672	0.525096	0.814319	0.567943
Tceb2	1.16217	1.26994	1.13127	1.14582	1.15508	1.11609	1.03506	1.07585	1.1192	0.572366	0.552701	0.551062	0.905533	1.01722	0.668539	0.768509	2.16809	2.08735	2.15036	2.09899	2.27455	2.20162	2.30633	2.24083
Tcf4	1.90272	1.43015	1.39126	1.23392	1.56748	0.799487	1.7163	1.37084	0.905781	0.770159	0.533608	0.461476	1.22207	0.56897	0.576895	0.173384	2.2882	2.41743	2.02122	1.60324	1.10643	1.26493	0.529432	0.849264
Tfdp1	1.73064	2.19372	1.85058	2.14071	1.79681	2.51301	2.03352	2.00527	1.9932	1.1718	1.48425	1.1514	1.57734	1.82241	1.70411	1.32498	4.00325	3.81491	3.48836	3.61433	3.48857	3.15482	3.17129	3.20529
Thoc3	1.01606	1.30844	0.679245	1.4839	0.763142	1.84019	0.984785	1.39533	0.677634	0.706849	0.145203	0.733645	0.70194	1.39977	0.530305	1.10327	2.03387	1.47092	1.43524	1.57008	1.0268	0.279208	0.85206	0.548769
Timm50	0.99786	2.12336	0.980748	1.99679	0.828743	2.71966	1.05501	1.85895	1.04644	1.52462	0.295891	1.12476	0.773218	1.97516	0.694247	1.99535	2.22705	2.28225	1.88834	2.13247	0.965525	0.764287	1.05886	1.19974
Tk1	4.02487	2.23895	3.6105	1.59622	4.19047	2.35224	3.82684	1.88982	3.25186	1.49583	2.53225	0.626508	4.00744	1.95327	3.32797	1.189	4.19642	4.05385	4.06478	4.13717	3.41119	3.20925	3.8314	3.78503
Tmed5	0.386563	1.31241	0.329744	1.75762	0.00307417	1.06572	0.0148462	0.991157	-0.0427323	0.331459	-0.0835431	0.666928	-0.0221241	0.875549	-0.185493	0.303562	1.65951	1.41239	1.49405	1.40792	0.897324	0.35873	0.72075	0.361723
Tmem107	3.36763	2.61477	2.76669	2.29176	2.95162	1.87471	3.02601	2.35446	2.272	1.53738	1.97335	1.11153	2.57793	1.52593	1.75364	1.27168	4.43884	4.21506	4.35944	4.4068	3.96376	3.73164	3.9771	3.88324
Tmem109	0.878175	1.59775	1.47364	1.5353	1.07217	0.943091	0.805108	1.14031	0.493883	0.518625	1.2992	0.666156	1.05233	0.886815	0.697002	0.337817	2.29664	2.4251	2.45415	2.55799	1.82095	1.81224	1.93583	1.94336
Ubd	3.09095	3.28913	1.33629	2.43648	0.0731723	-0.153031	2.30332	3.09971	1.4842	1.74208	-0.0559813	0.0133319	-0.126774	-0.0881369	-0.243225	-0.157206	5.03509	5.15558	4.73831	4.93133	-0.110026	-0.036712	-0.112085	-0.133991
Ube2c	5.36015	5.40923	5.31807	5.39565	5.59662	5.41527	5.13616	5.24328	4.91291	4.18924	4.38166	3.43975	5.33737	4.9224	4.78705	4.30667	5.51744	5.70481	5.74068	5.78164	4.20513	4.15165	4.09219	4.2306
Ube2m	0.999143	1.17461	1.23515	1.40732	0.852522	0.90532	0.877129	1.12476	0.747526	0.456751	0.497833	0.46762	0.568343	0.611834	0.267243	0.102202	2.41745	2.32767	2.49199	2.59442	1.36073	1.52452	1.57849	1.7094
Vma21-ps	2.0847	2.46866	1.66365	2.30577	0.893691	1.98896	1.70981	2.38264	1.47261	1.76424	0.941952	1.53735	0.951292	2.05434	0.764329	1.76295	2.72611	2.78178	2.81301	2.9802	1.30059	1.46953	1.41506	1.6019
Znhit1	1.24231	1.2608	1.41892	1.22401	0.950107	1.10613	1.08458	1.16051	0.666783	0.412565	0.514126	0.310966	0.861396	0.888302	0.331922	0.133326	1.72326	1.81682	1.77423	1.93628	1.21838	0.971526	1.03367	1.03274

## Sheet: Flavopiridol + JQ1
mgi_symbol	Th1_DMSO_6hrs_US	Th1_DMSO_6hrs_RA	Th1_DMSO_24hrs_US	Th1_DMSO_24hrs_RA	Th2_DMSO_6hrs_US	Th2_DMSO_6hrs_RA	Th1_50nM_JQ1_6hrs_US	Th1_50nM_JQ1_6hrs_RA	Th1_500nM_JQ1_6hrs_US	Th1_500nM_JQ1_6hrs_RA	Th1_500nM_JQ1_24hrs_US	Th1_500nM_JQ1_24hrs_RA	Th2_50nM_JQ1_6hrs_US	Th2_50nM_JQ1_6hrs_RA	Th2_500nM_JQ1_6hrs_US	Th2_500nM_JQ1_6hrs_RA	Th1_1uM_flavop_6hrs_US	Th1_1uM_flavop_6hrs_RA	Th1_10uM_flavop_6hrs_US	Th1_10uM_flavop_6hrs_RA	Th2_1uM_flavop_6hrs_US	Th2_1uM_flavop_6hrs_RA	Th2_10uM_flavop_6hrs_US	Th2_10uM_flavop_6hrs_RA
1110032F04Rik	-0.819073	1.98227	-0.402569	2.24187	-0.434314	2.50109	-1.24076	1.78286	-1.76779	0.0401721	-1.35119	0.842472	-0.999973	1.91172	-1.73697	0.261147	-0.786158	-1.14635	-0.852481	-0.717134	-0.624816	-1.11866	-1.01524	-1.04724
1810009J06Rik	0.0624743	5.09212	0.19694	6.6141	0.0460451	5.88724	0.249901	4.95201	0.0140085	3.37651	0.166068	5.13537	0.00582948	5.28157	-0.0590043	5.30039	0.161494	0.531307	0.0574801	0.128863	0.0473118	1.43266	-0.0131492	0.0592689
2310057M21Rik	-0.220431	1.11896	-0.281176	1.38716	-0.463296	0.962527	-0.338341	0.953825	-0.667368	-0.049396	-0.681641	0.272225	-0.391623	0.735198	-0.60632	0.119496	-1.44043	-1.53458	-1.02092	-0.943704	-0.871521	-1.15135	-0.644936	-0.507435
Adam8	4.40364	5.49677	4.12873	3.96078	1.64749	2.97583	4.0511	5.09594	2.85572	4.32394	1.27792	0.918803	1.49061	2.28827	1.14372	1.46709	4.15447	4.002	4.36071	4.38729	2.05029	1.64703	2.37739	2.04467
Adat2	1.49587	2.50827	1.22668	2.66844	1.14085	2.18042	1.09899	2.44498	0.495797	1.37383	-0.445213	1.34869	0.904576	2.10905	0.0457021	1.18276	0.586207	0.652703	0.615653	0.813949	-0.09355	-0.316056	-0.360854	-0.441756
Adora2a	1.91312	2.61881	1.3354	2.98603	-0.334275	1.48888	1.57336	2.40084	-0.118713	1.33442	0.226703	1.74942	-1.05936	0.587843	-1.89283	-1.08843	-1.31685	-0.213204	-0.862583	-0.579096	-0.997986	-0.152328	-1.15824	-0.887908
Adora2b	1.44614	4.77558	1.10773	3.94589	1.01239	3.80502	1.20816	3.88367	0.687609	2.28279	0.661554	2.4427	0.841554	3.08469	0.762308	2.18536	0.192631	0.13359	0.273852	0.0828194	-0.0791445	0.0943197	-0.164599	-0.0589338
Arhgap21	3.39933	4.25326	2.86984	3.93799	2.86845	3.60743	3.47606	3.90705	2.66936	3.13967	2.3541	2.8155	2.47137	3.14724	1.99398	2.72578	2.08729	1.92204	2.18803	2.28269	1.76334	1.38633	2.59908	2.2082
Atp10a	0.645911	2.39777	0.778248	2.55525	0.9172	2.30633	0.949574	2.14054	0.50225	1.10176	0.446779	1.26793	0.38334	1.76753	-0.164406	0.91736	1.53293	1.21177	1.18332	1.23458	0.62544	0.498453	0.622432	0.767483
B4galt5	-0.891998	1.77137	0.0712593	2.38981	0.240546	1.48201	-1.02137	1.69209	-1.14139	0.539084	-1.16419	1.59761	-0.204737	1.41698	-0.485224	0.920334	-1.31398	-1.10322	-1.05431	-1.00749	-0.602847	-0.921231	-0.436934	-0.526763
Bcat1	1.14633	4.82779	0.547748	4.79627	0.235186	5.07343	1.11251	4.65266	0.243548	3.69307	-0.112144	3.76868	0.0103045	4.55927	-0.113435	4.05324	3.2849	3.16706	2.03385	2.06993	1.90206	1.98067	1.08341	1.0951
Bcl2a1c	2.34918	5.39734	1.18147	5.34991	0.634566	5.05429	1.95216	5.34739	0.693918	4.27242	-0.0413873	4.23539	0.23789	4.69565	-0.380131	3.84725	0.507195	0.434085	0.43961	0.496215	0.258814	0.293112	0.211559	0.163425
Bcl2l1	1.36739	3.68556	0.814222	3.58274	0.234353	3.30881	1.10055	3.25819	0.0618153	2.21122	-0.0169766	1.89602	0.0244726	3.01425	-0.399107	2.10313	0.410475	0.259168	0.108467	0.0102697	0.0361415	0.417573	-0.243292	-0.264533
Bdh2	0.483863	6.55605	0.197011	7.02231	0.270947	6.94422	0.799662	5.81937	0.0250098	1.86768	-0.0492944	2.54975	-0.183531	5.66812	-0.0167291	2.53952	1.82642	2.78189	0.707963	0.357314	1.14663	2.18132	0.390224	0.357054
Blnk	2.78267	2.92115	1.70914	2.64145	3.98662	4.11394	2.47034	2.71257	1.14844	0.697768	0.54931	0.149233	3.86214	3.70682	2.88034	2.71773	0.651064	0.60845	0.363856	0.808577	1.3213	1.42703	1.53795	1.78143
Bloc1s4	0.731727	1.74936	0.231985	1.81266	0.539251	1.60093	0.683783	1.75805	0.22848	1.02794	-0.224155	1.20953	0.00455698	1.27951	-0.367248	0.59496	-1.43222	-1.53219	-1.49376	-1.55373	-0.975027	-0.947589	-1.05655	-1.3413
Blzf1	0.548027	1.59546	0.0748041	1.52475	0.0826081	1.31875	0.598021	1.45271	0.0705104	0.716609	-0.56207	0.407604	-0.0443987	1.01771	-0.202426	0.40289	-0.930947	-0.923513	-0.597948	-0.605875	-0.744436	-0.524302	-0.0827516	-0.340769
Brix1	-0.0254476	1.41197	-0.212135	1.77328	-0.405457	1.55667	-0.226421	1.20767	-0.758836	0.381389	-0.748048	0.810441	-0.412949	1.41812	-0.657792	0.865341	-2.98037	-2.85045	-2.64291	-2.61282	-2.83324	-2.79449	-2.60284	-2.89395
Btg3	0.958793	2.74455	0.460036	3.67685	-0.649974	2.34786	1.00711	2.46203	0.388418	1.6454	0.358969	2.68261	-0.791115	1.77016	-0.727969	0.926116	0.850714	0.761009	0.204318	0.481907	-0.581868	-0.563171	-0.785859	-0.570785
Bysl	-0.575957	2.09383	-0.165493	2.28658	-1.2071	2.38286	-0.782982	1.96002	-1.03221	1.13685	-0.712612	1.69417	-1.23659	2.22723	-1.42238	1.54997	-0.330373	-0.248045	-0.147209	-0.0260858	-1.25464	-1.45084	-0.754716	-0.763168
C2cd4b	0.456715	4.17533	0.308986	4.13502	0.117588	1.22564	0.554248	3.59879	0.572184	3.48059	0.00257753	2.08725	0.367103	1.2369	0.940036	1.96529	-0.236736	0.0361499	-0.0134453	-0.0148159	-0.039875	1.17652	-0.0946342	0.769356
Casp4	5.53325	5.94378	4.5117	6.56419	2.43143	4.67084	5.19166	5.47494	4.32427	4.85967	3.37283	4.72845	2.08548	4.02734	1.15506	2.77292	4.6091	4.91681	4.50776	4.59372	2.03574	2.25845	2.14981	2.18377
Ccdc50	2.25675	2.82323	1.15641	2.42544	1.35693	2.25355	1.96079	2.43929	0.658641	1.0222	0.383424	1.26706	0.857608	1.47271	0.175698	0.611136	-0.183703	-0.118202	0.353316	0.215075	0.146676	-0.139175	0.485288	0.131903
Ccdc59	0.699611	1.14981	0.0645104	1.24776	-0.114503	0.774618	0.159173	1.08197	-0.693396	-0.267136	-0.671069	0.208415	-0.148177	0.881261	-0.63172	0.372457	-1.09645	-1.01465	-0.626014	-0.885162	-1.30965	-0.970607	-0.350463	-0.451078
Ccl1	-1.40885	5.27364	-0.0528902	6.82955	-0.864575	6.00624	-1.93879	4.87106	-1.99951	1.28265	-1.76956	3.66781	-1.63995	4.87644	-2.19543	1.99291	-1.72078	-1.75664	-1.48085	-1.59354	-1.48282	-1.47928	-1.3555	-1.43898
Ccl3	0.751067	8.96665	2.36151	9.44163	-1.58819	3.27702	0.252215	8.76192	-0.631006	7.17982	0.531087	8.41172	-1.74879	2.95122	-2.06967	2.10916	1.93738	3.28776	1.925	1.58475	-1.00411	-0.601838	-0.893259	-1.07534
Ccl9	0.137955	6.35114	0.526043	6.60839	-0.246505	1.44695	0.113978	5.75402	0.0208241	3.42677	-0.2357	5.44092	-0.0928017	0.663526	-0.223122	-0.0631269	0.419978	0.270702	0.267068	0.285938	-0.0334335	-0.333724	0.106691	-0.144885
Ccnb1	5.17109	5.06443	5.11012	5.12428	5.3998	4.80274	4.6783	4.86698	4.49585	3.98537	4.59799	3.41462	5.08236	4.45836	4.51879	3.82639	2.90192	2.42723	3.53337	3.38002	1.96578	1.09923	2.67927	2.54859
Ccr5	4.25353	4.49758	3.25621	4.02629	0.224158	1.86123	3.46254	4.00426	2.19718	2.79727	1.74828	1.40388	0.114374	0.968561	-0.0156382	0.869592	2.99254	2.67871	2.52829	3.09009	-0.142745	-0.167289	-0.177395	-0.275861
Cd160	0.353825	3.66878	0.178252	5.5112	-0.139512	2.59053	0.0619533	3.54845	-0.102812	1.59504	-0.262158	4.20697	-0.0603742	1.78541	-0.115085	0.904015	0.40356	0.350574	0.321131	0.162043	-0.00772864	-0.145782	0.0455835	-0.278486
Cd19	2.02608	2.50914	1.49096	2.20325	2.40441	3.44378	1.73793	2.29213	1.03046	0.903131	0.424942	0.694971	2.21034	3.00392	1.08597	1.68687	0.424561	0.201598	0.288179	0.202225	1.80405	1.90974	2.20001	2.2085
Cd200	1.13392	2.63836	0.643528	3.13388	-0.370736	1.75952	0.735189	2.10178	0.262838	1.33497	0.745457	1.83141	-0.234646	1.17437	-0.667736	0.451878	-0.56412	-0.493561	-0.259168	-0.19126	-1.06221	-1.48056	-0.951744	-0.932635
Cd40	2.5092	3.77805	1.21257	3.21573	1.34821	4.43095	2.58397	3.74699	1.51887	2.94948	0.668815	2.1281	1.34557	4.10467	1.53024	4.44448	-0.0396213	0.391262	-0.0334216	0.281175	0.0439007	-0.036712	0.100626	-0.0527628
Cd70	2.22322	6.60072	1.43294	7.53965	0.628719	4.71899	1.43247	5.95956	0.0831547	2.72088	-0.103458	4.7443	-0.0462513	3.71524	-0.104871	2.22082	-0.0457138	0.0799881	-0.206613	-0.329566	-0.190473	0.229249	-0.146438	-0.13435
Cd83	3.39261	5.3936	2.22009	5.25161	2.6021	6.37246	2.85786	4.56212	1.23728	3.22203	-0.0857898	3.29459	1.99255	5.57941	1.08477	4.85272	-0.625028	-0.604491	-0.587964	0.293023	-0.481136	-0.196008	-0.232226	-0.0218149
Cdc20	4.49057	4.19692	4.84213	4.37087	4.67219	3.7758	4.4599	4.21786	4.37958	3.50555	4.13285	2.69906	4.45795	3.6363	4.5783	3.36695	1.847	2.75293	2.02396	2.65241	0.140138	1.85761	0.985184	1.22371
Cdca7	0.881729	2.28035	1.18011	2.48964	1.17463	3.10352	0.718626	2.1695	0.621771	1.64938	0.928287	1.52625	1.26823	2.99363	1.47685	2.56016	-0.426663	-0.488265	0.22227	0.286855	-0.102758	-0.285787	1.09622	1.1207
Cdk1	5.0613	5.0572	4.94767	5.29364	4.73085	4.68021	4.91007	4.89266	4.89709	4.14734	5.05755	4.20995	4.99549	4.7906	4.86297	4.50887	3.32373	3.07627	3.44727	3.47628	1.17543	1.23825	2.34145	2.45703
Cdk17	0.43232	1.51047	0.272035	1.94874	0.0709105	1.46137	0.381339	1.46054	0.229483	0.683193	0.348765	1.33627	-0.0579816	1.46107	-0.197621	0.907962	-0.8775	-0.685944	-0.267574	-0.379633	-0.953233	-0.471232	-0.320986	-0.214362
Cdk7	0.519196	1.17704	0.26814	1.44971	0.0947231	1.38794	0.371842	1.11135	-0.272545	-0.0627577	-0.246648	0.276435	0.167683	0.932615	-0.0939474	0.242139	-0.701935	-0.490627	-0.608118	-0.590185	-0.690198	-0.615058	-0.505213	-0.707205
Cdv3	1.35496	2.32785	1.08653	2.46058	0.628414	2.27462	1.22245	2.16341	1.28227	1.57756	0.654516	1.524	0.605984	1.96955	0.871763	1.73254	0.940269	0.778646	0.744021	0.801236	-0.27111	-0.735173	-0.268578	-0.102891
Chchd4	0.131398	2.96122	0.126218	3.23452	-0.134873	3.2769	-0.103133	2.68422	-0.122827	1.20587	-0.566741	1.85737	-0.32133	2.78571	-0.450025	1.68145	-0.946334	-1.08362	-0.879757	-0.721714	-1.06354	-1.26805	-0.878253	-0.996479
Cish	3.00482	4.53286	3.6369	4.89778	1.67484	4.53005	2.636	4.16703	1.3266	3.59391	3.59071	4.022	1.32659	4.70731	-0.0049957	4.50658	-0.857493	0.429053	1.01652	1.1743	-0.17305	0.811823	1.6882	1.69188
Ckap2l	4.58105	3.81275	3.736	3.38607	4.52181	3.68764	4.67943	3.98811	4.72881	3.10213	4.02537	2.00132	4.49052	3.42219	4.35031	3.39484	0.979187	1.41936	1.41657	1.41456	0.769523	1.12085	1.30689	2.33792
Cluh	-0.566832	2.08618	-0.147263	2.40394	-0.545858	2.66312	-0.571835	1.92617	-0.478015	1.01612	-0.512183	1.81122	-0.73968	2.2596	-0.693132	1.58106	0.558899	0.588874	0.385791	0.765116	0.304064	-0.155262	0.473276	0.345681
Cmtr2	-0.168063	1.44124	-0.498058	1.40874	-0.502777	1.37719	-0.44188	1.14361	-0.384564	0.455073	-0.604212	0.730525	-0.691162	1.17118	-0.520347	0.73558	-1.74504	-1.94969	-1.58351	-1.55344	-1.34812	-1.3765	-1.32536	-1.44634
Cpd	2.41268	4.31859	2.44268	3.64697	3.3048	4.66316	2.11204	4.0314	1.38224	2.60094	2.36777	2.17424	3.1531	3.97791	2.90184	3.07064	1.70879	1.58374	1.48401	1.28004	2.56824	2.2046	2.49759	2.4514
Crem	4.29737	3.26085	2.14229	2.68252	2.15191	2.84003	4.00694	2.68949	3.08954	2.55689	1.45703	1.79393	2.26205	2.64	2.28551	2.76664	1.11781	0.906179	1.03958	1.01512	0.846468	0.504494	0.879093	0.939632
Cxcl10	5.79837	5.92357	4.19733	5.30852	2.10591	4.7165	5.22108	5.89487	4.03002	4.37007	2.25788	3.901	1.44923	4.33623	1.0815	4.33064	0.392302	4.74886	0.132297	1.03266	-0.00327859	7.73205	-0.0674602	3.81002
Cxcr3	4.52161	5.1446	5.05806	6.01558	-0.159569	4.26438	3.57146	5.08538	1.75031	2.17902	1.71669	2.15387	-0.626028	2.48806	-0.998725	-0.539369	2.54671	3.41981	2.48697	3.85053	-0.254812	-0.491798	-0.287434	-0.382339
Cxcr6	4.26126	5.22511	4.19632	3.47982	1.48651	2.38404	3.91504	5.05638	3.42018	4.60345	3.60754	2.87482	1.21186	2.42628	0.940232	2.60374	1.6109	1.27754	1.49272	1.25128	-0.59063	-0.428913	-0.697787	-0.877515
D8Ertd82e	-1.68367	1.16761	-1.69864	1.36309	-3.27809	-0.00653088	-1.74535	0.694863	-2.05475	-0.100337	-1.96907	0.268299	-3.35238	-0.728362	-3.32646	-1.51839	-2.25565	-2.31115	-2.47858	-2.54175	-2.39358	-2.37165	-2.53223	-2.46323
Ddx10	-0.0972319	1.13062	-0.113721	1.85068	-0.2211	1.07614	0.0810114	1.08858	-0.0187935	0.402094	-0.134701	1.10303	-0.0919328	0.998727	0.0389525	0.762873	-0.417193	-0.481459	-0.716293	-0.309776	-0.487607	-0.739694	-0.475116	-0.579387
Dnttip2	0.0957154	1.30731	-0.131553	1.47536	-0.0490586	1.33238	0.0855092	1.04832	-0.325258	0.315646	-0.155016	0.743602	-0.171386	1.03328	-0.471322	0.49684	-2.83257	-2.47173	-2.35656	-2.23688	-2.92224	-2.24236	-1.82049	-1.98497
Dusp16	3.32777	4.25878	1.85299	3.64747	1.38799	3.45983	3.26379	4.05048	2.66736	3.58117	1.39602	2.79595	1.38077	3.15593	1.82345	3.05162	0.692596	0.641815	0.401702	0.198098	0.650499	0.480316	0.382086	0.333472
Dyrk3	4.0495	4.41877	2.81051	3.86409	2.7494	3.09294	4.18053	4.04718	2.75554	2.77107	2.0595	2.76001	2.57308	2.87802	2.24547	2.68729	0.00859527	0.465815	0.0180351	-0.14343	0.0651591	1.59161	0.0372375	-0.020741
Ebna1bp2	0.220777	2.20821	0.542933	2.43444	-0.123588	2.54348	0.103916	2.04317	-0.225878	1.04613	-0.238797	1.54784	-0.269166	2.0984	-0.441718	1.56444	0.437896	0.537661	0.10841	0.375588	-1.51639	-1.5135	-1.03249	-0.977936
Ect2	4.61643	3.57796	3.77159	3.23533	4.49344	3.39025	4.4434	3.59807	3.9298	2.9807	3.33013	2.13881	4.26207	3.19059	3.85941	2.98006	2.72131	2.34616	2.19367	2.21082	1.68897	1.38535	1.65366	1.55392
Eef1e1	-0.0877366	2.76928	-0.331086	2.96269	-0.257313	2.93094	-0.171245	2.42101	-0.14118	0.99457	-0.508375	1.6145	-0.501121	2.18526	-0.386065	1.39128	0.283938	0.310242	0.0660998	0.570434	-1.12521	-1.10721	-0.896001	-0.81764
Efr3b	1.26214	4.23598	1.0761	2.91957	1.94288	4.39618	1.40554	3.17073	1.63879	3.05178	1.76118	0.896147	1.72071	3.836	2.01645	3.69016	0.831827	0.965502	0.832792	0.714003	0.632565	2.31134	0.463976	0.329498
Egln3	6.45117	5.90487	5.61947	5.7314	4.76235	5.27524	6.12599	4.94216	5.60963	4.54492	5.40576	4.14902	4.69637	4.75742	4.24839	4.30093	4.36078	4.75582	4.09414	4.71703	1.24535	0.932436	1.67017	2.02236
Elovl1	0.703086	1.27015	0.535299	1.06858	0.33237	1.20661	0.737578	1.18571	0.377662	0.532878	-0.0404635	0.133806	-0.0232574	0.694486	-0.467984	-0.295458	-0.162468	-0.0582903	0.0675128	0.22843	-0.962332	-1.01607	-0.605645	-0.590283
Etv6	1.7456	2.8173	1.50148	3.01827	-0.0637876	2.82588	1.72861	2.79638	1.28772	1.94456	1.00455	2.09144	-0.138274	2.32749	-0.232212	1.67253	0.0653177	0.0187291	0.478712	0.573602	-0.203986	-0.241063	-0.35469	-0.221475
Extl3	-0.448735	2.51294	-0.534581	2.58614	-0.277362	1.92147	-0.321923	2.48545	-1.25131	1.24674	-0.936327	1.7889	-0.350073	1.78563	-1.02262	0.797314	-2.24817	-2.326	-2.22299	-2.19502	-1.89235	-1.93898	-2.00604	-1.98197
Fam71b	1.33897	3.48988	1.26306	2.76708	0.545755	2.80573	1.10452	3.04057	0.0450614	0.850008	0.504298	1.13377	0.122165	2.49848	-0.532488	1.5788	1.22357	0.907588	0.896663	0.745729	0.312038	0.0837448	0.144327	0.195262
Farp1	3.72382	4.08489	3.30838	4.70478	3.03536	2.57167	3.47517	3.49443	2.81906	2.82875	3.03357	3.84937	2.59018	2.07401	1.89011	1.40262	2.61162	2.27515	2.41537	2.26419	1.8219	1.37219	1.76415	1.61889
Fas	1.48478	1.15227	0.267186	1.39055	-0.588753	0.955611	1.21082	0.982568	-0.0548197	0.195769	-0.283487	0.109192	-0.859121	0.741841	-1.27304	-0.27711	-2.31588	-1.64799	-1.83235	-1.54038	-2.33953	-2.41571	-1.70872	-1.78688
Fasl	1.43353	2.22163	1.23395	3.52265	-1.77784	2.80235	0.608974	1.85255	-0.355255	-0.137357	-0.657743	1.30124	-2.33082	1.71535	-2.56547	-1.04294	-1.72706	-1.71683	-1.53046	-1.4821	-1.76733	-1.68201	-1.64711	-1.67354
Fdx1l	-0.272243	1.70056	-0.152347	1.68371	-0.560835	1.81501	-0.313325	1.33882	-0.852341	0.183606	-0.932075	0.836133	-0.904154	1.53755	-1.20245	0.420251	-0.12773	-0.28792	0.0122039	-0.117139	-0.177441	-0.511098	-0.189685	-0.181004
Fhl2	1.05584	5.18016	1.74098	6.00952	0.1781	2.98354	0.533214	4.84803	-0.0201699	2.47182	0.365281	4.63438	-0.352011	1.86007	-0.678403	1.04793	0.581206	0.577628	0.627005	0.55266	0.121941	-0.0447861	0.292092	0.246225
Fosl1	0.648208	4.27844	0.115653	4.48859	-0.0502464	4.46397	0.594744	3.65352	0.258975	2.09569	0.0782635	2.01758	0.07519	3.62264	0.0196806	2.1269	0.0387535	0.337098	-0.0597046	0.0792487	0.288707	1.16644	0.184054	-0.0186741
Gabarapl1	4.71666	5.93443	4.42087	5.87533	2.91297	5.22324	4.40096	5.95034	3.86528	4.97483	3.61246	4.99409	2.85675	5.0457	2.11753	4.24751	4.86696	4.90927	4.78573	4.75978	2.53213	2.39034	2.26945	2.40397
Gabpa	1.05344	1.66368	0.290192	1.12407	0.457684	1.64466	0.909372	1.45476	0.522899	0.835791	-0.432394	0.353294	0.440629	1.33865	0.203952	1.04994	0.811548	0.573403	0.449201	0.390537	0.177064	0.0119022	0.262118	0.126061
Gar1	-0.549222	1.75098	-0.162809	1.74375	-0.941094	1.96027	-1.00861	1.39353	-2.02541	-0.0856716	-1.71593	0.321506	-1.39554	1.65355	-2.30496	0.499751	0.527487	0.47132	0.355361	0.465349	-0.728238	-1.0114	-0.536148	-0.466613
Gas2l1	3.82566	3.43582	2.99619	3.36047	2.86184	1.77091	3.62888	3.09064	3.21092	2.45773	2.39142	2.55214	2.83044	1.70064	2.96885	1.92098	1.66765	1.67684	1.4225	1.63167	1.65464	1.17533	1.78645	1.66096
Gemin6	0.0437378	1.74287	0.420664	1.50088	0.285778	1.64143	0.0344909	1.55483	-0.316436	0.273424	0.00200522	0.488166	0.133425	1.43444	-0.235067	0.606419	-1.0059	-1.02976	-0.828198	-0.582302	-1.59015	-1.73421	-1.46297	-1.2546
Gfi1	0.860367	2.81613	0.598618	2.97674	1.09857	3.674	0.470315	2.23588	-0.57361	1.30853	0.0880943	2.03497	0.717685	3.3485	-0.171956	2.20341	-2.03589	-2.14877	-1.40609	-1.00726	-1.29566	-1.52301	-0.254273	-0.507108
Gls2	4.44755	5.06379	2.80063	5.33582	2.53795	2.84222	4.58977	4.65061	4.14444	4.00793	2.54442	2.93514	2.64416	2.73941	3.00036	2.87313	3.69201	3.48351	3.25768	3.32396	2.39008	2.22609	2.42227	2.45561
Gnl3	-0.321635	1.86267	-0.530458	2.23462	-1.11095	2.63828	-0.343677	1.60503	-0.446726	0.638769	-0.84526	1.34911	-1.30686	2.03915	-0.929925	1.52751	-1.40838	-1.60194	-0.519255	-0.813531	-0.567423	-0.804968	0.00965887	0.024432
Golim4	0.518788	2.14219	0.687322	2.85499	0.371071	0.547679	0.535147	2.32584	0.120617	1.00348	0.353038	2.10364	0.145181	0.286361	-0.318704	-0.359834	0.0605411	-0.525185	-0.157567	-0.410584	0.00343301	-0.432037	-0.0964593	-0.395933
Gpn1	-0.486123	1.06079	-0.472913	1.13103	-0.221431	1.46648	-0.550895	0.982053	-0.99288	0.158773	-1.28722	0.36739	-0.471103	1.17196	-0.898856	0.664714	-0.484481	-0.461996	-0.569048	-0.226929	-1.07876	-1.41406	-0.202656	-0.222619
Gpr65	0.508274	2.77269	-0.225561	2.88078	-2.55974	0.302444	0.36993	2.42677	-0.88881	1.82384	-1.19081	0.992734	-2.75876	0.0667098	-3.14437	-0.667076	-2.55885	-2.8361	-2.52363	-2.64197	-2.54468	-2.68205	-2.62646	-2.68669
Gpr68	2.01173	4.52823	2.72227	4.54316	2.87025	4.7229	1.34941	4.35487	-0.358108	2.4738	0.459522	2.55256	2.05231	4.43073	0.425543	2.9292	-1.18608	-1.11921	-0.962289	-0.919963	0.157411	0.128028	0.245096	0.22533
Gramd1b	0.481485	2.98425	0.333889	3.55744	-0.373928	2.5652	0.211655	2.66869	-0.525598	2.04962	-0.483634	2.55287	-0.496254	2.39884	-0.899916	2.52886	-1.68575	-1.65665	-1.17135	-1.33781	-1.17687	-1.25198	-0.808686	-0.817964
Grwd1	-0.706353	1.83635	-0.291758	2.27135	-0.92793	2.71654	-0.908197	1.62885	-1.00369	0.866624	-0.772448	1.63888	-1.20882	2.0879	-1.2476	1.58145	-0.871884	-0.828813	-0.652485	-0.589296	-0.619485	-0.593498	-0.559519	-0.698794
Gtf2h2	0.311408	1.45377	-0.00707361	1.32316	0.327863	1.77934	0.151872	1.37488	-0.385526	-0.0817956	-0.764392	-0.00573409	0.183174	1.29337	-0.113208	0.65909	-0.250703	-0.421128	-0.403426	-0.443958	-0.4964	-0.448834	-0.409345	-0.426006
Havcr2	1.63973	6.04047	2.2023	6.05357	0.256842	6.13829	1.24841	5.11132	0.281124	2.29985	0.358084	2.15177	-0.10122	5.08543	0.0477123	3.05365	1.08219	0.785016	0.73755	0.54934	0.148015	0.0163625	0.0109309	0.14487
Hc	0.425908	3.38322	-0.173956	2.54505	2.76002	3.06004	-0.204399	2.36421	-0.105883	1.68899	-0.338811	0.340259	1.87027	2.08843	1.11112	1.44032	0.668824	0.195788	0.304084	0.195471	3.12678	2.69985	3.23433	2.70085
Hivep3	-0.480377	2.72103	-0.214864	3.80127	-0.227927	2.85808	-0.399908	2.61145	-0.316349	1.12069	-0.196538	2.88929	-0.362464	2.64338	-0.273669	1.61329	-0.31532	-0.183493	-0.363265	-0.292276	-0.138714	0.0276237	-0.107998	-0.171155
Hk2	4.62284	5.43267	3.35965	5.02191	3.59713	4.56548	4.42828	4.65401	4.29488	3.62814	3.81864	3.4737	3.67541	3.91725	3.41574	2.92514	3.00143	2.62222	2.14477	2.0346	2.31141	2.10857	1.73067	1.69965
Hpdl	0.311087	3.95051	0.253266	3.79574	0.00325293	3.99581	0.193635	3.29576	0.289746	1.83129	0.267564	2.07681	-0.115813	3.25246	0.0765713	1.86435	-0.104506	-0.123754	0.00964351	-0.156418	-0.0513572	-0.0757019	0.0503774	-0.248438
Hspa13	1.48373	1.78372	0.879129	1.73087	0.890797	1.51876	1.27286	1.60759	0.559504	1.01502	0.289053	0.807991	0.633671	1.14533	0.0331312	0.337814	0.596578	0.293477	0.302017	0.072342	-0.296648	-0.590475	-0.328192	-0.386181
Hyal2	0.461951	1.6981	0.00198143	1.70887	0.422967	1.69585	0.32182	1.59297	0.123005	0.905527	-0.449189	0.882188	0.166144	1.48327	0.0269885	0.956416	-1.39285	-1.95025	-1.4856	-1.34647	-1.4314	-1.21743	-0.941815	-1.14429
Idi2	-0.0349749	5.41172	0.00250181	5.86425	-0.043295	4.37952	-0.0955661	5.71876	-0.0258514	3.33828	-0.0821144	3.41016	-0.0858736	4.04353	-0.0379276	3.22655	0.00314507	0.467161	0.0324363	0.246128	0.104765	1.19161	-0.0593747	0.0992115
Igkc	1.56494	1.91503	1.3133	1.74219	4.94678	5.37793	1.43455	1.88322	0.884704	0.638586	-0.328142	0.0750111	4.86351	5.07735	4.57651	4.74822	0.6542	0.376917	0.336372	0.681527	4.43315	4.50423	4.90547	4.78456
Il13	0.104891	4.15122	0.346016	5.4829	1.05592	6.4024	0.0303219	3.29105	-0.0200836	1.29311	0.17252	2.37399	0.28999	5.31271	0.0990862	3.53485	0.274282	0.392453	0.202129	0.157134	0.739188	0.56824	0.712933	0.746505
Il1r2	1.82714	5.30622	0.669223	5.84795	0.77085	3.57581	1.16962	5.0566	0.259399	4.02594	0.0642517	5.15296	0.173559	2.91528	0.108214	2.90069	1.1704	1.25814	1.05181	1.18604	0.643213	1.3794	1.29617	1.30765
Il2	-0.190199	9.73837	1.0384	11.434	0.497495	9.11205	-0.589825	9.32116	-0.502036	7.50304	-0.299583	9.30748	0.116423	8.17041	-0.293377	7.11605	-0.24653	0.525099	-0.026749	-0.154712	0.093456	1.78297	0.0401819	0.0547239
Il21	5.03175	7.11859	3.12587	8.83561	0.744564	4.29392	3.82113	6.06019	1.46444	4.92389	0.455159	6.81056	0.255488	3.11885	-0.124255	2.64426	1.55971	5.12386	1.46727	1.9477	-0.0970678	2.79698	-0.0304454	0.235178
Il31	-0.170929	5.94247	0.25249	8.14161	0.0334793	8.29648	-0.188463	5.70272	-0.266315	3.26491	-0.110133	5.18862	-0.28774	7.20535	-0.241679	6.40207	-0.221935	1.16785	-0.154591	0.122849	-0.0770756	2.19121	-0.14483	-0.125712
Il4	0.162124	3.19392	0.240798	4.56439	3.76194	9.0896	0.761925	2.59506	-0.000917154	1.15439	0.00191712	2.41657	3.06143	8.23729	1.6449	7.39686	0.231766	0.143919	0.238471	0.147057	2.85467	2.84707	3.46194	3.61631
Inhba	-1.07067	6.9752	-0.864519	7.09264	-0.568781	7.9051	-1.18364	6.40532	-1.1764	3.13429	-1.26324	2.95601	-1.08558	7.0779	-1.30468	5.14068	-0.670116	-0.720761	-0.767886	-0.613003	-0.46346	0.132984	-0.420166	-0.445918
Ints12	1.29569	1.46459	0.491911	1.5734	0.695231	1.36508	1.1228	1.26136	0.638643	0.840722	0.0829948	0.528076	0.550135	1.02372	0.283749	0.562878	-0.82879	-0.677185	-0.710247	-0.630682	-0.676243	-0.682899	-0.833985	-0.604239
Itga3	1.14074	3.79129	0.331212	4.27349	0.8257	3.47515	1.0474	3.65418	0.792256	2.22616	0.224816	3.41779	0.80881	2.90974	0.568559	1.92186	0.269666	0.163419	0.0531348	0.0813348	0.115902	-0.0325369	0.0818382	0.0491496
Klrc2	4.58619	6.51926	3.44633	5.5218	0.023316	1.23185	3.91756	6.21969	1.99689	4.33563	1.22814	3.78148	0.144098	0.599793	0.0441811	0.30275	3.84754	3.48216	3.42379	2.53241	0.070804	0.0319482	-0.0263247	-0.00711338
Larp1	0.140343	1.7621	0.248586	2.06914	-0.373768	1.58124	0.175676	1.5377	-0.157674	1.06897	-0.129715	1.21942	-0.578183	1.41166	-0.558843	1.023	0.100023	-0.116283	-0.125043	-0.119779	-0.643682	-0.744843	-0.398354	-0.557609
Lrmp	-0.159703	2.24817	0.256263	2.57291	0.475915	1.50787	-0.497054	2.55526	-1.46999	1.64456	-1.93577	1.70226	-0.240916	1.33104	-1.86245	0.166546	0.654557	0.403104	0.631924	0.44824	0.828081	0.632722	0.793222	0.706719
Ltv1	-1.26621	1.10997	-1.33016	1.23011	-1.87519	1.51221	-1.50561	0.933346	-2.31143	-0.10322	-2.82084	0.602924	-2.26218	1.24247	-2.92068	0.545746	-1.74458	-1.86827	-1.67049	-1.87551	-2.43629	-2.78774	-1.67685	-1.86186
Ly86	2.06109	2.37125	1.18929	1.9567	2.42977	3.18361	1.67015	2.09436	0.734126	0.54658	-0.0420481	0.0375344	2.02563	2.6826	1.19048	2.13214	0.53559	0.215507	0.539693	0.290627	1.36432	1.24516	1.77333	1.67841
Lztfl1	1.53505	1.79941	0.491297	1.50467	1.04028	0.874079	1.3827	1.65415	0.856988	0.907144	-0.290235	0.0928284	0.836955	0.819222	0.3167	0.307434	-0.701017	-0.805298	-0.685299	-0.890533	-1.03914	-1.35345	-0.907765	-0.824361
M6pr	0.785785	2.33186	0.516501	2.77728	-0.0750774	2.31192	0.599885	2.15633	0.238582	1.39661	-0.169895	1.65084	-0.228499	1.90198	-0.345359	1.23737	1.07472	1.24025	1.21505	1.31715	0.66866	0.854237	0.704385	0.803654
Mafg	2.19217	3.04829	1.60644	3.00464	0.881572	2.77023	2.14692	2.82297	1.44702	1.94347	0.624193	1.76677	0.595929	2.31981	0.402968	1.48964	1.7646	1.75853	1.84616	1.8487	1.63103	1.48961	1.72445	1.64111
Mak16	-0.0865196	1.5257	-0.361176	1.6753	-0.287866	1.64869	0.050134	1.43579	0.168052	0.837896	-0.295807	1.07872	-0.388194	1.41264	-0.196779	1.03686	-0.654548	-0.680485	-0.299982	-0.12372	-0.935116	-1.10148	-0.403713	-0.383869
Mapkapk3	0.557584	1.21735	0.985642	1.26601	0.135281	-0.0877818	0.314867	0.722816	-1.16983	-0.0333101	-0.330386	0.284854	-0.49883	-0.711371	-1.67351	-1.59726	-0.0302442	-0.171305	-0.146869	-0.315489	-0.00143571	-0.347773	0.169485	0.166929
Marcks	1.87746	2.09667	1.78363	1.98349	2.73936	3.47225	1.69182	1.92803	0.661489	1.03644	0.750791	1.10597	2.4607	3.1066	1.51492	3.14243	0.00946932	-0.0897342	-0.0898863	-0.12468	1.26618	0.626432	1.49383	0.655942
Mcoln2	0.4556	3.39461	1.3049	4.70071	-0.130926	2.62494	-0.0961988	2.43564	-0.368028	-0.0873156	0.448806	1.81538	-0.506587	1.05758	-0.941738	-0.561487	0.152973	0.0814878	0.624574	0.649949	0.06718	-0.362208	0.552065	0.575742
Mdfic	3.12424	4.68774	2.78099	5.16658	2.48338	4.44667	2.91848	4.3686	1.89572	3.40921	2.33357	3.59776	2.28128	4.13384	1.58919	3.32426	2.44795	2.02081	2.19204	2.06942	2.6728	2.39861	2.52788	2.27119
Melk	5.13651	4.47038	4.43537	3.8482	5.02723	3.84867	5.00395	4.35357	4.32326	3.36446	4.05741	2.64171	4.72866	3.77459	3.99418	3.10126	2.79847	2.61404	2.21244	2.19367	1.76288	1.53208	1.90601	1.97784
Mis18bp1	4.09593	3.11016	3.00456	2.82272	4.10574	3.22025	4.0544	3.11844	3.7468	2.21081	3.39126	1.48578	3.83539	2.76313	3.57914	2.58833	0.974422	0.527386	1.54036	1.34597	0.671712	0.788561	1.38122	1.18563
Mllt11	-0.232218	1.43338	0.0429905	1.44476	0.137431	0.9054	-0.278575	1.10595	-0.427761	-0.0309627	0.204472	0.33812	-0.000818483	0.78137	0.0739539	0.173778	-1.43659	-1.37897	-1.2375	-1.49832	-0.499669	-0.514846	-0.671485	-0.788027
Mphosph6	1.28597	2.53938	0.707343	2.16642	0.881243	2.07986	1.18528	2.27655	0.753144	1.42575	0.101854	1.02168	0.78294	1.6343	0.706347	1.17804	-0.50494	0.13278	0.0787061	0.517663	-0.919274	-0.98534	0.119625	0.356861
Mpzl2	3.45289	6.66481	1.96398	7.77414	0.194579	2.80983	3.14471	6.72066	1.92464	3.74281	1.95272	6.50434	0.213364	2.24953	0.198377	0.908859	2.01122	1.78084	1.50633	1.76094	0.203244	0.27563	0.232418	0.247579
Mpzl3	1.2312	3.45689	0.392764	3.63769	0.178286	1.77798	1.06772	3.64852	0.688536	2.7639	-0.127774	2.02357	-0.17585	1.4434	-0.266839	1.32715	0.481322	0.661813	0.698176	0.601525	-0.0887423	0.00553551	0.262661	0.204783
Mrpl47	0.401877	1.51448	0.339422	1.48114	0.150116	1.38294	0.198849	1.3675	-0.154046	0.628715	-0.422044	0.718518	-0.046725	1.16442	-0.319292	0.982111	-1.11219	-0.588964	-0.47291	-0.0648462	-1.20454	-1.39838	-0.813638	-0.891254
Mrpl50	0.531241	1.37038	-0.0427901	1.48069	0.233105	1.45973	0.317711	1.22964	-0.0370505	0.255737	-0.326942	0.63684	0.246355	1.41885	-0.0410247	0.92429	-1.07355	-1.09156	-1.19546	-1.16126	-0.808997	-1.13357	-1.12897	-1.23239
Mrps18b	-0.386063	1.48118	-0.198474	1.45358	-0.939669	1.70188	-0.571056	1.22006	-0.687504	0.118364	-0.811144	0.363139	-0.813288	1.46638	-1.0727	0.872775	-0.202437	-0.273581	-0.0725297	0.150273	0.10623	-0.836212	-0.293679	-0.0962938
Ms4a1	1.91578	1.75691	1.35687	1.84414	4.02927	3.8874	1.62167	1.58689	0.533638	0.312338	0.71364	0.893084	3.77419	3.7365	2.63528	3.09437	-0.177493	-0.308208	-0.104426	-0.0498581	1.58139	1.62955	2.19726	2.05313
Mst1r	-0.102681	5.05189	-0.0707247	6.36363	-0.0535439	6.83796	-0.121627	4.62049	-0.111664	1.93905	-0.128999	3.48767	-0.179461	6.00113	-0.168701	4.09848	-0.201393	-0.256924	-0.0726314	-0.249248	-0.15857	-0.0675583	-0.132408	-0.178253
Mtbp	2.02118	2.07298	1.81305	1.47591	1.68777	1.72447	2.09794	1.93167	1.43722	1.35348	1.22121	0.551823	1.63775	1.556	1.32214	1.20383	0.512031	0.592379	0.953706	0.798487	0.552765	0.366806	1.11416	1.15208
Mybbp1a	-1.35627	1.6037	-0.577341	1.82865	-1.53502	1.77632	-1.34805	1.42824	-1.89156	0.318097	-1.38661	1.1329	-1.77986	1.61218	-1.98012	0.95319	-0.723361	-0.41461	-0.747391	-0.452235	-1.92205	-1.4761	-1.57199	-1.56973
Mzb1	3.192	2.6895	1.67937	1.86258	4.68992	4.6433	2.8268	2.53978	2.06018	0.891204	0.273423	-0.0321029	4.30545	4.06043	3.83376	3.82398	1.17184	0.882199	0.785575	0.928292	3.92107	3.95172	4.26301	4.24511
Naa20	0.741895	1.32342	0.687751	1.55586	0.204837	1.85284	0.645571	1.22968	-0.240963	0.475559	-0.0456645	0.947343	-0.0747391	1.27407	-0.524161	0.456825	-0.689513	-0.65347	-0.756816	-0.798543	-1.62879	-1.9767	-1.26861	-1.52078
Naf1	0.00116582	2.2204	-0.358155	2.45557	0.0352179	2.78415	-0.346226	1.9402	-0.986179	0.694299	-0.624836	1.49867	-0.249937	2.33698	-0.772257	1.46273	0.611654	0.536382	0.32614	0.350366	1.12426	0.845105	1.1031	0.994065
Ncs1	0.545025	4.3458	0.391038	4.51709	0.257436	4.90463	0.593576	4.01115	0.361198	2.62463	-0.105636	2.75841	0.0456294	4.29365	0.0855204	3.03063	1.27166	1.1084	1.02421	1.03675	0.549095	0.483149	0.397803	0.412988
Nek2	4.13909	3.43546	3.46182	3.16046	4.63681	3.10182	4.3643	3.34511	4.25773	2.70759	3.26596	1.86216	4.30338	2.77865	4.11984	2.60047	1.88732	1.8973	1.4081	1.81443	0.607866	0.723396	0.5683	0.768316
Nek6	1.8029	5.37082	2.1527	5.08443	0.680111	5.14297	1.38737	4.58878	0.81858	2.22873	1.08605	2.56039	0.531357	4.13756	0.342871	2.29061	4.2514	4.25129	3.8646	4.12304	1.77125	1.59473	1.97089	2.22021
Nfkbib	0.926551	2.47728	0.2568	2.55599	-0.168269	1.55504	0.944094	2.33322	0.509895	1.76977	-0.356945	1.55973	-0.380993	1.27901	-0.554732	0.667266	-0.89271	-0.526112	-0.808872	-0.166447	-1.54998	-1.17918	-1.32556	-1.24253
Nmd3	0.278215	1.47463	0.156503	1.66089	-0.255379	1.46867	0.327017	1.21582	0.16098	0.575812	0.200841	0.952979	-0.186942	0.995979	-0.0874886	0.388669	-0.646553	-0.864512	-0.553552	-0.293444	-0.753834	-0.81201	-0.515089	-0.633304
Nrn1	5.66345	6.536	4.77322	6.83242	3.04152	4.55833	5.29195	6.29408	4.38767	5.08471	3.26402	5.26013	2.52074	3.5161	1.91766	2.30834	5.22538	5.0995	4.92179	4.9714	3.49077	2.99476	3.2279	3.46392
Nup37	1.07339	1.83738	1.43665	1.73864	1.27693	1.74271	0.812587	1.55448	0.163966	0.224169	0.238391	0.15995	1.0208	1.302	0.186266	0.414665	-0.939733	-0.476619	-0.640311	0.110509	-1.75564	-1.75573	-1.16503	-0.960113
Nupl2	0.68468	1.40816	0.82717	1.16689	0.667991	1.19105	0.488793	1.35575	-0.523031	0.178621	-0.00184536	0.389758	0.435501	1.08763	-0.432387	0.108698	-1.16842	-1.08753	-0.835806	-0.451788	-0.96202	-1.28532	-0.667283	-0.973741
Oip5	3.51495	2.99096	2.77245	2.25835	3.50654	2.85097	3.63304	2.64454	3.23893	2.02429	3.18255	1.42064	3.53111	2.50899	3.22851	2.21069	0.579968	0.782342	0.428571	0.475057	0.132133	0.206353	-0.109656	-0.0114885
Pafah1b2	1.0232	1.71293	0.56827	1.5663	0.610675	1.60224	0.950971	1.55563	0.435162	0.709145	0.0356869	0.918624	0.421124	1.28067	0.13368	0.800997	0.367527	0.177406	0.20035	0.156251	-0.266018	-0.376823	-0.324804	-0.360758
Pbk	5.13301	5.15853	4.21122	4.79465	4.78093	5.40492	4.93964	5.06064	4.30477	3.71686	3.86127	3.43139	4.59527	4.92832	4.0274	4.28476	2.82755	3.0028	3.03891	3.40678	0.600853	0.531425	1.74363	1.77018
Pcyt1a	1.04713	2.30356	0.896709	2.59385	0.941373	1.72155	0.890226	2.46001	0.664565	1.60154	0.757872	1.54666	0.748582	1.86745	0.432924	1.16483	0.598294	0.267166	0.514803	0.45803	-0.181763	-0.17878	-0.340476	-0.259437
Pdcd1lg2	2.90876	6.02892	2.18448	6.67073	0.99286	6.81489	2.31695	6.02601	0.741597	4.1267	0.199262	4.39666	0.378721	6.3767	-0.176722	4.73816	0.760878	0.720909	0.728264	0.821049	0.139183	1.33014	0.20962	0.08588
Pdzk1ip1	0.549388	4.65804	0.103689	4.65834	0.297723	5.13744	0.0654204	3.50993	-0.129505	1.92258	-0.413711	2.44062	0.0151352	3.88272	-0.175225	2.69468	1.45084	1.13419	1.50221	1.05456	0.586052	0.917614	0.869201	0.669417
Pex11a	1.73772	3.51644	0.489823	3.42601	1.41364	3.66546	1.51026	3.39579	1.03492	2.40797	0.421833	2.83331	1.0287	3.5112	1.12597	2.98347	0.309761	0.213029	0.563424	0.506138	0.61126	0.567385	0.843742	0.744796
Phactr2	1.53966	4.36016	1.18332	4.85216	1.53866	4.15911	1.25818	4.68768	0.792	3.20722	0.816375	3.56956	0.988331	3.9877	0.22203	3.42728	1.22601	1.21157	1.11504	0.934015	0.793059	0.573633	0.847157	0.616866
Phldb1	1.35283	1.72522	1.1459	1.282	2.55862	1.34602	1.13662	1.01929	0.449302	0.534609	0.632585	0.65302	2.15781	0.963946	1.4419	0.563386	-0.399213	-0.324948	0.166655	0.00855153	1.58652	1.36063	2.06165	1.94657
Pim3	1.23787	2.77934	-0.180154	2.99476	0.194395	2.49417	1.34185	2.47537	1.5238	1.99765	0.0410681	1.69523	0.0148439	2.01912	0.801148	1.59122	-1.0318	-0.968628	-1.01578	-1.17154	-0.765774	-0.169336	-0.830368	-0.633478
Plk-ps1	2.64151	2.11825	3.70953	2.87971	2.7438	1.93287	2.51781	2.12183	1.89187	1.19265	2.93216	1.22345	3.52399	2.53674	2.74271	1.92504	-0.0250122	-0.0206827	0.666907	0.450752	-0.0857515	-0.105305	0.355914	0.249627
Plk1	4.39023	3.82205	4.73599	3.66989	4.48646	3.47777	4.21699	3.69216	3.6554	2.91979	3.82626	1.90298	4.29927	3.4154	3.66948	2.76451	0.290429	0.18213	0.922732	0.64958	-0.0937167	-0.114681	0.702781	0.310599
Plk2	1.4478	5.31905	0.724354	6.18811	0.499502	4.31319	1.76259	4.91889	1.8828	3.51913	1.6148	4.06461	0.78663	3.61855	1.48535	3.10809	-0.0127521	1.4592	-0.153545	0.116205	0.0372869	1.42915	-0.0871823	0.863169
Plscr1	4.5136	6.92156	3.43989	6.96469	2.31415	6.2329	4.10205	6.41501	2.30348	5.05135	2.42242	5.19659	1.66788	5.49258	0.543915	4.3196	2.61712	2.59446	2.19185	2.63611	0.298786	0.0626674	0.435426	0.408319
Polr1b	-1.34139	2.12332	-0.880384	2.38014	-1.12372	2.78542	-1.50963	1.68645	-1.72705	0.701941	-1.36027	1.61681	-1.77073	2.27779	-1.89796	1.42032	-0.275112	-0.965903	-8.9687e-05	-0.0899669	-0.0900318	-0.494305	0.570609	0.262103
Polr3d	-0.967611	1.92575	-0.965886	2.13359	-0.953234	2.214	-1.21471	1.57956	-1.56158	0.317006	-1.53437	1.05864	-1.54752	1.5979	-1.69882	0.746123	-1.02058	-0.928358	-0.584838	-0.489297	-0.596125	-0.790883	-0.241861	-0.279554
Pomgnt1	-0.24058	1.118	0.113479	1.08403	0.146301	1.21568	-0.316295	1.01065	-0.532004	0.326621	-0.216993	0.211408	0.00650698	0.885	-0.21033	0.367241	0.302643	0.0445143	0.492277	-0.666172	0.00525999	-0.197449	0.458566	0.283703
Pou2f2	0.284392	2.90874	0.242733	3.58578	1.04299	3.96257	0.134662	3.09308	-0.307512	1.66265	-0.0908746	2.6329	0.541318	3.53398	0.0392765	2.30769	-0.402305	-0.547575	-0.449199	-0.452747	-0.0884882	-0.0779544	-0.0239374	-0.229142
Ppil1	1.34883	1.23823	1.73732	1.34985	1.17581	1.40141	1.03769	1.2485	0.59923	0.521798	0.82741	0.738637	1.13811	1.00529	0.584635	0.556875	-0.124299	-0.217566	0.299682	0.163199	-0.817152	-0.91984	0.243548	0.0582582
Prr5l	2.72913	3.49491	2.96601	3.28585	2.0765	2.98083	2.5766	3.00648	1.19298	2.85008	2.5715	2.62286	1.11515	2.725	0.550539	2.36671	1.17396	1.976	1.08696	0.938163	0.113916	1.86259	-0.0219417	0.350597
Prrg4	2.8455	4.09927	1.92671	3.9359	0.739921	3.37472	2.39285	3.98128	1.27151	2.44394	1.21538	2.3596	0.537334	3.22418	0.403706	2.1776	0.933526	1.08635	1.07641	1.02748	0.326575	0.407562	0.321671	0.417914
Ptger2	2.3269	4.08802	1.37242	4.28971	1.74426	4.42708	1.80266	3.76114	0.415306	1.83904	0.435137	2.87197	1.31481	3.39339	0.205688	2.01654	0.127541	-0.145267	0.0506742	-0.0945272	0.268686	0.324883	0.994638	0.970109
Pus1	-0.394041	1.00338	-0.582825	1.0171	-1.23194	1.02419	-0.70981	0.70421	-1.25433	-0.260203	-1.48022	0.204818	-1.57633	0.632925	-2.24605	-0.249545	-1.16234	-1.31463	-0.786024	-0.556554	-1.33649	-1.41254	-0.931129	-0.855086
Pwp1	-0.0258023	1.47182	-0.146331	1.67485	-0.106336	1.73894	-0.34229	1.32331	-0.599374	0.418813	-0.483117	0.94969	-0.215657	1.63117	-0.407778	1.06436	-0.227932	-0.0135768	-0.386816	0.0265949	-1.11631	-1.10509	-0.59193	-0.658571
Qtrtd1	-0.709468	1.21305	-0.828812	1.64771	-0.866852	1.65557	-0.872547	0.80138	-1.17184	-0.0757557	-1.41107	0.383441	-1.04628	1.35992	-1.25509	0.522628	-0.566502	-0.613741	-0.284389	-0.368387	-0.394371	-0.411615	0.300671	-0.00682963
Rab11fip4	-0.982036	2.83741	-0.74973	2.82552	-0.864253	3.4021	-1.325	2.42557	-1.4265	0.540415	-1.29913	0.807528	-1.09168	2.20722	-1.15287	0.935808	-0.683731	-0.752708	-0.598994	-0.564701	-0.451871	-0.710307	-0.341422	-0.397577
Rai14	1.76879	3.58627	1.51593	4.30042	2.28286	4.08723	1.40661	3.04155	0.819825	1.2782	0.567072	2.51519	1.65938	3.55705	1.5054	2.66726	2.73421	2.47975	1.642	2.00225	1.42677	1.52265	0.883573	0.971455
Ralgds	1.40272	2.03795	1.0338	2.70442	0.750645	1.03676	1.43592	1.95633	1.01476	1.17381	0.477742	1.88759	1.18054	1.01428	1.10522	1.04993	-0.793117	-0.769869	-0.188203	-0.164229	-0.118622	-0.563914	0.25165	0.340674
Rbm19	-0.884649	1.27207	-0.410327	1.55887	-0.792502	1.87829	-0.924958	1.05796	-1.75899	0.431422	-1.49351	0.944695	-1.18245	1.45548	-1.64654	0.846504	-0.705345	-0.826147	-0.731716	-0.595524	-0.978286	-1.24372	-0.61594	-0.562183
Rbpj	1.45609	2.6779	1.04679	2.69823	1.39816	2.94119	1.05737	2.46252	0.420247	1.85297	0.598799	1.57252	1.19466	2.70238	0.828997	2.5723	1.4768	1.04587	1.08415	1.09387	1.52	1.33397	1.63231	1.31104
Rcc1	2.07931	3.19889	2.1995	3.11887	1.98687	3.29846	2.02822	3.03239	2.00397	2.3819	1.72792	2.30019	1.9143	3.05752	1.51636	2.43877	1.35245	1.20787	1.3787	1.39441	0.962691	0.952268	1.30606	1.34594
Rfc3	2.66307	2.2882	2.21128	1.99919	1.95337	2.1664	2.62396	2.18665	2.18415	1.66856	1.78001	1.10001	2.06166	1.97878	1.95876	1.89493	0.0626352	-0.185807	0.307121	0.46159	-0.3168	-0.53033	-0.137914	-0.192416
Rgs1	5.18713	6.98433	3.79418	7.18357	2.14127	5.46114	4.66179	6.56711	3.82134	5.90308	2.43895	6.41945	1.68958	5.01555	1.39177	4.50428	0.646234	0.487679	0.493463	0.291724	-0.240206	-0.0586675	-0.325195	-0.227591
Rilpl2	3.03435	2.25036	2.28376	2.76864	1.91568	1.76319	2.53723	1.66658	1.92861	0.992527	1.01529	1.28462	1.25192	0.933651	0.744259	0.174076	0.384047	0.756632	0.514721	0.785318	-0.629523	-0.170692	-0.595674	-0.422638
Rpf2	-0.548265	1.62609	-0.441333	1.67608	-0.966811	1.92707	-1.24429	1.41205	-1.92369	0.117407	-1.66996	0.615369	-1.29818	1.74214	-2.12189	0.961098	-0.654031	-0.16218	-0.650961	-0.0213379	-2.30087	-2.34874	-1.88049	-1.57808
Rpp38	-0.512932	1.60058	-0.626786	1.31241	-1.34958	1.74978	-0.857109	1.78672	-1.323	0.44416	-1.29112	0.569132	-1.44275	1.59044	-1.96696	0.841821	-1.56292	-1.81692	-1.54974	-1.66051	-1.17226	-1.46047	-1.16902	-1.31589
Rrp12	-0.425095	1.66853	-0.162435	1.86085	-0.667022	2.55578	-0.488516	1.54441	-0.358096	0.817856	-0.800285	1.24488	-0.986442	2.12083	-0.709018	1.87111	0.691385	0.322178	1.0741	0.619529	-0.0265707	-0.323336	0.438657	0.0200307
Rrp9	-1.38953	1.85687	-0.881536	2.17052	-1.33887	2.45693	-1.30175	1.57448	-1.13429	0.950067	-1.02685	1.47229	-1.42949	1.87647	-1.19126	1.20794	0.00780592	0.11769	0.264893	0.402452	-0.900343	-0.888854	-0.16346	-0.233528
Rrs1	-1.10361	1.95997	-0.55721	2.38339	-1.18675	2.54872	-1.26852	1.83234	-1.63718	0.590972	-1.25531	1.70685	-1.51246	2.30176	-1.5976	1.57799	-1.57967	-1.91468	-1.86207	-1.85158	-1.56066	-1.73917	-1.96596	-2.04123
Ruvbl1	0.193404	1.80051	0.37276	1.88284	0.201081	2.07112	-0.0430308	1.64178	-0.779778	0.619811	-1.04788	0.887768	-0.233642	1.6759	-0.90233	0.876706	0.510061	0.666408	0.415014	0.538314	-0.460675	-0.787275	-0.456077	-0.482188
Samd4	0.235527	2.69187	0.0265571	4.08974	0.0220358	3.92895	0.093229	2.79215	0.108048	2.07326	-0.146098	3.38547	0.296173	3.67025	0.122833	3.75786	0.0831496	-0.0408163	0.131352	-0.119508	-0.0661012	0.180728	-0.119605	-0.0888885
Scn1b	0.860836	3.69686	0.867968	4.27647	0.312633	2.74445	0.777685	3.83631	0.910286	2.83653	0.894091	3.24178	0.379104	2.20088	0.369106	1.83808	0.0773664	0.0143612	0.0106156	-0.0439305	0.134145	0.0433543	-0.163307	0.0498301
Sdf4	2.27659	2.69012	1.54964	2.65334	1.15968	2.85665	2.05454	2.37037	1.4673	1.8961	0.6289	1.5895	0.915963	2.42465	0.650612	1.81464	0.708695	0.866195	0.809128	0.92995	1.12237	1.05202	1.3038	1.20455
Serpinb6b	1.02647	4.83331	0.529749	5.0296	-0.177009	3.13107	0.436381	4.00282	-0.317679	1.30218	-0.516363	2.37559	-0.570881	2.26139	-0.907304	0.171436	-0.309814	-0.506346	-0.291638	-0.327767	-0.632141	-0.847453	-0.739754	-0.613952
Shmt1	0.801185	3.44258	0.60027	3.78816	-0.0428861	4.66001	0.443932	3.37262	0.157575	2.01667	-0.354849	2.24288	-0.380366	4.05988	-0.400185	3.10406	1.82526	1.91167	1.63463	1.77173	0.300341	0.522254	1.3372	1.42715
Ska1	5.96659	4.82492	5.12998	4.42564	5.69335	4.73181	5.72626	4.93725	5.56657	4.11307	5.25498	3.5942	5.85633	4.64515	5.68246	4.71681	2.5312	3.00141	3.06813	2.83678	1.11212	1.18664	1.91483	2.25703
Ska3	4.11321	3.61478	3.065	3.16316	4.07044	3.72738	4.29578	3.45513	3.91971	2.93055	3.05475	2.37947	3.87052	3.38072	3.81538	3.14171	0.711223	0.805176	1.22562	1.17165	0.398539	0.621338	1.30484	0.939603
Sla	1.59043	2.95502	0.544648	3.40621	0.811936	3.10489	0.769283	2.57061	-1.39058	1.84031	-2.37087	1.85039	0.232019	2.6867	-1.36542	2.05222	-2.749	-2.57004	-1.65612	-1.64076	-2.31084	-2.48192	-0.927286	-0.906307
Slc13a3	-0.156665	5.64776	-0.0483451	5.64286	-0.193489	5.97461	-0.176062	5.32248	-0.296785	1.69515	-0.022951	2.4942	-0.164986	5.1914	-0.247775	2.85088	-0.0146953	0.109179	0.268395	0.00744293	0.191719	-0.103455	-0.0304555	-0.143308
Slc16a6	-0.276057	1.78203	-0.0183869	1.82882	-0.91862	0.346579	-0.643008	1.49557	-1.26342	-0.449672	-0.8112	0.0536452	-0.953153	0.0344335	-1.4224	-1.50438	0.418126	0.359959	0.519431	0.482682	-0.259716	-0.497836	-0.190002	-0.270517
Slc19a1	-0.919275	2.71963	-0.460969	2.84115	-0.671439	3.36546	-1.031	2.158	-1.07654	0.711597	-1.23691	0.890252	-0.914844	2.97809	-0.888513	1.62866	0.439895	0.611	0.88443	1.10645	-0.173104	-0.324417	0.392897	0.39507
Slc25a32	-0.283434	1.57395	-0.615761	1.60693	-0.157361	1.66512	-0.167365	1.25866	0.216611	0.766472	-0.0959273	0.899127	-0.151649	1.31352	0.25267	0.975729	-0.929532	-1.15198	-0.533084	-0.529562	-0.815814	-1.23981	-0.349497	-0.590269
Slc39a6	0.633466	1.70275	1.0037	2.24852	0.637667	1.36649	0.497643	1.46887	0.474669	0.873357	0.349013	1.05703	0.517822	1.09719	0.536447	0.644135	0.217832	0.0661325	0.271657	0.129839	-0.585073	-1.06594	-0.0183849	-0.0682425
Slc41a1	0.467089	2.08908	-0.250278	3.03511	-0.47668	1.39766	0.732832	1.8393	0.547627	1.36158	-0.623609	2.27436	-0.498444	1.01221	-0.10769	0.401442	-1.25017	-1.09962	-0.731463	-0.572572	-0.803137	-0.74028	-0.518226	-0.726316
Slc6a9	2.34797	3.18593	1.11291	1.4252	1.00192	1.62889	2.83857	2.31321	0.983492	2.05356	0.162923	-0.284125	0.891346	1.30426	1.5408	0.85965	-0.115227	-0.258721	0.1207	0.112034	1.25129	0.862735	1.58309	1.69708
Slc9b2	1.42509	4.07095	0.686717	4.47806	1.62375	3.95543	1.19447	3.95863	1.99748	2.71465	1.79894	2.97034	1.2268	3.27395	2.16812	2.67182	1.1073	1.24581	1.26605	1.21673	1.13182	0.696654	0.984007	0.848313
Slco4a1	3.31413	5.9239	3.1906	6.67531	3.81278	5.75081	3.10346	5.72131	3.20605	5.04796	3.25892	6.08536	3.64762	5.36006	3.52842	4.88567	0.453311	0.453389	3.17559	3.15605	1.25734	1.96035	4.76183	4.54958
Smim3	5.5225	7.12602	4.23592	7.46221	1.70665	5.36348	5.16906	7.03581	3.92931	6.08439	3.23471	6.30851	1.30384	5.03368	0.857638	4.04474	1.07683	1.44932	1.09127	1.16739	-0.0642677	0.131725	0.00723172	-0.0781627
Smyd5	-0.494164	2.06437	-0.322168	2.32012	-0.647219	2.97354	-0.778891	1.62926	-0.786707	-0.171201	-1.03679	-0.188927	-0.917607	1.99018	-1.04007	0.132129	0.529359	0.551269	0.332957	0.646168	0.173135	-0.164876	0.549294	0.333435
Snrpd1	1.27276	1.8421	1.38168	1.992	0.929062	1.93008	0.980712	1.77352	0.595695	1.06321	0.811988	1.32585	0.93436	1.87645	0.46568	1.39314	0.471257	0.802863	0.457705	0.742139	-0.99887	-1.02082	-0.791716	-0.740713
Snx9	1.76796	3.03147	1.45447	3.24068	0.858628	2.64795	1.83545	2.86704	0.826843	2.01584	0.795217	2.41898	0.740013	2.03464	0.47079	1.26918	1.67386	1.30469	1.34732	1.35497	1.12647	0.860254	1.12868	1.13558
Speer2	0.818093	4.56197	0.769722	4.24663	0.749387	1.97219	0.653888	3.43222	0.340561	1.84505	0.0363025	0.859807	0.0736097	0.909532	-0.0198706	0.364531	2.92992	2.73839	2.62552	2.45953	0.155007	0.291552	0.358449	0.0702336
Spry1	2.53733	6.72996	1.76262	7.99489	1.27731	7.23171	2.42769	6.62478	2.21405	5.6353	1.74491	7.03048	1.59756	6.98226	1.74413	6.46518	-0.158615	2.41742	0.825992	1.01153	-0.213532	4.32202	1.15312	1.68053
Srm	-1.27694	2.59859	-0.238078	2.98239	-1.78917	3.23021	-1.49793	2.30797	-1.26829	1.28742	-1.2855	1.93796	-2.09597	2.69924	-1.81132	1.79599	0.698019	0.676913	0.752647	0.769826	-0.537413	-0.93489	-0.3082	-0.581148
Stx11	4.24222	5.15016	2.70433	4.43977	1.91375	4.28255	4.33056	4.88564	3.32857	4.39333	2.00906	3.60136	1.6337	3.49334	1.516	3.12377	0.721867	0.380979	1.02682	0.659558	-0.0457807	-0.047325	0.295437	0.263551
Sytl3	3.18718	6.19148	2.40726	6.20234	-0.283804	3.16396	2.8487	6.15848	1.40005	5.4093	0.547023	4.06926	-0.476188	2.26336	-0.712371	1.06476	3.77611	3.73881	3.85886	4.01351	0.253172	0.119134	0.366942	0.489289
Tars	0.409744	1.9221	0.31574	1.96826	-0.268066	2.14822	0.502252	1.66147	-0.3578	0.756694	-0.172585	0.980655	-0.474996	1.86186	-0.772118	1.09101	0.268724	0.314839	-0.00238923	0.444198	-1.35085	-1.64646	-0.333915	-0.442795
Tgif1	2.53543	2.44633	1.05712	2.71947	-0.104037	1.78884	2.25604	2.1274	1.43386	1.8347	0.688282	2.06164	-0.311692	1.19401	-0.592238	0.319738	-1.71025	-1.64805	-1.67636	-1.98298	-2.07305	-0.194384	-1.6483	-1.76624
Thap4	1.25645	1.82991	0.906172	1.79307	1.2169	1.93644	1.10893	1.74914	0.756682	0.797799	0.256159	1.12576	0.969715	1.75652	0.624626	1.01582	0.427807	0.513477	0.37333	0.607443	0.140935	-0.0894601	0.255758	0.32647
Tiam1	1.02693	2.18576	0.988565	1.88592	2.43356	3.31307	0.860408	1.89811	0.658448	0.683922	0.476566	1.06232	1.91089	2.7404	1.3136	1.80597	1.14378	1.1022	1.14545	1.14412	3.22727	3.3979	2.70286	2.91873
Ticam1	0.47547	1.05051	0.505717	1.15554	0.756761	1.10607	0.500886	0.86732	0.535612	-0.0901713	0.306762	0.116195	0.574349	0.47261	0.45698	-0.308527	-1.30073	-1.44241	-1.23003	-1.33501	-1.0015	-1.26594	-1.07519	-1.11004
Timm10	-0.784878	1.80646	-0.85133	2.15393	-1.53341	2.19584	-1.449	1.62869	-2.4171	0.410952	-2.06967	1.2757	-2.16118	1.88225	-3.08369	0.900102	-2.34991	-2.06022	-2.17881	-2.40143	-2.83719	-2.66234	-2.84776	-2.92337
Timp1	0.484824	5.5363	0.227482	6.03178	0.00956153	4.39621	0.617015	5.05735	0.0851231	3.12627	0.037718	3.60418	-0.142397	2.97705	-0.166169	2.63714	0.85781	0.691503	0.848566	1.0453	0.12376	-0.116211	0.296905	0.0957474
Tjp2	3.70886	4.60172	3.49268	4.93981	2.88074	4.64047	3.72374	4.40239	2.85635	3.63425	2.73959	4.30324	2.83132	4.02528	2.33846	3.21642	2.68309	2.37097	2.1109	2.5368	1.68207	1.23856	1.7768	1.62194
Tmbim1	2.52518	5.01273	2.61544	5.30006	1.72686	3.67559	2.21497	4.63763	1.5685	2.74923	1.68984	3.73652	1.30417	2.65365	0.747812	1.58534	3.66628	3.49844	3.19363	3.47788	1.31321	1.24189	1.10539	1.36838
Tmem199	0.146938	1.27043	-0.000911929	1.18653	-0.202938	1.0962	0.237479	1.18384	0.222461	0.491868	0.0559378	0.485843	-0.327901	0.742401	-0.0996686	0.359414	-0.164731	-0.0133539	-0.61128	-0.255392	-0.447493	-0.39785	0.487854	-0.374062
Tmem39a	0.600404	1.73862	0.384167	1.86571	0.275272	1.5087	0.626704	1.38714	0.167054	0.492737	0.124442	0.64914	0.355372	1.23426	0.153365	0.489068	-0.444865	-0.511284	0.0702255	0.263519	-0.649269	-0.786303	0.212683	0.0522769
Tmem68	-0.23089	1.00151	-0.311174	1.07106	-0.404128	0.98822	-0.417985	0.826699	-1.12395	0.014062	-0.950941	0.0727961	-0.504008	0.541692	-0.911278	-0.188265	-0.423824	-0.4964	-0.968632	-0.929047	0.0347773	-0.112586	-0.489687	-0.467314
Tmem70	0.746255	1.38051	0.205518	1.17541	0.506315	1.3917	0.653987	1.2646	0.241352	0.310086	-3.08499e-05	0.388261	0.263979	1.0317	0.0921268	0.518516	-1.38302	-1.24423	-1.05686	-0.934662	-1.30149	-1.43991	-0.808429	-1.01279
Tnf	0.525922	4.95558	0.961159	7.02013	-1.43689	3.93456	0.492684	4.79469	0.882204	3.94914	0.516451	5.89694	-1.58979	3.33958	-1.34184	2.89153	-1.67654	2.68158	-1.54474	0.377786	-1.3703	4.11811	-1.64531	0.833511
Tnfrsf9	1.034	2.76074	1.24813	2.9473	-0.616806	2.08581	0.998006	2.42889	-0.0210205	2.12362	-0.316637	1.88922	-0.693408	1.88947	-0.82486	1.16742	1.06885	1.20734	1.2115	1.126	0.631118	0.864295	0.698606	0.763381
Tnfsf11	1.14195	6.05674	0.429931	6.62216	0.365709	5.60505	0.478142	5.62003	-0.181524	4.27765	-0.532467	5.42781	0.0982918	5.1847	0.0369823	4.58379	-0.242905	-0.436402	-0.191317	-0.282063	-0.238892	-0.202115	-0.536886	-0.549988
Tnfsf8	1.34467	4.2467	0.853393	5.11543	0.164994	4.59179	0.334914	4.10997	-1.80327	3.30532	-1.4419	3.79009	-0.9275	4.62896	-2.58549	3.67929	0.105564	0.0208874	-0.0557005	-0.0125876	0.708515	0.513486	0.422445	0.318164
Tpbg	0.562518	4.59547	-0.0270007	3.82547	0.112946	5.59725	0.332614	4.50795	0.0950904	3.71629	-0.0627946	2.75802	-0.0396861	5.00409	0.0598219	4.63957	0.057308	-0.106734	-0.0788149	-0.102051	-0.0867067	0.0314381	-0.0503635	-0.067446
Trip10	2.4109	3.10137	1.96083	3.46255	2.16175	2.48608	2.12624	2.70266	1.79341	2.14265	0.940114	1.82945	1.93976	2.17386	2.04867	1.90631	0.260607	0.19029	1.03823	0.783828	1.21944	0.98793	2.18	1.94972
Trip13	4.06488	5.02814	4.03283	5.13737	4.26792	5.18734	4.05611	4.9608	3.89784	4.18936	3.86886	4.21155	4.03548	4.79976	3.81067	4.31516	3.5035	3.57595	3.61808	3.63985	1.79841	1.61039	2.7646	2.79668
Tubb6	5.38824	7.64916	4.55046	7.07556	2.38695	5.18832	5.20052	7.59507	4.16987	6.5314	3.57991	6.17839	2.25911	4.74417	2.3991	4.03881	3.55032	3.49271	3.74342	3.69327	0.597249	0.317767	0.531108	0.652291
Txnrd3	-0.231289	1.95111	-0.507813	2.11804	-0.48968	2.05688	-0.121467	1.73716	0.233903	1.02326	-0.222262	1.45572	-0.161095	1.93991	0.261575	1.70638	0.490482	0.377613	0.315584	0.458689	0.507823	0.274247	0.534822	0.312327
Ubiad1	0.0494834	1.56012	-0.122817	1.64853	-0.0966891	1.16411	-0.255026	1.1618	-0.866652	0.0732422	-0.465002	0.188662	-0.279925	0.860959	-0.801441	0.201639	-1.82075	-1.94749	-1.69503	-1.79168	-1.29653	-1.48042	-1.43462	-1.5571
Upp1	3.77105	5.72932	2.98921	3.62535	0.353878	3.05395	3.1643	5.16424	1.90057	3.82008	1.28162	1.87239	0.356206	2.16025	0.194059	0.884905	4.23127	4.26651	4.15075	3.97428	0.167238	0.105981	0.276063	0.212851
Usp31	-0.118992	1.25824	-0.31636	1.37928	-0.265515	1.2954	0.25866	0.886405	0.188043	0.441593	-0.0826991	0.56841	-0.373157	0.896935	-0.213939	0.285625	-0.485237	-1.08612	-1.00792	-1.08133	-0.659768	-0.924678	-0.601922	-0.912846
Utp20	-0.960829	1.03072	-0.429055	1.64347	-0.937504	1.89282	-1.04444	0.948817	-1.25293	-0.331738	-1.2664	0.609016	-1.11922	1.55468	-1.45365	0.576643	0.160606	-0.104566	0.0380796	-0.191326	0.0896447	-0.286794	0.0248555	-0.218148
Utp23	0.368096	1.92299	0.173707	1.89403	-0.555472	1.42146	-0.0483242	1.60749	-0.666531	0.752903	-0.62967	0.896167	-0.517071	1.51322	-0.807626	0.837652	-2.339	-2.27482	-1.47519	-1.38545	-1.78679	-2.14267	-1.29542	-1.28109
Wdfy4	1.96977	2.19018	1.41592	1.96341	2.76003	3.03334	1.693	1.95402	0.790682	0.601571	-0.181969	-0.0290734	2.25494	2.43318	1.0418	1.44351	0.926251	0.970278	0.82523	1.0488	1.84153	1.8559	1.59159	1.7759
Wdr3	-0.534005	1.42387	-0.542553	1.63894	-0.438633	1.67028	-0.696272	1.17278	-0.949303	0.2148	-0.781114	0.915185	-0.644328	1.34796	-0.862568	0.694281	-0.471934	-0.569268	-0.370157	-0.298	-0.970643	-1.33639	-0.318744	-0.507208
Wdr43	-0.884324	1.07081	-0.960067	1.4631	-1.39851	1.55679	-1.04808	0.783289	-1.06403	-0.0345134	-1.07586	0.77898	-1.55497	1.28004	-1.36536	0.425073	-1.67231	-1.58361	-1.22017	-1.55068	-1.26192	-1.1806	-0.857976	-0.96674
Wdr55	-0.367498	1.32428	-0.0881626	1.72597	-0.264096	1.5749	-0.576934	1.16797	-0.751472	-0.0128141	-0.57889	1.03844	-0.470082	1.19323	-0.945331	0.52895	-0.0347104	0.0449167	-0.0785636	0.262698	-1.30742	-1.54995	-1.17908	-0.768479
Wdr74	0.00338544	1.63525	-0.164457	1.64835	-0.354372	1.74177	-0.0782962	1.32778	-0.431991	0.743255	-0.87955	0.73029	-0.537832	1.39291	-0.741992	0.970174	-0.705407	-0.688188	-0.476261	-0.226477	-1.06098	-0.961357	-0.539397	-0.40138
Xbp1	0.562416	2.29381	0.811998	2.38987	0.873877	2.46864	0.595082	1.90834	0.655517	1.51528	0.637773	1.22859	0.724208	1.82231	0.952786	1.40858	-2.47017	-2.20005	-2.02658	-1.50507	-2.4682	-2.89668	-1.66767	-1.70096
Yars2	0.0485486	1.48803	-0.0457568	1.62866	-0.246833	1.81733	-0.179173	1.18904	-0.995384	-0.0155414	-1.20884	0.466741	-0.574323	1.38612	-1.17866	0.601843	-1.28409	-1.44417	-1.10225	-1.14306	-1.30692	-1.60512	-1.35011	-1.42706
Yrdc	-0.161976	1.93486	-0.607949	1.9536	-0.796411	1.99024	-0.193249	1.61599	-0.355189	0.864699	-0.837241	1.09852	-0.754231	1.54675	-0.658102	1.08859	-1.41802	-0.811729	-0.820675	-0.789562	-1.10414	-0.102107	-0.783807	-0.409057
Zbtb32	3.2051	8.52804	3.51222	8.87116	1.51952	8.1435	2.88745	8.28357	1.63824	6.54965	1.83468	6.45023	0.607135	7.51642	0.0488733	5.70241	5.16249	4.89321	5.33222	5.3228	1.91752	1.82293	1.86054	1.76666
Zeb2	2.15694	5.81176	1.2347	6.24921	0.493187	4.90291	1.90346	5.53819	0.431582	3.98403	0.63893	4.81509	0.292217	4.28363	0.150082	2.73189	1.36135	1.1474	0.305305	0.421737	0.0866137	0.195675	0.106586	-0.0371625
Zfp593	-1.12935	1.17438	-1.19771	1.41475	-1.51072	1.82741	-1.44763	0.789148	-1.54122	-0.0337243	-1.46631	0.48457	-1.8596	1.32903	-2.01061	0.347226	-2.32885	-2.45624	-2.27021	-2.23607	-2.1145	-2.24822	-2.11386	-2.1957
Zmynd19	1.17403	2.35107	1.0544	2.19428	0.743536	3.18794	1.23692	2.21382	1.36012	1.50489	0.633881	1.48384	0.732737	2.24614	1.11273	2.21158	-0.19481	-0.243633	0.0240413	0.0943785	-0.182705	-0.151332	-0.265036	-0.181713
Znhit3	1.18741	1.75915	0.751939	1.54867	0.786093	1.62076	1.05136	1.62964	1.02839	0.973874	0.377782	0.74363	0.657076	1.37095	0.5232	1.06666	-0.64986	-0.556381	-0.0965702	-0.189212	-0.66605	-0.793104	-0.23744	-0.146398
