# Supplementary material for: T-bet Activates Th1 Genes through Mediator and the Super Elongation Complex
Source: Cell Rep. 2016 Jun 9;15(12):2756–70. doi: 10.1016/j.celrep.2016.05.054 (PMC4920892; doi:10.1016/j.celrep.2016.05.054)
Supplement: Table S4. P-TEFb, RelA, Med1, Aff4, Brd4, and H3K4me3 Binding Sites in EL4-T-bet and EL4-GFP Cells, Related to Figure 4 — The number of sequencing reads at each binding site is given in the table, along with the position of the sites relative to murine T-bet super-enhancers and their associated genes (genes with closest TSS) and typical enhancers and their associated genes. [file mmc5.xlsx]

## Sheet: EL4 P-TEFb
Chr	Start	End	P-TEFb GFP RPM	P-TEFb T-bet RPM	Overlaps SE or associated gene	Overlaps typical enhancer or associated gene	Closest gene TSS
chr1	4847593	4848109	1.39704	2.2424	0	0	Tcea1
chr1	6444352	6444731	1.53334	0.844962	0	1	St18
chr1	9738243	9738915	3.06667	4.64729	0	0	Vcpip1
chr1	9933742	9934429	3.37334	4.4848	0	0	Snhg6
chr1	10027794	10028171	1.29482	1.33244	0	0	Cops5
chr1	10222905	10223416	2.52149	2.76237	0	0	Arfgef1
chr1	13257338	13257882	0.715557	1.29994	0	1	Ncoa2
chr1	13650170	13650880	2.18074	2.63238	0	1	Lactb2
chr1	16094064	16094695	1.29482	1.81992	0	0	Rpl7
chr1	20774154	20774399	1.09037	0.0324985	0	1	Il17f
chr1	21951418	21951812	1.70371	0.909959	0	1	Kcnq5
chr1	22991573	22991933	0.272593	0.909959	0	0	4933415F23Rik
chr1	27239318	27239484	0.306667	0.422481	0	0	4931408C20Rik
chr1	33871143	33871605	1.36296	1.65742	0	0	Zfp451
chr1	34899741	34900059	0.920001	0.942457	0	0	Fam168b
chr1	36320993	36321378	0.545186	0.942457	0	1	Neurl3
chr1	36612854	36613538	1.09037	2.07991	0	0	Sema4c
chr1	36613998	36614560	0.98815	1.62493	0	0	Sema4c
chr1	36615594	36615938	0.442964	1.26744	0	0	Sema4c
chr1	36766679	36766902	0.954075	0.844962	0	0	Actr1b
chr1	36818380	36818930	1.46519	1.98241	0	0	Zap70
chr1	36825270	36826257	0.920001	2.76237	0	0	Zap70
chr1	37486661	37487244	1.26074	1.65742	0	0	6330578E17Rik
chr1	37486661	37487244	1.26074	1.65742	0	0	Unc50
chr1	37946887	37947504	0.98815	2.3074	0	0	Mitd1
chr1	37946887	37947504	0.98815	2.3074	0	0	Mrpl30
chr1	38054000	38054330	0.783705	1.33244	0	0	Txndc9
chr1	38054684	38055134	1.29482	1.52743	0	0	Eif5b
chr1	39069354	39069779	0.715557	1.16995	0	0	Pdcl3
chr1	39081940	39082451	1.80593	2.01491	0	0	Pdcl3
chr1	39291647	39292040	0.851853	0.974956	0	1	Npas2
chr1	39424557	39424960	1.63556	1.23494	0	0	Rpl31
chr1	39592403	39592803	0.749631	1.55993	0	0	D1Bwg0212e
chr1	39612752	39613222	0.647408	1.36494	0	1	Snord89
chr1	39615847	39616147	0.238519	0.779965	0	1	Snord89
chr1	39633626	39634524	2.31704	3.31485	0	0	Rnf149
chr1	39817909	39818388	0.851853	1.26744	0	1	Rfx8
chr1	40526444	40527160	1.12445	2.01491	1	0	Il18r1
chr1	40571989	40572303	0.0681482	0.682469	0	0	Il18rap
chr1	40904431	40904711	0.408889	0.682469	0	1	Tmem182
chr1	43198518	43199257	2.41926	2.53489	0	1	Fhl2
chr1	43199665	43200194	1.56741	1.62493	0	1	Fhl2
chr1	43201193	43201823	1.73778	2.1124	0	1	Fhl2
chr1	43224675	43225922	5.11112	4.67979	0	1	Fhl2
chr1	43225935	43226188	0.98815	0.649971	0	0	Fhl2
chr1	43240957	43241170	0.851853	0.324985	0	0	Fhl2
chr1	43418182	43418536	0.374815	0.909959	0	1	Nck2
chr1	45852161	45852395	0.98815	0.649971	0	0	Wdr75
chr1	46909479	46910612	3.8163	4.15981	0	1	Slc39a10
chr1	48519063	48519144	0.442964	0.259988	0	0	Slc39a10
chr1	51534706	51535449	4.90667	4.4848	1	0	Obfc2a
chr1	51641619	51642053	1.02222	1.20245	1	0	Obfc2a
chr1	51650755	51651276	2.07852	1.49493	1	0	Obfc2a
chr1	52170600	52170871	0.98815	0.812463	0	1	Stat1
chr1	52176094	52176446	1.0563	1.13745	0	1	Stat1
chr1	52556806	52557308	1.29482	1.20245	0	1	Nab1
chr1	52654591	52655008	1.15852	1.52743	0	1	Tmem194b
chr1	53830897	53831133	0.340741	0.617472	1	0	Stk17b
chr1	54495657	54495995	1.60148	1.20245	0	0	Gtf3c3
chr1	54577055	54577352	0.477038	0.649971	0	1	Pgap1
chr1	55083942	55084504	0.817779	1.62493	0	0	Sf3b1
chr1	55144456	55145065	1.73778	2.46989	0	0	Hspd1
chr1	55144456	55145065	1.73778	2.46989	0	0	Hspe1
chr1	55187726	55188316	1.77185	1.94991	0	0	Mob4
chr1	55585349	55585589	0.238519	0.454979	0	1	Plcl1
chr1	55585631	55585982	0.613334	0.974956	0	1	Plcl1
chr1	58768225	58768720	2.04445	1.59243	0	0	Cflar
chr1	58770159	58770363	0.783705	0.649971	0	1	Cflar
chr1	59029969	59030531	1.77185	2.50239	0	0	Stradb
chr1	59029969	59030531	1.77185	2.50239	0	0	Trak2
chr1	59219790	59220262	1.26074	1.33244	0	0	Mpp4
chr1	59230022	59230250	0.817779	0.259988	0	0	Mpp4
chr1	59741692	59742093	0.681482	1.13745	0	0	Nop58
chr1	60803013	60803348	0.511112	1.29994	0	1	Cd28
chr1	60833842	60834205	0.442964	1.23494	0	1	Cd28
chr1	60835471	60835840	0.477038	0.909959	0	0	Cd28
chr1	62876284	62876632	0.477038	0.974956	0	1	4930487H11Rik
chr1	63160675	63160940	0.613334	0.87746	0	0	Ino80d
chr1	63223082	63223418	0.57926	0.942457	0	0	Eef1b2
chr1	63223082	63223418	0.57926	0.942457	0	0	Ndufs1
chr1	63777039	63777365	0.954075	0.747466	0	0	Fastkd2
chr1	64168290	64168971	1.26074	2.1124	0	0	Klf7
chr1	69507805	69508021	0.817779	0.292487	0	1	Ikzf2
chr1	69646041	69646153	0.442964	0.162493	0	1	Ikzf2
chr1	69722579	69722843	0.238519	0.454979	0	1	Ikzf2
chr1	69724204	69724415	0.170371	0.422481	0	1	Ikzf2
chr1	69727151	69727367	0.204445	0.487478	0	1	Ikzf2
chr1	69733796	69734018	0.340741	0.454979	0	0	Ikzf2
chr1	69734045	69734396	0.920001	0.87746	0	0	Ikzf2
chr1	69738558	69738859	0.306667	0.714968	0	0	Ikzf2
chr1	69792662	69792869	0.442964	0.487478	0	0	Ikzf2
chr1	69793402	69793936	1.49926	1.20245	0	0	Ikzf2
chr1	69796155	69796368	0.238519	0.422481	0	0	Ikzf2
chr1	69797989	69798379	1.19259	1.10495	0	0	Ikzf2
chr1	69798561	69798868	0.57926	0.682469	0	0	Ikzf2
chr1	69806109	69806539	1.94223	1.26744	0	0	Spag16
chr1	69807013	69807413	1.26074	0.649971	0	0	Spag16
chr1	69811087	69811425	1.12445	1.03995	0	0	Spag16
chr1	69811448	69811623	0.715557	0.324985	0	0	Spag16
chr1	69811881	69812173	0.817779	0.714968	0	0	Spag16
chr1	69814945	69815826	3.54371	3.57484	0	0	Spag16
chr1	69816783	69817324	1.19259	1.46243	0	0	Spag16
chr1	69818089	69818350	0.715557	0.552475	0	0	Spag16
chr1	72272646	72273220	2.62371	1.65742	0	0	Mreg
chr1	72283265	72283834	2.35111	1.78742	0	0	Mreg
chr1	72290363	72291090	2.8963	2.63238	0	1	Mreg
chr1	72301353	72302030	2.07852	2.1124	0	0	Pecr
chr1	72353807	72354249	0.613334	1.52743	0	0	Xrcc5
chr1	72629601	72630004	1.43111	1.20245	0	0	Smarcal1
chr1	73983142	73983509	0.783705	1.23494	0	1	6030407O03Rik
chr1	73994079	73994378	0.477038	0.974956	0	1	6030407O03Rik
chr1	74331351	74331768	1.12445	1.33244	0	0	Pnkd
chr1	74634550	74635115	1.53334	1.68992	0	0	Bcs1l
chr1	74634550	74635115	1.53334	1.68992	0	0	Zfp142
chr1	74853124	74853513	0.783705	1.29994	0	1	Wnt10a
chr1	75432417	75432680	0.851853	1.07245	0	0	Gmppa
chr1	78534090	78534560	0.647408	1.46243	1	0	Mogat1
chr1	78599561	78599878	0.204445	0.909959	0	0	Acsl3
chr1	78599561	78599878	0.204445	0.909959	0	0	Utp14b
chr1	78641253	78641611	0.374815	0.909959	0	0	Acsl3
chr1	78641253	78641611	0.374815	0.909959	0	0	Utp14b
chr1	78654249	78655156	3.13482	4.3873	0	1	Acsl3
chr1	78654249	78655156	3.13482	4.3873	0	1	Utp14b
chr1	78654249	78655156	3.13482	4.3873	0	1	Utp14b
chr1	79102480	79102688	0.170371	0.487478	0	0	Kcne4
chr1	79140661	79141197	2.14667	2.56738	0	0	Scg2
chr1	79141722	79141960	0.204445	0.519976	0	0	Scg2
chr1	79362022	79362505	0.340741	1.26744	0	1	Scg2
chr1	79402880	79403182	0.511112	0.779965	0	0	Scg2
chr1	79421290	79421728	0.98815	1.49493	0	0	Scg2
chr1	79454141	79454599	0.374815	1.78742	0	0	Scg2
chr1	79455057	79455531	0.57926	1.65742	0	0	Scg2
chr1	79555724	79556409	1.94223	2.1449	0	1	Ap1s3
chr1	79557353	79558185	2.76	2.50239	0	0	Ap1s3
chr1	79572649	79573062	0.817779	1.13745	0	0	Ap1s3
chr1	79577713	79578542	3.64593	4.06232	0	1	Ap1s3
chr1	79636792	79637512	1.36296	1.94991	0	1	Ap1s3
chr1	79772438	79773061	2.86223	2.95737	0	0	Mrpl44
chr1	80740702	80740947	0.0340741	0.422481	1	0	Dock10
chr1	82279721	82280217	1.32889	1.23494	0	0	Irs1
chr1	82312673	82313754	3.54371	3.86732	0	0	Rhbdd1
chr1	82355415	82355832	0.408889	1.36494	0	0	Rhbdd1
chr1	82360386	82360966	0.408889	1.65742	0	0	Rhbdd1
chr1	82440458	82440712	0.374815	0.584973	0	0	Rhbdd1
chr1	82721223	82721768	2.58963	3.24985	0	0	Mff
chr1	84835228	84835751	1.22667	1.65742	0	0	Trip12
chr1	87632259	87632763	1.09037	1.55993	1	0	A630001G21Rik
chr1	87654482	87654853	0.98815	1.23494	0	0	A630001G21Rik
chr1	87689784	87690317	1.80593	1.65742	0	1	Cab39
chr1	87742110	87742341	0.442964	0.714968	0	1	Itm2c
chr1	87854764	87855412	1.49926	1.72242	0	0	Gpr55
chr1	87960753	87961371	1.63556	2.3074	0	0	Psmd1
chr1	88255119	88256029	4.22519	3.89982	0	0	Ncl
chr1	88256098	88256808	1.90815	3.37985	0	0	C130036L24Rik
chr1	88337905	88339945	8.92742	9.65206	0	1	1700019O17Rik
chr1	88383636	88384617	6.16742	6.23972	0	0	Ptma
chr1	88421254	88424117	11.7215	13.4869	0	1	Ptma
chr1	88424600	88425242	2.31704	2.46989	0	1	Ptma
chr1	88479219	88479645	1.43111	1.88491	0	0	Pde6d
chr1	88483474	88483944	2.45334	2.1774	0	0	Cops7b
chr1	88600158	88600605	2.52149	2.43739	0	0	Dis3l2
chr1	89077403	89078300	3.71408	2.66488	0	1	Prss56
chr1	89110245	89110896	3.47556	3.15236	0	0	Eif4e2
chr1	89110245	89110896	3.47556	3.15236	0	0	Eif4e2
chr1	89522937	89523303	0.98815	1.10495	0	1	Inpp5d
chr1	89652341	89652966	2.72593	2.79487	0	0	Atg16l1
chr1	89749786	89750595	1.43111	2.3074	0	1	Dgkd
chr1	89904737	89905275	1.70371	1.36494	0	0	Usp40
chr1	90372101	90372310	0.851853	0.747466	0	1	Glrp1
chr1	90406427	90406791	0.954075	1.23494	0	1	Glrp1
chr1	92499693	92500244	2.1126	2.92487	0	1	Cops8
chr1	94370176	94370572	1.53334	1.59243	0	0	Ndufa10
chr1	94608907	94609345	0.647408	1.59243	0	0	Otos
chr1	94703315	94703760	0.306667	1.59243	1	0	Gpc1
chr1	95374722	95375775	4.25927	4.90728	0	0	Hdlbp
chr1	95374722	95375775	4.25927	4.90728	0	0	Sept2
chr1	95374722	95375775	4.25927	4.90728	0	0	Sept2
chr1	95531692	95532564	4.08889	3.86732	0	0	Stk25
chr1	95650982	95651942	3.78223	4.02982	0	0	Atg4b
chr1	95650982	95651942	3.78223	4.02982	0	0	Thap4
chr1	95921992	95922372	1.22667	0.584973	0	1	Neu4
chr1	95931503	95933095	6.06519	5.49225	0	1	Neu4
chr1	95945415	95945821	1.43111	0.844962	0	1	Pdcd1
chr1	95946816	95947074	0.954075	0.292487	0	1	Pdcd1
chr1	95947532	95949750	15.5037	11.9595	0	1	Pdcd1
chr1	95949796	95951473	8.04149	7.01968	0	0	Pdcd1
chr1	95952031	95952468	1.0563	1.26744	0	0	Pdcd1
chr1	95952475	95953278	4.42964	3.67233	0	1	Pdcd1
chr1	99666407	99666901	1.32889	2.72988	0	1	Gin1
chr1	99666407	99666901	1.32889	2.72988	0	1	Ppip5k2
chr1	107331639	107331943	0.954075	1.03995	0	0	Rnf152
chr1	108067880	108068164	1.26074	1.03995	0	0	LOC626049
chr1	108412020	108412728	2.41926	2.2099	1	0	Bcl2
chr1	108584439	108585050	1.22667	1.88491	1	0	Bcl2
chr1	116540769	116540888	0.681482	0.844962	0	0	Cntnap5a
chr1	120207545	120208015	1.87408	2.40489	0	0	Tsn
chr1	120284696	120285093	0.57926	0.87746	0	0	Clasp1
chr1	120285326	120285980	1.73778	2.40489	0	1	Clasp1
chr1	120355423	120355952	1.49926	1.62493	0	1	2900060B14Rik
chr1	123464125	123464690	1.70371	1.72242	0	1	Ddx18
chr1	127331225	127332734	4.32741	5.62225	0	0	Actr3
chr1	129127087	129127705	1.0563	1.59243	1	0	Mgat5
chr1	129129409	129130652	1.73778	5.97973	1	0	Mgat5
chr1	129138562	129139763	1.29482	3.76983	1	0	Mgat5
chr1	129142554	129143282	0.477038	2.72988	1	0	Mgat5
chr1	129147948	129148744	0.783705	2.3074	1	0	Mgat5
chr1	129200284	129200638	0.238519	1.16995	1	0	Mgat5
chr1	129241374	129242087	1.84	2.53489	1	0	Mgat5
chr1	129245350	129245831	0.783705	1.46243	1	0	Mgat5
chr1	129522197	129522459	0.98815	0.552475	0	1	Tmem163
chr1	129524007	129524320	0.511112	0.909959	0	1	Tmem163
chr1	129670352	129671102	2.01037	2.66488	0	1	2900009J06Rik
chr1	129670352	129671102	2.01037	2.66488	0	1	Ccnt2
chr1	129999143	129999489	1.09037	1.62493	0	0	Zranb3
chr1	130140529	130141202	2.07852	2.53489	0	0	Ubxn4
chr1	130313124	130314039	3.98667	3.83483	0	1	Dars
chr1	132746359	132747809	5.0089	6.49971	0	0	Faim3
chr1	132760834	132761270	2.69186	1.55993	0	0	Faim3
chr1	132922475	132922764	1.15852	1.10495	1	0	Il10
chr1	132993971	132994682	1.12445	2.1449	0	1	Mapkapk2
chr1	133007443	133007707	0.170371	0.779965	0	0	Mapkapk2
chr1	133008119	133008421	0.272593	0.779965	0	0	Mapkapk2
chr1	133015119	133015467	0.340741	0.974956	0	0	Dyrk3
chr1	133079714	133080132	1.22667	1.49493	0	1	Eif2d
chr1	133080773	133081407	1.56741	1.75492	0	1	Eif2d
chr1	133096228	133097079	3.44149	3.05486	0	1	Rassf5
chr1	133098145	133098380	1.02222	0.649971	0	1	Rassf5
chr1	133098486	133098683	0.817779	0.454979	0	1	Rassf5
chr1	133100817	133101480	3.06667	2.76237	0	1	Rassf5
chr1	133357559	133357890	0.511112	0.649971	0	0	Srgap2
chr1	133422994	133423497	1.0563	1.88491	0	0	Srgap2
chr1	133903957	133905210	5.72445	5.52475	0	1	Elk4
chr1	134373519	134373862	1.32889	1.39744	0	0	Rbbp5
chr1	134921492	134922144	1.80593	2.46989	0	0	Mdm4
chr1	135027205	135028633	7.42816	7.21467	0	0	Ppp1r15b
chr1	135506443	135507198	2.93037	3.08736	0	0	Snrpe
chr1	135557784	135558239	2.07852	2.2424	0	0	Zc3h11a
chr1	135994454	135994926	0.442964	1.26744	0	0	Chit1
chr1	136229519	136229934	0.749631	1.33244	0	0	Ppfia4
chr1	136311681	136312560	1.73778	2.59988	0	0	Adipor1
chr1	137025674	137026217	0.817779	1.49493	0	0	Ptprv
chr1	137027647	137028657	3.30519	3.24985	0	0	Ptprv
chr1	137028975	137030030	3.68001	4.77728	0	1	Ptpn7
chr1	137028975	137030030	3.68001	4.77728	0	1	Ptprv
chr1	137528094	137528505	1.0563	1.10495	0	0	Nav1
chr1	137556000	137556573	2.18074	1.16995	0	0	Csrp1
chr1	137560446	137560964	1.73778	2.50239	0	0	Csrp1
chr1	137567077	137567296	1.15852	0.747466	0	0	Csrp1
chr1	137570297	137570579	0.817779	0.194991	0	0	Csrp1
chr1	137572032	137572459	1.26074	1.29994	0	0	Csrp1
chr1	138261381	138261713	2.21482	2.46989	0	1	Camsap2
chr1	138591558	138591984	0.613334	1.23494	0	0	Gm16880
chr1	140030826	140031226	0.57926	0.974956	1	0	Ptprc
chr1	140032830	140033398	0.920001	1.42994	1	0	Ptprc
chr1	140038797	140039601	0.817779	3.11986	1	0	Ptprc
chr1	140040855	140041408	1.0563	2.2099	1	0	Ptprc
chr1	140042926	140043341	0.238519	1.23494	1	0	Ptprc
chr1	140045288	140045525	0.238519	0.519976	1	0	Ptprc
chr1	140045567	140045934	0.511112	0.844962	1	0	Ptprc
chr1	140053679	140054039	0.272593	0.87746	1	0	Ptprc
chr1	140055389	140055981	0.442964	1.91741	1	0	Ptprc
chr1	140057850	140058128	0.204445	0.682469	1	0	Ptprc
chr1	140058475	140058956	1.77185	1.65742	1	0	Ptprc
chr1	140059004	140059866	2.24889	3.54234	1	0	Ptprc
chr1	140059887	140060133	0.715557	0.519976	1	0	Ptprc
chr1	140060220	140060489	0.715557	0.714968	1	0	Ptprc
chr1	140061164	140061425	0.647408	0.617472	1	0	Ptprc
chr1	140062607	140063495	2.21482	3.18486	1	0	Ptprc
chr1	140063890	140064230	0.477038	1.20245	1	0	Ptprc
chr1	140064424	140064619	0.715557	0.324985	1	0	Ptprc
chr1	140064620	140065211	0.954075	1.62493	1	0	Ptprc
chr1	140067094	140067558	1.0563	0.909959	1	0	Ptprc
chr1	140068092	140068463	1.32889	1.13745	1	0	Ptprc
chr1	140068544	140069135	1.87408	1.72242	1	0	Ptprc
chr1	140069146	140069501	0.715557	0.844962	1	0	Ptprc
chr1	140070578	140071034	0.851853	1.13745	1	0	Ptprc
chr1	140072094	140072451	0.749631	0.87746	0	0	Ptprc
chr1	140074390	140074798	0.477038	1.20245	0	0	Ptprc
chr1	140087315	140087904	1.53334	2.1774	1	0	Ptprc
chr1	140088153	140089080	2.07852	2.98986	1	0	Ptprc
chr1	140196087	140196497	0.954075	1.23494	1	0	Atp6v1g3
chr1	140223973	140224532	1.56741	1.46243	0	0	Atp6v1g3
chr1	140245069	140245341	0.98815	0.682469	0	1	Atp6v1g3
chr1	140456148	140456617	1.02222	2.40489	0	1	Nek7
chr1	140467644	140468048	0.204445	0.942457	0	1	Nek7
chr1	140489063	140489340	0.57926	0.617472	0	1	Nek7
chr1	140492503	140493244	2.41926	1.88491	0	1	Nek7
chr1	140493434	140493662	0.340741	0.584973	0	1	Nek7
chr1	140500448	140501060	2.41926	1.55993	0	1	Nek7
chr1	140511127	140511411	1.09037	0.552475	0	1	Nek7
chr1	140514396	140515034	3.13482	1.75492	0	1	Nek7
chr1	140515557	140515907	1.73778	1.16995	0	1	Nek7
chr1	140515929	140516644	2.82815	2.1124	0	1	Nek7
chr1	140860286	140860600	0.783705	0.844962	0	1	Dennd1b
chr1	143781054	143781296	0.477038	0.519976	0	0	4930590L20Rik
chr1	145624210	145624537	1.70371	1.46243	0	1	Uchl5
chr1	145847480	145847859	0.647408	0.812463	1	0	Rgs2
chr1	145850217	145851649	3.9526	5.58975	1	0	Rgs2
chr1	145853716	145854154	1.84	2.2099	0	0	Rgs2
chr1	145854523	145854773	0.783705	0.422481	0	0	Rgs2
chr1	145923877	145924182	0.306667	0.584973	1	0	Rgs2
chr1	145933236	145933501	0.306667	0.714968	1	0	Rgs2
chr1	146016097	146016381	0.408889	0.552475	0	1	Rgs13
chr1	146047521	146047985	1.12445	1.16995	0	0	Rgs13
chr1	146049970	146050665	1.90815	3.28235	0	1	Rgs13
chr1	146052910	146054140	3.74815	6.88969	0	1	Rgs13
chr1	146054715	146055048	0.408889	0.844962	0	1	Rgs13
chr1	146062379	146062913	1.73778	2.46989	0	1	Rgs1
chr1	146063266	146063595	0.340741	1.03995	0	0	Rgs1
chr1	146085985	146086830	2.55556	5.39476	0	1	Rgs1
chr1	146088571	146089344	0.715557	3.11986	0	0	Rgs1
chr1	146094589	146095037	0.442964	1.49493	1	0	Rgs1
chr1	146109244	146109551	0.136296	0.714968	0	0	Rgs1
chr1	146111019	146111776	0.272593	6.7272	0	1	Rgs1
chr1	146120091	146120340	0.238519	0.584973	0	1	Rgs1
chr1	146143274	146143947	0.238519	3.54234	0	0	Rgs1
chr1	146147812	146149468	0.851853	8.02714	1	0	Rgs1
chr1	146151814	146152269	0.204445	1.59243	1	0	Rgs1
chr1	146154075	146154578	0.57926	2.07991	1	0	Rgs1
chr1	146154601	146154851	0.511112	0.909959	1	0	Rgs1
chr1	146155393	146155927	0.238519	1.91741	1	0	Rgs1
chr1	146163370	146164121	1.63556	4.3873	1	0	Rgs1
chr1	146164783	146165172	0.238519	0.942457	1	0	Rgs1
chr1	146165415	146165813	0.306667	0.942457	1	0	Rgs1
chr1	146167136	146167642	0.374815	2.66488	1	0	Rgs1
chr1	146177402	146178153	2.07852	4.06232	1	0	Rgs1
chr1	146178616	146178881	0.272593	0.714968	0	0	Rgs1
chr1	146253856	146254016	0.647408	0.194991	0	0	Rgs1
chr1	152239748	152240094	0.817779	0.974956	0	0	Tpr
chr1	152240110	152240700	2.35111	2.89237	0	0	BC003331
chr1	153191281	153191868	1.70371	2.50239	0	0	Ivns1abp
chr1	153275317	153276097	3.16889	2.92487	0	0	1190005F20Rik
chr1	153275317	153276097	3.16889	2.92487	0	0	1200016B10Rik
chr1	153602050	153602695	2.55556	2.98986	0	0	Edem3
chr1	153857417	153857721	0.272593	0.844962	1	0	1700025G04Rik
chr1	153931724	153932159	0.442964	1.39744	1	0	1700025G04Rik
chr1	154125513	154125701	0.817779	0.357484	0	0	Tsen15
chr1	154749931	154750543	2.69186	3.54234	0	0	Smg7
chr1	154750638	154751138	1.80593	1.59243	0	0	Smg7
chr1	154751580	154751955	1.22667	1.62493	0	1	Smg7
chr1	154932245	154932841	1.56741	2.69738	1	0	Lamc2
chr1	154934960	154935268	0.783705	0.87746	1	0	Lamc2
chr1	154977181	154977485	1.12445	0.584973	1	0	Lamc2
chr1	154979406	154979596	0.783705	0.22749	1	0	Lamc2
chr1	154987906	154988393	1.56741	1.42994	1	0	Lamc2
chr1	154991135	154991527	0.851853	1.55993	1	0	Lamc2
chr1	155134808	155135592	1.02222	3.05486	1	0	Lamc1
chr1	155147432	155148135	2.24889	2.95737	1	0	Lamc1
chr1	155411746	155412073	0.783705	0.747466	0	0	Npl
chr1	155430115	155430882	1.29482	2.85987	0	1	Npl
chr1	155430930	155431413	1.73778	2.50239	0	1	Npl
chr1	155432803	155433341	1.29482	1.62493	0	1	Npl
chr1	155449399	155450094	2.1126	2.95737	0	0	Rgs8
chr1	155452245	155452581	0.102222	0.87746	0	0	Rgs8
chr1	155464346	155465009	1.73778	3.08736	0	1	Rgs8
chr1	155470172	155470499	0.238519	0.974956	0	0	Rgs8
chr1	155478381	155478734	0.272593	1.10495	0	0	Rgs8
chr1	155480694	155481114	1.0563	1.29994	0	0	Rgs8
chr1	155556593	155556985	0.477038	1.26744	0	0	C230024C17
chr1	155570222	155571099	1.84	5.49225	0	1	C230024C17
chr1	155573518	155574071	0.545186	1.65742	0	1	C230024C17
chr1	155577796	155578442	0.442964	2.07991	0	1	C230024C17
chr1	155580418	155580803	0.340741	1.03995	0	1	C230024C17
chr1	155583207	155583683	0.920001	1.55993	0	1	C230024C17
chr1	156945042	156946950	6.26964	8.12463	1	0	Ier5
chr1	156955564	156955960	0.340741	0.974956	0	1	Ier5
chr1	157882503	157882890	1.53334	1.33244	0	0	Tor1aip2
chr1	157882503	157882890	1.53334	1.33244	0	0	Tor1aip2
chr1	158338116	158338480	0.715557	0.779965	0	0	Soat1
chr1	158947661	158948037	0.374815	0.909959	0	0	Ralgps2
chr1	161151166	161151456	0.306667	0.714968	0	0	Rfwd2
chr1	161152205	161152519	0.374815	0.812463	0	0	Rfwd2
chr1	161161551	161163216	4.19112	7.01968	0	0	Rfwd2
chr1	162964612	162967561	11.6534	12.8369	0	0	Gas5
chr1	162964612	162967561	11.6534	12.8369	0	0	Mir5117
chr1	162969074	162970655	4.12297	4.67979	0	0	Snord47
chr1	163000720	163001230	1.80593	2.2099	0	0	Cenpl
chr1	163000720	163001230	1.80593	2.2099	0	0	Dars2
chr1	163061423	163061771	1.22667	1.91741	0	0	Klhl20
chr1	163691431	163692126	1.32889	2.53489	0	1	Fasl
chr1	163696776	163697143	0.57926	1.33244	0	1	Fasl
chr1	163697239	163697820	0.681482	1.42994	0	1	Fasl
chr1	163806732	163807226	1.15852	1.91741	0	1	AI848100
chr1	164500475	164501382	3.50963	3.80233	0	0	Vamp4
chr1	164669996	164670804	2.48741	2.43739	0	0	Prrc2c
chr1	165859736	165860476	1.77185	2.59988	0	0	Scyl3
chr1	166003079	166004073	1.66963	3.41235	1	0	Sell
chr1	166065341	166066067	2.45334	3.63984	1	0	F5
chr1	166066069	166066565	1.15852	1.59243	1	0	F5
chr1	166066843	166067188	0.545186	1.13745	1	0	F5
chr1	166862039	166862645	0.204445	1.42994	0	1	Xcl1
chr1	166863500	166865252	0.442964	5.81724	0	1	Xcl1
chr1	166865324	166866354	0.408889	8.38462	0	1	Xcl1
chr1	166895882	166896715	0.681482	3.96482	0	1	Xcl1
chr1	166905908	166906312	0.204445	1.07245	0	1	Xcl1
chr1	167390964	167391647	2.1126	2.33989	0	0	Brp44
chr1	167509883	167510982	2.96445	3.21735	0	0	Mpzl1
chr1	167630512	167631289	1.22667	2.01491	0	1	Rcsd1
chr1	167652549	167653238	0.613334	1.72242	0	1	Rcsd1
chr1	167775012	167775919	1.90815	2.92487	0	1	Cd247
chr1	167944650	167944902	0.817779	0.487478	0	0	Pou2f1
chr1	167974106	167974331	0.749631	0.617472	0	1	Pou2f1
chr1	167978521	167978746	0.851853	0.682469	0	0	Pou2f1
chr1	169238507	169239130	3.10075	2.3074	0	0	Tmco1
chr1	171461428	171461957	1.77185	2.72988	0	0	Nuf2
chr1	172105154	172105610	0.920001	1.62493	0	0	Uap1
chr1	172792084	172792468	0.511112	1.16995	0	1	Atf6
chr1	172793165	172793667	0.647408	1.72242	0	1	Atf6
chr1	172797744	172798104	2.65778	2.59988	0	1	Atf6
chr1	172815324	172815804	1.9763	1.94991	0	0	Dusp12
chr1	172872134	172872406	1.36296	0.617472	0	0	Fcrla
chr1	173032624	173033660	2.24889	3.41235	0	0	1700009P17Rik
chr1	173152339	173152987	1.12445	2.1774	0	0	Tomm40l
chr1	173177048	173177630	2.35111	3.31485	0	0	Ndufs2
chr1	173217810	173218318	1.02222	1.68992	0	0	Usp21
chr1	173224561	173225137	1.66963	2.1774	0	0	Ufc1
chr1	173258903	173259845	2.82815	4.4523	0	0	Dedd
chr1	173275606	173276113	1.66963	1.78742	0	0	Nit1
chr1	173275606	173276113	1.66963	1.78742	0	0	Pfdn2
chr1	173318863	173319344	1.29482	1.85242	0	0	Arhgap30
chr1	173432821	173433426	2.04445	2.1124	0	0	Alyref2
chr1	173433432	173434498	2.62371	4.06232	0	0	Alyref2
chr1	173559224	173559624	0.715557	1.39744	1	0	Ly9
chr1	173559689	173560058	0.783705	1.10495	1	0	Ly9
chr1	173565066	173565470	0.204445	1.13745	1	0	Slamf7
chr1	173566823	173567401	1.02222	2.82737	1	0	Slamf7
chr1	173573691	173574150	0.408889	1.52743	1	0	Slamf7
chr1	173582734	173583361	0.306667	1.49493	1	0	Slamf7
chr1	173701106	173701456	1.0563	0.942457	0	1	Slamf1
chr1	173708428	173708807	1.19259	1.03995	0	1	Slamf1
chr1	173770605	173771227	0.647408	1.81992	0	1	Cd84
chr1	173775172	173775940	1.36296	1.98241	0	1	Cd84
chr1	173895830	173896919	1.43111	8.15713	0	1	Slamf6
chr1	173909159	173909725	0.340741	1.59243	0	0	Vangl2
chr1	173912049	173912761	1.32889	4.19231	0	1	Vangl2
chr1	173912999	173913502	0.98815	1.85242	0	0	Vangl2
chr1	173925455	173925836	0.817779	1.65742	0	0	Vangl2
chr1	173945338	173946782	2.99852	4.3873	0	1	Vangl2
chr1	173947442	173947929	0.783705	1.42994	0	1	Vangl2
chr1	173949606	173950751	1.26074	2.89237	0	1	Vangl2
chr1	174207359	174207805	0.511112	1.39744	0	0	Atp1a4
chr1	174240128	174240603	1.32889	1.81992	0	0	Igsf8
chr1	175380832	175381033	0.238519	0.389982	0	1	Aim2
chr1	175690180	175690631	0.374815	1.72242	0	1	Ifi204
chr1	175697471	175697776	0.0681482	0.714968	0	0	Ifi204
chr1	175732890	175733229	0.57926	0.844962	0	1	Ifi204
chr1	175796886	175797124	0.340741	0.552475	0	0	Mndal
chr1	175836052	175836641	0.647408	2.33989	0	0	Mnda
chr1	175842878	175843305	0.170371	1.03995	0	0	Mnda
chr1	178744725	178745182	1.94223	1.59243	0	0	Sdccag8
chr1	179913111	179913531	1.39704	1.20245	0	0	Gm16432
chr1	180117378	180117915	1.9763	2.33989	0	1	Pppde1
chr1	180248241	180249464	3.47556	4.61479	0	0	Fam36a
chr1	180266411	180268233	6.91705	6.98718	0	0	Hnrnpu
chr1	180335625	180336045	0.920001	1.39744	0	0	Efcab2
chr1	180336073	180336846	3.57778	3.57484	0	0	Efcab2
chr1	180810980	180811234	0.272593	0.617472	0	0	Kif26b
chr1	180972135	180972367	0.102222	0.552475	0	1	Smyd3
chr1	181061365	181061854	0.374815	1.59243	0	1	Smyd3
chr1	181476186	181476718	2.58963	2.1124	0	0	Cnst
chr1	181476186	181476718	2.58963	2.1124	0	0	Tfb2m
chr1	181733383	181734223	2.48741	2.63238	0	1	Ahctf1
chr1	182129402	182130083	0.98815	1.98241	0	1	Adck3
chr1	182286402	182286790	0.545186	1.29994	0	1	Gm5069
chr1	182294124	182294580	0.954075	1.78742	0	1	Gm5069
chr1	183074100	183074612	1.9763	1.98241	0	1	Nvl
chr1	183080865	183081303	2.35111	2.2099	0	0	Cnih4
chr1	183858610	183858812	0.681482	0.454979	0	1	Lbr
chr1	184293766	184294243	0.715557	0.974956	0	0	Fbxo28
chr1	186265176	186265488	0.57926	0.87746	0	1	1700112H15Rik
chr1	186358006	186358834	0.749631	2.01491	1	0	1700112H15Rik
chr1	188001483	188001949	0.681482	1.39744	0	0	Lyplal1
chr1	188029849	188030444	1.46519	1.94991	0	0	Lyplal1
chr1	188111385	188112072	1.56741	2.2749	0	0	Lyplal1
chr1	188231582	188231911	0.681482	0.942457	0	0	Lyplal1
chr1	188500119	188500490	0.442964	0.974956	0	0	Tgfb2
chr1	188573106	188573488	1.0563	1.68992	0	0	Rrp15
chr1	190356962	190357229	0.920001	0.487478	0	0	Ush2a
chr1	190831563	190831886	0.885927	1.39744	0	0	Kctd3
chr1	191410072	191410543	1.29482	1.42994	0	0	Cenpf
chr1	191619016	191619479	0.715557	1.26744	0	0	Ptpn14
chr1	192795997	192796331	0.170371	1.07245	0	1	Vash2
chr1	192886595	192887063	2.28297	1.98241	0	0	Nsl1
chr1	192886595	192887063	2.28297	1.98241	0	0	Tatdn3
chr1	193017465	193018059	2.21482	2.85987	0	1	Atf3
chr1	193885594	193885906	0.374815	0.87746	0	1	Traf5
chr1	194999703	195000126	0.511112	1.33244	0	0	A130010J15Rik
chr2	3574664	3575785	2.21482	3.11986	1	0	Fam107b
chr2	3576604	3577097	0.477038	1.49493	0	0	Fam107b
chr2	3727547	3727911	1.19259	0.974956	0	0	Fam107b
chr2	4219697	4220611	3.78223	4.74479	0	0	Frmd4a
chr2	4227954	4228252	0.306667	0.812463	0	0	Frmd4a
chr2	4239112	4239655	2.35111	1.88491	0	0	Frmd4a
chr2	4480614	4480824	0.920001	0.487478	0	0	Frmd4a
chr2	4573056	4573404	0.57926	0.87746	0	0	Prpf18
chr2	5536020	5536430	0.817779	1.10495	0	1	Camk1d
chr2	5539513	5539830	0.817779	0.87746	0	1	Camk1d
chr2	5560616	5560950	0.715557	0.909959	0	1	Camk1d
chr2	5634656	5635190	1.02222	2.76237	0	1	Camk1d
chr2	5765890	5766368	2.21482	1.81992	0	0	Cdc123
chr2	5765890	5766368	2.21482	1.81992	0	0	Nudt5
chr2	6997107	6997466	2.28297	1.98241	0	0	Celf2
chr2	11348399	11348709	0.408889	0.942457	0	0	8030442B05Rik
chr2	11451650	11452138	1.22667	1.49493	0	1	Pfkfb3
chr2	11461936	11462544	0.545186	1.85242	0	1	Pfkfb3
chr2	11524626	11525093	2.65778	2.76237	1	0	Rbm17
chr2	11538402	11539009	4.12297	3.80233	1	0	Rbm17
chr2	11539301	11539591	0.57926	0.617472	1	0	Rbm17
chr2	11540058	11540271	0.98815	0.454979	1	0	Rbm17
chr2	11544651	11545127	1.94223	1.75492	1	0	Il2ra
chr2	11563993	11564786	3.37334	2.07991	1	0	Il2ra
chr2	11568684	11569245	1.15852	1.65742	1	0	Il2ra
chr2	11572849	11573729	5.34964	5.78474	1	0	Il2ra
chr2	11574930	11575745	3.06667	4.4523	1	0	Il2ra
chr2	11576744	11576961	0.851853	0.617472	1	0	Il2ra
chr2	12134857	12135087	0.783705	0.389982	0	0	E030013I19Rik
chr2	12346119	12346345	0.204445	0.844962	0	1	Fam188a
chr2	13332266	13332721	1.39704	1.42994	1	0	Cubn
chr2	13335145	13335540	0.920001	1.29994	1	0	Cubn
chr2	13466157	13466446	1.39704	0.942457	0	1	Trdmt1
chr2	13995419	13995890	1.66963	1.55993	0	0	4921530L18Rik
chr2	13995419	13995890	1.66963	1.55993	0	0	Stam
chr2	14976488	14976999	1.77185	2.1774	0	0	Arl5b
chr2	14976488	14976999	1.77185	2.1774	0	0	Nsun6
chr2	16604700	16604774	0.545186	0.552475	1	0	Plxdc2
chr2	17978422	17978995	1.9763	2.07991	0	0	Mllt10
chr2	17979167	17979627	1.36296	1.55993	0	0	Mllt10
chr2	17985847	17986434	1.90815	2.3074	0	1	Mllt10
chr2	18688583	18689169	2.28297	2.2424	0	0	BC061194
chr2	18844763	18845081	0.306667	0.779965	0	1	Pip4k2a
chr2	18849757	18850014	0.920001	0.519976	0	1	Pip4k2a
chr2	19222158	19222340	0.749631	0.0974956	0	0	Msrb2
chr2	20215013	20215558	1.73778	3.57484	0	0	Etl4
chr2	20216231	20216731	0.408889	1.52743	0	0	Etl4
chr2	20328750	20329059	0.340741	0.812463	0	0	Etl4
chr2	20890032	20890532	1.36296	1.29994	0	1	Gm13375
chr2	21221323	21221584	0.442964	0.552475	0	0	Gpr158
chr2	22750843	22751136	0.340741	0.519976	0	0	Pdss1
chr2	22895542	22895950	1.36296	1.13745	0	1	Abi1
chr2	22923442	22923936	1.73778	1.81992	0	0	Acbd5
chr2	24817814	24818081	1.12445	1.03995	0	0	Wdr85
chr2	25051921	25052465	0.783705	1.23494	0	0	A830007P12Rik
chr2	25066631	25067176	1.87408	2.56738	0	0	Cobra1
chr2	25389695	25390167	0.98815	1.49493	0	1	Traf2
chr2	25392925	25393274	0.374815	1.16995	0	1	Traf2
chr2	25401938	25402644	2.38519	2.33989	0	1	Traf2
chr2	25463753	25464157	2.31704	1.98241	0	0	B230208H17Rik
chr2	25697431	25698487	6.03112	3.60734	0	0	Sohlh1
chr2	25721564	25723054	9.23409	4.84228	0	0	Kcnt1
chr2	25725070	25726022	4.70223	3.31485	0	0	Kcnt1
chr2	25877149	25877651	1.70371	2.1449	0	0	Ubac1
chr2	26085783	26086144	0.408889	1.00745	0	0	Qsox2
chr2	26207303	26207759	1.66963	1.94991	0	0	Dnlz
chr2	26348897	26349414	1.22667	2.40489	0	1	Notch1
chr2	26495581	26496022	1.94223	2.1449	0	0	Snhg7
chr2	26758163	26758685	1.60148	1.65742	0	0	Surf6
chr2	26940547	26940974	0.681482	1.55993	0	0	Adamtsl2
chr2	26977568	26977988	0.783705	1.29994	0	1	Fam163b
chr2	27053599	27054769	1.49926	5.03727	0	0	Dbh
chr2	27075310	27075688	0.374815	0.844962	0	0	Sardh
chr2	27087903	27088297	0.306667	1.36494	0	0	Sardh
chr2	27330981	27331458	2.1126	2.50239	0	0	Brd3
chr2	27370431	27370860	1.9763	1.68992	0	0	Wdr5
chr2	28323360	28323860	1.77185	2.1124	0	0	Mrps2
chr2	28496236	28496957	1.12445	2.59988	0	0	Tsc1
chr2	28980392	28981187	2.38519	2.63238	0	0	Setx
chr2	29202076	29202542	2.31704	3.18486	0	1	Med27
chr2	29474986	29475561	2.1126	2.92487	0	1	Rapgef1
chr2	29480309	29480812	0.715557	1.72242	0	1	Rapgef1
chr2	29484824	29485452	1.9763	2.79487	0	1	Rapgef1
chr2	29492666	29493108	0.98815	1.75492	0	1	Rapgef1
chr2	29505196	29505721	0.920001	2.2424	0	1	Rapgef1
chr2	29528113	29528783	1.80593	2.07991	0	1	Rapgef1
chr2	29643104	29643329	1.19259	0.779965	0	0	Trub2
chr2	29657986	29658409	1.60148	2.46989	0	0	Slc27a4
chr2	29682485	29683216	1.43111	2.40489	0	0	Urm1
chr2	29904110	29904889	2.99852	3.47734	0	0	Wdr34
chr2	29921594	29922395	1.90815	2.63238	0	0	Set
chr2	30092866	30093456	2.21482	3.50984	0	0	1700084E18Rik
chr2	30092866	30093456	2.21482	3.50984	0	0	Lrrc8a
chr2	30297339	30297693	1.09037	0.974956	0	0	Ppp2r4
chr2	30382985	30383433	1.70371	1.65742	0	1	Ier5l
chr2	30481418	30482197	2.72593	3.21735	0	1	Cstad
chr2	30567423	30568055	3.98667	2.69738	0	1	Mir3089
chr2	30683597	30684059	1.70371	1.98241	0	0	Asb6
chr2	30823218	30823657	1.32889	1.59243	0	0	Tor1a
chr2	30916778	30917526	2.14667	2.50239	1	0	Fnbp1
chr2	30917810	30918209	1.26074	1.78742	1	0	Fnbp1
chr2	30936995	30937319	0.545186	0.87746	1	0	Fnbp1
chr2	31829753	31830200	1.43111	1.81992	0	0	Nup214
chr2	32091812	32092381	2.31704	2.85987	0	0	Pomt1
chr2	32218336	32218832	1.56741	1.94991	0	0	Ciz1
chr2	32218336	32218832	1.56741	1.94991	0	0	Ciz1
chr2	32348674	32349330	1.02222	1.81992	0	1	Fam102a
chr2	32350657	32351209	1.02222	1.94991	0	1	Fam102a
chr2	32440816	32441262	0.647408	1.52743	0	1	St6galnac4
chr2	32567999	32568687	2.96445	3.96482	0	1	Cdk9
chr2	32567999	32568687	2.96445	3.96482	0	1	Mir2861
chr2	32567999	32568687	2.96445	3.96482	0	1	Mir3960
chr2	32612555	32612947	1.80593	2.3074	0	0	Tor2a
chr2	32633576	32633916	0.98815	1.00745	0	0	Ptrh1
chr2	32737819	32738561	2.86223	2.37239	0	1	Fam129b
chr2	32773009	32773528	1.84	1.94991	0	1	Fam129b
chr2	32816902	32818167	5.07704	5.65474	0	0	Rpl12
chr2	33032021	33032436	1.36296	1.78742	0	1	Angptl2
chr2	33353013	33353435	1.46519	1.75492	0	0	Zbtb43
chr2	33353837	33354122	1.29482	0.87746	0	0	Zbtb43
chr2	33369050	33369477	0.477038	1.36494	0	0	Zbtb43
chr2	33439159	33439877	3.37334	3.15236	0	0	Lmx1b
chr2	33447841	33448046	0.57926	0.714968	0	0	Lmx1b
chr2	33448531	33449197	3.44149	2.50239	0	0	Lmx1b
chr2	33456625	33457077	1.80593	0.454979	0	0	Lmx1b
chr2	33459804	33460466	1.60148	1.65742	0	0	Lmx1b
chr2	33673274	33673963	0.98815	2.43739	0	1	Nron
chr2	34629292	34630595	3.16889	3.31485	0	0	Hspa5
chr2	34794294	34794495	0.920001	0.714968	0	1	Traf1
chr2	34814081	34814623	1.39704	2.01491	1	0	Traf1
chr2	34818853	34819566	1.56741	2.50239	1	0	Traf1
chr2	34879028	34879457	0.885927	1.26744	1	0	Hc
chr2	35155006	35155253	0.170371	0.617472	0	1	Gsn
chr2	35737417	35737891	1.19259	1.62493	0	1	9030204H09Rik
chr2	35835167	35835566	2.18074	1.94991	0	0	Ttll11
chr2	37278198	37278631	1.32889	1.29994	0	0	Rc3h2
chr2	38327225	38327752	1.80593	1.91741	1	0	Nek6
chr2	38391731	38392356	1.60148	2.66488	1	0	Nek6
chr2	38781818	38782083	0.885927	1.20245	0	0	Nr6a1
chr2	38863338	38864214	3.13482	3.02236	0	0	Arpc5l
chr2	38920804	38921389	2.35111	2.2749	0	0	Golga1
chr2	39081770	39082195	1.46519	1.88491	0	1	Ppp6c
chr2	44660117	44660395	0.98815	0.584973	0	1	Gtdc1
chr2	44742164	44742810	0.851853	2.40489	0	1	Gtdc1
chr2	44781603	44783413	6.7126	10.9195	0	1	Gtdc1
chr2	44808304	44808940	1.60148	2.37239	0	1	Mir5129
chr2	44816846	44817136	0.545186	0.747466	0	0	Mir5129
chr2	45028323	45028697	0.102222	0.812463	0	0	Zeb2
chr2	46226625	46226863	0.954075	0.812463	1	0	1700019E08Rik
chr2	49191396	49191657	0.98815	0.617472	0	0	Epc2
chr2	49393715	49393948	0.647408	0.162493	0	0	Kif5c
chr2	50151789	50152410	1.60148	2.2099	0	0	Gm13483
chr2	50151789	50152410	1.60148	2.2099	0	0	Mmadhc
chr2	50542675	50542972	0.817779	0.584973	0	0	Gm13498
chr2	51294569	51294845	0.136296	0.682469	0	0	Tas2r134
chr2	51313341	51313637	0.306667	0.779965	0	0	Tas2r134
chr2	51790108	51790768	1.46519	2.56738	0	0	Rbm43
chr2	51790108	51790768	1.46519	2.56738	0	0	Rbm43
chr2	52750180	52750552	1.43111	1.07245	1	0	Fmnl2
chr2	52797248	52797625	0.954075	1.26744	1	0	Fmnl2
chr2	53050109	53050681	1.15852	2.2424	0	1	Prpf40a
chr2	53050744	53051341	1.90815	2.2424	0	0	Arl6ip6
chr2	56968581	56969460	2.18074	2.66488	0	0	Nr4a2
chr2	57090186	57091452	4.77038	6.01223	0	0	Gpd2
chr2	57104371	57104710	0.340741	0.779965	0	0	Gpd2
chr2	58333784	58334159	0.238519	1.29994	0	1	Acvr1
chr2	58895035	58895639	1.66963	2.85987	0	1	Ccdc148
chr2	58905561	58906400	0.374815	2.63238	0	1	Ccdc148
chr2	58993248	58993503	0.272593	0.617472	0	1	Ccdc148
chr2	59276796	59277299	0.783705	1.36494	0	0	Dapl1
chr2	60703990	60704310	0.340741	0.779965	1	0	Rbms1
chr2	61133647	61134065	0.647408	1.03995	0	0	Tank
chr2	61147045	61147577	1.22667	1.85242	0	1	Tank
chr2	61167687	61167941	0.170371	0.682469	0	0	Tank
chr2	61182709	61183228	1.09037	1.42994	0	0	Tank
chr2	61401454	61401676	0.238519	0.487478	0	0	Tank
chr2	65670973	65671326	0.98815	1.00745	0	0	Csrnp3
chr2	66126448	66126767	0.0681482	0.779965	0	0	Ttc21b
chr2	68134974	68135254	0.340741	0.974956	0	1	Stk39
chr2	68268462	68268930	1.63556	1.49493	0	1	Stk39
chr2	68309929	68310555	1.80593	2.53489	0	1	Stk39
chr2	68712045	68712356	0.136296	0.617472	0	0	Lass6
chr2	69044118	69044475	1.22667	1.26744	0	0	Spc25
chr2	69217811	69218180	0.647408	1.36494	0	0	Dhrs9
chr2	69218317	69218888	2.1126	4.4198	0	1	Dhrs9
chr2	69256493	69257042	0.647408	1.49493	0	0	Dhrs9
chr2	69551375	69551817	2.82815	4.54979	0	0	Fastkd1
chr2	69723470	69723895	1.63556	2.07991	0	0	Mettl5
chr2	69934374	69934881	0.136296	1.59243	0	1	Myo3b
chr2	69955802	69958206	2.14667	13.2269	0	1	Myo3b
chr2	69967555	69968262	0.783705	3.18486	0	1	Myo3b
chr2	69977069	69977465	0.204445	1.39744	0	1	Myo3b
chr2	69977478	69977825	0.0681482	0.812463	0	1	Myo3b
chr2	69992884	69993469	0.408889	2.04741	0	1	Myo3b
chr2	70008411	70009125	0.272593	2.50239	0	1	Myo3b
chr2	70020270	70020726	0.306667	1.07245	0	1	Myo3b
chr2	70499224	70499945	3.61186	4.87478	0	0	Gorasp2
chr2	70870341	70870914	0.954075	1.33244	0	1	Mettl8
chr2	71049514	71050202	3.9526	5.36226	0	0	Dync1i2
chr2	71049514	71050202	3.9526	5.36226	0	0	Dync1i2
chr2	71482035	71482529	1.9763	1.85242	0	1	Gm1631
chr2	71802249	71802672	0.885927	0.909959	0	0	Rapgef4
chr2	72816892	72817753	2.72593	2.59988	0	1	1700011J10Rik
chr2	72816892	72817753	2.72593	2.59988	0	1	Sp3
chr2	73224630	73225123	0.920001	1.59243	0	0	Gpr155
chr2	73305141	73305485	0.204445	1.13745	0	1	Wipf1
chr2	73323531	73323727	0.715557	0.422481	0	1	Wipf1
chr2	73748941	73749681	2.1126	2.50239	0	0	Atp5g3
chr2	74542719	74543534	3.30519	2.43739	0	0	Hoxd8
chr2	74899813	74900156	1.0563	0.942457	0	0	Mtx2
chr2	74975702	74976274	2.1126	1.36494	0	0	9430019J16Rik
chr2	75047001	75047484	0.511112	1.49493	0	0	9430019J16Rik
chr2	75308395	75309075	1.94223	2.98986	0	1	9430019J16Rik
chr2	75423081	75423383	1.32889	1.13745	0	0	Hnrnpa3
chr2	75496607	75498055	6.74668	5.62225	0	1	Gm6793
chr2	75496607	75498055	6.74668	5.62225	0	1	Hnrnpa3
chr2	75521023	75521297	1.19259	0.682469	1	0	Nfe2l2
chr2	75523547	75523926	1.60148	0.714968	1	0	Nfe2l2
chr2	75541440	75542781	4.02075	3.73733	1	0	Nfe2l2
chr2	77014477	77014906	0.545186	1.20245	0	0	Ccdc141
chr2	77179665	77180279	1.53334	1.62493	0	1	Sestd1
chr2	77757134	77757331	0.204445	0.454979	0	1	Cwc22
chr2	77784155	77784629	2.55556	3.05486	0	1	Cwc22
chr2	78293338	78293662	0.340741	0.844962	0	0	Gm14461
chr2	78820729	78821392	0.272593	2.63238	0	0	Ube2e3
chr2	78836207	78836576	0.136296	0.87746	0	0	Ube2e3
chr2	78837669	78838003	0	1.39744	0	0	Ube2e3
chr2	78896353	78896703	0.102222	1.00745	0	0	Ube2e3
chr2	78901980	78902395	0.408889	1.52743	0	0	Ube2e3
chr2	79386390	79386728	1.39704	0.844962	0	0	Ssfa2
chr2	79388410	79388675	0.954075	0.844962	0	0	Ssfa2
chr2	79390473	79390931	2.38519	1.55993	0	0	Ssfa2
chr2	79393953	79394249	1.36296	0.584973	0	0	Ssfa2
chr2	79395519	79395997	1.70371	1.81992	0	1	Ssfa2
chr2	79406508	79406887	1.84	1.46243	0	0	Ssfa2
chr2	79497302	79497516	0.783705	0.194991	0	1	Ssfa2
chr2	79732379	79732760	0.408889	1.55993	0	0	Pde1a
chr2	79732883	79733840	1.90815	3.73733	0	0	Pde1a
chr2	79806763	79807304	0.715557	1.33244	0	0	Pde1a
chr2	80155437	80156088	3.10075	2.92487	0	0	Dnajc10
chr2	80478806	80479233	1.46519	2.1449	0	0	Nup35
chr2	83535485	83535888	0.647408	1.23494	1	0	Itgav
chr2	83562971	83563817	0.715557	2.2424	0	0	Itgav
chr2	83564276	83565437	3.30519	6.04473	1	0	Itgav
chr2	83888939	83889225	0.647408	0.682469	0	0	Zswim2
chr2	83953715	83954099	0.954075	1.07245	0	0	Zswim2
chr2	83954526	83954772	0.170371	0.519976	0	0	Zswim2
chr2	84567314	84567834	1.84	2.1449	0	0	Clp1
chr2	84666898	84667320	0.885927	1.36494	0	0	Timm10
chr2	84681998	84682433	0.511112	1.39744	0	0	Slc43a1
chr2	84877102	84877568	2.45334	1.68992	0	0	Ssrp1
chr2	85064511	85064895	0.817779	1.16995	0	0	Lrrc55
chr2	85085905	85086183	0.0340741	0.974956	0	0	Lrrc55
chr2	90383014	90383716	2.28297	3.24985	0	1	Ptprj
chr2	90414225	90414761	1.46519	1.52743	0	1	Ptprj
chr2	90420181	90421097	4.08889	3.99732	0	1	Ptprj
chr2	90744589	90745078	2.48741	2.63238	0	0	Kbtbd4
chr2	90744589	90745078	2.48741	2.63238	0	0	Ndufs3
chr2	90894038	90894443	1.63556	1.72242	0	0	Psmc3
chr2	90910271	90910894	2.99852	3.57484	0	0	Slc39a13
chr2	91022949	91023703	2.24889	2.76237	0	0	Madd
chr2	91042730	91043226	2.52149	3.02236	0	0	Acp2
chr2	91104936	91105607	2.55556	2.59988	0	0	Arfgap2
chr2	91490003	91490533	1.39704	1.55993	0	0	Arhgap1
chr2	91550539	91551251	2.21482	2.33989	0	0	Atg13
chr2	91550539	91551251	2.21482	2.33989	0	0	Harbi1
chr2	91787794	91788605	0.749631	2.33989	0	1	Dgkz
chr2	91790536	91790926	0.647408	1.16995	0	1	Dgkz
chr2	91796994	91797599	1.12445	2.66488	0	1	Dgkz
chr2	91803497	91804094	2.21482	2.69738	0	1	Dgkz
chr2	92515446	92515846	0.272593	1.13745	0	0	Chst1
chr2	93054295	93054730	1.77185	2.1774	0	1	Trp53i11
chr2	93256284	93257701	4.60001	5.55725	1	0	Gm13807
chr2	93258986	93260714	2.8963	6.82469	0	0	Gm13807
chr2	93264144	93266586	6.7126	14.1044	1	0	Gm13807
chr2	93266682	93268985	7.9052	11.667	1	0	Gm13807
chr2	93279223	93279607	0.272593	1.33244	0	0	Gm10804
chr2	93291285	93291865	0.477038	2.04741	0	0	Gm10804
chr2	93294409	93295080	1.19259	2.85987	0	1	Gm10804
chr2	93299617	93300178	1.15852	2.66488	0	1	Cd82
chr2	93300497	93301727	1.70371	3.70483	0	1	Cd82
chr2	93302142	93302796	1.87408	2.43739	0	1	Cd82
chr2	93310067	93310451	0.442964	1.36494	0	0	Cd82
chr2	93850645	93851182	1.94223	2.50239	0	1	Alkbh3
chr2	94018895	94019245	1.73778	2.1449	0	1	Hsd17b12
chr2	94246632	94247042	1.53334	2.1449	0	0	2810002D19Rik
chr2	94246632	94247042	1.53334	2.1449	0	0	Ttc17
chr2	94277959	94278475	1.49926	1.98241	0	0	Api5
chr2	101726153	101726609	2.41926	2.92487	0	1	Commd9
chr2	102240143	102241530	5.31556	6.27222	0	0	Trim44
chr2	102290234	102292047	6.54223	7.31217	0	0	Fjx1
chr2	102420394	102421207	2.1126	2.89237	0	0	Pamr1
chr2	102421273	102421996	2.01037	1.98241	0	0	Pamr1
chr2	102439566	102440145	0.306667	1.81992	0	0	Pamr1
chr2	102573249	102573676	1.02222	1.33244	0	1	Slc1a2
chr2	102575326	102575755	0.442964	1.03995	0	1	Slc1a2
chr2	102652851	102653140	0.374815	0.974956	1	0	Cd44
chr2	102734888	102735752	1.70371	2.1774	1	0	Cd44
chr2	102741216	102741947	3.40741	2.92487	1	0	Cd44
chr2	102821545	102822230	1.94223	2.2424	0	1	Cd44
chr2	102839128	102839815	1.32889	1.75492	0	1	Pdhx
chr2	103502279	103502642	0.57926	1.13745	0	1	Abtb2
chr2	104603268	104603862	1.39704	1.55993	0	1	Depdc7
chr2	104704598	104705077	1.26074	1.52743	0	1	Prrg4
chr2	105268235	105268602	1.53334	1.42994	0	0	Rcn1
chr2	106300716	106301174	0.98815	1.07245	0	0	Gm14015
chr2	106301289	106302390	3.10075	4.28981	0	0	Gm14015
chr2	106814179	106814916	4.80445	5.91473	0	0	2700007P21Rik
chr2	106825033	106825567	0.715557	1.78742	0	0	2700007P21Rik
chr2	106845661	106846393	0.408889	2.79487	0	0	2700007P21Rik
chr2	106886365	106886809	0.204445	1.23494	0	0	Fshb
chr2	109118340	109118583	1.49926	1.00745	0	0	Mettl15
chr2	109730743	109731200	0.851853	1.68992	0	0	Lin7c
chr2	112101931	112102186	1.15852	1.42994	0	0	Nop10
chr2	112208000	112208480	0.920001	1.23494	0	0	Tmem85
chr2	113238422	113238633	0.885927	0.617472	0	0	Fmn1
chr2	113293845	113294057	0.885927	0.324985	0	0	Fmn1
chr2	117136553	117136837	0.374815	0.779965	1	0	Rasgrp1
chr2	117167793	117168994	2.82815	3.83483	1	0	Rasgrp1
chr2	118273987	118274282	1.66963	0.909959	0	0	Srp14
chr2	118423686	118424146	1.77185	1.94991	0	0	Bub1b
chr2	118872359	118872770	1.73778	1.78742	0	0	Casc5
chr2	119163252	119163909	1.56741	1.78742	0	0	Gm14207
chr2	119176392	119177343	10.8356	12.7069	0	0	Chac1
chr2	119302662	119303827	2.93037	3.89982	0	0	Ino80
chr2	119488441	119488700	1.19259	0.974956	0	0	Ndufaf1
chr2	120796110	120796741	2.45334	1.94991	0	1	Ubr1
chr2	121239148	121240361	3.88445	4.84228	0	0	Catsper2
chr2	121239148	121240361	3.88445	4.84228	0	0	Pdia3
chr2	121262255	121262400	0.98815	0.552475	0	0	Ell3
chr2	121404648	121405224	0.340741	2.43739	0	0	Wdr76
chr2	121426186	121426876	0.681482	2.1124	0	0	Wdr76
chr2	121438768	121439165	0.136296	0.844962	0	0	Wdr76
chr2	121440818	121441297	0.374815	1.65742	0	0	Wdr76
chr2	121989956	121990412	1.09037	1.16995	0	1	Trim69
chr2	122045387	122045780	0.204445	1.00745	0	0	Sord
chr2	122491006	122491536	0.749631	1.52743	0	1	Mir147
chr2	122563905	122564583	2.24889	2.66488	0	0	Pldn
chr2	124060845	124061863	1.09037	4.09481	0	0	4930583P06Rik
chr2	124064249	124064912	0.408889	3.18486	0	0	4930583P06Rik
chr2	124233700	124234116	0.306667	1.68992	0	0	4930583P06Rik
chr2	124237973	124238606	0.136296	1.65742	0	0	4930583P06Rik
chr2	124253480	124253881	0.0681482	1.23494	0	0	Sema6d
chr2	124254083	124254456	0.170371	1.00745	0	0	Sema6d
chr2	124256140	124256472	0.102222	1.13745	0	0	Sema6d
chr2	124260930	124261721	0.340741	2.72988	0	0	Sema6d
chr2	124262306	124262685	0.238519	1.10495	0	0	Sema6d
chr2	124462076	124462882	0.204445	2.98986	0	1	Sema6d
chr2	124462911	124463509	0.136296	2.59988	0	1	Sema6d
chr2	124530444	124531164	1.60148	3.54234	0	0	Sema6d
chr2	124545275	124546196	0.817779	3.28235	0	0	Sema6d
chr2	124558184	124558852	0.749631	2.53489	0	1	Sema6d
chr2	124840392	124840796	1.46519	1.03995	0	0	Slc24a5
chr2	124840877	124841177	0.885927	0.942457	0	0	Slc24a5
chr2	125073178	125073632	1.70371	2.01491	0	0	Dut
chr2	125450780	125451065	0.749631	1.00745	0	0	Cep152
chr2	125608288	125608741	1.12445	1.81992	0	0	Secisbp2l
chr2	125684536	125685055	2.01037	2.04741	0	0	Cops2
chr2	125684536	125685055	2.01037	2.04741	0	0	Galk2
chr2	125766698	125767015	1.15852	0.422481	0	0	Galk2
chr2	125977474	125978325	6.03112	6.30471	0	0	Dtwd1
chr2	125979301	125979717	1.46519	0.942457	0	0	Dtwd1
chr2	126128712	126129259	2.01037	1.52743	0	0	Dtwd1
chr2	126500285	126501803	5.11112	6.46721	0	0	Gabpb1
chr2	126500285	126501803	5.11112	6.46721	0	0	Gabpb1
chr2	126758572	126758965	2.07852	1.68992	0	0	2010106G01Rik
chr2	126834301	126834605	1.63556	1.55993	0	0	Ap4e1
chr2	127033779	127034296	2.18074	2.37239	0	0	1810024B03Rik
chr2	127033779	127034296	2.18074	2.37239	0	0	Snrnp200
chr2	127139988	127141276	3.30519	9.39207	1	0	Dusp2
chr2	127144731	127145350	0.408889	2.1124	1	0	Dusp2
chr2	127149251	127149854	1.90815	5.19976	1	0	Dusp2
chr2	127150118	127150707	0.98815	2.98986	1	0	Dusp2
chr2	127158415	127161303	9.09779	15.8593	1	0	Dusp2
chr2	127161410	127165906	30.803	75.6566	1	0	Astl
chr2	127161410	127165906	30.803	75.6566	1	0	Dusp2
chr2	127410227	127410681	1.80593	2.46989	0	0	Zfp661
chr2	127412839	127413377	2.72593	2.82737	0	0	Mrps5
chr2	127742485	127742873	1.0563	1.42994	0	1	Acoxl
chr2	128120701	128121153	0.98815	1.59243	0	1	Gm14005
chr2	128206399	128206711	0.545186	0.812463	1	0	Gm14005
chr2	128254908	128255410	0.57926	1.39744	1	0	Gm14005
chr2	128259102	128259745	0.98815	2.1449	0	0	Gm14005
chr2	128324108	128324641	0.715557	1.65742	0	0	Gm14005
chr2	128325358	128326016	1.15852	3.08736	1	0	Gm14005
chr2	128792694	128793891	6.50816	5.52475	0	0	Zc3h6
chr2	128926581	128926921	1.53334	1.78742	0	0	Polr1b
chr2	129009322	129010120	0.408889	2.33989	1	0	AI847159
chr2	129011242	129012044	0.954075	3.18486	1	0	AI847159
chr2	129017899	129018469	0.545186	1.29994	1	0	Slc20a1
chr2	129018491	129018953	1.09037	1.68992	1	0	Slc20a1
chr2	129023934	129024849	4.32741	5.23226	0	0	Slc20a1
chr2	129145917	129146199	1.29482	0.779965	0	0	Il1a
chr2	130099755	130100590	3.61186	4.3873	0	0	Nop56
chr2	130109925	130110347	2.01037	1.68992	0	0	Idh3b
chr2	130455291	130455920	2.18074	1.78742	0	0	Fastkd5
chr2	130455291	130455920	2.18074	1.78742	0	0	Ubox5
chr2	131035769	131036495	3.30519	3.37985	0	0	2310035K24Rik
chr2	131087838	131088756	2.21482	3.41235	0	1	Pank2
chr2	131242241	131242637	0.442964	0.812463	0	0	Rnf24
chr2	131249326	131249686	0.783705	1.20245	1	0	Smox
chr2	131252746	131253331	0.783705	2.07991	1	0	Smox
chr2	131310610	131311219	1.0563	2.40489	0	0	Smox
chr2	131330697	131331180	1.0563	1.85242	1	0	Smox
chr2	131331227	131331881	0.749631	1.55993	1	0	Smox
chr2	131335277	131336163	2.8963	4.4198	1	0	Smox
chr2	131846571	131847023	1.09037	1.39744	0	1	Rassf2
chr2	132205237	132205787	1.15852	2.1124	0	0	Prokr2
chr2	132510171	132510645	0.408889	1.62493	0	0	1110034G24Rik
chr2	132512456	132512851	1.12445	1.23494	0	0	1110034G24Rik
chr2	136717678	136718162	1.29482	2.46989	0	0	2210009G21Rik
chr2	139996240	139996517	1.80593	1.62493	0	0	2310003L22Rik
chr2	139996240	139996517	1.80593	1.62493	0	0	Esf1
chr2	142728644	142729101	1.12445	1.20245	0	0	Kif16b
chr2	144096159	144096945	4.49778	4.3223	0	0	8430406I07Rik
chr2	144096159	144096945	4.49778	4.3223	0	0	Snx5
chr2	144096159	144096945	4.49778	4.3223	0	0	Snx5
chr2	144105704	144105943	0.408889	0.714968	0	0	8430406I07Rik
chr2	144194493	144195101	2.01037	2.33989	0	0	Csrp2bp
chr2	144194493	144195101	2.01037	2.33989	0	0	Csrp2bp
chr2	144194493	144195101	2.01037	2.33989	0	0	Gm20571
chr2	146238416	146238950	0.306667	1.72242	0	0	Ralgapa2
chr2	146342669	146342906	0.272593	0.422481	0	0	Ralgapa2
chr2	150395889	150396269	1.43111	1.33244	0	0	Cst7
chr2	151319736	151320369	2.69186	3.63984	0	0	Nsfl1c
chr2	152052108	152053251	2.96445	3.50984	0	0	Csnk2a1
chr2	152169480	152169953	2.1126	2.04741	0	0	Trib3
chr2	152614395	152615819	8.21186	8.67711	1	0	Cox4i2
chr2	152650724	152652454	6.54223	6.33721	0	1	Bcl2l1
chr2	152652753	152653110	1.26074	0.682469	0	1	Bcl2l1
chr2	152653760	152654881	4.46371	2.98986	0	1	Bcl2l1
chr2	152654990	152657679	12.9482	12.8694	0	1	Bcl2l1
chr2	152729766	152730960	2.65778	4.4848	1	0	Mylk2
chr2	152731999	152732604	1.0563	3.37985	1	0	Mylk2
chr2	152733202	152733790	1.19259	2.66488	0	0	Mylk2
chr2	152742067	152742535	1.0563	1.75492	1	0	Mylk2
chr2	152753291	152753658	0.817779	1.10495	0	0	Foxs1
chr2	152754032	152754373	0.749631	0.942457	0	0	Foxs1
chr2	152947470	152947972	0.954075	1.49493	0	0	Hck
chr2	152986938	152987562	1.73778	2.37239	0	1	Tm9sf4
chr2	153171177	153172033	2.69186	2.72988	0	1	2500004C02Rik
chr2	153171177	153172033	2.69186	2.72988	0	1	Asxl1
chr2	154438660	154439635	3.20297	3.99732	0	0	Zfp341
chr2	154482366	154483002	5.48593	6.17472	0	0	Chmp4b
chr2	154558530	154558858	0.374815	0.779965	0	0	Raly
chr2	154616912	154617370	1.87408	2.07991	0	0	Raly
chr2	154617433	154617999	0.681482	1.20245	0	0	Raly
chr2	154662184	154662542	0.340741	1.29994	0	0	Raly
chr2	154718240	154718847	2.31704	2.72988	0	0	Eif2s2
chr2	154899684	154900130	1.63556	1.98241	0	1	Ahcy
chr2	155182984	155183490	2.86223	3.34735	0	0	Pigu
chr2	155517980	155518324	1.90815	1.72242	0	1	Trpc4ap
chr2	155554913	155555440	2.1126	2.63238	0	0	Edem2
chr2	155755598	155756188	1.73778	2.07991	0	0	Uqcc
chr2	156005602	156006413	3.91852	3.96482	0	0	Rbm39
chr2	156218552	156218838	1.32889	1.07245	0	0	2900097C17Rik
chr2	156666365	156666827	0.98815	1.29994	0	0	Tgif2
chr2	156817440	156818135	3.10075	1.81992	0	0	Ndrg3
chr2	157030092	157030734	2.38519	2.50239	0	1	Rbl1
chr2	157272942	157273322	0.851853	1.13745	0	1	Src
chr2	157393007	157393756	1.87408	3.28235	0	0	Blcap
chr2	157853975	157854674	2.86223	2.98986	0	0	Rprd1b
chr2	157992410	157992786	0.885927	1.00745	1	0	Tgm2
chr2	158186950	158187518	1.9763	2.3074	0	0	9430008C03Rik
chr2	158186950	158187518	1.9763	2.3074	0	0	9430008C03Rik
chr2	158492097	158492527	1.53334	1.49493	0	0	Ppp1r16b
chr2	158492550	158494236	5.21334	6.30471	0	1	Ppp1r16b
chr2	158544846	158545348	1.66963	1.94991	0	1	Fam83d
chr2	158548593	158549502	4.56593	4.77728	0	1	Fam83d
chr2	162947907	162948476	2.48741	1.52743	0	0	Gtsf1l
chr2	162949218	162949518	1.32889	0.909959	0	0	Gtsf1l
chr2	162980796	162981307	1.66963	1.81992	0	0	Gtsf1l
chr2	163053770	163054099	1.19259	0.324985	0	1	Tox2
chr2	163054714	163055426	6.57631	3.05486	0	1	Tox2
chr2	163057714	163059064	7.25779	2.53489	0	1	Tox2
chr2	163059425	163059697	1.0563	0.22749	0	1	Tox2
chr2	163078920	163079715	2.41926	2.72988	0	1	Tox2
chr2	163080559	163080894	1.39704	0.779965	0	1	Tox2
chr2	163081040	163081241	0.817779	0.259988	0	1	Tox2
chr2	163124534	163124911	1.46519	0.714968	0	1	Tox2
chr2	163298015	163298603	2.24889	2.85987	0	0	2310001K24Rik
chr2	163298015	163298603	2.24889	2.85987	0	0	Fitm2
chr2	163470493	163471083	1.63556	1.78742	0	1	0610039K10Rik
chr2	163470493	163471083	1.63556	1.78742	0	1	Serinc3
chr2	164189037	164189429	0.681482	1.52743	0	0	Slpi
chr2	164286217	164286700	1.56741	1.94991	0	0	Sys1
chr2	164630109	164630867	1.66963	1.75492	0	0	Acot8
chr2	164630109	164630867	1.66963	1.75492	0	0	Zswim3
chr2	164704637	164705580	4.36149	4.3873	0	0	Pcif1
chr2	164736613	164737541	4.29334	5.00477	0	0	Zfp335
chr2	164768354	164768830	1.9763	1.55993	0	1	Mmp9
chr2	165147054	165147552	0.920001	2.37239	1	0	Elmo2
chr2	165151614	165152096	1.09037	1.98241	1	0	Elmo2
chr2	165152256	165152817	0.98815	2.3074	0	0	Elmo2
chr2	165228531	165228949	0.647408	1.00745	0	0	Ocstamp
chr2	165230767	165231251	1.12445	2.01491	0	1	Ocstamp
chr2	165233143	165233719	1.09037	1.46243	0	1	Ocstamp
chr2	165318569	165319051	2.72593	2.3074	0	0	2810408M09Rik
chr2	165817858	165818491	1.77185	2.59988	0	0	Ncoa3
chr2	166060686	166061017	0.57926	0.812463	0	0	Gm11468
chr2	166186600	166186898	0.102222	0.812463	0	0	5031425F14Rik
chr2	166224593	166225110	0.442964	2.40489	0	1	5031425F14Rik
chr2	166237784	166238227	0.306667	1.62493	0	0	5031425F14Rik
chr2	166274127	166274755	1.66963	2.98986	0	1	5031425F14Rik
chr2	166446023	166446501	1.22667	1.68992	1	0	Prex1
chr2	166583311	166583930	1.12445	1.62493	0	0	Trp53rk
chr2	166619021	166619516	3.68001	3.37985	0	1	Trp53rk
chr2	166821388	166822143	3.91852	3.05486	0	0	Stau1
chr2	166887984	166889948	7.53038	10.692	0	0	1500012F01Rik
chr2	166887984	166889948	7.53038	10.692	0	0	Znfx1
chr2	166890146	166890630	2.18074	1.10495	0	0	Snord12
chr2	166892010	166892497	1.22667	1.16995	0	0	Snord12
chr2	166965017	166965834	1.49926	2.85987	0	1	Kcnb1
chr2	167160571	167160928	0.408889	1.00745	0	1	B4galt5
chr2	167162291	167162850	0.783705	2.40489	0	1	B4galt5
chr2	167173996	167174773	1.26074	2.63238	0	1	B4galt5
chr2	167188455	167189224	0.511112	2.89237	0	1	B4galt5
chr2	167189730	167190071	0.340741	0.942457	0	1	B4galt5
chr2	167192872	167194422	3.30519	6.36971	0	1	B4galt5
chr2	167246653	167247756	3.9526	5.16727	0	0	Slc9a8
chr2	167318101	167318653	1.94223	1.62493	0	1	Rnf114
chr2	167318101	167318653	1.94223	1.62493	0	1	Spata2
chr2	167457034	167457918	2.41926	3.37985	0	0	Ube2v1
chr2	167459904	167460337	1.26074	2.40489	0	0	Ube2v1
chr2	167642494	167642989	0.442964	1.65742	0	0	Ptpn1
chr2	168030769	168031113	1.0563	0.909959	0	0	Adnp
chr2	168032514	168033197	3.10075	2.59988	0	0	Adnp
chr2	170132363	170132830	0.442964	1.03995	1	0	1700040N02Rik
chr2	172218818	172219164	0.340741	1.13745	1	0	Cass4
chr2	172226567	172226960	0	1.20245	1	0	Cass4
chr2	172227873	172228279	0.238519	1.23494	1	0	Cass4
chr2	172230535	172230937	0.102222	1.10495	1	0	Cass4
chr2	172233035	172233311	0.102222	0.779965	1	0	Cass4
chr2	172234508	172234824	0.238519	0.779965	1	0	Cass4
chr2	172335090	172335301	0.374815	0.357484	0	0	1700029J11Rik
chr2	172847273	172847594	1.0563	1.13745	0	0	Rbm38
chr2	172911338	172911537	0.783705	0.682469	0	1	Ctcfl
chr2	174152737	174153537	1.77185	2.95737	0	0	Gnas
chr2	179905764	179906536	4.15704	3.89982	0	0	Adrm1
chr2	180170277	180170949	1.43111	1.81992	0	0	Slco4a1
chr2	180171516	180172696	4.42964	3.60734	0	1	Slco4a1
chr2	180188163	180188699	1.46519	1.49493	0	0	Slco4a1
chr2	180323943	180324661	3.85038	2.98986	0	0	Ogfr
chr2	180444513	180445380	4.22519	3.50984	0	0	Dido1
chr2	180701613	180702165	2.35111	2.95737	0	0	Arfgap1
chr2	180701613	180702165	2.35111	2.95737	0	0	Arfgap1
chr2	181022165	181022942	3.40741	3.15236	0	0	Gmeb2
chr2	181054217	181054606	1.46519	1.52743	0	0	Rtel1
chr2	181099748	181100471	2.96445	3.24985	0	0	Arfrp1
chr2	181099748	181100471	2.96445	3.24985	0	0	Zgpat
chr2	181598789	181599299	1.26074	2.04741	0	1	Polr3k
chr3	9128491	9128729	0.374815	0.552475	0	0	4930539M17Rik
chr3	10440161	10440536	0.545186	1.23494	0	0	Snx16
chr3	10682811	10683220	0.98815	1.16995	0	0	Snx16
chr3	13333066	13333543	1.02222	1.10495	0	0	Ralyl
chr3	13336203	13336607	1.36296	1.07245	0	0	Ralyl
chr3	13640108	13640467	0.954075	0.844962	0	0	4930539N22Rik
chr3	13640851	13641277	1.94223	1.39744	0	0	4930539N22Rik
chr3	13665460	13665807	1.66963	0.714968	0	0	4930539N22Rik
chr3	14917198	14917614	1.73778	0.779965	0	0	Car2
chr3	14989673	14990073	1.63556	0.584973	0	1	A930001A20Rik
chr3	14993678	14993990	1.53334	0.552475	0	1	A930001A20Rik
chr3	15000714	15001142	1.32889	0.909959	0	1	A930001A20Rik
chr3	15072556	15072837	0.408889	0.649971	0	1	A930001A20Rik
chr3	15229531	15229772	0.272593	0.552475	0	0	Gm9733
chr3	19063035	19063418	0.681482	1.07245	0	0	Armc1
chr3	21810050	21810275	1.19259	0.519976	0	1	Tbl1xr1
chr3	21834812	21835328	2.41926	2.53489	0	1	Tbl1xr1
chr3	21841879	21842083	0.817779	0.389982	0	0	Tbl1xr1
chr3	21846499	21846690	0.681482	0.454979	0	0	Tbl1xr1
chr3	21848386	21848798	2.1126	1.29994	0	0	Tbl1xr1
chr3	21851658	21852214	2.41926	2.2424	1	0	Tbl1xr1
chr3	21886720	21886894	0.647408	0.617472	0	1	Tbl1xr1
chr3	21974880	21975451	3.0326	1.78742	0	0	Tbl1xr1
chr3	21975513	21976164	2.55556	2.3074	1	0	Tbl1xr1
chr3	25023908	25024142	0.783705	0.682469	0	0	Nlgn1
chr3	28162042	28162449	1.19259	0.844962	0	0	Tnik
chr3	29663049	29663387	0.749631	0.747466	0	0	Mecom
chr3	30955913	30956098	0.477038	0.389982	0	0	Skil
chr3	30960158	30960734	1.29482	1.29994	0	1	Skil
chr3	30992176	30992476	0.545186	1.49493	0	0	Skil
chr3	30992602	30992898	0.817779	0.942457	0	0	Skil
chr3	30992918	30994934	6.88297	9.39207	0	1	Skil
chr3	33698954	33699252	0.98815	1.23494	0	0	Ttc14
chr3	37023845	37024104	0.851853	0.649971	0	1	Il2
chr3	37024404	37025007	6.09927	4.58229	0	1	Il2
chr3	37026971	37027197	0.545186	0.552475	0	1	Il2
chr3	37051154	37051444	0.715557	0.779965	0	0	Il2
chr3	37056011	37056181	0.749631	0.162493	0	0	Il2
chr3	37552572	37553644	4.32741	4.09481	0	1	Spry1
chr3	37571083	37572176	3.30519	4.22481	0	0	Spry1
chr3	37572442	37572828	0.920001	1.13745	0	0	Spry1
chr3	37572911	37573160	1.09037	0.194991	0	0	Spry1
chr3	37573698	37574121	0.920001	1.42994	0	0	Spry1
chr3	37574125	37574683	1.60148	1.98241	0	0	Spry1
chr3	37585842	37586307	1.46519	1.68992	0	0	Gm5148
chr3	37626894	37627287	0.408889	1.10495	0	0	Gm5148
chr3	37636446	37636642	0.715557	0.519976	0	0	Gm5148
chr3	37637111	37637828	1.87408	3.41235	0	0	Gm5148
chr3	37704559	37705004	1.29482	1.16995	0	0	Gm5148
chr3	44881964	44882643	1.66963	1.68992	0	0	2610316D01Rik
chr3	44895188	44895333	0.511112	0.194991	0	0	2610316D01Rik
chr3	45195274	45195678	1.46519	0.682469	0	0	Pcdh10
chr3	45196400	45196805	1.15852	0.942457	0	0	Pcdh10
chr3	45200027	45200258	0.817779	0.682469	0	0	Pcdh10
chr3	45201709	45202129	1.02222	0.909959	0	0	Pcdh10
chr3	45204392	45204616	0.374815	0.422481	0	0	Pcdh10
chr3	50247347	50247743	1.84	1.85242	0	0	Slc7a11
chr3	51012870	51013117	0.545186	0.584973	0	0	Ccrn4l
chr3	51028257	51029383	5.24742	5.65474	0	1	Ccrn4l
chr3	51080321	51080960	2.14667	2.33989	0	0	Elf2
chr3	51162041	51162408	2.18074	1.65742	0	0	Elf2
chr3	51219551	51220586	4.39556	3.21735	0	0	Naa15
chr3	51364266	51365454	3.88445	3.93232	0	1	Setd7
chr3	51906197	51908063	6.33779	6.5972	0	1	Maml3
chr3	51908515	51909173	2.55556	2.79487	0	1	Maml3
chr3	52001695	52002603	2.96445	3.41235	0	1	Foxo1
chr3	52002743	52003770	3.33926	3.15236	0	0	Foxo1
chr3	52358967	52359292	1.36296	0.844962	0	1	Gm2447
chr3	52438274	52438692	0.749631	1.46243	1	0	Gm2447
chr3	52594696	52595368	2.8963	2.82737	1	0	Gm2447
chr3	52606091	52606607	1.29482	1.36494	0	0	Gm2447
chr3	52670090	52670641	2.93037	0.779965	0	0	LOC622124
chr3	52681755	52683416	10.0178	6.36971	0	1	LOC622124
chr3	52702775	52703095	1.49926	1.10495	0	0	LOC622124
chr3	53267011	53267952	5.45186	5.71974	0	0	2810046L04Rik
chr3	53267011	53267952	5.45186	5.71974	0	0	Nhlrc3
chr3	54538553	54539646	5.55408	4.84228	0	1	Alg5
chr3	54538553	54539646	5.55408	4.84228	0	1	Exosc8
chr3	54915848	54916469	2.31704	2.92487	0	0	Spg20
chr3	54915848	54916469	2.31704	2.92487	0	0	Spg20
chr3	55205191	55205684	0.442964	1.13745	0	0	Dclk1
chr3	55212759	55213269	0.102222	2.2099	0	0	Dclk1
chr3	55219378	55219996	0.204445	2.50239	0	0	Dclk1
chr3	55265552	55265937	0.204445	1.00745	0	0	Dclk1
chr3	55451113	55451621	0.272593	1.78742	0	1	Mab21l1
chr3	55452423	55452811	0.102222	1.07245	0	1	Mab21l1
chr3	55456016	55456843	0.920001	3.15236	0	1	Mab21l1
chr3	57455457	57455846	1.56741	1.88491	0	0	Commd2
chr3	58218565	58219456	4.63408	3.28235	0	0	Tsc22d2
chr3	58329294	58330060	3.33926	3.24985	0	0	Eif2a
chr3	58329294	58330060	3.33926	3.24985	0	0	Serp1
chr3	58475095	58475500	0.681482	2.1124	0	0	Gm8234
chr3	58475588	58476327	1.56741	2.76237	0	0	Gm8234
chr3	58495281	58496643	5.52001	5.75224	0	0	4930593A02Rik
chr3	58495281	58496643	5.52001	5.75224	0	0	Siah2
chr3	58907596	58908023	0.817779	1.29994	1	0	Gpr171
chr3	58908389	58908807	1.22667	1.20245	1	0	Gpr171
chr3	58918211	58918472	0.817779	1.03995	1	0	Gpr171
chr3	59008206	59008939	1.53334	2.01491	0	0	P2ry13
chr3	60275997	60276272	0.511112	0.909959	1	0	Mbnl1
chr3	60304833	60305908	4.8726	4.4848	1	0	Mbnl1
chr3	60420165	60420318	0.306667	0.422481	1	0	Mbnl1
chr3	65195902	65196870	3.74815	3.76983	0	1	Ssr3
chr3	65246924	65247235	0.715557	1.07245	0	0	Ssr3
chr3	65331560	65332889	5.07704	4.97227	0	1	Tiparp
chr3	65390172	65390872	3.10075	3.18486	0	1	4931440P22Rik
chr3	65761272	65762733	6.13334	6.85719	0	1	Ccnl1
chr3	68312523	68312830	0.783705	0.649971	0	0	Schip1
chr3	68412743	68413151	1.29482	1.62493	0	1	Schip1
chr3	81677807	81678157	1.46519	0.617472	0	0	Ctso
chr3	81722204	81722411	0.613334	0.584973	0	0	Ctso
chr3	83249789	83250497	1.9763	2.76237	0	0	1700028M03Rik
chr3	83842727	83843462	2.82815	3.37985	0	1	D930015E06Rik
chr3	84231871	84232309	0.238519	1.10495	0	0	4930565D16Rik
chr3	84264712	84265320	1.36296	2.2749	0	1	Fhdc1
chr3	84485570	84486094	1.0563	1.78742	1	0	Tmem154
chr3	84518907	84519762	1.90815	2.82737	1	0	Tmem154
chr3	84575865	84576237	0.715557	1.33244	0	1	Fbxw7
chr3	84617797	84618795	3.44149	3.96482	0	0	Fbxw7
chr3	84619456	84619937	0.98815	1.55993	0	1	Fbxw7
chr3	85377719	85378262	4.53186	3.44484	0	1	Pet112l
chr3	85945759	85946831	4.39556	5.49225	0	0	Rps3a
chr3	87316273	87316848	1.73778	2.50239	1	0	Etv3
chr3	87327632	87328075	0.340741	1.36494	1	0	Etv3
chr3	87329231	87329992	2.45334	4.09481	1	0	Etv3
chr3	87331522	87332477	1.32889	3.67233	1	0	Etv3
chr3	87572653	87573210	1.56741	2.01491	0	0	Pear1
chr3	87689109	87690084	9.40446	12.0895	0	0	Prcc
chr3	87709733	87710488	3.10075	3.31485	0	0	Hdgf
chr3	87885719	87886089	1.22667	1.03995	0	0	Iqgap3
chr3	87942137	87942942	2.28297	2.89237	0	0	Mef2d
chr3	87945960	87946971	3.44149	4.4523	0	1	Mef2d
chr3	88139492	88140882	5.72445	6.40221	0	0	Smg5
chr3	88286194	88286668	1.46519	1.42994	1	0	Lmna
chr3	88313813	88314450	2.24889	2.95737	1	0	Lmna
chr3	88325639	88326335	1.66963	2.1124	1	0	Mex3a
chr3	88335343	88335947	1.66963	1.75492	0	0	Mex3a
chr3	88356640	88357246	2.93037	4.25731	0	0	Lamtor2
chr3	88357251	88357909	2.82815	3.24985	0	0	Ubqln4
chr3	88424144	88424562	1.0563	1.26744	0	0	Arhgef2
chr3	88424780	88426550	6.57631	7.24717	0	1	Arhgef2
chr3	88424780	88426550	6.57631	7.24717	0	1	Arhgef2
chr3	88426922	88427637	1.53334	2.40489	0	1	Arhgef2
chr3	88753732	88754962	4.77038	4.09481	0	0	Dap3
chr3	88905379	88906240	2.65778	3.41235	0	0	Fdps
chr3	89050187	89050869	3.54371	2.63238	0	1	Krtcap2
chr3	89192715	89193083	1.66963	1.72242	0	0	Gm15417
chr3	89676104	89676570	1.70371	1.85242	0	1	Il6ra
chr3	89883932	89884618	2.07852	3.50984	0	1	Tpm3
chr3	90017165	90017886	3.64593	2.72988	0	0	Gm9846
chr3	90017165	90017886	3.64593	2.72988	0	0	Rps27
chr3	90035233	90035866	2.82815	2.76237	0	0	Jtb
chr3	90057848	90058719	7.12149	8.61211	0	0	Crtc2
chr3	90068922	90070042	4.36149	3.96482	0	0	Dennd4b
chr3	90096450	90097159	1.9763	2.04741	0	0	Dennd4b
chr3	90237016	90238072	3.9526	5.06977	0	0	Ints3
chr3	90312724	90313672	2.99852	4.61479	0	0	2500003M10Rik
chr3	90389419	90389975	1.32889	1.98241	1	0	S100a2
chr3	90390680	90391308	2.18074	3.18486	1	0	S100a2
chr3	90391544	90392002	1.60148	2.1449	1	0	S100a2
chr3	90408462	90409504	2.14667	3.24985	0	0	S100a4
chr3	94172756	94172990	0.98815	0.649971	0	0	Rorc
chr3	94385865	94386885	4.49778	3.63984	0	0	Snx27
chr3	94641195	94641433	1.0563	0.747466	0	0	Pogz
chr3	94641876	94642338	1.36296	1.55993	0	0	Pogz
chr3	94846227	94846764	2.41926	2.40489	0	0	Psmd4
chr3	94914729	94915151	1.56741	2.2749	0	0	Vps72
chr3	95031901	95033091	4.56593	5.23226	0	0	Cdc42se1
chr3	95031901	95033091	4.56593	5.23226	0	0	Cdc42se1
chr3	95031901	95033091	4.56593	5.23226	0	0	Mllt11
chr3	95085608	95085981	1.9763	1.75492	0	0	Prune
chr3	95116625	95116878	0.98815	1.20245	0	0	Lass2
chr3	95160983	95161350	1.53334	1.33244	0	0	Setdb1
chr3	95462368	95463767	11.96	12.6419	1	0	Mcl1
chr3	95558624	95559071	1.9763	1.75492	0	1	Tars2
chr3	95697597	95698018	1.87408	1.85242	0	0	Aph1a
chr3	95697597	95698018	1.87408	1.85242	0	0	Aph1a
chr3	95733051	95733430	1.9763	1.59243	0	0	Anp32e
chr3	96023504	96024889	8.99557	5.68724	0	0	Hist2h2ab
chr3	96023504	96024889	8.99557	5.68724	0	0	Hist2h2ac
chr3	96226570	96226756	0.920001	0.194991	0	0	Terc
chr3	96239821	96240133	1.39704	0.357484	0	0	BC107364
chr3	96304718	96305142	0.57926	1.42994	0	0	Hfe2
chr3	96439236	96439790	2.72593	2.53489	0	0	Pex11b
chr3	96439236	96439790	2.72593	2.53489	0	0	Pex11b
chr3	96439236	96439790	2.72593	2.53489	0	0	Pex11b
chr3	96618120	96618684	1.12445	1.52743	0	0	Cd160
chr3	96651976	96652757	1.70371	2.89237	0	0	Pdzk1
chr3	96685477	96685928	0.57926	1.72242	0	0	Gpr89
chr3	96685957	96686523	0.817779	2.1449	0	0	Gpr89
chr3	96774003	96774699	0.511112	2.40489	0	0	Gja8
chr3	96774724	96775642	0.408889	7.63715	0	0	Gja8
chr3	96775995	96776729	0.238519	1.91741	0	0	Gja8
chr3	96778063	96780719	1.0563	16.2818	0	0	Gja8
chr3	96796143	96796839	0.545186	1.62493	0	0	Gja5
chr3	96801359	96802000	0.442964	2.53489	0	0	Gja5
chr3	96802105	96802609	0.238519	1.62493	0	0	Gja5
chr3	96807106	96808928	1.46519	8.28712	0	0	Gja5
chr3	96809757	96810107	0.204445	1.23494	0	0	Gja5
chr3	96962546	96963321	2.41926	3.50984	0	0	Acp6
chr3	97047624	97048036	1.0563	1.23494	0	0	Bcl9
chr3	97571553	97572099	3.47556	2.72988	0	0	Pde4dip
chr3	97736022	97736578	1.80593	2.2099	0	1	Gm5544
chr3	97816989	97817840	3.50963	3.93232	0	1	Notch2
chr3	98214599	98215208	0.545186	2.40489	0	1	Zfp697
chr3	99649655	99649868	0.442964	0.487478	0	0	Spag17
chr3	100240468	100241106	0.477038	2.95737	1	0	4930406D18Rik
chr3	100247712	100248316	0.545186	2.1774	1	0	4930406D18Rik
chr3	100489045	100490328	4.22519	5.23226	0	0	Man1a2
chr3	102324191	102324822	1.15852	2.56738	0	0	Ngf
chr3	102459974	102460461	1.66963	1.13745	0	0	Tspan2
chr3	102463128	102463788	1.94223	1.94991	0	1	Tspan2
chr3	103404854	103405288	0.817779	1.29994	0	0	Syt6
chr3	103486394	103486873	1.66963	1.33244	0	1	Olfml3
chr3	103595047	103595605	3.13482	3.41235	0	0	Hipk1
chr3	103612984	103613674	2.82815	3.15236	0	0	Ap4b1
chr3	103612984	103613674	2.82815	3.15236	0	0	Dclre1b
chr3	103661852	103662345	0.954075	1.46243	0	0	Ptpn22
chr3	103663376	103664787	4.53186	6.5322	0	1	Ptpn22
chr3	103664821	103665385	1.26074	1.65742	0	1	Ptpn22
chr3	103665582	103666394	1.46519	2.46989	0	1	Ptpn22
chr3	103666410	103667061	1.53334	3.15236	0	1	Ptpn22
chr3	103667715	103668015	0.306667	1.03995	0	1	Ptpn22
chr3	103671407	103672476	1.15852	5.00477	0	1	Ptpn22
chr3	103717995	103719264	6.33779	5.91473	0	0	Rsbn1
chr3	104103093	104103313	0.817779	0.357484	0	0	Magi3
chr3	104167947	104168361	1.43111	1.07245	0	0	Magi3
chr3	104574104	104574772	0.817779	2.59988	1	0	Fam19a3
chr3	104586984	104587413	0.442964	2.2749	1	0	Ppm1j
chr3	104592867	104593656	1.9763	3.67233	0	0	Rhoc
chr3	104620382	104621518	2.31704	3.28235	0	1	Mov10
chr3	104620382	104621518	2.31704	3.28235	0	1	Mov10
chr3	104667106	104668255	4.19112	5.00477	0	0	Capza1
chr3	104667106	104668255	4.19112	5.00477	0	0	St7l
chr3	105609588	105610103	0.98815	1.42994	1	0	Rap1a
chr3	105628513	105629056	1.32889	1.88491	1	0	Gm5547
chr3	105720852	105721408	2.24889	1.39744	0	0	Adora3
chr3	106525517	106525846	0.817779	1.13745	0	0	4933421E11Rik
chr3	106587788	106588664	3.88445	2.43739	0	1	Cd53
chr3	106590490	106592165	7.97335	5.45975	0	1	Cd53
chr3	106592751	106593276	1.77185	1.55993	0	1	Cd53
chr3	106634976	106635535	1.94223	2.01491	0	1	Olfr266
chr3	106838585	106840016	8.10964	5.58975	0	1	Kcna3
chr3	106840816	106841231	1.66963	1.03995	0	1	AI504432
chr3	106878493	106878979	1.73778	1.62493	0	0	Kcna2
chr3	106879321	106879901	2.21482	1.52743	0	1	Kcna2
chr3	106883617	106884205	2.86223	3.15236	0	1	Kcna2
chr3	107081686	107082207	1.56741	2.43739	0	0	Hbxip
chr3	107655728	107655937	1.02222	0.552475	1	0	Eps8l3
chr3	107948783	107949280	1.84	2.1774	0	1	Gnai3
chr3	107950734	107951148	1.09037	1.29994	0	1	Gnai3
chr3	107984615	107984872	0.170371	0.747466	0	0	Amigo1
chr3	108246900	108247426	2.55556	2.53489	0	0	Sars
chr3	108357369	108357942	2.55556	2.92487	0	0	Scarna2
chr3	108713903	108714964	5.0089	4.02982	0	0	Prpf38b
chr3	108968125	108968831	2.45334	2.2424	0	1	Slc25a24
chr3	109051743	109052068	1.36296	0.389982	0	0	Vav3
chr3	110052791	110054223	6.91705	7.01968	0	0	Prmt6
chr3	115345023	115345404	1.19259	0.974956	0	0	S1pr1
chr3	115395147	115395771	0.920001	1.62493	0	1	S1pr1
chr3	115518548	115518776	1.0563	0.389982	0	0	A930005H10Rik
chr3	115590497	115591448	2.69186	3.41235	0	0	A930005H10Rik
chr3	115590497	115591448	2.69186	3.41235	0	0	A930005H10Rik
chr3	115590497	115591448	2.69186	3.41235	0	0	A930005H10Rik
chr3	115590497	115591448	2.69186	3.41235	0	0	Dph5
chr3	115959118	115959379	1.02222	0.552475	0	0	Gpr88
chr3	116083130	116083745	1.19259	2.01491	0	1	Cdc14a
chr3	116126229	116127040	2.76	3.08736	0	1	Cdc14a
chr3	116297560	116298105	2.58963	3.02236	0	0	Sass6
chr3	116563343	116563664	1.46519	1.16995	0	0	Frrs1
chr3	120874194	120874835	1.73778	2.04741	0	1	Rwdd3
chr3	121287573	121287926	1.80593	1.03995	0	0	Slc44a3
chr3	121296074	121296557	0.954075	1.65742	0	0	A730020M07Rik
chr3	121575669	121576071	1.22667	1.03995	0	0	Abcd3
chr3	121577505	121577867	1.15852	0.974956	0	0	Abcd3
chr3	121977147	121977529	1.90815	3.21735	0	0	Dnttip2
chr3	122046320	122046673	0.954075	0.909959	0	0	Mir760
chr3	122046950	122047458	1.43111	1.33244	0	0	Mir760
chr3	122081566	122081864	1.39704	1.20245	0	0	Bcar3
chr3	122111568	122112296	3.85038	2.2099	0	0	Bcar3
chr3	123208694	123209095	0.613334	1.07245	0	0	Snora24
chr3	123355714	123356363	2.24889	1.98241	0	0	Ndst3
chr3	123457991	123458144	0.613334	0.0649971	0	0	Ndst3
chr3	126298979	126301023	9.6089	9.68456	0	1	Camk2d
chr3	126312740	126313523	1.22667	2.2099	0	1	Camk2d
chr3	126355363	126355749	0.238519	1.03995	0	1	Camk2d
chr3	126361653	126362087	1.02222	1.62493	0	1	Camk2d
chr3	126362678	126364547	5.69038	10.2045	0	1	Camk2d
chr3	126393459	126394279	1.90815	2.85987	0	1	Camk2d
chr3	126395760	126396080	1.09037	0.812463	0	1	Camk2d
chr3	126454147	126454948	1.77185	1.98241	0	1	Camk2d
chr3	126527916	126528138	0.954075	0.584973	0	1	Ank2
chr3	126530634	126531597	6.33779	3.02236	0	1	Ank2
chr3	126532697	126533246	2.72593	2.3074	0	1	Ank2
chr3	126534085	126535045	8.38223	7.31217	0	1	Ank2
chr3	126537119	126538146	5.04297	4.74479	0	1	Ank2
chr3	126550889	126551670	4.08889	5.16727	0	0	Ank2
chr3	126616365	126616801	0.817779	1.33244	0	0	Ank2
chr3	126616832	126617394	2.28297	2.79487	0	0	Ank2
chr3	126619395	126619912	1.56741	1.36494	0	0	Ank2
chr3	126623126	126623792	2.58963	2.1124	0	1	Ank2
chr3	127154618	127154823	0.238519	0.454979	0	0	Mir302b
chr3	127801743	127801997	0.851853	0.292487	0	0	D030025E07Rik
chr3	127807431	127807872	1.66963	0.487478	0	0	D030025E07Rik
chr3	127809370	127809637	0.954075	0.389982	0	0	D030025E07Rik
chr3	129096162	129096596	2.01037	1.16995	0	0	Gm5712
chr3	129236512	129237205	2.52149	2.37239	0	1	Elovl6
chr3	129239086	129239329	0.98815	0.909959	0	1	Elovl6
chr3	129533513	129534556	4.53186	4.67979	0	0	Gar1
chr3	129776056	129776329	1.15852	0.584973	0	0	Sec24b
chr3	130423231	130423566	0.408889	0.812463	0	0	Rpl34
chr3	130432760	130433661	4.63408	4.90728	0	1	Rpl34
chr3	130432760	130433661	4.63408	4.90728	0	1	Rpl34-ps1
chr3	130512953	130513256	1.84	1.42994	0	0	Rpl34-ps1
chr3	130814204	130815857	9.81335	8.70961	1	0	Lef1
chr3	132346711	132347466	4.08889	3.89982	0	0	Aimp1
chr3	132346711	132347466	4.08889	3.89982	0	0	Tbck
chr3	132454053	132454906	5.11112	4.22481	0	0	Tbck
chr3	132519405	132520048	2.96445	0.974956	0	0	Npnt
chr3	132521461	132522479	5.52001	2.72988	0	0	Npnt
chr3	132522541	132523471	5.69038	1.39744	0	0	Npnt
chr3	132527991	132528617	2.55556	1.46243	0	0	Npnt
chr3	132529821	132530592	3.16889	2.43739	0	0	Npnt
chr3	132533959	132535008	7.7689	5.49225	0	1	Npnt
chr3	132536127	132536595	2.48741	1.23494	0	0	Npnt
chr3	132540051	132540677	2.99852	1.26744	0	0	Npnt
chr3	132590756	132591090	1.0563	0.909959	0	1	Npnt
chr3	132753998	132755343	9.33631	6.43471	0	1	Gstcd
chr3	132753998	132755343	9.33631	6.43471	0	1	Ints12
chr3	133206920	133208254	4.77038	5.65474	0	1	Tet2
chr3	133287839	133288317	1.36296	1.33244	0	0	Tet2
chr3	133289357	133289913	1.56741	1.59243	0	1	Tet2
chr3	134961398	134962093	1.29482	2.98986	0	1	Nhedc2
chr3	135100856	135102664	7.12149	7.31217	0	0	4930539J05Rik
chr3	135100856	135102664	7.12149	7.31217	0	0	Ube2d3
chr3	135242095	135243259	1.90815	3.73733	0	1	Manba
chr3	135303036	135303599	1.22667	1.68992	0	1	Nfkb1
chr3	135333592	135333926	0.613334	1.20245	0	1	Nfkb1
chr3	135344285	135344742	0.408889	1.59243	0	1	Nfkb1
chr3	135351846	135353204	2.21482	4.61479	0	1	Nfkb1
chr3	135353237	135355019	8.65483	11.4395	0	1	Nfkb1
chr3	136334210	136335104	2.72593	2.69738	0	1	Ppp3ca
chr3	137526816	137527871	4.08889	3.86732	0	0	H2afz
chr3	137528454	137528886	1.66963	1.55993	0	0	H2afz
chr3	137933971	137934370	0.57926	1.20245	0	0	Adh1
chr3	138008034	138008432	0.306667	1.39744	0	0	Adh6-ps1
chr3	138190105	138190788	1.46519	2.2749	0	0	Mir1956
chr3	138404097	138405887	3.8163	6.46721	0	1	Tspan5
chr3	138405907	138406535	1.22667	3.08736	0	1	Tspan5
chr3	138409450	138409844	0.340741	1.36494	0	1	Tspan5
chr3	138556119	138557039	2.01037	5.55725	0	1	Tspan5
chr3	138868198	138869126	3.16889	4.22481	0	0	B930007M17Rik
chr3	142209707	142209985	0.272593	0.812463	0	1	Gbp3
chr3	142427889	142428508	3.37334	3.89982	0	0	Gtf2b
chr3	144252516	144252973	1.32889	1.46243	0	1	Sep15
chr3	145812714	145813481	1.90815	2.72988	0	0	Mcoln2
chr3	145812714	145813481	1.90815	2.72988	0	0	Mcoln2
chr3	145819080	145819874	2.1126	3.44484	0	0	Mcoln2
chr3	145835807	145836323	0.715557	1.68992	0	0	Mcoln2
chr3	146162368	146163297	2.21482	3.24985	0	0	Gng5
chr3	146162368	146163297	2.21482	3.24985	0	0	Spata1
chr3	146184040	146184684	2.18074	2.50239	0	0	Rpf1
chr3	146230442	146231398	2.14667	4.25731	0	0	Uox
chr3	146344650	146345326	1.56741	1.85242	0	0	4930503B20Rik
chr3	146345357	146345792	0.817779	1.72242	0	0	4930503B20Rik
chr3	146347567	146348720	4.77038	6.20722	0	0	4930503B20Rik
chr3	146475754	146476446	3.06667	3.44484	0	0	Prkacb
chr3	147091811	147092136	0.136296	1.10495	0	0	Ttll7
chr3	151872885	151874077	4.42964	3.83483	0	0	Dnajb4
chr3	151872885	151874077	4.42964	3.83483	0	0	Fubp1
chr3	152058712	152059744	2.21482	3.15236	0	1	Zzz3
chr3	152058712	152059744	2.21482	3.15236	0	1	Zzz3
chr3	153575513	153576260	4.19112	3.89982	0	0	Rabggtb
chr3	154259883	154260217	1.49926	1.49493	0	0	Tyw3
chr3	157520189	157520420	0.272593	0.454979	0	0	Cth
chr3	157694412	157694986	1.36296	2.07991	0	0	Srsf11
chr3	157908135	157908444	0.0681482	0.584973	0	0	Lrrc40
chr3	157915458	157916062	0.340741	2.1124	0	0	Lrrc40
chr3	157916118	157916445	0.136296	0.747466	0	0	Lrrc40
chr4	3762175	3763093	4.94075	5.68724	0	0	Rps20
chr4	6609099	6609563	0.545186	1.26744	0	1	Nsmaf
chr4	6830742	6831113	1.12445	1.20245	0	1	Tox
chr4	6851817	6852212	0.477038	1.07245	0	1	Tox
chr4	6916473	6917030	1.70371	1.68992	0	1	Tox
chr4	6917278	6918022	2.55556	2.1124	0	1	Tox
chr4	7839939	7840223	0.715557	0.552475	0	0	Car8
chr4	7888974	7889333	1.46519	0.519976	0	0	Car8
chr4	7892816	7893060	0.98815	0.324985	0	0	Car8
chr4	7913363	7914170	3.8163	2.43739	0	0	Car8
chr4	7914387	7915025	3.85038	1.98241	0	1	Car8
chr4	8126830	8127849	2.18074	3.80233	0	1	Car8
chr4	8833951	8834276	0.408889	0.87746	1	0	Chd7
chr4	8955594	8955912	0.57926	0.812463	0	0	Clvs1
chr4	8993515	8994233	1.53334	2.82737	0	1	Clvs1
chr4	9003243	9003567	0.0340741	0.779965	0	0	Clvs1
chr4	9006734	9007453	1.29482	2.2099	0	1	Clvs1
chr4	9007970	9008524	1.15852	1.46243	0	0	Clvs1
chr4	9043110	9043290	0.681482	0.324985	0	1	Clvs1
chr4	10944798	10945108	0.511112	0.779965	0	1	Plekhf2
chr4	11249182	11249601	1.15852	1.81992	0	0	Dpy19l4
chr4	11631388	11632235	5.82668	4.02982	1	0	Gem
chr4	11632612	11632875	1.12445	0.519976	1	0	Gem
chr4	11648081	11648295	0.681482	0.519976	0	0	Gem
chr4	11648438	11649157	1.12445	2.53489	1	0	Gem
chr4	11699056	11699563	1.70371	1.07245	0	1	Cdh17
chr4	11787359	11787968	1.66963	2.53489	0	0	Cdh17
chr4	11811791	11812453	2.55556	3.18486	0	0	Pdp1
chr4	11814783	11815360	2.31704	1.52743	0	1	Pdp1
chr4	11827250	11827792	0.545186	1.39744	0	1	Pdp1
chr4	11892648	11893750	3.50963	3.15236	0	1	1700123M08Rik
chr4	11892648	11893750	3.50963	3.15236	0	1	Pdp1
chr4	11892648	11893750	3.50963	3.15236	0	1	Pdp1
chr4	11945038	11945511	0.749631	1.00745	0	0	1700123M08Rik
chr4	21774942	21775271	1.77185	1.36494	0	0	Sfrs18
chr4	22284673	22285204	2.62371	2.2099	0	0	Fbxl4
chr4	25208628	25209199	2.86223	2.37239	0	0	1810074P20Rik
chr4	32236095	32236597	0.817779	1.46243	1	0	Map3k7
chr4	32251018	32251590	0.681482	1.46243	0	0	Map3k7
chr4	32337609	32338422	0.681482	3.11986	1	0	Bach2
chr4	32743879	32744202	1.39704	1.13745	0	0	Mdn1
chr4	32886849	32887545	2.01037	2.56738	0	1	Lyrm2
chr4	33070126	33070625	1.19259	2.07991	0	0	Rragd
chr4	33334501	33335665	3.54371	3.89982	0	1	Pnrc1
chr4	33807759	33808043	0.238519	0.682469	0	0	Cnr1
chr4	34497537	34498024	1.02222	1.68992	0	0	Akirin2
chr4	34561982	34562384	2.1126	2.04741	0	0	Orc3
chr4	34561982	34562384	2.1126	2.04741	0	0	Rars2
chr4	34634363	34634857	1.94223	2.43739	0	0	Slc35a1
chr4	34725286	34725797	1.46519	1.78742	0	0	1810030N24Rik
chr4	35173187	35173693	1.43111	2.01491	0	0	3110043O21Rik
chr4	40226210	40226762	1.94223	1.42994	0	0	Ndufb6
chr4	40723992	40724502	1.60148	2.1124	0	0	Smu1
chr4	40728213	40728536	0.272593	1.10495	1	0	Smu1
chr4	40786247	40786721	0.647408	1.59243	0	1	Mir5123
chr4	40793468	40793948	0.545186	1.23494	0	1	Mir5123
chr4	43185334	43185596	0.204445	0.584973	0	0	Atp8b5
chr4	43469944	43470411	0.306667	1.42994	0	0	Cd72
chr4	43505589	43506028	2.14667	1.78742	0	0	Rmrp
chr4	43950978	43951444	0.681482	1.49493	0	0	Glipr2
chr4	43985007	43985445	0.851853	1.46243	0	1	Ccin
chr4	44769275	44770019	1.63556	2.37239	0	0	Zcchc7
chr4	45354694	45355132	2.14667	2.40489	0	1	Dcaf10
chr4	45732528	45732968	2.35111	0.519976	0	0	Gm829
chr4	46100764	46101107	1.15852	1.10495	0	0	Tmod1
chr4	46108345	46108808	1.43111	2.37239	0	0	Tstd2
chr4	46109756	46110885	2.58963	5.45975	0	0	Tstd2
chr4	46112609	46113382	1.02222	2.43739	0	0	Tstd2
chr4	46401844	46402842	4.53186	4.15981	0	0	5830415F09Rik
chr4	46463368	46465647	8.38223	9.78206	0	1	Anp32b
chr4	46589607	46590801	11.7896	10.822	0	0	Coro2a
chr4	46591165	46592793	21.0919	25.6413	0	0	Coro2a
chr4	46593059	46597235	43.0697	46.8954	0	0	Coro2a
chr4	46597236	46599503	11.3467	11.147	0	0	Coro2a
chr4	46600734	46601320	1.0563	1.49493	0	0	Coro2a
chr4	46601959	46603005	2.45334	3.02236	0	0	Coro2a
chr4	47316240	47316518	0.715557	0.682469	1	0	Tgfbr1
chr4	47902360	47902914	0.647408	1.75492	0	0	Nr4a3
chr4	47980211	47980710	0.511112	1.59243	0	0	Nr4a3
chr4	48052487	48052919	0.545186	1.10495	0	1	Nr4a3
chr4	48055384	48056835	3.50963	7.50716	0	1	Nr4a3
chr4	48057106	48058699	4.25927	9.52207	0	0	Nr4a3
chr4	48058729	48059386	1.02222	1.85242	0	0	Nr4a3
chr4	48059402	48060344	1.77185	3.15236	0	0	Nr4a3
chr4	48060428	48061289	0.954075	3.41235	0	0	Nr4a3
chr4	48063220	48063724	0.511112	1.29994	0	0	Nr4a3
chr4	48292250	48292830	4.12297	4.28981	0	1	Erp44
chr4	48292250	48292830	4.12297	4.28981	0	1	Invs
chr4	49533717	49534229	3.20297	4.4523	0	0	Mrpl50
chr4	49533717	49534229	3.20297	4.4523	0	0	Zfp189
chr4	51825324	51825503	1.19259	0.682469	0	0	C630028M04Rik
chr4	52451927	52452327	0.851853	1.36494	0	0	Smc2
chr4	53252803	53253223	0.545186	1.00745	0	0	4930522O17Rik
chr4	55018438	55018593	0.715557	0.454979	0	0	Zfp462
chr4	55362335	55363142	4.02075	3.11986	0	0	Rad23b
chr4	56959477	56960596	3.33926	4.28981	0	0	Tmem245
chr4	57811146	57811538	1.9763	1.00745	0	0	Akap2
chr4	57968376	57970078	8.65483	4.25731	0	0	Txn1
chr4	58045501	58046084	2.72593	1.20245	0	0	Txndc8
chr4	58046161	58046366	0.817779	0.324985	0	0	Txndc8
chr4	58047587	58047849	1.0563	0.552475	0	0	Txndc8
chr4	58048611	58048937	1.36296	0.519976	0	0	Txndc8
chr4	58061959	58062359	1.94223	0.259988	0	0	Txndc8
chr4	58062768	58062985	0.851853	0.194991	0	0	Txndc8
chr4	58063174	58063661	2.21482	0.552475	0	0	Txndc8
chr4	58063722	58064046	1.60148	0.617472	0	0	Txndc8
chr4	59379070	59379381	1.29482	1.00745	0	1	Susd1
chr4	59818474	59819032	1.22667	2.46989	0	0	Snx30
chr4	59827960	59828353	0.545186	1.20245	0	0	Snx30
chr4	59832072	59832909	1.15852	2.69738	0	0	Snx30
chr4	62069538	62070020	2.35111	3.02236	0	0	Cdc26
chr4	62069538	62070020	2.35111	3.02236	0	0	Prpf4
chr4	62142137	62142643	1.19259	1.59243	0	1	Bspry
chr4	62163176	62163573	1.56741	1.39744	0	0	Hdhd3
chr4	62185898	62186580	3.0326	3.63984	0	0	4933430I17Rik
chr4	62185898	62186580	3.0326	3.63984	0	0	Pole3
chr4	62290895	62291782	0.817779	3.96482	1	0	Rgs3
chr4	62295056	62295743	1.53334	2.66488	1	0	Rgs3
chr4	62299178	62299618	0.57926	1.46243	1	0	Rgs3
chr4	62340172	62340594	0.885927	1.46243	1	0	Rgs3
chr4	62342358	62342936	1.66963	2.1774	1	0	Rgs3
chr4	62346220	62346747	0.783705	2.2099	1	0	Rgs3
chr4	62467794	62468234	1.36296	1.49493	0	1	Zfp618
chr4	63044378	63044840	0.98815	1.62493	1	0	Akna
chr4	63060288	63060868	0.57926	1.85242	1	0	Akna
chr4	63069743	63070751	2.45334	4.12731	1	0	Akna
chr4	63070877	63071546	1.46519	1.68992	0	0	Akna
chr4	63219360	63220060	2.1126	3.11986	0	0	6330416G13Rik
chr4	63329240	63329644	0.477038	1.03995	0	1	1700018C11Rik
chr4	63519502	63519920	0.442964	1.03995	1	0	Tnfsf8
chr4	63520229	63521133	1.80593	2.89237	1	0	Tnfsf8
chr4	63521204	63521660	0.817779	1.07245	1	0	Tnfsf8
chr4	63521787	63522618	2.69186	6.7272	1	0	Tnfsf8
chr4	63523814	63524498	1.09037	2.2749	0	0	Tnfsf8
chr4	63560209	63560983	1.02222	2.59988	1	0	Tnfsf8
chr4	70071222	70071809	2.72593	3.15236	0	1	Cdk5rap2
chr4	70952193	70952429	1.02222	0.649971	0	0	Megf9
chr4	74924049	74924430	1.0563	1.20245	0	0	3110001D03Rik
chr4	82505152	82505778	2.52149	3.11986	0	1	Zdhhc21
chr4	82516799	82517056	0.408889	0.617472	0	0	Zdhhc21
chr4	82969302	82970198	1.84	2.59988	0	1	Ttc39b
chr4	83063350	83063956	2.69186	2.46989	0	0	Snapc3
chr4	86502958	86503523	2.31704	2.53489	0	0	Rps6
chr4	87013901	87016631	16.4919	9.55457	0	0	Slc24a2
chr4	87046394	87048576	16.9689	10.042	0	0	Slc24a2
chr4	87055722	87056216	0.749631	1.23494	0	0	Slc24a2
chr4	87079105	87079549	2.31704	0.909959	0	0	Slc24a2
chr4	87079939	87081253	8.31409	7.18217	0	1	Slc24a2
chr4	87081537	87081769	1.02222	0.519976	0	0	Slc24a2
chr4	87086679	87086859	0.885927	0.519976	0	0	Slc24a2
chr4	87294172	87294423	1.02222	0.357484	0	0	Mllt3
chr4	87504959	87505306	1.29482	0.779965	0	1	Mllt3
chr4	87603297	87603498	0.783705	0.422481	0	1	Mllt3
chr4	87630433	87630917	1.39704	1.29994	0	1	Mllt3
chr4	87645795	87646132	0.920001	1.07245	0	1	Mllt3
chr4	87648980	87649863	2.07852	3.11986	0	1	Mllt3
chr4	87656357	87656795	0.340741	1.29994	0	1	Mllt3
chr4	87658076	87658460	0.511112	1.16995	0	1	Mllt3
chr4	87661095	87661636	0.885927	1.91741	0	1	Mllt3
chr4	87678487	87678768	1.66963	1.00745	0	1	Mllt3
chr4	88647415	88647821	0.442964	1.23494	0	1	Gm12603
chr4	88648971	88649312	0.306667	0.909959	0	1	Gm12603
chr4	88654410	88654588	0.749631	0.617472	0	1	Gm12603
chr4	88689872	88690324	0.272593	1.10495	0	1	Gm12603
chr4	88695991	88696295	0.238519	1.03995	0	1	Gm12603
chr4	88702885	88703473	0.715557	1.52743	0	1	Gm12603
chr4	88704414	88704936	1.29482	3.24985	0	1	Gm12603
chr4	88783184	88784052	2.99852	3.50984	0	1	Mtap
chr4	88786779	88787316	1.70371	2.40489	0	1	Mtap
chr4	88956314	88956987	1.53334	2.82737	0	1	Cdkn2b
chr4	89017359	89017770	0.783705	1.42994	0	1	Cdkn2b
chr4	89026094	89026599	0.749631	1.65742	0	1	Cdkn2b
chr4	89152666	89153030	1.22667	1.16995	0	0	Cdkn2b
chr4	89171983	89172552	0.885927	1.68992	0	0	Dmrta1
chr4	89182646	89183219	1.39704	1.49493	0	1	Dmrta1
chr4	89190335	89190659	0.170371	0.844962	0	0	Dmrta1
chr4	94223294	94223715	1.49926	1.62493	0	0	5830433M19Rik
chr4	94269730	94270344	2.58963	2.56738	0	0	Plaa
chr4	94667968	94668365	0.681482	0.942457	0	1	Mysm1
chr4	94702115	94702417	0.749631	0.812463	0	1	Jun
chr4	94719049	94719716	1.94223	2.43739	0	0	Jun
chr4	94772012	94772381	1.53334	1.20245	0	1	Jun
chr4	94772636	94773087	1.94223	1.52743	0	0	Jun
chr4	94827661	94828504	3.23704	3.57484	0	0	Jun
chr4	95438630	95439096	0.749631	1.49493	0	1	Fggy
chr4	98075256	98075569	0.0681482	0.519976	0	1	Inadl
chr4	98590328	98590898	1.87408	1.46243	0	0	Usp1
chr4	100709831	100710104	0.238519	0.682469	0	0	Raver2
chr4	100937270	100937972	1.36296	2.50239	0	1	Jak1
chr4	100964582	100965030	1.87408	1.98241	0	1	Jak1
chr4	105951753	105952123	0.374815	1.59243	0	0	Usp24
chr4	105953806	105954126	0.511112	1.03995	0	1	Usp24
chr4	105988370	105989516	4.15704	4.4198	0	1	Usp24
chr4	106286048	106287227	2.01037	4.67979	0	0	BC055111
chr4	106287250	106288537	1.22667	3.99732	0	0	BC055111
chr4	106500091	106500864	2.01037	2.43739	0	0	Acot11
chr4	106568704	106569055	0.613334	0.649971	0	0	Ssbp3
chr4	106850783	106851207	1.32889	1.59243	0	0	2210012G02Rik
chr4	107040128	107040894	3.06667	4.74479	0	0	Tmem48
chr4	107661560	107661958	0.749631	1.00745	0	1	Slc1a7
chr4	108043964	108044297	0.545186	1.00745	1	0	Fam159a
chr4	108952540	108952996	2.07852	1.94991	0	0	Eps15
chr4	109348759	109349525	3.20297	3.57484	0	1	Faf1
chr4	110899736	110901510	6.9852	9.35958	0	0	Bend5
chr4	113812889	113813144	0.954075	0.617472	0	0	Skint11
chr4	113813155	113813918	3.57778	3.08736	0	0	Skint11
chr4	114052266	114052493	0.98815	0.22749	0	0	Gm12824
chr4	115457323	115457768	1.26074	1.81992	0	0	Atpaf1
chr4	115725990	115726282	1.29482	0.617472	0	0	Nsun4
chr4	115894039	115894416	1.53334	1.26744	0	0	Pik3r3
chr4	116228355	116228725	1.15852	1.20245	0	0	Tmem69
chr4	116229570	116229819	1.36296	1.16995	0	0	Gpbp1l1
chr4	116357885	116358831	3.9526	5.16727	0	1	AV051173
chr4	116357885	116358831	3.9526	5.16727	0	1	Prdx1
chr4	116380660	116381437	5.72445	7.37717	0	0	Mmachc
chr4	116497117	116497564	2.28297	1.52743	0	0	Hpdl
chr4	116796041	116799178	10.8015	18.7841	0	0	Btbd19
chr4	116799260	116799979	1.77185	3.15236	0	0	Tctex1d4
chr4	116806088	116806765	2.62371	4.3873	0	0	Plk3
chr4	116827775	116828945	7.49631	7.05218	0	0	Rps8
chr4	116827775	116828945	7.49631	7.05218	0	0	Snord55
chr4	116855001	116855532	4.29334	4.4848	0	0	Kif2c
chr4	116862113	116863029	3.33926	3.99732	0	0	Kif2c
chr4	116871636	116871984	0.783705	1.20245	0	0	Kif2c
chr4	116872022	116872821	2.58963	2.56738	0	0	Kif2c
chr4	116961618	116962381	3.27112	3.28235	0	1	Tmem53
chr4	117559645	117560243	3.61186	4.09481	0	0	Atp6v0b
chr4	117564553	117564855	0.920001	1.52743	0	0	Dph2
chr4	117566115	117566408	0.851853	0.324985	0	0	Dph2
chr4	117587314	117588193	4.8726	5.81724	0	0	Ipo13
chr4	117734716	117735339	1.94223	2.1774	0	0	St3gal3
chr4	118081640	118082479	2.99852	3.02236	0	0	Med8
chr4	118081640	118082479	2.99852	3.02236	0	0	Szt2
chr4	118798044	118798901	3.33926	3.70483	0	1	Slc2a1
chr4	118799842	118800247	1.73778	1.62493	0	1	Slc2a1
chr4	118966184	118967901	6.33779	7.14968	0	0	Ybx1
chr4	118992596	118993372	3.37334	3.86732	0	0	Ppih
chr4	119094863	119095142	2.14667	1.36494	0	0	Ppcs
chr4	119211906	119212498	4.53186	4.02982	0	0	Foxj3
chr4	119286665	119286994	0.749631	1.29994	0	0	Guca2a
chr4	119326960	119327346	0.306667	1.00745	0	0	Guca2b
chr4	119328886	119329422	1.63556	2.37239	0	0	Guca2b
chr4	119331975	119332570	1.19259	2.2749	0	0	Guca2b
chr4	119335435	119336071	1.77185	3.57484	0	0	Guca2b
chr4	119457511	119457946	0.613334	1.36494	0	1	Hivep3
chr4	119459000	119459314	0.238519	0.812463	0	1	Hivep3
chr4	119595452	119596281	4.90667	4.74479	1	0	Hivep3
chr4	119603980	119604285	1.09037	0.194991	1	0	Hivep3
chr4	119604489	119604850	1.46519	0.649971	1	0	Hivep3
chr4	119604877	119605900	5.24742	4.4848	1	0	Hivep3
chr4	119609467	119609863	1.77185	0.422481	1	0	Hivep3
chr4	119625017	119625546	2.04445	1.29994	1	0	Hivep3
chr4	119626679	119626940	1.02222	0.129994	1	0	Hivep3
chr4	119631348	119632920	11.4489	8.64461	1	0	Hivep3
chr4	119634577	119636142	10.6311	8.57961	1	0	Hivep3
chr4	119637075	119638154	8.89335	7.44216	1	0	Hivep3
chr4	119638614	119639554	3.33926	2.50239	1	0	Hivep3
chr4	119714121	119714336	0.749631	0.292487	1	0	Edn2
chr4	119718411	119718931	1.84	1.39744	1	0	Edn2
chr4	120497802	120498581	2.86223	3.11986	0	0	Nfyc
chr4	120597659	120597930	1.53334	0.779965	0	0	Dem1
chr4	120674952	120675346	0.545186	1.33244	0	1	Smap2
chr4	120770481	120771062	2.07852	2.1124	0	0	Zmpste24
chr4	122547976	122548356	0.170371	0.942457	0	1	Cap1
chr4	122638091	122638943	2.62371	2.37239	0	1	Mfsd2a
chr4	122817053	122817256	0.851853	0.974956	0	0	Ppie
chr4	122959682	122960125	1.53334	1.59243	0	0	Pabpc4
chr4	124370457	124371084	1.77185	2.07991	0	0	Utp11l
chr4	124385693	124386794	2.69186	3.08736	1	0	Sf3a3
chr4	124418934	124419243	1.84	1.29994	0	0	Inpp5b
chr4	124614077	124614507	1.29482	1.94991	0	0	9930104L06Rik
chr4	124614077	124614507	1.29482	1.94991	0	0	Cdca8
chr4	124801965	124802477	1.29482	1.68992	0	1	Zc3h12a
chr4	125329178	125329489	0.749631	0.714968	0	0	Grik3
chr4	125723999	125724544	2.24889	2.98986	0	0	Mrps15
chr4	125780080	125780725	1.19259	1.98241	0	0	Stk40
chr4	125780805	125781433	1.32889	2.3074	0	1	Stk40
chr4	125879510	125880478	4.94075	5.29726	0	0	Thrap3
chr4	125933399	125933967	2.38519	1.39744	0	1	Mtap7d1
chr4	125998426	125999145	2.45334	3.05486	0	0	Adprhl2
chr4	126430592	126431234	4.12297	3.47734	0	1	AU040320
chr4	126430592	126431234	4.12297	3.47734	0	1	AU040320
chr4	126430592	126431234	4.12297	3.47734	0	1	Ncdn
chr4	126698432	126699088	2.21482	2.89237	0	0	Sfpq
chr4	126699233	126699759	2.04445	1.68992	0	0	Sfpq
chr4	127004476	127005079	0.647408	1.52743	0	0	Gjb3
chr4	127031361	127031710	0.57926	0.87746	0	0	Gjb4
chr4	127039756	127040103	0.783705	1.42994	0	0	Gjb5
chr4	128287135	128287595	0.98815	1.55993	0	0	Zscan20
chr4	128530305	128530712	0.374815	0.974956	0	0	Trim62
chr4	128685300	128685807	0.920001	1.23494	1	0	Ak2
chr4	128685845	128686273	1.15852	1.13745	0	1	Ak2
chr4	128709806	128710224	1.63556	1.36494	1	0	Rnf19b
chr4	128866333	128867395	4.12297	5.16727	0	0	S100pbp
chr4	128866333	128867395	4.12297	5.16727	0	0	Yars
chr4	129252323	129252784	0.98815	1.23494	0	1	Lck
chr4	129317741	129318510	2.07852	2.33989	0	0	Txlna
chr4	129317741	129318510	2.07852	2.33989	0	0	Txlna
chr4	129419658	129420001	0.851853	1.33244	0	0	Khdrbs1
chr4	129471242	129471619	1.26074	1.42994	1	0	Ptp4a2
chr4	129486657	129487076	0.920001	0.942457	0	0	Ptp4a2
chr4	129487119	129487346	0.851853	0.552475	0	0	Ptp4a2
chr4	129487805	129489000	8.75705	6.98718	0	1	Ptp4a2
chr4	129495718	129496540	4.32741	4.25731	0	0	Ptp4a2
chr4	129496840	129498396	13.9363	10.4645	1	0	Ptp4a2
chr4	129496840	129498396	13.9363	10.4645	1	0	Ptp4a2
chr4	129498494	129498791	1.12445	0.487478	1	0	Ptp4a2
chr4	129499481	129499757	0.885927	0.519976	1	0	Ptp4a2
chr4	129532103	129532645	0.681482	1.94991	0	0	Ptp4a2
chr4	129722888	129723322	1.90815	1.52743	0	1	Col16a1
chr4	130122849	130123525	2.35111	3.21735	0	0	Nkain1
chr4	130126846	130127273	0.783705	1.26744	0	0	Nkain1
chr4	130219103	130219655	2.04445	2.04741	0	0	Pum1
chr4	130476912	130477364	0.408889	1.23494	1	0	Laptm5
chr4	130897391	130897950	0.374815	1.81992	0	0	Matn1
chr4	131767722	131768456	4.05482	4.77728	0	0	Ythdf2
chr4	131829876	131830703	3.50963	3.11986	0	0	Taf12
chr4	131864396	131864963	3.68001	4.4198	0	0	Snhg12
chr4	131907503	131907862	0.885927	1.16995	0	0	Snhg3
chr4	131909209	131909734	4.02075	4.22481	0	0	Snhg3
chr4	132065528	132066484	2.82815	3.41235	0	0	Sesn2
chr4	132066506	132066811	0.340741	1.13745	0	0	Sesn2
chr4	132066889	132067426	0.749631	2.01491	0	0	Sesn2
chr4	132528719	132529547	1.12445	2.76237	1	0	Fgr
chr4	132529802	132530400	0.954075	2.66488	1	0	Fgr
chr4	132531601	132532308	0.647408	4.06232	1	0	Fgr
chr4	132532370	132533717	2.18074	6.92219	1	0	Fgr
chr4	132567232	132567686	2.1126	2.3074	0	0	Ahdc1
chr4	132569068	132569499	0.783705	1.62493	0	0	Ahdc1
chr4	132833422	132833946	2.69186	2.37239	0	0	Tmem222
chr4	132854827	132855357	0.885927	2.04741	0	0	Tmem222
chr4	132895004	132895638	1.9763	2.63238	0	0	Wdtc1
chr4	132925474	132926024	2.14667	2.56738	0	1	Mir5122
chr4	132925474	132926024	2.14667	2.56738	0	1	Slc9a1
chr4	133130344	133130901	2.28297	2.2424	0	0	Gpatch3
chr4	133170126	133171537	2.41926	7.47466	1	0	Sfn
chr4	133176526	133176933	0.783705	1.91741	1	0	Zdhhc18
chr4	133187906	133189715	3.50963	7.40966	1	0	Zdhhc18
chr4	133227984	133229180	3.47556	3.67233	0	1	Pigv
chr4	133310021	133310610	4.46371	4.5173	0	0	Arid1a
chr4	133312376	133313005	2.24889	2.79487	0	1	Arid1a
chr4	133368999	133370603	6.23556	6.82469	0	1	Arid1a
chr4	133396886	133397397	1.39704	2.63238	1	0	Rps6ka1
chr4	133398764	133399677	2.86223	5.39476	1	0	Rps6ka1
chr4	133603565	133604033	0.306667	1.65742	1	0	Aim1l
chr4	133652895	133653600	1.43111	1.88491	0	0	Cd52
chr4	133654488	133654977	2.14667	2.37239	0	1	Cd52
chr4	133662019	133662370	1.22667	1.42994	0	1	Ubxn11
chr4	133679897	133680536	1.43111	2.33989	0	1	Sh3bgrl3
chr4	133951852	133952381	2.82815	3.99732	0	0	Pafah2
chr4	134995314	134995574	0.715557	0.682469	0	0	Rcan3
chr4	134995826	134996459	1.84	2.04741	0	1	Rcan3
chr4	135072951	135073160	0.749631	0.129994	0	0	4930555I21Rik
chr4	135519308	135519847	2.07852	2.37239	0	0	Gale
chr4	135528370	135528691	1.43111	1.65742	0	0	Lypla2
chr4	135542778	135543560	2.82815	2.76237	0	0	1110049F12Rik
chr4	135587132	135587443	0.477038	0.909959	0	1	Tceb3
chr4	135608614	135609539	4.25927	3.18486	0	1	Rpl11
chr4	135637535	135638122	2.38519	3.31485	0	1	Rpl11
chr4	135656193	135656728	1.12445	1.59243	0	1	Id3
chr4	135841178	135841682	1.39704	2.04741	0	0	Zfp46
chr4	135866563	135867144	1.84	2.33989	0	0	Hnrnpr
chr4	136018266	136018748	1.49926	1.65742	0	0	Luzp1
chr4	136158361	136158940	2.18074	2.07991	0	1	Kdm1a
chr4	136579645	136579975	1.36296	1.07245	0	0	Zbtb40
chr4	136604413	136605014	2.93037	2.43739	0	0	Zbtb40
chr4	137204123	137204512	0.885927	1.10495	0	1	Rap1gap
chr4	137415909	137416371	1.49926	3.24985	0	1	Ece1
chr4	137417799	137418561	1.49926	2.43739	0	1	Ece1
chr4	137431199	137431697	1.09037	1.62493	0	1	Ece1
chr4	137802998	137803584	0.954075	1.49493	0	1	Sh2d5
chr4	137860534	137861011	2.65778	2.2424	0	0	Ddost
chr4	138528526	138529513	2.76	3.05486	0	0	Tmco4
chr4	138531141	138531443	0.170371	0.714968	0	0	Tmco4
chr4	138686622	138687166	1.56741	1.65742	0	0	Minos1
chr4	138686622	138687166	1.56741	1.65742	0	0	Minos1
chr4	138908097	138908707	2.07852	2.50239	0	1	C230096C10Rik
chr4	138908097	138908707	2.07852	2.50239	0	1	Mrto4
chr4	138936193	138936812	2.24889	2.82737	0	0	Ubr4
chr4	139153652	139154154	1.94223	2.1124	0	1	Iffo2
chr4	139154771	139155467	2.58963	2.53489	0	1	Aldh4a1
chr4	139957956	139958641	1.39704	1.98241	0	0	Igsf21
chr4	140255291	140256082	3.10075	3.83483	0	0	Rcc2
chr4	140256892	140257537	1.9763	2.43739	0	0	Rcc2
chr4	140257803	140258440	1.84	2.50239	0	0	Rcc2
chr4	140539333	140539744	1.26074	1.62493	0	1	Atp13a2
chr4	140542512	140542921	1.84	1.94991	0	1	Atp13a2
chr4	140695311	140695946	1.22667	2.04741	0	0	D4Ertd22e
chr4	141000374	141000974	2.31704	2.1774	0	1	Zbtb17
chr4	141100964	141103108	5.34964	7.01968	0	0	B330016D10Rik
chr4	141279000	141279504	2.01037	2.1774	0	0	Ddi2
chr4	141346382	141346966	2.45334	2.79487	0	0	Dnajc16
chr4	144809757	144810133	0.511112	1.03995	1	0	Tnfrsf1b
chr4	144826008	144826453	0.851853	1.49493	1	0	Tnfrsf1b
chr4	144839877	144840300	0.613334	1.23494	1	0	Tnfrsf1b
chr4	144844244	144844696	0.783705	1.52743	1	0	Tnfrsf1b
chr4	144857550	144857819	0.204445	0.714968	0	0	Tnfrsf1b
chr4	144902266	144902617	0.511112	1.00745	0	1	Tnfrsf8
chr4	144905048	144905272	0.477038	0.747466	0	1	Tnfrsf8
chr4	144909146	144909749	0.817779	1.65742	0	0	Tnfrsf8
chr4	146598877	146599045	0.954075	0.292487	0	0	Gm13152
chr4	147222434	147222699	0.613334	0.747466	0	0	Zfp933
chr4	147278607	147279144	2.76	2.98986	0	0	Mfn2
chr4	147932362	147933069	2.14667	2.50239	0	0	Exosc10
chr4	148000217	148001029	3.40741	3.47734	0	0	Tardbp
chr4	148473726	148474091	1.70371	2.3074	0	0	Pex14
chr4	148478013	148478467	2.69186	4.90728	0	0	Dffa
chr4	148511549	148511940	2.1126	2.33989	0	0	Apitd1
chr4	148859067	148859563	1.77185	1.98241	0	0	Lzic
chr4	148859067	148859563	1.77185	1.98241	0	0	Nmnat1
chr4	149076742	149077167	1.02222	1.13745	0	0	Pik3cd
chr4	149147948	149148515	1.49926	1.65742	0	1	Slc25a33
chr4	149610755	149611697	3.30519	2.95737	0	1	Eno1
chr4	149610755	149611697	3.30519	2.95737	0	1	Gm5506
chr4	150054366	150054882	0.613334	1.26744	0	0	Slc45a1
chr4	150066533	150067353	2.01037	3.63984	0	0	Slc45a1
chr4	150098957	150099327	0.545186	1.07245	0	0	Slc45a1
chr4	150099570	150099996	0.408889	1.20245	0	0	Slc45a1
chr4	150173592	150174011	0.851853	1.13745	1	0	1700045H11Rik
chr4	150181408	150181973	1.12445	2.1774	1	0	1700045H11Rik
chr4	150182106	150183035	2.55556	3.80233	1	0	1700045H11Rik
chr4	150183253	150183773	0.98815	1.78742	1	0	1700045H11Rik
chr4	150211530	150211979	3.06667	2.04741	1	0	1700045H11Rik
chr4	150283506	150284285	3.06667	3.50984	0	0	Park7
chr4	150287959	150289072	6.64445	8.02714	1	0	Park7
chr4	150289097	150290064	3.16889	4.4198	1	0	Tnfrsf9
chr4	150295223	150295833	2.18074	2.50239	1	0	Tnfrsf9
chr4	150298109	150298939	2.38519	4.25731	1	0	Tnfrsf9
chr4	150301830	150302359	1.46519	2.07991	1	0	Tnfrsf9
chr4	150313885	150314400	1.19259	2.07991	1	0	Tnfrsf9
chr4	150325063	150325538	1.19259	1.91741	0	0	Tnfrsf9
chr4	150338722	150339624	2.48741	4.06232	0	1	Uts2
chr4	150340626	150341085	0.715557	1.39744	0	0	Uts2
chr4	151302754	151303142	0.545186	1.26744	0	0	Dnajc11
chr4	151307537	151308147	2.93037	3.93232	0	0	Dnajc11
chr4	151370139	151370689	4.32741	4.06232	0	0	Phf13
chr4	151382702	151383352	2.21482	2.2749	0	0	Klhl21
chr4	151551763	151552613	1.60148	2.85987	0	0	Acot7
chr4	151559710	151560124	1.0563	1.55993	0	0	Acot7
chr4	151699610	151700222	2.41926	3.44484	0	0	Rpl22
chr4	153330941	153331564	1.9763	2.40489	0	0	A430005L14Rik
chr4	153349012	153349506	2.96445	3.02236	0	0	Dffb
chr4	153385664	153386053	1.0563	1.59243	0	0	Lrrc47
chr4	153516280	153516595	0.749631	1.00745	0	0	Wdr8
chr4	154460230	154460794	2.55556	2.01491	0	1	Morn1
chr4	154460230	154460794	2.55556	2.01491	0	1	Rer1
chr4	154680664	154681073	0.647408	1.36494	0	0	Prkcz
chr4	154975400	154976169	3.20297	3.05486	0	0	Slc35e2
chr4	155043152	155043795	1.90815	2.69738	0	0	Mib2
chr4	155177530	155177796	2.04445	1.68992	0	0	Mrpl20
chr4	155186128	155187012	2.31704	3.28235	0	0	Ccnl2
chr4	155205503	155205995	2.14667	3.15236	0	0	Aurkaip1
chr4	155317651	155318156	3.40741	3.41235	0	0	Ube2j2
chr4	155366216	155367703	4.7363	5.58975	0	0	B3galt6
chr4	155366216	155367703	4.7363	5.58975	0	0	Sdf4
chr4	155388503	155388968	0.170371	1.75492	0	1	Tnfrsf4
chr4	155395521	155396621	1.26074	5.13477	1	0	Gm10560
chr4	155399805	155400856	1.49926	3.99732	1	0	Tnfrsf18
chr4	155404660	155405368	0.851853	2.79487	1	0	Tnfrsf18
chr4	155483703	155484382	7.7689	8.38462	0	0	9430015G10Rik
chr5	3152068	3152759	1.60148	2.1449	0	1	V1rg10
chr5	3342058	3343182	3.64593	3.47734	0	0	Cdk6
chr5	3343659	3344910	3.78223	5.39476	0	1	Cdk6
chr5	3355619	3356349	1.66963	2.63238	0	1	Cdk6
chr5	3497689	3498228	2.04445	1.39744	1	0	Fam133b
chr5	3498652	3499094	1.63556	1.55993	1	0	Fam133b
chr5	3500983	3502272	5.28149	4.15981	1	0	Fam133b
chr5	3502460	3503048	2.93037	2.3074	1	0	Fam133b
chr5	3514945	3515479	2.55556	1.26744	0	1	Fam133b
chr5	3595834	3596782	3.74815	3.99732	0	0	C030048B08Rik
chr5	3595834	3596782	3.74815	3.99732	0	0	Pex1
chr5	3802566	3803364	2.65778	3.11986	0	0	Ankib1
chr5	3802566	3803364	2.65778	3.11986	0	0	Krit1
chr5	3802566	3803364	2.65778	3.11986	0	0	Krit1
chr5	3893668	3894200	2.58963	2.89237	0	0	Mterf
chr5	4104111	4104931	2.45334	3.57484	0	0	Cyp51
chr5	9161757	9162050	1.32889	1.23494	0	0	Dmtf1
chr5	13916633	13917647	2.48741	2.3074	0	0	Sema3e
chr5	13974484	13975112	3.47556	1.42994	0	0	Sema3e
chr5	13987030	13987802	4.25927	2.66488	0	0	Sema3e
chr5	14033096	14033424	1.15852	0.487478	0	0	Sema3e
chr5	15686981	15687204	0.136296	0.747466	0	0	Cacna2d1
chr5	16879124	16879318	0.749631	0.422481	0	0	Speer4f
chr5	20207482	20208756	4.49778	4.64729	0	0	Phtf2
chr5	20456747	20458013	4.36149	3.96482	0	1	A630072M18Rik
chr5	20456747	20458013	4.36149	3.96482	0	1	Rsbn1l
chr5	20561549	20562465	3.85038	3.28235	0	0	Ptpn12
chr5	20615636	20615882	0.783705	0.357484	0	0	Ptpn12
chr5	20628875	20629433	2.24889	1.55993	0	0	Pion
chr5	20752599	20752913	0.306667	0.974956	1	0	Pion
chr5	20754559	20755139	0.681482	1.94991	1	0	Pion
chr5	21290432	21291206	2.72593	3.28235	0	0	Dnajc2
chr5	21290432	21291206	2.72593	3.28235	0	0	Psmc2
chr5	21292352	21292909	2.79408	2.53489	0	0	Psmc2
chr5	21426127	21426419	1.09037	0.747466	0	0	Slc26a5
chr5	22055937	22056450	2.01037	2.46989	0	1	Orc5
chr5	22938541	22941078	12.9482	12.122	0	1	5031425E22Rik
chr5	22938541	22941078	12.9482	12.122	0	1	Mll5
chr5	23206334	23206813	0.920001	1.16995	0	0	Mir3096
chr5	23218031	23218820	2.86223	2.79487	0	0	AI506816
chr5	23356096	23356867	3.33926	3.02236	0	0	2700038G22Rik
chr5	23873105	23873459	0.170371	1.10495	0	0	Nos3
chr5	23900034	23900794	3.71408	3.34735	0	0	Abcb8
chr5	23910534	23911189	1.46519	2.2099	0	0	Accn3
chr5	23929268	23930017	4.02075	3.99732	0	0	Cdk5
chr5	23950633	23951333	3.57778	4.3223	0	0	Fastk
chr5	24082822	24083578	3.10075	3.54234	0	0	Abcf2
chr5	24092309	24093545	4.15704	4.3548	0	0	Chpf2
chr5	24190759	24192017	3.40741	4.09481	0	0	Nub1
chr5	24282457	24282926	0.681482	1.39744	0	1	Crygn
chr5	24347626	24348597	3.30519	4.58229	0	0	Rheb
chr5	24508400	24508860	0.681482	1.88491	0	0	Prkag2
chr5	24606614	24607329	2.24889	2.98986	0	0	2900005J15Rik
chr5	25004845	25005848	4.02075	4.28981	0	0	4831440E17Rik
chr5	25035230	25036220	3.33926	3.93232	0	0	1700096K18Rik
chr5	28117277	28118687	4.97482	5.55725	0	0	Paxip1
chr5	28397262	28398752	4.7363	6.01223	0	1	Insig1
chr5	28643069	28644188	4.39556	4.64729	0	1	Rbm33
chr5	29895419	29896296	4.77038	5.88223	0	0	Ube3c
chr5	30062002	30062723	2.62371	3.02236	0	0	Dnajb6
chr5	30062002	30062723	2.62371	3.02236	0	0	Gm5129
chr5	30874779	30875058	0.136296	0.584973	0	0	Kcnk3
chr5	30893733	30894163	2.04445	1.20245	0	0	Gm9899
chr5	31171733	31172454	4.39556	4.4523	0	0	Tmem214
chr5	31386413	31386650	0.374815	0.584973	0	0	Slc30a3
chr5	31495052	31495897	7.08742	7.92964	0	0	Eif2b4
chr5	31495052	31495897	7.08742	7.92964	0	0	Snx17
chr5	31829270	31829507	1.19259	0.909959	0	0	Slc4a1ap
chr5	31878677	31879547	3.20297	5.65474	1	0	Mrpl33
chr5	31898971	31899585	2.28297	3.60734	0	1	Mrpl33
chr5	31904737	31905166	1.90815	1.55993	0	0	Mrpl33
chr5	31916150	31916752	1.63556	1.98241	1	0	Mrpl33
chr5	31932358	31932696	0.306667	0.942457	0	0	Mrpl33
chr5	31999801	32001021	5.11112	4.93978	0	1	Bre
chr5	31999801	32001021	5.11112	4.93978	0	1	Rbks
chr5	32435159	32436456	3.23704	5.19976	0	0	Fosl2
chr5	32437750	32438595	4.25927	4.3548	0	0	Fosl2
chr5	32494314	32494939	1.53334	2.46989	0	1	Plb1
chr5	33128005	33128588	2.38519	2.85987	0	0	Pisd
chr5	33721025	33721622	2.82815	2.56738	0	0	4933407H18Rik
chr5	33994539	33995453	3.16889	4.3873	0	0	Slbp
chr5	34278480	34279413	6.09927	5.58975	0	0	Whsc2
chr5	34712080	34712652	3.57778	4.97227	0	1	Fam193a
chr5	34863410	34863926	1.32889	1.94991	0	1	Sh3bp2
chr5	34868417	34869232	2.31704	3.05486	0	1	Sh3bp2
chr5	34880814	34881321	0.715557	2.04741	0	1	Sh3bp2
chr5	35002416	35003466	6.44001	7.05218	0	0	Grk4
chr5	35002416	35003466	6.44001	7.05218	0	0	Nop14
chr5	35508524	35509400	2.62371	3.15236	0	1	Lrpap1
chr5	35518659	35519096	0.306667	1.49493	0	1	Lrpap1
chr5	36431921	36432455	1.80593	2.37239	0	1	Psapl1
chr5	36924168	36925264	3.37334	4.77728	0	1	Tbc1d14
chr5	37115588	37115939	0.477038	1.03995	0	0	Cno
chr5	37187730	37188209	1.46519	1.55993	0	0	Mrfap1
chr5	37387480	37388250	5.52001	6.07722	0	1	Wfs1
chr5	37458376	37458838	1.15852	1.23494	0	1	Jakmip1
chr5	37913820	37914160	0.442964	0.747466	0	0	Evc2
chr5	38430262	38430742	2.18074	2.2424	0	0	Stx18
chr5	38689757	38690622	1.36296	3.37985	0	0	Drd5
chr5	38693350	38693686	0.613334	0.87746	0	0	Drd5
chr5	38755530	38755950	0.647408	1.13745	0	0	4930487D11Rik
chr5	38759765	38760086	0.477038	0.779965	0	0	4930487D11Rik
chr5	38780465	38780800	0.647408	1.16995	0	0	4930487D11Rik
chr5	38820409	38820813	1.09037	1.00745	0	0	Slc2a9
chr5	38837923	38838281	1.22667	0.519976	0	0	Slc2a9
chr5	42235342	42235832	2.55556	2.53489	0	0	Bod1l
chr5	43473110	43473412	1.0563	0.357484	0	0	Cpeb2
chr5	43624402	43625497	3.23704	3.50984	0	1	Cpeb2
chr5	43746159	43746941	1.66963	2.43739	0	1	Gm7854
chr5	44172997	44173917	2.18074	2.72988	0	0	Fbxl5
chr5	44617599	44618474	1.94223	2.53489	0	0	Tapt1
chr5	46248861	46249364	2.48741	2.04741	0	0	Lcorl
chr5	48763424	48763794	0.783705	0.974956	0	0	Pacrgl
chr5	52581054	52581942	3.37334	3.31485	0	1	9230114K14Rik
chr5	52581054	52581942	3.37334	3.31485	0	1	Dhx15
chr5	53060622	53061204	3.13482	3.47734	0	1	Sepsecs
chr5	53752595	53752926	1.49926	0.519976	0	0	1810013D10Rik
chr5	53784750	53785344	0.681482	2.04741	1	0	1810013D10Rik
chr5	53793361	53793613	0.477038	0.682469	1	0	1810013D10Rik
chr5	53793737	53794410	1.43111	1.91741	1	0	1810013D10Rik
chr5	53812557	53813068	1.49926	2.1124	1	0	Rbpj
chr5	53881735	53882557	4.49778	3.05486	1	0	Rbpj
[truncated: 5,633 more rows]

## Sheet: EL4 Aff4
Chr	Start	End	Aff4 GFP RPM	Aff4 T-bet RPM	Overlaps SE or associated gene	Overlaps typical enhancer or associated gene	Closest gene TSS
chr1	4775516	4775925	2.27272	1.37571	0	0	Mrpl15
chr1	4797662	4797863	1.20738	0.434436	0	0	Lypla1
chr1	4797914	4798042	0.710226	0.796465	0	0	Lypla1
chr1	4847608	4848063	1.63352	2.24458	0	0	Tcea1
chr1	6204561	6204748	0.142045	1.1585	0	0	Rb1cc1
chr1	6204938	6205096	0.639203	0.434436	0	0	Rb1cc1
chr1	7078497	7078777	1.5625	0.941277	0	0	Pcmtd1
chr1	7079015	7079378	2.55681	2.4618	0	1	Pcmtd1
chr1	7387034	7387214	0.852271	1.2309	0	1	Pcmtd1
chr1	7699287	7699415	0.426136	0.868871	0	0	Pcmtd1
chr1	9225776	9226061	0.710226	1.88255	0	0	Sntg1
chr1	9535464	9535792	1.34943	2.31699	0	0	Rrs1
chr1	9690319	9690957	4.68749	3.25827	0	0	Mybl1
chr1	9738340	9738622	1.27841	1.59293	0	0	Vcpip1
chr1	9932928	9933328	2.41477	1.73774	0	0	Snord87
chr1	9933730	9934338	5.39772	4.9236	0	0	Snhg6
chr1	10027898	10028087	0.355113	1.2309	0	0	Cops5
chr1	10222898	10223400	4.19033	3.6203	0	0	Arfgef1
chr1	10870523	10870786	1.34943	0.724059	0	0	Prex2
chr1	13362822	13363184	1.91761	1.66534	0	1	Ncoa2
chr1	13363410	13363771	1.98863	1.2309	0	1	Ncoa2
chr1	13364192	13364408	1.06534	1.52052	0	0	Ncoa2
chr1	13579335	13579945	3.83522	3.33067	0	1	Tram1
chr1	13580015	13580222	1.34943	0.579248	0	0	Tram1
chr1	13650119	13650371	1.84659	1.1585	0	1	Lactb2
chr1	13650568	13650798	1.13636	1.37571	0	1	Lactb2
chr1	15796001	15796113	0.355113	0.651654	0	0	Terf1
chr1	16524407	16524559	0.852271	0.144812	0	1	Stau2
chr1	16609107	16609369	1.42045	1.2309	0	0	Ube2w
chr1	16646982	16647229	0.781249	1.2309	0	0	Tceb1
chr1	16655374	16655561	1.27841	0.651654	0	0	Tmem70
chr1	21951492	21951792	1.91761	1.01368	0	1	Kcnq5
chr1	23929039	23929213	0.923294	1.01368	0	0	Smap1
chr1	27237437	27237594	0.710226	0.434436	0	0	4931408C20Rik
chr1	30929951	30930138	1.06534	0.36203	0	0	Phf3
chr1	31006760	31006938	0.710226	0.868871	0	0	Ptp4a1
chr1	33871299	33871513	0.781249	1.2309	0	0	Zfp451
chr1	34051178	34051345	0.28409	0.941277	0	0	Dst
chr1	34068409	34068597	0.994316	0.289624	0	0	Dst
chr1	34899695	34899883	1.13636	0.651654	0	0	Fam168b
chr1	34899887	34900054	0.710226	0.579248	0	0	Fam168b
chr1	34906709	34906894	0.852271	0.651654	0	0	Plekhb2
chr1	36125348	36125562	0.497158	1.01368	0	0	Hs6st1
chr1	36425987	36426132	0.781249	0.651654	0	0	Kansl3
chr1	36613296	36615277	10.6534	18.0291	0	0	Sema4c
chr1	36818503	36818878	2.76988	1.88255	0	0	Zap70
chr1	36824170	36824804	3.83522	3.6203	0	0	Zap70
chr1	36825353	36825535	1.49147	1.44812	0	0	Zap70
chr1	36996246	36996572	2.55681	1.66534	0	1	Tmem131
chr1	37947273	37947460	0.923294	0.796465	0	0	Mrpl30
chr1	38054086	38054263	0.355113	1.01368	0	0	Txndc9
chr1	38054723	38055069	2.27272	1.59293	0	0	Eif5b
chr1	38186446	38187125	4.33238	3.90992	0	0	Rev1
chr1	39082133	39082309	0.28409	0.796465	0	0	Pdcl3
chr1	39424787	39424983	1.27841	0.724059	0	0	Rpl31
chr1	39592463	39592786	1.84659	2.17218	0	0	D1Bwg0212e
chr1	39633545	39634319	5.53976	4.19955	0	0	Rnf149
chr1	39957990	39958187	1.20738	0.651654	0	1	Map4k4
chr1	43149280	43149501	0.994316	1.30331	0	0	Tgfbrap1
chr1	43155230	43155573	1.34943	1.81015	0	0	AI597479
chr1	43155230	43155573	1.34943	1.81015	0	0	Tgfbrap1
chr1	43202195	43202602	2.91193	1.95496	0	1	Fhl2
chr1	43224773	43226171	13.5653	6.15451	0	1	Fhl2
chr1	43990588	43990773	0.994316	0.579248	0	0	Tpp2
chr1	44159006	44159392	1.84659	1.01368	0	0	1700029F09Rik
chr1	44204686	44204850	0.568181	0.796465	0	0	Ercc5
chr1	44204874	44205054	0.923294	0.651654	0	0	Ercc5
chr1	46132910	46133112	1.84659	1.81015	0	1	Dnahc7b
chr1	46237988	46238164	0.994316	0.36203	0	1	Dnahc7b
chr1	46909534	46910386	6.88919	5.43045	0	1	Slc39a10
chr1	48938353	48938478	0.355113	0.941277	0	0	Slc39a10
chr1	51534148	51535389	20.5255	16.7982	1	0	Obfc2a
chr1	51650991	51651505	2.62784	5.64766	1	0	Obfc2a
chr1	52170723	52170890	0.568181	0.941277	0	1	Stat1
chr1	52289645	52290221	4.90056	2.31699	0	0	Gls
chr1	53353692	53353869	0.994316	0.579248	0	0	Pms1
chr1	53841688	53841848	0.781249	0.941277	1	0	Stk17b
chr1	54495739	54495958	1.49147	1.08609	0	0	Gtf3c3
chr1	54898745	54898910	0.639203	0.289624	0	1	Ankrd44
chr1	55083963	55084114	0.426136	0.868871	0	0	Sf3b1
chr1	55144379	55144967	3.12499	3.40308	0	0	Hspd1
chr1	55187816	55188216	3.05397	2.82383	0	0	Mob4
chr1	55293980	55294197	1.5625	1.2309	0	0	Mars2
chr1	56839088	56839331	4.19033	4.34436	0	1	Hsfy2
chr1	58449876	58450128	1.5625	1.44812	0	0	Bzw1
chr1	58480816	58480967	0.781249	0.724059	0	0	Clk1
chr1	58670717	58670879	1.63352	2.60661	0	0	Ndufb3
chr1	58768254	58768872	4.04829	4.27195	0	0	Cflar
chr1	59030064	59030311	1.63352	0.868871	0	0	Trak2
chr1	59176700	59177000	1.5625	1.30331	0	0	Tmem237
chr1	59741886	59742092	1.06534	0.506842	0	0	Nop58
chr1	59820243	59820433	0.923294	1.08609	0	0	Bmpr2
chr1	59969796	59969986	0.710226	1.01368	0	1	Fam117b
chr1	59970321	59970515	0.639203	1.44812	0	1	Fam117b
chr1	60155254	60155591	1.5625	1.44812	0	0	Wdr12
chr1	60400149	60400302	0.28409	0.724059	0	0	Cyp20a1
chr1	60466410	60466641	1.20738	1.37571	0	0	Abi2
chr1	60623367	60623614	1.42045	1.1585	0	1	Raph1
chr1	60803165	60803430	1.20738	0.651654	0	1	Cd28
chr1	63223693	63223899	1.06534	0.651654	0	0	Eef1b2
chr1	64168375	64168958	3.97727	3.04105	0	0	Klf7
chr1	64579241	64579630	1.77556	2.60661	0	0	Creb1
chr1	66863090	66863269	0.639203	0.941277	0	0	Kansl1l
chr1	66909688	66909869	0.781249	1.2309	0	1	Acadl
chr1	69292498	69292880	2.8409	0.941277	0	0	Erbb4
chr1	69292993	69293415	2.8409	0.868871	0	0	Erbb4
chr1	69294184	69294593	3.40908	1.37571	0	0	Erbb4
chr1	69793044	69793838	4.26136	5.28563	0	0	Ikzf2
chr1	69806012	69807233	7.88351	5.86488	0	0	Spag16
chr1	69814844	69815771	8.38067	5.86488	0	0	Spag16
chr1	72272760	72273088	1.70454	1.81015	0	0	Mreg
chr1	72283453	72283794	1.5625	2.3894	0	0	Mreg
chr1	72290667	72291072	2.76988	2.82383	0	1	Mreg
chr1	72301629	72301859	1.06534	1.37571	0	0	Pecr
chr1	74282985	74283297	1.63352	1.59293	0	1	Arpc2
chr1	74552853	74553025	0.852271	0.796465	0	0	Rqcd1
chr1	74708209	74708451	1.27841	1.2309	0	0	Ttll4
chr1	75188773	75188955	0.923294	0.144812	0	0	Ankzf1
chr1	75215712	75215935	0.568181	1.44812	0	0	Tuba4a
chr1	75314003	75314241	1.34943	0.796465	0	0	Dnpep
chr1	78654336	78655272	8.73578	9.55759	0	1	Acsl3
chr1	78654336	78655272	8.73578	9.55759	0	1	Utp14b
chr1	78654336	78655272	8.73578	9.55759	0	1	Utp14b
chr1	79557388	79557676	1.5625	0.579248	0	0	Ap1s3
chr1	79668027	79668543	2.98295	1.08609	0	1	Ap1s3
chr1	79772525	79772738	1.06534	0.36203	0	0	Mrpl44
chr1	80336646	80336884	1.27841	1.01368	0	1	Cul3
chr1	80337081	80337404	2.2017	1.59293	0	0	Cul3
chr1	80754893	80755174	1.70454	0.796465	1	0	Dock10
chr1	82313464	82313681	0.639203	1.08609	0	0	Rhbdd1
chr1	87689849	87690364	3.48011	2.75143	0	1	Cab39
chr1	87761109	87761236	0.781249	0.796465	0	0	Itm2c
chr1	87791894	87792360	1.06534	2.75143	0	0	Itm2c
chr1	87853706	87854601	6.10794	2.3894	0	0	Gpr55
chr1	87961244	87961409	0.852271	0.651654	0	0	Psmd1
chr1	88255136	88256047	8.38067	7.02338	0	0	Ncl
chr1	88256144	88256626	2.76988	2.3894	0	0	C130036L24Rik
chr1	88331046	88331230	0.923294	0.651654	0	0	1700019O17Rik
chr1	88337993	88338390	2.48579	1.66534	0	1	1700019O17Rik
chr1	88338454	88339802	10.6534	5.86488	0	1	1700019O17Rik
chr1	88383710	88384529	6.10794	4.19955	0	0	Ptma
chr1	88400673	88401263	3.55113	2.96864	0	0	Ptma
chr1	88421988	88423028	8.23862	5.06842	0	0	Ptma
chr1	88423183	88425341	20.0284	15.2052	0	1	Ptma
chr1	88483580	88483836	1.34943	1.44812	0	0	Cops7b
chr1	88600277	88600627	1.98863	2.60661	0	0	Dis3l2
chr1	89110253	89110679	3.19602	2.3894	0	0	Eif4e2
chr1	89110253	89110679	3.19602	2.3894	0	0	Eif4e2
chr1	89223589	89223752	0.852271	0.217218	0	0	Gigyf2
chr1	89749834	89750263	2.41477	1.44812	0	1	Dgkd
chr1	89797500	89797743	1.27841	1.08609	0	1	Dgkd
chr1	92499895	92500143	1.63352	0.724059	0	1	Cops8
chr1	92949359	92949541	0.994316	0.724059	0	1	Lrrfip1
chr1	93194590	93194864	1.49147	1.52052	0	0	Scly
chr1	93295193	93295335	0.781249	0.724059	0	0	Ilkap
chr1	93391046	93391352	1.77556	1.59293	0	0	Traf3ip1
chr1	93527798	93527915	0.0710226	0.796465	0	0	Asb1
chr1	94370239	94370466	1.42045	0.868871	0	0	Ndufa10
chr1	94807051	94807468	2.62784	1.81015	0	0	Rnpepl1
chr1	94830844	94831041	1.06534	0.724059	0	0	Capn10
chr1	95202406	95202620	1.06534	1.2309	0	0	Mterfd2
chr1	95240098	95240381	1.34943	0.796465	0	0	Ppp1r7
chr1	95341669	95341993	1.63352	1.30331	0	0	Hdlbp
chr1	95408630	95409013	1.70454	2.09977	0	0	Farp2
chr1	95532000	95532443	2.27272	1.88255	0	0	Stk25
chr1	95651073	95651831	7.95453	6.15451	0	0	Atg4b
chr1	95651073	95651831	7.95453	6.15451	0	0	Thap4
chr1	95698265	95698533	1.63352	1.30331	0	0	Dtymk
chr1	95721974	95722263	1.63352	1.37571	0	0	D2hgdh
chr1	95931529	95933102	14.0625	6.58894	0	1	Neu4
chr1	95946688	95953252	120.596	77.2571	0	1	Pdcd1
chr1	95971675	95972150	2.98295	2.82383	0	0	Pdcd1
chr1	97348511	97348638	1.42045	1.37571	0	0	Fam174a
chr1	97563967	97564484	3.69317	2.89624	0	1	St8sia4
chr1	99557475	99558460	6.46306	4.34436	0	1	D1Ertd622e
chr1	99666539	99666798	1.27841	1.81015	0	1	Gin1
chr1	99666539	99666798	1.27841	1.81015	0	1	Ppip5k2
chr1	102076716	102076834	1.20738	0.724059	0	0	Cntnap5b
chr1	103799186	103799330	0.142045	0.941277	0	0	Gm20268
chr1	104524709	104524908	5.39772	6.80616	0	1	Gm20268
chr1	107886705	107887775	8.73578	9.41277	0	0	Zcchc2
chr1	107887856	107888368	2.98295	2.89624	0	0	Zcchc2
chr1	108068245	108068657	2.2017	2.24458	0	1	Phlpp1
chr1	108412501	108412785	1.84659	0.579248	1	0	Bcl2
chr1	108584461	108584640	0.142045	1.01368	1	0	Bcl2
chr1	108608917	108609467	5.0426	2.75143	1	0	Bcl2
chr1	108610414	108610905	5.46874	4.9236	1	0	Bcl2
chr1	116540790	116540892	0.710226	0.651654	0	0	Cntnap5a
chr1	118643419	118643492	0.568181	0.796465	0	0	Cntnap5a
chr1	119604087	119604256	0.639203	0.289624	0	0	Tsn
chr1	119604381	119604536	0.781249	0.579248	0	0	Tsn
chr1	120207715	120207963	1.5625	1.30331	0	0	Tsn
chr1	120355541	120355904	1.34943	2.02737	0	1	2900060B14Rik
chr1	121734015	121734176	0.639203	1.01368	0	0	Ptpn4
chr1	122017400	122017678	1.5625	1.01368	0	0	Dbi
chr1	122017400	122017678	1.5625	1.01368	0	0	Dbi
chr1	122161818	122162032	0.852271	0.941277	0	1	Steap3
chr1	123224257	123224424	0.852271	0.506842	0	0	Insig2
chr1	123327545	123327762	0.923294	1.73774	0	0	Ccdc93
chr1	124253706	124253920	6.39203	8.03706	0	1	Ddx18
chr1	127331593	127332463	6.39203	4.48917	0	0	Actr3
chr1	129101589	129102219	3.12499	4.27195	1	0	Mgat5
chr1	129102535	129102849	1.27841	1.88255	1	0	Mgat5
chr1	129670484	129671032	3.19602	2.4618	0	1	2900009J06Rik
chr1	129670484	129671032	3.19602	2.4618	0	1	Ccnt2
chr1	129765249	129765506	1.5625	0.796465	0	0	Rab3gap1
chr1	130140643	130140793	0.923294	0.579248	0	0	Ubxn4
chr1	130140800	130141218	2.27272	2.17218	0	0	Ubxn4
chr1	130313352	130314033	6.32101	2.82383	0	1	Dars
chr1	132612549	132612860	1.91761	1.30331	0	0	Pfkfb2
chr1	132612878	132613178	2.05966	0.941277	0	0	Pfkfb2
chr1	132613877	132614202	1.49147	1.66534	0	0	Yod1
chr1	132746511	132746903	2.13068	1.30331	0	0	Faim3
chr1	132746960	132747736	4.19033	2.53421	0	0	Faim3
chr1	132994014	132994514	2.8409	3.25827	0	1	Mapkapk2
chr1	133034742	133034990	1.77556	0.868871	0	1	Dyrk3
chr1	133049701	133049887	1.06534	0.506842	0	1	Eif2d
chr1	133095915	133097012	8.38067	4.19955	0	1	Rassf5
chr1	133097534	133098370	5.46874	1.52052	0	1	Rassf5
chr1	133422935	133423338	2.34375	1.81015	0	0	Srgap2
chr1	133423673	133423943	1.70454	0.651654	0	0	Srgap2
chr1	133470392	133470505	1.98863	1.73774	0	1	Avpr1b
chr1	133554759	133554897	0.426136	0.868871	0	0	Ctse
chr1	133903874	133905130	13.7074	9.7748	0	1	Elk4
chr1	135027634	135029390	20.0994	10.4989	0	0	Ppp1r15b
chr1	135506530	135506887	1.70454	0.868871	0	0	Snrpe
chr1	135557916	135558106	0.923294	0.724059	0	0	Zc3h11a
chr1	135975401	135975857	3.26704	2.60661	0	1	Btg2
chr1	136258404	136258698	1.5625	0.579248	0	0	Tmem183a
chr1	136302489	136302686	1.06534	1.01368	0	0	Cyb5r1
chr1	136312209	136312487	1.34943	1.01368	0	0	Adipor1
chr1	136352025	136352242	0.994316	0.796465	0	0	Klhl12
chr1	136391120	136391316	0.994316	0.868871	0	1	Rabif
chr1	136852429	136852682	1.20738	0.651654	0	0	Ppp1r12b
chr1	137027749	137028193	3.33806	1.73774	0	0	Ptprv
chr1	137028960	137030001	7.74146	4.70639	0	1	Ptpn7
chr1	137028960	137030001	7.74146	4.70639	0	1	Ptprv
chr1	137043288	137043549	1.70454	1.37571	0	0	Arl8a
chr1	137180550	137180771	0.923294	1.2309	0	0	Rnpep
chr1	137326707	137326969	1.42045	0.724059	0	0	Ipo9
chr1	137326989	137327171	0.923294	1.01368	0	0	Ipo9
chr1	137555603	137556593	6.6051	1.08609	0	0	Csrp1
chr1	137561047	137561519	4.4034	0.796465	0	0	Csrp1
chr1	137565864	137566835	7.03124	0.506842	0	0	Csrp1
chr1	137567087	137567237	0.994316	0.724059	0	0	Csrp1
chr1	137571601	137572284	7.10226	0.651654	0	0	Csrp1
chr1	137625621	137625941	1.63352	1.52052	0	0	Csrp1
chr1	138242153	138242909	5.39772	4.41676	0	1	Camsap2
chr1	138261372	138261648	2.91193	3.18586	0	1	Camsap2
chr1	138311835	138312228	3.62215	2.89624	0	0	9230116N13Rik
chr1	138311835	138312228	3.62215	2.89624	0	0	Ddx59
chr1	140055450	140055992	1.63352	4.70639	1	0	Ptprc
chr1	140068531	140069733	12.3579	9.12315	1	0	Ptprc
chr1	140070098	140072028	14.9858	11.6574	1	0	Ptprc
chr1	140088145	140088589	2.34375	2.53421	1	0	Ptprc
chr1	140224060	140224607	3.40908	3.04105	0	0	Atp6v1g3
chr1	140413991	140414158	0.852271	0.289624	0	1	Nek7
chr1	140455881	140456203	0.28409	1.81015	0	1	Nek7
chr1	140456207	140456549	0.568181	2.31699	0	1	Nek7
chr1	140492698	140493115	2.98295	2.09977	0	1	Nek7
chr1	140514421	140516603	28.338	17.2326	0	1	Nek7
chr1	140860095	140860518	2.69886	2.67902	0	1	Dennd1b
chr1	141318621	141318997	2.76988	1.2309	0	0	Zbtb41
chr1	143780928	143781191	1.20738	0.506842	0	0	4930590L20Rik
chr1	145549974	145550198	0.994316	1.52052	0	0	Cdc73
chr1	145624223	145624527	1.84659	1.37571	0	1	Uchl5
chr1	145624625	145624844	1.06534	0.579248	0	1	Uchl5
chr1	145850710	145851409	4.61647	7.81984	1	0	Rgs2
chr1	146148368	146148680	0.142045	2.53421	1	0	Rgs1
chr1	150307821	150307955	0.710226	0.796465	0	0	Pla2g4a
chr1	151368115	151368253	0.568181	0.796465	0	0	Pla2g4a
chr1	152239778	152240001	0.923294	0.506842	0	0	Tpr
chr1	153191556	153192179	4.47442	3.33067	0	0	Ivns1abp
chr1	153192189	153192487	1.70454	1.1585	0	0	Ivns1abp
chr1	153937283	153937523	1.42045	1.1585	1	0	1700025G04Rik
chr1	154233613	154233926	1.84659	2.24458	0	1	Tsen15
chr1	154283983	154284388	2.55681	0.506842	0	0	Glt25d2
chr1	154613652	154614022	2.2017	1.66534	0	0	Arpc5
chr1	154749927	154750445	4.26136	5.43045	0	0	Smg7
chr1	154987923	154988138	1.42045	0.289624	1	0	Lamc2
chr1	155333932	155334140	0.426136	1.1585	0	0	Dhx9
chr1	155334444	155334778	2.13068	1.01368	0	0	Dhx9
chr1	155430133	155430378	1.5625	0.289624	0	1	Npl
chr1	155587435	155587694	1.70454	0.289624	0	0	Rgs16
chr1	156945192	156946854	13.3522	12.7434	1	0	Ier5
chr1	157263982	157264263	1.5625	0.579248	0	1	Xpr1
chr1	157405145	157405548	2.55681	1.66534	0	0	Acbd6
chr1	157820174	157820577	2.05966	1.08609	0	0	Cep350
chr1	157882595	157882829	0.994316	1.30331	0	0	Tor1aip2
chr1	157882895	157883416	3.26704	3.40308	0	0	Tor1aip2
chr1	158404049	158404481	2.55681	2.24458	0	1	Soat1
chr1	158488795	158489064	1.49147	0.796465	0	1	Abl2
chr1	158604289	158604597	2.41477	0.796465	0	0	Tor3a
chr1	158648976	158649246	1.5625	1.1585	0	0	Fam20b
chr1	158869004	158869272	0.923294	2.02737	0	0	Ralgps2
chr1	161161557	161163316	8.23862	18.1015	0	0	Rfwd2
chr1	162125527	162125692	0.639203	0.651654	0	0	Mrps14
chr1	162142707	162143531	7.52839	4.8512	0	0	Cacybp
chr1	162836443	162836820	2.27272	1.30331	0	0	Rc3h1
chr1	162965162	162967412	37.855	26.2834	0	0	Gas5
chr1	162969899	162970476	5.68181	6.00969	0	0	Snord47
chr1	163061480	163061761	1.91761	1.73774	0	0	Klhl20
chr1	163181163	163181346	1.13636	0.796465	0	1	Prdx6
chr1	163698143	163698330	0.142045	1.01368	0	1	Fasl
chr1	163806495	163807157	3.55113	4.12714	0	1	AI848100
chr1	163899217	163899388	0.497158	0.868871	0	0	4930558K02Rik
chr1	163899217	163899388	0.497158	0.868871	0	0	Pigc
chr1	164670246	164670742	3.19602	1.88255	0	0	Prrc2c
chr1	165860044	165860403	1.42045	2.02737	0	0	Scyl3
chr1	165924913	165925073	0.923294	0.579248	0	0	BC055324
chr1	166863284	166865295	0.852271	19.26	0	1	Xcl1
chr1	166865315	166865763	0.28409	14.5536	0	1	Xcl1
chr1	167124517	167124691	1.13636	0.868871	0	0	Sft2d2
chr1	167390413	167390772	1.98863	1.30331	0	0	Dcaf6
chr1	167391298	167391611	2.13068	1.08609	0	0	Brp44
chr1	167510095	167510332	0.994316	1.66534	0	0	Mpzl1
chr1	167510376	167511013	3.97727	6.37172	0	0	Mpzl1
chr1	167564465	167564669	0.923294	1.44812	0	0	Mpzl1
chr1	167572389	167572877	2.27272	1.73774	0	0	Mpzl1
chr1	167621657	167621819	0.781249	0.217218	0	1	Rcsd1
chr1	167637975	167638250	1.77556	0.941277	0	1	Rcsd1
chr1	167666408	167666570	0.852271	0.579248	0	0	Creg1
chr1	167775129	167775475	2.13068	1.66534	0	1	Cd247
chr1	167931813	167932033	1.27841	0.506842	0	1	Pou2f1
chr1	167933052	167933528	2.98295	1.66534	0	0	Pou2f1
chr1	167978433	167978845	2.69886	1.44812	0	0	Pou2f1
chr1	168083614	168083808	0.781249	1.08609	0	0	Gpa33
chr1	168309370	168309729	1.84659	2.24458	0	1	Tada1
chr1	169214859	169215303	2.62784	2.53421	0	1	Uck2
chr1	169238430	169238844	2.27272	2.3894	0	0	Tmco1
chr1	169270362	169270576	6.6051	6.22691	0	1	Aldh9a1
chr1	171461554	171461811	1.06534	1.66534	0	0	Nuf2
chr1	171899237	171899390	0.568181	0.868871	0	0	Hsd17b7
chr1	172104650	172105072	1.84659	2.82383	0	0	Uap1
chr1	172105183	172105392	1.13636	1.01368	0	0	Uap1
chr1	172797797	172798030	1.34943	0.868871	0	1	Atf6
chr1	172815170	172815529	1.91761	1.08609	0	0	Dusp12
chr1	172872033	172872826	15.1278	13.6123	0	0	Fcrla
chr1	172872905	172873228	3.97727	2.75143	0	0	Fcrla
chr1	172875870	172876101	2.13068	1.1585	0	0	Fcrla
chr1	172877148	172877420	3.05397	1.37571	0	0	Fcrla
chr1	172880129	172880314	0.994316	1.30331	0	0	Fcrla
chr1	172956220	172956381	1.06534	1.08609	0	0	Fcgr4
chr1	172958116	172958240	1.13636	0.506842	0	0	Fcgr4
chr1	172964017	172964235	1.34943	0.796465	0	0	Fcgr4
chr1	173217920	173218141	1.70454	0.796465	0	0	Usp21
chr1	173259230	173259922	5.61078	6.51654	0	0	Dedd
chr1	173275673	173275953	1.42045	1.66534	0	0	Nit1
chr1	173275673	173275953	1.42045	1.66534	0	0	Pfdn2
chr1	173411759	173412015	3.40908	3.11346	0	0	Alyref2
chr1	173412117	173412259	2.69886	1.59293	0	0	Alyref2
chr1	173412647	173412796	1.13636	1.30331	0	0	Alyref2
chr1	173412797	173413036	3.62215	2.82383	0	0	Alyref2
chr1	173419723	173419923	0.852271	0.868871	0	0	Alyref2
chr1	173433748	173434130	2.55681	3.04105	0	0	Alyref2
chr1	173434213	173434436	0.994316	1.66534	0	0	Alyref2
chr1	173770696	173771126	0.355113	2.3894	0	1	Cd84
chr1	173895244	173895467	0.213068	1.37571	0	0	Slamf6
chr1	173913125	173913851	1.20738	8.68871	0	0	Vangl2
chr1	173946291	173946982	1.5625	5.14082	0	1	Vangl2
chr1	173947451	173947975	1.13636	4.48917	0	1	Vangl2
chr1	174012557	174012797	1.42045	0.651654	0	0	Copa
chr1	174078008	174078444	3.33806	2.82383	0	0	Dcaf8
chr1	174240106	174240329	0.710226	1.08609	0	0	Igsf8
chr1	177555351	177555699	2.2017	1.01368	0	0	Fh1
chr1	177622317	177622496	0.923294	0.651654	0	0	Opn3
chr1	177622624	177622789	0.923294	0.36203	0	0	Opn3
chr1	177810759	177810916	0.426136	1.01368	0	0	Exo1
chr1	178743954	178744288	2.2017	2.17218	0	0	Sdccag8
chr1	179371756	179372173	1.91761	3.18586	0	0	Zfp238
chr1	179372634	179372923	1.63352	1.30331	0	0	Zfp238
chr1	180248508	180249465	6.53408	4.56157	0	0	Fam36a
chr1	180266480	180268208	19.0341	14.5536	0	0	Hnrnpu
chr1	180335707	180335938	1.49147	1.37571	0	0	Efcab2
chr1	180336022	180336736	5.89488	4.99601	0	0	Efcab2
chr1	181448102	181448264	0.568181	1.08609	0	1	Smyd3
chr1	181476362	181476698	2.34375	1.88255	0	0	Cnst
chr1	181476362	181476698	2.34375	1.88255	0	0	Tfb2m
chr1	181598124	181598607	4.54545	3.33067	0	0	Sccpdh
chr1	181733420	181733889	2.8409	2.53421	0	1	Ahctf1
chr1	182145265	182145436	0.852271	0.36203	0	0	Adck3
chr1	182186209	182186360	0.852271	0.289624	0	0	Psen2
chr1	182186449	182186633	0.994316	0.506842	0	0	Psen2
chr1	182295313	182295594	2.05966	1.59293	0	1	Gm5069
chr1	182570828	182571265	2.69886	2.02737	0	0	Lin9
chr1	182571286	182571615	1.77556	2.09977	0	0	Lin9
chr1	182655899	182656433	2.62784	1.59293	0	0	Acbd3
chr1	182743312	182743814	4.11931	2.17218	0	0	H3f3a
chr1	182781077	182781548	3.26704	2.02737	0	0	BC031781
chr1	183074270	183074483	1.06534	0.796465	0	1	Nvl
chr1	183080972	183081127	0.426136	0.941277	0	0	Cnih4
chr1	183081244	183081467	1.13636	0.651654	0	0	Cnih4
chr1	183141897	183142285	2.2017	1.73774	0	1	Wdr26
chr1	183772321	183772920	3.55113	1.88255	0	1	Lbr
chr1	183819062	183819226	0.426136	0.868871	0	0	Lbr
chr1	184054839	184055029	1.06534	0.796465	0	0	Srp9
chr1	184212209	184212991	5.9659	2.75143	0	1	Degs1
chr1	184271018	184271896	7.88351	2.3894	0	0	Fbxo28
chr1	186264815	186265024	1.06534	0.579248	0	0	1700112H15Rik
chr1	186617113	186617282	1.13636	0.579248	0	0	Mosc1
chr1	187027831	187028185	1.70454	1.88255	0	0	Rab3gap2
chr1	187153051	187153330	1.49147	0.579248	0	0	Iars2
chr1	187155906	187156139	1.5625	1.08609	0	0	Bpnt1
chr1	187186750	187187202	3.12499	2.02737	0	0	Eprs
chr1	188573083	188573438	1.77556	1.52052	0	0	Rrp15
chr1	188584523	188584621	0.994316	1.52052	0	0	Rrp15
chr1	191746169	191746412	1.06534	0.724059	0	0	Smyd2
chr1	192752307	192752950	4.4034	3.11346	0	0	Angel2
chr1	192849679	192850191	3.19602	2.02737	0	0	Mfsd7b
chr1	192886606	192887133	3.33806	2.09977	0	0	Nsl1
chr1	192886606	192887133	3.33806	2.09977	0	0	Tatdn3
chr1	192944806	192945003	1.5625	1.81015	0	1	Batf3
chr1	193220021	193221074	7.10226	4.63398	0	0	Ppp2r5a
chr1	195459067	195459151	0.852271	0.724059	0	1	Mir205
chr1	196957119	196957365	1.42045	1.59293	0	0	Cr1l
chr2	3249609	3249960	1.34943	1.44812	0	0	Rpp38
chr2	3429944	3430130	0.639203	1.01368	0	0	Hspa14
chr2	3486026	3486284	0.923294	1.66534	0	0	Cdnf
chr2	3630661	3631250	3.19602	4.41676	1	0	Fam107b
chr2	4480651	4480987	1.84659	0.796465	0	0	Frmd4a
chr2	4802501	4803066	3.55113	3.83752	0	0	Sephs1
chr2	4803121	4803607	2.69886	3.40308	0	0	Sephs1
chr2	4984748	4985226	2.41477	1.73774	0	0	Optn
chr2	5766224	5766394	0.852271	0.796465	0	0	Nudt5
chr2	5816194	5816416	1.20738	0.796465	0	0	Sec61a2
chr2	6243406	6243970	3.19602	3.25827	0	1	Usp6nl
chr2	6243991	6244494	3.33806	2.02737	0	1	Usp6nl
chr2	6997242	6997396	0.994316	0.579248	0	0	Celf2
chr2	9798781	9799347	4.19033	1.81015	1	0	Gata3
chr2	9970139	9970368	1.27841	0.868871	0	1	Taf3
chr2	10001844	10002149	1.84659	1.37571	0	0	Atp5c1
chr2	11475056	11475623	3.26704	2.67902	0	1	Pfkfb3
chr2	11524668	11525069	2.27272	2.67902	1	0	Rbm17
chr2	11564453	11564745	1.91761	2.09977	1	0	Il2ra
chr2	11627335	11627588	0.142045	1.59293	0	0	Il15ra
chr2	13466236	13466470	1.70454	0.579248	0	1	Trdmt1
chr2	13495848	13496391	7.38635	2.3894	0	0	Vim
chr2	13496396	13496726	3.05397	1.66534	0	0	Vim
chr2	13995576	13995811	1.06534	0.651654	0	0	Stam
chr2	14970708	14970833	0.710226	0.217218	0	1	Nsun6
chr2	14976567	14976744	1.06534	0.868871	0	0	Nsun6
chr2	17949075	17949324	1.34943	0.796465	0	0	Gm17762
chr2	17978435	17978975	3.83522	2.82383	0	0	Mllt10
chr2	17979233	17979632	2.69886	1.81015	0	0	Mllt10
chr2	17985866	17986351	4.11931	4.05473	0	1	Mllt10
chr2	17986958	17987380	3.05397	1.81015	0	1	Mllt10
chr2	18314183	18314446	1.77556	1.37571	0	1	Dnajc1
chr2	18611767	18612120	1.06534	2.09977	0	0	BC061194
chr2	18615887	18616227	1.63352	1.59293	0	0	BC061194
chr2	18688710	18688868	0.781249	0.941277	0	0	BC061194
chr2	18919371	18920139	6.53408	4.99601	0	1	4930426L09Rik
chr2	18919371	18920139	6.53408	4.99601	0	1	Pip4k2a
chr2	20890089	20890638	2.27272	3.54789	0	1	Gm13375
chr2	20891059	20891291	1.13636	2.17218	0	1	Gm13375
chr2	22599169	22599287	1.06534	1.30331	0	0	Apbb1ip
chr2	22895318	22895749	2.05966	1.37571	0	1	Abi1
chr2	22923895	22924130	1.34943	1.37571	0	0	Acbd5
chr2	22924384	22924829	1.84659	3.18586	0	0	Acbd5
chr2	24774830	24775274	2.41477	2.60661	0	0	Ehmt1
chr2	24790558	24790694	0.852271	0.506842	0	0	Arrdc1
chr2	24830584	24831034	2.8409	2.09977	0	0	Mrpl41
chr2	25066700	25067044	2.13068	1.37571	0	0	Cobra1
chr2	25110807	25111050	1.13636	1.44812	0	0	Ndor1
chr2	25110807	25111050	1.13636	1.44812	0	0	Tmem203
chr2	25118431	25118739	1.49147	1.37571	0	0	Tprn
chr2	25402046	25402282	1.49147	0.941277	0	1	Traf2
chr2	25402283	25402488	1.34943	0.796465	0	1	Traf2
chr2	25413286	25413644	1.49147	2.09977	0	0	Edf1
chr2	25463765	25464085	1.91761	1.88255	0	0	B230208H17Rik
chr2	25722202	25723254	16.0511	1.81015	0	0	Kcnt1
chr2	25838610	25838901	1.91761	1.2309	0	0	Camsap1
chr2	25876955	25877356	2.55681	2.3894	0	0	Ubac1
chr2	26092486	26092663	1.27841	0.868871	0	0	Qsox2
chr2	26092812	26093065	1.34943	0.579248	0	0	Qsox2
chr2	26170988	26171157	0.568181	1.01368	0	0	Gpsm1
chr2	26207462	26207694	1.06534	1.30331	0	0	Dnlz
chr2	26244587	26244923	1.98863	1.37571	0	0	Pmpca
chr2	26244587	26244923	1.98863	1.37571	0	0	Sdccag3
chr2	26264710	26264932	1.06534	0.506842	0	0	Inpp5e
chr2	26300473	26300717	1.27841	1.01368	0	0	Sec16a
chr2	26495639	26495947	1.70454	1.30331	0	0	Snhg7
chr2	26766264	26766967	4.82954	2.82383	0	0	Rpl7a
chr2	26788706	26788964	0.994316	1.88255	0	0	Surf4
chr2	26819768	26820264	2.05966	2.67902	0	0	Rexo4
chr2	26865453	26865622	0.923294	0.36203	0	0	5930434B04Rik
chr2	27370558	27370837	1.42045	1.37571	0	0	Wdr5
chr2	27395832	27396059	0.568181	1.2309	0	0	Wdr5
chr2	28323466	28323650	0.994316	1.2309	0	0	Mrps2
chr2	28372767	28372897	0.710226	0.36203	1	0	Ralgds
chr2	28388826	28389058	1.13636	0.579248	1	0	Ralgds
chr2	28438379	28438635	1.5625	1.08609	0	0	Gtf3c5
chr2	28695671	28696391	6.17897	4.56157	0	0	Ddx31
chr2	28695671	28696391	6.17897	4.56157	0	0	Gtf3c4
chr2	28980657	28980887	1.27841	1.44812	0	0	Setx
chr2	29108316	29108662	1.27841	2.17218	0	0	6530402F18Rik
chr2	29108677	29108941	1.49147	1.52052	0	0	6530402F18Rik
chr2	29202210	29202449	1.42045	0.868871	0	1	Med27
chr2	29475094	29475741	3.19602	4.05473	0	1	Rapgef1
chr2	29643882	29644062	0.781249	0.289624	0	0	Coq4
chr2	29658079	29658341	1.49147	0.941277	0	0	Slc27a4
chr2	29790811	29790976	0.639203	1.08609	0	0	Gle1
chr2	29820727	29820944	1.20738	1.2309	0	0	Spna2
chr2	29820960	29821380	2.27272	1.1585	0	0	Spna2
chr2	29904162	29904546	1.91761	2.31699	0	0	Wdr34
chr2	29917570	29917937	1.27841	2.31699	0	0	Set
chr2	29921637	29921902	1.63352	1.1585	0	0	Set
chr2	29921941	29922402	2.41477	2.75143	0	0	Set
chr2	29933008	29933212	0.852271	1.08609	0	0	Pkn3
chr2	29979926	29980310	2.34375	1.1585	0	0	Zer1
chr2	29989202	29989466	2.2017	1.81015	0	0	Tbc1d13
chr2	30027198	30027496	1.70454	1.37571	0	0	Endog
chr2	30093080	30093488	1.98863	1.66534	0	0	1700084E18Rik
chr2	30093080	30093488	1.98863	1.66534	0	0	Lrrc8a
chr2	30141707	30142199	3.48011	2.17218	0	0	Dolk
chr2	30141707	30142199	3.48011	2.17218	0	0	Nup188
chr2	30271486	30271882	2.69886	2.24458	0	0	Ppp2r4
chr2	30450518	30450909	2.2017	1.08609	0	1	Cstad
chr2	30513930	30514337	2.41477	1.81015	0	0	Mir3089
chr2	30548777	30549303	3.48011	1.95496	0	1	Mir3089
chr2	30567353	30568043	5.39772	4.77879	0	1	Mir3089
chr2	30683646	30683909	1.77556	1.30331	0	0	Asb6
chr2	30823156	30823526	2.13068	0.941277	0	0	Tor1a
chr2	30997170	30997636	2.8409	2.09977	0	1	Fnbp1
chr2	31428208	31428522	2.2017	1.44812	0	0	Fubp3
chr2	31526241	31526499	1.34943	1.08609	0	0	Exosc2
chr2	32091880	32092320	2.91193	1.88255	0	0	Pomt1
chr2	32143508	32143656	0.994316	0.434436	0	0	Swi5
chr2	32218356	32218866	7.03124	5.57526	0	0	Ciz1
chr2	32218356	32218866	7.03124	5.57526	0	0	Ciz1
chr2	32237134	32237490	1.70454	1.66534	0	0	1110008P14Rik
chr2	32306627	32306895	1.42045	0.868871	0	0	Slc25a25
chr2	32390687	32391115	3.19602	1.73774	0	1	Fam102a
chr2	32442536	32442764	1.27841	0.868871	0	0	St6galnac4
chr2	32549329	32549911	2.98295	2.4618	0	0	Fpgs
chr2	32568126	32568656	3.05397	4.48917	0	1	Cdk9
chr2	32568126	32568656	3.05397	4.48917	0	1	Mir2861
chr2	32568126	32568656	3.05397	4.48917	0	1	Mir3960
chr2	32612597	32613045	3.83522	2.3894	0	0	Tor2a
chr2	32702442	32702809	1.98863	1.08609	0	0	Stxbp1
chr2	32702442	32702809	1.98863	1.08609	0	0	Stxbp1
chr2	32817064	32818085	10.5113	6.22691	0	0	Rpl12
chr2	33071624	33072010	2.27272	1.52052	0	1	Angptl2
chr2	33323876	33324092	1.13636	0.796465	0	0	Zbtb43
chr2	33742830	33743305	2.76988	1.81015	0	1	Fam125b
chr2	34227375	34227917	2.69886	2.89624	0	1	Pbx3
chr2	34228082	34228299	1.20738	1.44812	0	0	Pbx3
chr2	34262271	34262448	0.568181	1.01368	0	0	Mapkap1
chr2	34609629	34610156	3.69317	3.6927	0	0	Gapvd1
chr2	34681647	34681919	1.77556	1.08609	0	0	Fbxw2
chr2	34726280	34726513	1.27841	0.724059	0	0	Psmd5
chr2	34726576	34726782	1.13636	0.868871	0	0	Psmd5
chr2	34819069	34819313	0.639203	1.88255	1	0	Traf1
chr2	34964743	34965422	4.19033	2.89624	0	0	Cep110
chr2	34987632	34987786	0.28409	0.724059	0	0	Cep110
chr2	35192690	35192840	0.426136	0.724059	0	0	Stom
chr2	35516866	35517200	1.91761	1.01368	0	0	Dab2ip
chr2	35835138	35835516	2.69886	2.53421	0	1	Ttll11
chr2	35904752	35904961	0.923294	1.08609	0	0	Ndufa8
chr2	35991974	35992204	1.20738	0.941277	0	0	Rbm18
chr2	37298516	37299010	2.48579	1.73774	0	0	Rabgap1
chr2	37298516	37299010	2.48579	1.73774	0	0	Zbtb26
chr2	38781894	38782052	0.426136	1.01368	0	0	Nr6a1
chr2	38853755	38853930	0.28409	0.868871	0	1	Wdr38
chr2	38863347	38864065	5.46874	3.11346	0	0	Arpc5l
chr2	38920918	38921409	3.26704	2.82383	0	0	Golga1
chr2	39046125	39046332	0.994316	0.868871	0	0	Scai
chr2	41600062	41600237	0.781249	0.579248	0	0	Lrp1b
chr2	41606825	41606946	0.781249	0.289624	0	0	Lrp1b
chr2	41628284	41628390	0.710226	0.651654	0	0	Lrp1b
chr2	44781742	44782673	3.33806	10.6437	0	1	Gtdc1
chr2	44782861	44783246	1.98863	2.24458	0	1	Gtdc1
chr2	48669360	48669893	3.62215	3.47549	0	1	Acvr2a
chr2	48804633	48804776	0.568181	0.941277	0	0	Orc4
chr2	49272505	49272733	1.42045	0.651654	0	0	Epc2
chr2	49272765	49273369	3.40908	0.434436	0	0	Epc2
chr2	49306407	49307126	6.03692	3.6203	0	0	Epc2
chr2	49307215	49307726	2.69886	3.25827	0	0	Epc2
chr2	50151839	50152328	2.8409	2.53421	0	0	Mmadhc
chr2	51790255	51790518	1.34943	0.36203	0	0	Rbm43
chr2	52280309	52280515	0.994316	0.434436	0	1	Arl5a
chr2	52704104	52704627	3.69317	0.579248	0	0	Fmnl2
chr2	52704652	52705237	3.40908	0.651654	0	0	Fmnl2
chr2	52750197	52750391	1.20738	0.506842	1	0	Fmnl2
chr2	53050827	53051217	1.98863	2.3894	0	0	Arl6ip6
chr2	53051360	53051623	1.49147	0.651654	0	0	Arl6ip6
chr2	55719618	55719761	0.568181	0.724059	0	0	Kcnj3
chr2	57034378	57034597	1.20738	0.36203	0	0	4930555B11Rik
chr2	57090407	57091100	4.82954	3.47549	0	0	Gpd2
chr2	58011996	58012681	8.73578	2.67902	0	1	Cytip
chr2	58026752	58027732	12.0738	4.27195	0	1	Gm13546
chr2	58418881	58419983	6.32101	8.5439	0	1	Acvr1
chr2	59449829	59450199	2.27272	1.52052	0	1	Tanc1
chr2	59450362	59450531	0.639203	1.01368	0	1	Tanc1
chr2	59720387	59720624	1.20738	1.30331	0	1	Wdsub1
chr2	59720632	59720756	0.497158	0.941277	0	1	Wdsub1
chr2	60047723	60048214	2.62784	2.09977	0	0	March7
chr2	61431001	61431659	4.97158	3.18586	0	1	Tank
chr2	61549880	61550032	0.852271	0.506842	0	0	Psmd14
chr2	68308888	68310397	10.7954	13.1055	0	1	Stk39
chr2	69218369	69218813	3.40908	2.82383	0	1	Dhrs9
chr2	69627659	69627877	1.27841	1.1585	0	0	Phospho2
chr2	69723545	69723870	1.63352	2.02737	0	0	Mettl5
chr2	69956719	69958067	0.639203	11.7298	0	1	Myo3b
chr2	70107000	70107160	0.639203	0.289624	0	1	Sp5
chr2	70499334	70499810	3.19602	2.53421	0	0	Gorasp2
chr2	70663242	70664137	6.88919	7.16819	0	1	Tlk1
chr2	71205553	71205884	2.2017	0.651654	0	0	Slc25a12
chr2	71227173	71227313	0.497158	0.941277	0	0	Hat1
chr2	71291375	71291566	1.20738	1.30331	0	0	Metap1d
chr2	71367594	71367789	1.34943	1.30331	0	0	Dlx1
chr2	71711265	71711690	3.83522	2.31699	0	0	Pdk1
chr2	72816729	72819094	28.267	18.1015	0	1	1700011J10Rik
chr2	72816729	72819094	28.267	18.1015	0	1	Sp3
chr2	72816729	72819094	28.267	18.1015	0	1	Sp3
chr2	73115839	73116068	1.20738	0.434436	0	0	Sp9
chr2	73150664	73150891	1.42045	0.941277	0	0	Scrn3
chr2	73224806	73225010	1.27841	1.1585	0	0	Gpr155
chr2	73323274	73323438	0.781249	0.434436	0	1	Wipf1
chr2	73705959	73706077	2.76988	2.89624	0	0	Atf2
chr2	73730507	73730635	0.355113	0.941277	0	0	Atf2
chr2	73730954	73731215	1.63352	0.651654	0	0	Atf2
chr2	73748596	73749266	3.48011	2.17218	0	0	Atp5g3
chr2	74542684	74544137	19.4602	12.9607	0	0	Hoxd8
chr2	74550004	74550562	5.11363	3.47549	0	0	Hoxd3
chr2	74553020	74553425	3.12499	1.66534	0	0	1700109F18Rik
chr2	74663835	74663974	0.710226	1.01368	0	0	Mtx2
chr2	74663999	74664265	1.42045	0.868871	0	0	Mtx2
chr2	74664302	74664524	1.06534	0.579248	0	0	Mtx2
chr2	74901377	74901933	3.55113	1.52052	0	0	Mtx2
chr2	74974773	74974997	1.42045	1.52052	0	0	9430019J16Rik
chr2	74975059	74975838	5.11363	3.47549	0	0	9430019J16Rik
chr2	75477545	75478144	3.97727	2.96864	0	0	Hnrnpa3
chr2	75497202	75498187	9.65907	7.16819	0	1	Gm6793
chr2	75497202	75498187	9.65907	7.16819	0	1	Hnrnpa3
chr2	75521064	75521499	2.27272	1.95496	1	0	Nfe2l2
chr2	75541715	75542146	2.62784	2.09977	1	0	Nfe2l2
chr2	75542155	75542695	3.55113	3.6927	1	0	Nfe2l2
chr2	75670238	75670469	1.27841	1.2309	0	0	Agps
chr2	76207936	76208131	0.852271	0.941277	0	0	Rbm45
chr2	78709223	78709463	1.20738	0.868871	0	1	Ube2e3
chr2	78820836	78821120	0.0710226	3.04105	0	0	Ube2e3
chr2	79389987	79391088	10.6534	1.88255	0	0	Ssfa2
chr2	79475644	79475891	1.20738	0.506842	0	1	Ssfa2
chr2	80155667	80156442	6.39203	5.21323	0	0	Dnajc10
chr2	80421093	80421735	3.97727	3.40308	0	0	Nckap1
chr2	80479066	80479268	1.13636	0.868871	0	0	Nup35
chr2	81831879	81832005	0.639203	0.868871	0	0	Zfp804a
chr2	83484515	83484881	2.62784	2.60661	0	0	Zc3h15
chr2	83563999	83565457	18.2528	11.1505	1	0	Itgav
chr2	83652577	83652873	1.49147	1.30331	0	0	Fam171b
chr2	84265234	84265509	2.69886	0.434436	0	0	Calcrl
chr2	84554952	84555664	5.39772	6.58894	0	0	Zdhhc5
chr2	84683913	84684058	0.142045	0.796465	0	0	Slc43a1
chr2	84877230	84877417	0.994316	0.434436	0	0	Ssrp1
chr2	84888143	84888335	1.27841	0.724059	0	0	Tnks1bp1
chr2	90330894	90331118	0.852271	1.52052	0	1	Ptprj
chr2	90419584	90421048	10.0852	12.3814	0	1	Ptprj
chr2	90519401	90519629	1.27841	0.941277	0	0	Nup160
chr2	90519660	90519894	1.13636	0.289624	0	0	Nup160
chr2	90585747	90586114	1.98863	1.95496	0	0	Fnbp4
chr2	90687319	90687702	1.91761	1.44812	0	0	Mtch2
chr2	90744748	90744980	1.5625	1.08609	0	0	Kbtbd4
chr2	90744748	90744980	1.5625	1.08609	0	0	Ndufs3
chr2	90780433	90780985	3.55113	2.67902	0	0	Celf1
chr2	90794880	90795049	1.27841	1.01368	0	0	Celf1
chr2	90894013	90894342	1.91761	1.88255	0	0	Psmc3
chr2	90910220	90910909	10.5824	9.7748	0	0	Slc39a13
chr2	90923159	90923318	0.923294	0.506842	0	1	Slc39a13
chr2	91022947	91023293	1.77556	2.67902	0	0	Madd
chr2	91042984	91043124	1.13636	0.868871	0	0	Acp2
chr2	91105149	91105507	1.77556	1.81015	0	0	Arfgap2
chr2	91284786	91284939	0.852271	0.434436	0	0	1110051M20Rik
chr2	91550955	91551111	0.852271	1.30331	0	0	Harbi1
chr2	91570169	91570357	0.710226	1.01368	0	0	Ambra1
chr2	91803728	91804030	1.84659	2.02737	0	0	Dgkz
chr2	91898686	91898851	0.639203	0.217218	0	0	Creb3l1
chr2	92023484	92023725	1.20738	1.1585	0	0	Phf21a
chr2	92274023	92274238	0.852271	1.1585	0	0	Cry2
chr2	92299781	92299971	1.13636	1.01368	0	0	Slc35c1
chr2	92885619	92886204	3.40908	3.6927	0	0	Prdm11
chr2	93027614	93027892	1.63352	1.37571	0	1	Trp53i11
chr2	93032791	93033052	1.49147	1.59293	0	1	Trp53i11
chr2	93046788	93047320	3.83522	2.67902	0	0	Trp53i11
chr2	93264422	93266491	7.52839	17.2326	1	0	Gm13807
chr2	93267961	93269189	5.75283	9.34037	1	0	Gm10804
chr2	93299745	93300183	1.98863	3.6927	0	1	Cd82
chr2	93302041	93302716	2.55681	6.29932	0	1	Cd82
chr2	93997854	93998092	1.13636	0.796465	0	1	Hsd17b12
chr2	94246756	94246971	1.63352	1.01368	0	0	2810002D19Rik
chr2	94246756	94246971	1.63352	1.01368	0	0	Ttc17
chr2	94278103	94278420	2.05966	1.30331	0	0	Api5
chr2	96159483	96159692	0.426136	1.1585	0	0	Lrrc4c
chr2	101518477	101518647	0.852271	0.434436	0	0	Traf6
chr2	101726265	101726458	0.923294	1.01368	0	1	Commd9
chr2	102026269	102026554	1.42045	1.30331	0	0	Ldlrad3
chr2	102240464	102241445	9.16191	10.4989	0	0	Trim44
chr2	102289675	102292056	43.5368	17.305	0	0	Fjx1
chr2	102420425	102421886	14.0625	19.5496	0	0	Pamr1
chr2	102740615	102740902	1.34943	1.95496	1	0	Cd44
chr2	102740903	102741878	9.51703	7.313	1	0	Cd44
chr2	103325022	103325318	1.49147	1.2309	0	0	Cat
chr2	103406409	103406875	3.19602	2.4618	0	1	Abtb2
chr2	103601263	103601584	1.5625	1.2309	0	1	Nat10
chr2	103637015	103637542	5.39772	2.3894	0	0	Caprin1
chr2	103637545	103637922	2.13068	2.09977	0	0	Caprin1
chr2	104333429	104334060	4.61647	3.6203	0	0	Hipk3
chr2	104334078	104334863	4.4034	3.98233	0	0	Hipk3
chr2	104430548	104430732	0.852271	0.434436	0	0	Cstf3
chr2	104656968	104657391	2.69886	2.24458	0	0	Qser1
chr2	104689761	104690000	1.63352	1.52052	0	1	Prrg4
chr2	104857021	104857257	1.49147	0.724059	0	0	Eif3m
chr2	105239234	105239468	1.20738	1.1585	0	0	Rcn1
chr2	105410825	105410982	0.852271	1.2309	0	0	Pax6
chr2	106300940	106301930	9.446	5.06842	0	0	Gm14015
chr2	106814219	106814711	3.40908	3.6927	0	0	2700007P21Rik
chr2	106845576	106846148	3.33806	7.96465	0	0	2700007P21Rik
chr2	109118392	109118575	1.13636	0.579248	0	0	Mettl15
chr2	109730752	109731089	1.91761	1.08609	0	0	Lin7c
chr2	112079418	112079921	3.33806	2.17218	0	0	Lpcat4
chr2	112105625	112105925	1.98863	1.73774	0	0	Slc12a6
chr2	112295113	112295319	1.06534	0.724059	0	0	2900064A13Rik
chr2	112333020	112333356	2.2017	1.95496	0	0	Aven
chr2	113236797	113238789	22.6562	0.868871	0	0	Fmn1
chr2	113293467	113294202	6.88919	0.724059	0	0	Fmn1
chr2	113294936	113295658	5.32669	0.796465	0	0	Fmn1
chr2	113299578	113301087	12.8551	1.52052	0	0	Fmn1
chr2	113513024	113513154	1.20738	1.01368	0	0	4930533B01Rik
chr2	113656990	113657134	0.781249	0.289624	0	0	Scg5
chr2	114000928	114001083	0.710226	0.651654	0	1	Aqr
chr2	114027058	114027289	1.20738	0.941277	0	0	Zfp770
chr2	117167888	117168107	1.27841	0.941277	1	0	Rasgrp1
chr2	117168437	117168708	1.34943	1.66534	1	0	Rasgrp1
chr2	118424089	118424269	0.781249	0.724059	0	0	Bub1b
chr2	118571757	118572089	1.98863	1.2309	0	0	5430417L22Rik
chr2	118709219	118709386	0.639203	0.434436	0	0	Bahd1
chr2	118726965	118727279	2.13068	1.2309	0	0	Bahd1
chr2	118727435	118727684	1.06534	1.37571	0	0	Bahd1
chr2	118798512	118798674	0.852271	0.289624	0	0	Chst14
chr2	118872441	118872599	0.852271	0.868871	0	0	Casc5
chr2	118982554	118982850	1.70454	0.868871	0	0	Fam82a2
chr2	119114215	119114524	1.49147	1.59293	0	0	Vps18
chr2	119163637	119163987	1.34943	1.81015	0	0	Gm14207
chr2	119176945	119177426	3.05397	4.12714	0	0	Chac1
chr2	119302924	119303149	0.639203	1.30331	0	0	Ino80
chr2	119303174	119303690	2.48579	2.67902	0	0	Ino80
chr2	119443943	119444121	0.355113	0.796465	0	0	Nusap1
chr2	119722801	119723104	1.91761	0.796465	0	0	Mga
chr2	119723134	119723402	1.49147	0.579248	0	0	Mga
chr2	119797997	119798233	1.13636	0.724059	0	0	Mapkbp1
chr2	119853238	119853462	1.13636	1.37571	0	0	Jmjd7
chr2	120389459	120389636	0.568181	1.44812	0	0	Zfp106
chr2	120557088	120557291	1.13636	1.01368	0	0	Cdan1
chr2	120796267	120796589	1.63352	1.88255	0	1	Ubr1
chr2	120965626	120965834	1.13636	0.651654	0	0	Lcmt2
chr2	120966054	120966316	1.98863	1.1585	0	0	Lcmt2
chr2	120996573	120997105	2.62784	1.88255	0	0	Tubgcp4
chr2	120996573	120997105	2.62784	1.88255	0	0	Zscan29
chr2	121239194	121240073	7.38635	9.62999	0	0	Catsper2
chr2	121239194	121240073	7.38635	9.62999	0	0	Pdia3
chr2	121262297	121262386	0.28409	0.651654	0	0	Ell3
chr2	121282689	121282897	0.994316	1.08609	0	0	2310003F16Rik
chr2	121692653	121692894	1.34943	0.651654	0	0	Casc4
chr2	121781503	121781954	2.98295	2.89624	0	0	Mageb3
chr2	121781989	121782249	1.84659	1.66534	0	0	Ctdspl2
chr2	121854260	121854533	1.42045	2.31699	0	0	Eif3j
chr2	121854260	121854533	1.42045	2.31699	0	0	Gm9781
chr2	121854669	121854932	1.13636	1.01368	0	0	Eif3j
chr2	121943984	121944175	1.06534	0.434436	0	0	Spg11
chr2	121973324	121973841	3.90624	3.18586	0	1	B2m
chr2	121974258	121974556	1.84659	1.08609	0	1	B2m
chr2	122174260	122174808	2.55681	1.52052	0	0	Shf
chr2	122201483	122201672	0.213068	0.941277	0	0	Shf
chr2	122456786	122456953	0.28409	0.941277	0	0	Spata5l1
chr2	122478069	122478404	1.91761	0.579248	0	1	Mir147
chr2	122564222	122564394	0.923294	1.01368	0	0	Pldn
chr2	124462515	124462712	0	1.2309	0	1	Sema6d
chr2	124530810	124531193	0.213068	2.24458	0	0	Sema6d
chr2	124545219	124545464	0.142045	1.59293	0	0	Sema6d
chr2	124649339	124650289	7.38635	5.93729	0	0	Sema6d
chr2	124841072	124841271	1.42045	0.941277	0	0	Slc24a5
chr2	125073233	125073413	0.781249	1.1585	0	0	Dut
chr2	125498638	125499089	2.69886	2.09977	0	1	Eid1
chr2	125608282	125608651	2.76988	1.88255	0	0	Secisbp2l
chr2	125684695	125684931	1.34943	0.796465	0	0	Cops2
chr2	125977520	125978305	6.53408	4.34436	0	0	Dtwd1
chr2	125979308	125979648	1.91761	0.579248	0	0	Dtwd1
chr2	126500339	126501772	9.87214	9.7024	0	0	Gabpb1
chr2	126500339	126501772	9.87214	9.7024	0	0	Gabpb1
chr2	126532980	126533280	1.63352	1.08609	0	0	Usp8
chr2	126701503	126702189	5.0426	4.19955	0	0	Trpm7
chr2	126758656	126758925	1.5625	1.1585	0	0	2010106G01Rik
chr2	127033887	127034181	2.2017	1.81015	0	0	1810024B03Rik
chr2	127033887	127034181	2.2017	1.81015	0	0	Snrnp200
chr2	127096139	127096561	2.55681	1.88255	0	0	Stard7
chr2	127139943	127140360	2.13068	2.89624	1	0	Dusp2
chr2	127150278	127150612	0.426136	2.3894	1	0	Dusp2
chr2	127161461	127165841	218.323	529.722	1	0	Astl
chr2	127161461	127165841	218.323	529.722	1	0	Dusp2
chr2	127332963	127333139	0.852271	0.289624	0	0	Kcnip3
chr2	127412964	127413247	1.77556	0.868871	0	0	Mrps5
chr2	127614544	127614725	0.923294	0.579248	0	0	Nphp1
chr2	127618075	127618266	1.34943	1.30331	0	0	1500011K16Rik
chr2	127953037	127953345	0.852271	1.88255	0	1	Bcl2l11
chr2	128644009	128644178	0.781249	0.868871	0	0	Tmem87b
chr2	128769280	128769607	2.13068	1.81015	0	0	Zc3h8
chr2	128769669	128769942	0.710226	1.66534	0	0	Zc3h8
chr2	128792690	128793311	5.46874	4.48917	0	0	Zc3h6
chr2	128793406	128794005	3.48011	3.11346	0	0	Zc3h6
chr2	128891762	128891920	0.852271	0.651654	0	0	Ttl
chr2	128926638	128926779	0.639203	0.941277	0	0	Polr1b
chr2	129023835	129024393	3.26704	2.96864	0	0	Slc20a1
chr2	129024511	129024904	3.05397	2.89624	0	0	Slc20a1
chr2	129626200	129626623	2.27272	1.59293	0	0	Stk35
chr2	129626857	129627062	0.994316	1.01368	0	0	4932416H05Rik
chr2	129627103	129627362	1.20738	0.868871	0	0	4932416H05Rik
chr2	130004783	130005113	2.05966	1.2309	0	0	Snrpb
chr2	130099783	130100624	7.17328	5.06842	0	0	Nop56
chr2	130276080	130276366	1.42045	1.44812	0	0	Ptpra
chr2	130455661	130455808	0.639203	0.579248	0	0	Fastkd5
chr2	130455661	130455808	0.639203	0.579248	0	0	Ubox5
chr2	130732613	130732805	0.994316	0.289624	0	0	Atrn
chr2	131035801	131036011	1.06534	0.941277	0	0	2310035K24Rik
chr2	131088042	131088671	5.25567	5.64766	0	1	Pank2
chr2	131178512	131178697	1.06534	0.868871	0	0	Rnf24
chr2	131252942	131253402	3.55113	1.59293	1	0	Smox
chr2	131808422	131808589	0.781249	0.0724059	0	0	Prnd
chr2	132073259	132073614	2.69886	2.24458	0	0	5730494N06Rik
chr2	132403773	132403928	0.781249	0.579248	0	0	Gpcpd1
chr2	132512672	132512953	1.20738	1.52052	0	0	1110034G24Rik
chr2	132672259	132672453	1.13636	0.868871	0	0	Crls1
chr2	134469588	134469749	0.781249	0.579248	0	0	Tmx4
chr2	134469773	134469928	0.426136	0.724059	0	0	Tmx4
chr2	139892162	139892565	2.62784	1.44812	0	1	Tasp1
chr2	139892162	139892565	2.62784	1.44812	0	1	Tasp1
chr2	139996225	139996377	0.923294	0.579248	0	0	Esf1
chr2	142888630	142888792	0.639203	0.289624	0	0	Snrpb2
chr2	143835973	143836453	1.84659	3.11346	0	0	Rrbp1
chr2	143836756	143837063	1.77556	1.66534	0	0	Rrbp1
chr2	144095809	144096824	8.73578	8.03706	0	0	8430406I07Rik
chr2	144095809	144096824	8.73578	8.03706	0	0	Snx5
chr2	144095809	144096824	8.73578	8.03706	0	0	Snx5
chr2	144194541	144195059	3.05397	3.76511	0	0	Csrp2bp
chr2	144194541	144195059	3.05397	3.76511	0	0	Csrp2bp
chr2	144194541	144195059	3.05397	3.76511	0	0	Gm20571
chr2	144381954	144382146	0.923294	0.651654	0	0	Sec23b
chr2	148498320	148498495	0.568181	0.796465	0	0	Nxt1
chr2	148498320	148498495	0.568181	0.796465	0	0	Nxt1
chr2	149962221	149962366	0.426136	0.868871	0	0	Zfp120
chr2	150396069	150396320	1.42045	0.36203	0	0	Cst7
chr2	150434132	150434322	0.781249	0.289624	0	0	2310001A20Rik
chr2	150612579	150612725	0.568181	1.01368	0	0	Pygb
chr2	150665938	150666107	0.781249	0.217218	0	0	Pygb
chr2	150730105	150730396	1.84659	0.796465	0	0	Abhd12
chr2	150865024	150865222	1.06534	1.30331	0	0	Nanp
chr2	151319772	151320169	2.69886	2.89624	0	0	Nsfl1c
chr2	151367949	151368263	2.13068	0.868871	0	1	Fkbp1a
chr2	151566926	151567114	1.06534	0.796465	0	0	Psmf1
chr2	152052595	152053119	3.55113	2.17218	0	0	Csnk2a1
chr2	152119552	152119696	0.639203	0.724059	0	0	Tbc1d20
chr2	152169591	152169883	1.42045	1.30331	0	0	Trib3
chr2	152495033	152495585	3.26704	3.04105	0	0	H13
chr2	152614258	152616260	14.0625	13.9019	1	0	Cox4i2
chr2	152652892	152656141	19.7443	38.2303	0	1	Bcl2l1
chr2	152656251	152657600	17.8267	18.4635	0	1	Bcl2l1
chr2	152987252	152987564	1.70454	1.1585	0	1	Tm9sf4
chr2	153066946	153067427	2.8409	3.25827	0	1	Plagl2
chr2	153066946	153067427	2.8409	3.25827	0	1	Pofut1
chr2	153171527	153172191	4.47442	4.41676	0	1	2500004C02Rik
chr2	153171527	153172191	4.47442	4.41676	0	1	Asxl1
chr2	153319930	153320324	2.27272	0.796465	0	1	8430427H17Rik
chr2	153458457	153458599	0.426136	0.724059	0	0	Commd7
chr2	153475188	153475371	1.13636	0.506842	0	0	Dnmt3b
chr2	153566947	153567151	1.27841	0.579248	0	1	Mapre1
chr2	154198338	154198574	1.42045	1.2309	0	0	Cdk5rap1
chr2	154438891	154439529	6.24999	7.02338	0	0	Zfp341
chr2	154482699	154482908	0.994316	0.941277	0	0	Chmp4b
chr2	154616623	154616927	0.639203	1.73774	0	0	Raly
chr2	154616935	154617358	4.90056	3.40308	0	0	Raly
chr2	154617513	154617758	1.5625	1.52052	0	0	Raly
chr2	154718188	154718338	0.426136	1.2309	0	0	Eif2s2
chr2	154718348	154718530	0.852271	0.724059	0	0	Eif2s2
chr2	154718549	154718715	0.923294	0.868871	0	0	Eif2s2
chr2	154876372	154876622	1.63352	0.579248	0	1	Ahcy
chr2	155299436	155299564	0.781249	0.651654	0	0	Ncoa6
chr2	155343799	155344180	1.98863	1.81015	0	0	Acss2
chr2	155418270	155418636	2.13068	2.02737	0	0	Gss
chr2	155518022	155518175	0.852271	0.579248	0	1	Trpc4ap
chr2	155554965	155555264	1.34943	1.59293	0	0	Edem2
chr2	155652201	155652457	1.5625	1.08609	0	0	Eif6
chr2	155755778	155755998	1.20738	0.941277	0	0	Uqcc
chr2	155833697	155834132	2.27272	1.1585	0	0	6430550D23Rik
chr2	155833697	155834132	2.27272	1.1585	0	0	Ergic3
chr2	155969701	155970117	2.27272	1.44812	0	0	Nfs1
chr2	155969701	155970117	2.27272	1.44812	0	0	Romo1
chr2	155969701	155970117	2.27272	1.44812	0	0	Romo1
chr2	155969701	155970117	2.27272	1.44812	0	0	Romo1
chr2	156005222	156006182	5.46874	3.6203	0	0	Rbm39
chr2	156022393	156022768	2.2017	1.44812	0	0	Phf20
chr2	156137686	156138383	4.19033	3.6203	0	0	4921517L17Rik
chr2	156218638	156218832	1.20738	1.01368	0	0	2900097C17Rik
chr2	156373182	156373465	1.98863	1.66534	0	0	0610011L14Rik
chr2	156546312	156546916	3.97727	3.25827	0	1	4930405A21Rik
chr2	156546312	156546916	3.97727	3.25827	0	1	Dlgap4
chr2	156688506	156688975	2.98295	2.60661	0	0	1110008F13Rik
chr2	156688506	156688975	2.98295	2.60661	0	0	5430405H02Rik
chr2	156817622	156817947	2.41477	1.37571	0	0	Ndrg3
chr2	156832555	156832954	1.98863	1.95496	0	0	Dsn1
chr2	157029969	157030224	0.568181	1.81015	0	1	Rbl1
chr2	157030378	157030659	1.98863	0.796465	0	0	Rbl1
chr2	157393482	157393648	0.710226	0.941277	0	0	Blcap
chr2	157854327	157854693	1.91761	1.1585	0	0	Rprd1b
chr2	158186998	158187355	1.42045	1.95496	0	0	9430008C03Rik
chr2	158186998	158187355	1.42045	1.95496	0	0	9430008C03Rik
chr2	158492736	158494133	9.16191	6.95097	0	1	Ppp1r16b
chr2	160471609	160472061	3.83522	2.09977	0	1	Top1
chr2	161195499	161195672	0.994316	0.434436	0	0	Chd6
chr2	162757164	162757469	2.05966	1.52052	0	0	Srsf6
chr2	162843049	162843246	0.852271	0.796465	0	0	Ift52
chr2	162880193	162880502	1.77556	1.59293	0	0	Mybl2
chr2	162927827	162928325	2.98295	1.52052	0	0	Gtsf1l
chr2	162928467	162928931	3.55113	1.52052	0	1	Gtsf1l
chr2	162946519	162947855	11.5057	2.75143	0	0	Gtsf1l
chr2	162947885	162950017	31.1789	5.64766	0	0	Gtsf1l
chr2	162991813	162992137	1.63352	0.217218	0	0	Tox2
chr2	163056714	163060296	71.8749	12.0194	0	1	Tox2
chr2	163078564	163079255	4.47442	1.08609	0	1	Tox2
chr2	163079473	163079934	3.97727	0.579248	0	1	Tox2
chr2	163080017	163080857	6.6051	1.88255	0	1	Tox2
chr2	163244823	163245231	2.34375	1.95496	0	0	3230401D17Rik
chr2	163298229	163298501	1.42045	1.30331	0	0	2310001K24Rik
chr2	163298229	163298501	1.42045	1.30331	0	0	Fitm2
chr2	163427837	163428049	1.34943	0.796465	0	0	Ttpal
chr2	163428338	163428572	1.13636	0.217218	0	0	Ttpal
chr2	163468679	163469042	2.13068	1.08609	0	1	0610039K10Rik
chr2	163614615	163614863	1.13636	1.44812	0	0	Wisp2
chr2	163621471	163621650	0.497158	0.868871	0	0	Wisp2
chr2	163736185	163736891	5.32669	4.19955	0	1	Rims4
chr2	163820699	163821071	2.2017	1.52052	0	0	Ywhab
chr2	163896561	163896911	1.42045	2.17218	0	0	Tomm34
chr2	163899729	163900043	1.77556	1.52052	0	0	Stk4
chr2	164268539	164268796	1.77556	1.2309	0	0	Sdc4
chr2	164286327	164286597	1.27841	0.941277	0	0	Sys1
chr2	164322973	164323192	1.27841	0.868871	0	1	Pigt
chr2	164571385	164571604	0.923294	1.30331	0	0	Dnttip1
chr2	164630595	164630805	1.13636	0.289624	0	0	Zswim3
chr2	164704701	164705439	6.53408	4.19955	0	0	Pcif1
chr2	164736634	164737145	3.05397	1.88255	0	0	Zfp335
chr2	164860034	164860286	0.852271	1.52052	0	0	Ncoa5
chr2	165318459	165318970	3.26704	2.31699	0	0	2810408M09Rik
chr2	165739812	165740000	0.923294	0.579248	0	0	Zmynd8
chr2	165818041	165818237	0.923294	1.2309	0	0	Ncoa3
chr2	166538951	166539312	1.98863	2.02737	1	0	Prex1
chr2	166619067	166619596	4.4034	4.12714	0	1	Trp53rk
chr2	166630948	166631139	0.923294	1.30331	0	0	Arfgef2
chr2	166731577	166731822	1.06534	1.37571	0	1	Cse1l
chr2	166821609	166821880	1.77556	1.2309	0	0	Stau1
chr2	166840609	166840891	1.42045	1.30331	0	0	Ddx27
chr2	166887968	166890053	32.7414	23.6767	0	0	1500012F01Rik
chr2	166887968	166890053	32.7414	23.6767	0	0	Znfx1
chr2	166890069	166891179	11.5057	8.39909	0	0	Snord12
chr2	166965454	166965714	1.42045	0.724059	0	1	Kcnb1
chr2	167174163	167174750	3.19602	3.98233	0	1	B4galt5
chr2	167247028	167247466	2.55681	3.33067	0	0	Slc9a8
chr2	167318169	167318834	7.95453	11.0057	0	1	Spata2
chr2	167457281	167457496	1.42045	1.52052	0	0	Ube2v1
chr2	167457555	167457900	1.77556	2.53421	0	0	Ube2v1
chr2	167486907	167487124	1.06534	1.01368	0	1	Tmem189
chr2	167487206	167487394	0.852271	1.30331	0	0	Tmem189
chr2	167720712	167720866	0.781249	0.36203	0	0	Ptpn1
chr2	167757671	167758057	2.41477	1.66534	0	1	Ptpn1
chr2	167905899	167906114	0.994316	0.217218	0	0	Pard6b
chr2	167906359	167906732	1.06534	2.60661	0	1	Pard6b
chr2	168030836	168031104	1.27841	0.434436	0	0	Adnp
chr2	168032871	168033104	1.5625	1.44812	0	0	Adnp
chr2	168055733	168055881	0.568181	0.868871	0	0	Dpm1
chr2	169956022	169956407	0.710226	1.88255	0	1	Zfp217
chr2	172825527	172825665	0.710226	0.796465	0	0	Rae1
chr2	172847325	172847875	3.33806	3.47549	0	0	Rbm38
chr2	173485323	173485475	0.852271	0.579248	0	1	Rab22a
chr2	173901652	173901925	2.34375	1.81015	0	0	Stx16
chr2	174153153	174153563	3.05397	1.88255	0	0	Gnas
chr2	177249497	177249666	0.781249	0.724059	0	0	Gm14420
chr2	177493917	177494082	0.710226	0.36203	0	0	Gm14322
chr2	179711126	179711953	5.89488	3.90992	0	0	4921531C22Rik
chr2	179711126	179711953	5.89488	3.90992	0	0	Taf4a
chr2	179759303	179759580	1.84659	1.66534	0	0	Lsm14b
chr2	179759595	179759986	3.62215	2.82383	0	0	Lsm14b
chr2	179776847	179777436	3.55113	3.33067	0	0	Psma7
chr2	179776847	179777436	3.55113	3.33067	0	0	Ss18l1
chr2	179805143	179805434	2.2017	1.52052	0	0	Gtpbp5
chr2	179853988	179854388	2.69886	2.09977	0	0	Osbpl2
chr2	179854461	179854611	0.994316	0.868871	0	0	Osbpl2
chr2	179905951	179906636	4.97158	4.63398	0	0	Adrm1
chr2	180190860	180191391	5.46874	3.98233	0	0	Slco4a1
chr2	180317265	180317470	1.34943	1.08609	0	0	1600027N09Rik
chr2	180317528	180317760	1.5625	1.30331	0	0	1600027N09Rik
chr2	180324035	180324442	1.84659	2.17218	0	0	Ogfr
chr2	180436413	180436939	3.26704	2.31699	0	0	Dido1
chr2	180444619	180445332	4.54545	3.54789	0	0	Dido1
chr2	180459981	180460180	1.20738	1.08609	0	0	Slc17a9
chr2	180480035	180480241	0.994316	0.506842	0	0	Slc17a9
chr2	180655451	180655833	2.2017	1.88255	0	0	Ythdf1
chr2	180701654	180702065	2.55681	2.02737	0	0	Arfgap1
chr2	180701654	180702065	2.55681	2.02737	0	0	Arfgap1
chr2	181022132	181022872	6.10794	7.24059	0	0	Gmeb2
chr2	181099833	181100421	3.83522	2.75143	0	0	Arfrp1
chr2	181099833	181100421	3.83522	2.75143	0	0	Zgpat
chr2	181231834	181232112	1.49147	0.941277	0	0	Tpd52l2
chr2	181254858	181255793	11.6477	9.84721	0	0	Dnajc5
chr2	181315746	181315970	1.70454	1.30331	0	0	Uckl1
chr2	181316535	181316758	0.994316	1.37571	0	0	Uckl1
chr2	181333549	181333936	1.98863	0.941277	0	0	Samd10
chr2	181335655	181335932	1.77556	1.37571	0	0	Prpf6
chr2	181572409	181572720	2.13068	1.01368	0	0	Pcmtd2
chr2	181598682	181598915	1.34943	0.651654	0	0	Polr3k
chr3	3097330	3097466	0.639203	0.289624	0	0	Hnf4g
chr3	3147337	3147477	0.710226	0.506842	0	0	Hnf4g
chr3	3170793	3170921	0.852271	0.868871	0	0	Hnf4g
chr3	5576362	5576525	0.781249	0.651654	0	0	Pxmp3
chr3	8923734	8923894	0.568181	0.941277	0	0	Mrps28
chr3	9833450	9833657	1.13636	0.579248	1	0	Pag1
chr3	10439453	10439636	0.923294	0.36203	0	0	Snx16
chr3	10439931	10440234	2.05966	0.651654	0	0	Snx16
chr3	10682979	10683474	2.91193	1.73774	0	0	Snx16
chr3	11015032	11015187	0.568181	0.724059	0	0	Snx16
chr3	12663815	12663942	0.426136	0.796465	0	0	Ralyl
chr3	13336350	13336871	4.68749	1.95496	0	0	Ralyl
chr3	13640692	13640844	0.852271	0.434436	0	0	4930539N22Rik
chr3	14578671	14578841	0.710226	0.434436	0	0	E2f5
chr3	14578866	14579032	0.781249	0.217218	0	0	E2f5
chr3	14993624	14994083	3.40908	2.96864	0	1	A930001A20Rik
chr3	16083307	16083544	1.20738	0.434436	0	1	Ythdf3
chr3	18191353	18191497	0.213068	0.868871	0	0	Cyp7b1
chr3	19211045	19211207	0.355113	0.796465	0	1	Pde7a
chr3	19211217	19211531	1.63352	1.44812	0	1	Pde7a
chr3	20054685	20054907	0.994316	0.724059	0	0	Gyg
chr3	21834853	21835254	2.2017	1.1585	0	1	Tbl1xr1
chr3	21974655	21975201	4.26136	2.53421	0	0	Tbl1xr1
chr3	21975519	21976090	3.97727	3.47549	1	0	Tbl1xr1
chr3	30691993	30692154	0.781249	0.506842	0	0	Sec62
chr3	30993740	30994603	3.97727	5.21323	0	1	Skil
chr3	31081211	31081311	1.06534	0.36203	0	0	Cldn11
chr3	32295788	32295947	1.06534	0.434436	0	0	Zmat3
chr3	32295979	32296181	1.20738	0.796465	0	0	Zmat3
chr3	32296448	32296653	1.13636	1.01368	0	0	Zmat3
chr3	32409472	32409772	1.63352	0.651654	0	0	Zfp639
chr3	32409472	32409772	1.63352	0.651654	0	0	Zfp639
chr3	32557371	32557639	1.98863	0.506842	0	0	Gnb4
chr3	32607656	32608012	1.84659	1.30331	0	0	Actl6a
chr3	33980134	33980320	0.852271	0.868871	0	0	Dnajc19
chr3	35653055	35653210	0.781249	0.651654	0	1	Atp11b
chr3	36451464	36451619	0.710226	0.289624	0	0	Exosc9
chr3	37022592	37024979	12.642	97.5308	0	1	Il2
chr3	37318152	37318307	0.497158	0.941277	0	0	Nudt6
chr3	37553282	37553668	1.27841	3.54789	0	0	Spry1
chr3	37570980	37571381	1.49147	3.25827	0	0	Spry1
chr3	37636996	37637383	1.34943	3.40308	0	0	Gm5148
chr3	40549210	40549406	1.06534	0.941277	0	0	Hspa4l
chr3	40650500	40650697	1.13636	0.724059	0	0	Mfsd8
chr3	40697849	40698008	0.497158	0.796465	0	0	3110057O12Rik
chr3	40887489	40887712	0.994316	0.434436	0	0	Pgrmc2
chr3	41367286	41367467	1.20738	1.52052	0	0	Phf17
chr3	41369294	41369547	1.49147	1.66534	0	0	Phf17
chr3	41546248	41546451	1.06534	0.579248	0	0	Sclt1
chr3	45190502	45190815	2.05966	1.1585	0	0	Pcdh10
chr3	45209649	45209847	0.852271	0.434436	0	0	Pcdh10
chr3	50691038	50691193	0	0.651654	0	0	Ccrn4l
chr3	50974265	50974423	0.994316	0.289624	0	0	Ccrn4l
chr3	51028236	51029537	20.6676	12.0194	0	1	Ccrn4l
chr3	51080195	51081131	5.75283	5.57526	0	0	Elf2
chr3	51081142	51081644	8.02555	6.66135	0	0	Elf2
chr3	51143931	51145079	7.45737	8.03706	0	0	Elf2
chr3	51145119	51145601	2.8409	3.76511	0	0	Elf2
chr3	51163216	51163434	1.27841	0.941277	0	0	Elf2
chr3	51212628	51213068	2.98295	1.59293	0	0	Ndufc1
chr3	51219577	51220049	2.76988	2.96864	0	0	Naa15
chr3	51220077	51220350	1.77556	1.73774	0	0	Naa15
chr3	51363583	51363861	2.2017	2.4618	0	1	5031434O11Rik
chr3	51363901	51364839	6.81817	5.14082	0	1	Setd7
chr3	51440764	51441017	1.42045	0.506842	0	0	Mgst2
chr3	51665305	51665402	0.923294	0.796465	0	1	Mgst2
chr3	51873778	51874048	1.5625	0.651654	0	1	Maml3
chr3	51906683	51908092	10.5824	6.37172	0	1	Maml3
chr3	51908645	51909086	3.40908	3.54789	0	1	Maml3
chr3	52001705	52002298	2.98295	1.52052	0	1	Foxo1
chr3	52072216	52073304	8.30964	8.4715	0	1	Foxo1
chr3	52821002	52821278	1.27841	1.73774	0	0	Cog6
chr3	53267512	53267898	1.98863	1.59293	0	0	2810046L04Rik
chr3	54496770	54497025	1.42045	1.08609	0	0	Fam48a
chr3	54538641	54539571	6.67612	4.12714	0	1	Alg5
chr3	54538641	54539571	6.67612	4.12714	0	1	Exosc8
chr3	55243076	55243283	0.497158	1.08609	0	0	Dclk1
chr3	55456033	55456386	0.142045	2.24458	0	1	Mab21l1
chr3	57455511	57455811	1.63352	0.868871	0	0	Commd2
chr3	58218518	58221453	28.267	33.9584	0	0	Tsc22d2
chr3	58329088	58330077	8.52271	7.02338	0	0	Eif2a
chr3	58329088	58330077	8.52271	7.02338	0	0	Serp1
chr3	58380472	58381283	5.75283	5.79248	0	0	2810407C02Rik
chr3	58494508	58495099	2.27272	4.70639	0	0	Siah2
chr3	58495105	58496377	7.10226	16.3637	0	0	Siah2
chr3	59008482	59009074	2.91193	3.40308	0	0	P2ry13
chr3	60304785	60305974	15.9091	9.99202	1	0	Mbnl1
chr3	61963031	61963177	1.70454	1.08609	0	0	Arhgef26
chr3	61963213	61963296	2.62784	2.09977	0	0	Arhgef26
chr3	63320356	63320497	0.852271	1.01368	0	0	Mme
chr3	63320515	63320621	1.20738	1.37571	0	0	Mme
chr3	63733188	63733405	1.5625	0.506842	0	1	E130311K13Rik
chr3	63780145	63780289	0.781249	0.579248	0	0	Gmps
chr3	64462727	64462934	2.34375	0.796465	0	0	Vmn2r7
chr3	65196285	65196571	1.49147	1.59293	0	1	Ssr3
chr3	65331570	65333667	23.5085	13.1779	0	1	4931440P22Rik
chr3	65331570	65333667	23.5085	13.1779	0	1	Tiparp
chr3	65390350	65390896	3.90624	2.09977	0	1	4931440P22Rik
chr3	65462641	65463142	4.33238	2.3894	0	0	Lekr1
chr3	65463153	65463660	3.05397	1.2309	0	0	Lekr1
chr3	65667244	65667476	1.20738	0.579248	0	1	Ccnl1
chr3	65761360	65762616	17.4716	11.6574	0	1	Ccnl1
chr3	65778451	65778795	1.34943	1.59293	0	0	Ccnl1
chr3	66789452	66789692	0.923294	1.52052	0	0	Rsrc1
chr3	66789729	66790027	1.5625	0.796465	0	0	Rsrc1
chr3	68543447	68543559	0.497158	0.724059	0	0	Il12a
chr3	68930705	68931024	1.70454	1.44812	0	0	Kpna4
chr3	69526171	69526326	0.923294	0.289624	0	0	Nmd3
chr3	74345735	74345877	0.497158	0.724059	0	0	Gm20356
chr3	78771000	78771125	0.710226	0.434436	0	0	Rapgef2
chr3	83505125	83505267	0.142045	0.724059	0	0	Sfrp2
chr3	83842801	83844124	10.4403	7.24059	0	1	D930015E06Rik
chr3	83959307	83959735	2.76988	2.09977	0	1	Mnd1
chr3	84063324	84063721	1.91761	1.73774	0	0	Trim2
chr3	84128966	84129191	0.639203	1.30331	0	0	4930565D16Rik
chr3	84386284	84386612	2.13068	1.66534	0	0	Arfip1
chr3	84470082	84470351	1.49147	1.73774	1	0	Tmem154
chr3	84617938	84618871	7.52839	7.81984	0	0	Fbxw7
chr3	85692160	85692361	1.06534	0.36203	0	0	Glt28d2
chr3	85945808	85946793	6.74715	5.21323	0	0	Rps3a
chr3	86027896	86028372	3.12499	2.53421	0	0	Lrba
chr3	86028448	86028727	1.49147	1.59293	0	1	Lrba
chr3	86616689	86616847	0.639203	0.434436	0	1	Dclk2
chr3	86724261	86724601	1.91761	1.30331	0	1	Dclk2
chr3	87329290	87329968	4.68749	4.41676	1	0	Etv3
chr3	87421107	87421366	1.77556	0.651654	0	0	Arhgef11
chr3	87421390	87421654	1.63352	1.08609	0	0	Arhgef11
chr3	87568954	87569326	2.91193	2.09977	0	0	Pear1
chr3	87572760	87573157	2.69886	1.44812	0	0	Pear1
chr3	87650817	87651255	2.41477	1.59293	0	0	Sh2d2a
chr3	87709828	87710294	2.91193	2.02737	0	0	Hdgf
chr3	87710549	87710842	1.91761	1.08609	0	0	Hdgf
chr3	87734009	87734259	1.13636	1.59293	0	0	Isg20l2
chr3	87734009	87734259	1.13636	1.59293	0	0	Rrnad1
chr3	87846923	87847126	0.639203	1.2309	0	0	Gpatch4
chr3	87946221	87946889	6.17897	6.58894	0	1	Mef2d
chr3	88049809	88050011	1.13636	0.579248	0	0	Rhbg
chr3	88128950	88129140	0.781249	0.289624	0	0	0610031J06Rik
chr3	88139737	88140538	6.46306	4.99601	0	0	Smg5
chr3	88213854	88214158	2.2017	1.08609	0	0	Pmf1
chr3	88307046	88307309	1.63352	0.579248	1	0	Lmna
chr3	88335448	88335608	1.06534	0.434436	0	0	Mex3a
chr3	88356587	88357159	3.12499	2.24458	0	0	Lamtor2
chr3	88357371	88357721	2.55681	1.66534	0	0	Ubqln4
chr3	88383412	88383637	1.34943	0.579248	0	0	Ssr2
chr3	88424876	88425643	5.0426	4.05473	0	1	Arhgef2
chr3	88424876	88425643	5.0426	4.05473	0	1	Arhgef2
chr3	88489612	88490017	3.55113	1.95496	0	0	2810403A07Rik
chr3	88639078	88639226	0.497158	0.796465	0	0	Gon4l
chr3	88717581	88717885	1.77556	1.44812	0	0	Msto1
chr3	88753715	88754510	7.31533	6.0821	0	0	Dap3
chr3	88754528	88755255	7.03124	4.05473	0	0	Dap3
chr3	88894717	88894918	1.13636	0.868871	0	0	Rusc1
chr3	88968537	88969186	7.31533	8.5439	0	0	Clk2
chr3	88981191	88981505	1.63352	1.1585	0	0	Scamp3
chr3	88986965	88987539	2.98295	2.75143	0	0	Fam189b
chr3	89006721	89006916	0.781249	1.01368	0	0	Gba
chr3	89006721	89006916	0.781249	1.01368	0	0	Gba
chr3	89050122	89050745	5.89488	7.16819	0	1	Krtcap2
chr3	89074249	89074660	2.55681	2.31699	0	0	Slc50a1
chr3	89154163	89154395	0.710226	1.66534	0	0	Adam15
chr3	89234110	89234469	2.34375	1.95496	0	0	Pygo2
chr3	89576888	89577690	6.81817	6.51654	0	0	Ube2q1
chr3	89716660	89717290	3.69317	2.89624	0	0	Il6ra
chr3	89802486	89802731	1.5625	1.59293	0	1	Gm19710
chr3	89802486	89802731	1.5625	1.59293	0	1	Hax1
chr3	89883355	89884363	5.53976	5.43045	0	1	Tpm3
chr3	90017255	90017663	3.19602	2.31699	0	0	Gm9846
chr3	90017255	90017663	3.19602	2.31699	0	0	Rps27
chr3	90035379	90035841	2.98295	3.04105	0	0	Jtb
chr3	90051822	90052037	1.13636	0.941277	0	0	Slc39a1
chr3	90058053	90058722	3.48011	2.53421	0	0	Crtc2
chr3	90068878	90069165	1.49147	1.81015	0	0	Dennd4b
chr3	90069453	90069935	3.33806	3.04105	0	0	Dennd4b
chr3	90096509	90096801	1.84659	1.37571	0	0	Dennd4b
chr3	90097217	90097542	1.5625	1.95496	0	0	Dennd4b
chr3	90236773	90237929	8.02555	6.15451	0	0	Ints3
chr3	90279760	90279949	1.27841	0.941277	0	0	Ilf2
chr3	90294851	90295063	0.994316	1.1585	0	0	Snapin
chr3	90312786	90313167	2.34375	2.31699	0	0	2500003M10Rik
chr3	90313295	90313546	1.27841	1.44812	0	0	2500003M10Rik
chr3	90390739	90391217	2.8409	1.66534	1	0	S100a2
chr3	90408142	90408442	2.05966	0.796465	0	0	S100a4
chr3	94113809	94114211	2.13068	1.1585	0	0	Them4
chr3	94247079	94247393	1.98863	0.651654	0	0	Mrpl9
chr3	94386104	94386373	2.05966	1.01368	0	0	Snx27
chr3	94641581	94641853	1.49147	0.796465	0	0	Pogz
chr3	94641886	94642332	3.33806	1.81015	0	0	Pogz
chr3	94690696	94690971	1.63352	1.66534	0	0	Psmb4
chr3	94846189	94846408	1.5625	0.506842	0	0	Psmd4
chr3	94919254	94919426	0.923294	0.579248	0	0	Vps72
chr3	95031943	95033004	8.73578	6.66135	0	0	Cdc42se1
chr3	95031943	95033004	8.73578	6.66135	0	0	Cdc42se1
chr3	95031943	95033004	8.73578	6.66135	0	0	Mllt11
chr3	95118814	95119693	6.10794	5.64766	0	0	Lass2
chr3	95160861	95161280	2.27272	1.08609	0	0	Setdb1
chr3	95238221	95238598	2.13068	2.67902	0	0	Arnt
chr3	95462262	95464644	49.6448	23.9664	1	0	Mcl1
chr3	95543344	95543535	1.13636	0.506842	0	0	Ecm1
chr3	95558841	95559030	1.06534	1.08609	0	1	Tars2
chr3	95659519	95659923	3.7642	3.33067	0	0	Prpf3
chr3	95675313	95675644	2.05966	2.24458	0	0	C920021L13Rik
chr3	95697760	95698043	1.49147	0.941277	0	0	Aph1a
chr3	95697760	95698043	1.49147	0.941277	0	0	Aph1a
chr3	95733082	95733472	5.18465	2.31699	0	0	Anp32e
chr3	95733805	95734278	2.98295	2.89624	0	0	Anp32e
chr3	95754954	95755344	2.2017	1.30331	0	0	Anp32e
chr3	95799620	95800295	4.54545	4.05473	0	0	Plekho1
chr3	95861669	95862021	1.5625	1.2309	0	1	Vps45
chr3	95908340	95908943	3.55113	3.25827	0	0	Otud7b
chr3	95975992	95976432	2.76988	1.88255	0	0	Sf3b4
chr3	95985004	95985196	1.06534	0.579248	0	0	Sv2a
chr3	96023696	96024884	18.3949	17.2326	0	0	Hist2h2ab
chr3	96023696	96024884	18.3949	17.2326	0	0	Hist2h2ac
chr3	96082035	96082176	0.639203	0.796465	0	0	Hist2h2bb
chr3	96205872	96206086	1.34943	0.796465	0	0	Terc
chr3	96218436	96218757	1.84659	1.37571	0	0	Terc
chr3	96226628	96226748	0.355113	0.651654	0	0	Terc
chr3	96232110	96232314	1.06534	0.36203	0	0	Terc
chr3	96303383	96303635	1.42045	0.217218	0	0	Hfe2
chr3	96304264	96304421	0.568181	1.01368	0	0	Hfe2
chr3	96384207	96384401	1.20738	0.506842	0	1	Gm15441
chr3	96397810	96398256	2.27272	1.1585	0	0	Polr3gl
chr3	96439242	96439706	3.19602	1.30331	0	0	Pex11b
chr3	96439242	96439706	3.19602	1.30331	0	0	Pex11b
chr3	96531300	96531837	3.62215	4.12714	0	1	Polr3c
chr3	96531300	96531837	3.62215	4.12714	0	1	Rnf115
chr3	96531842	96532078	1.42045	1.37571	0	1	Rnf115
chr3	96618181	96618466	0.213068	2.75143	0	0	Cd160
chr3	96779229	96780672	1.06534	37.5787	0	0	Gja8
chr3	96962930	96963173	1.5625	0.724059	0	0	Acp6
chr3	97031115	97031334	1.13636	1.01368	0	0	Bcl9
chr3	97414018	97414263	1.34943	1.52052	0	0	Chd1l
chr3	97462196	97462369	1.06534	0.217218	0	0	Prkab2
chr3	97705006	97705194	1.06534	0.796465	0	0	Sec22b
chr3	97817160	97817745	4.97158	2.89624	0	1	Notch2
chr3	98142951	98143201	1.34943	1.37571	0	0	Phgdh
chr3	98944848	98945085	0.497158	1.37571	0	0	Wars2
chr3	99966199	99966600	1.77556	2.09977	0	0	Gdap2
chr3	99966199	99966600	1.77556	2.09977	0	0	Wdr3
chr3	100289195	100289469	56.605	58.9384	0	1	Fam46c
chr3	100488986	100490148	8.59373	7.89225	0	0	Man1a2
chr3	101099516	101099715	0.852271	0.434436	0	0	Cd2
chr3	101407930	101408294	2.34375	2.24458	0	0	Atp1a1
chr3	101408370	101408713	1.77556	2.53421	0	0	Atp1a1
chr3	101728071	101728476	1.70454	2.4618	0	1	Slc22a15
chr3	102799502	102799892	1.49147	2.17218	0	0	Sike1
chr3	103083169	103084098	6.81817	6.0821	0	1	Trim33
chr3	103190631	103190780	0.639203	1.01368	0	0	Trim33
chr3	103595042	103595523	4.61647	4.19955	0	0	Hipk1
chr3	103613166	103613613	3.7642	2.89624	0	0	Ap4b1
chr3	103613166	103613613	3.7642	2.89624	0	0	Dclre1b
chr3	103663737	103665442	18.4659	13.4675	0	1	Ptpn22
chr3	103671405	103672357	6.81817	14.1192	0	1	Ptpn22
chr3	103717917	103719397	17.8977	10.4989	0	0	Rsbn1
chr3	103771774	103772849	7.52839	3.76511	0	0	A130049A11Rik
chr3	103771774	103772849	7.52839	3.76511	0	0	Phtf1
chr3	103771774	103772849	7.52839	3.76511	0	0	Phtf1
chr3	104246008	104246223	1.34943	0.579248	0	0	Lrig2
chr3	104315298	104315617	1.91761	1.81015	0	0	Lrig2
chr3	104315635	104315901	1.42045	0.724059	0	0	Lrig2
chr3	104442210	104443319	7.38635	6.51654	0	0	Slc16a1
chr3	104620479	104620754	0.994316	1.88255	0	1	Mov10
chr3	104620903	104621072	0.781249	1.08609	0	1	Mov10
chr3	104667167	104667683	3.05397	2.67902	0	0	Capza1
chr3	104667167	104667683	3.05397	2.67902	0	0	St7l
chr3	104667771	104668313	4.54545	1.66534	0	0	Capza1
chr3	104667771	104668313	4.54545	1.66534	0	0	St7l
chr3	105490098	105490800	4.04829	3.18586	0	1	Ddx20
chr3	105603540	105604324	6.03692	3.98233	0	0	Rap1a
chr3	105721204	105721833	4.68749	0.651654	0	0	I830077J02Rik
chr3	106350088	106350959	4.82954	4.9236	0	0	Cept1
chr3	106350088	106350959	4.82954	4.9236	0	0	Dram2
chr3	106487712	106487853	0.355113	0.868871	0	0	4933421E11Rik
chr3	106588298	106588997	3.33806	4.99601	0	1	Cd53
chr3	106590452	106591817	12.429	10.2816	0	1	Cd53
chr3	106838941	106841196	20.8806	17.1602	0	1	Kcna3
chr3	107081788	107082151	1.63352	0.941277	0	0	Hbxip
chr3	107434404	107434742	2.13068	1.52052	0	0	Fam40a
chr3	107562917	107563296	1.98863	1.59293	0	1	Csf1
chr3	107847768	107848029	0.639203	1.59293	0	0	Gstm4
chr3	107847768	107848029	0.639203	1.59293	0	0	Gstm4
chr3	107948704	107949246	3.69317	3.76511	0	1	Gnai3
chr3	108247079	108247258	0.852271	1.2309	0	0	Sars
chr3	108247533	108248075	4.33238	1.95496	0	0	Sars
chr3	108357048	108357738	5.0426	2.53421	0	0	Scarna2
chr3	108365076	108365554	2.76988	2.3894	0	0	Tmem167b
chr3	108374516	108374881	3.05397	1.88255	0	0	Taf13
chr3	108394103	108394669	4.54545	3.90992	0	0	Wdr47
chr3	108456740	108457110	1.91761	2.67902	0	0	Clcc1
chr3	108456740	108457110	1.91761	2.67902	0	0	Clcc1
chr3	108456740	108457110	1.91761	2.67902	0	0	Clcc1
chr3	108713952	108714950	5.75283	4.63398	0	0	Prpf38b
chr3	108830281	108830776	3.62215	3.11346	0	0	Fam102b
chr3	108968844	108969119	1.63352	0.579248	0	1	Slc25a24
chr3	109143542	109144180	4.97158	3.11346	0	1	Vav3
chr3	110052912	110054114	11.0085	8.4715	0	0	Prmt6
chr3	113332689	113333122	3.05397	3.04105	0	0	Rnpc3
chr3	115590894	115591222	1.91761	0.868871	0	0	A930005H10Rik
chr3	115590894	115591222	1.91761	0.868871	0	0	A930005H10Rik
chr3	115590894	115591222	1.91761	0.868871	0	0	A930005H10Rik
chr3	115590894	115591222	1.91761	0.868871	0	0	Dph5
chr3	115709896	115710371	2.05966	2.09977	0	0	Extl2
chr3	115709896	115710371	2.05966	2.09977	0	0	Slc30a7
chr3	115710928	115711135	1.06534	0.506842	0	0	Extl2
chr3	116126441	116126692	1.63352	1.88255	0	1	Cdc14a
chr3	116126698	116126944	0.852271	1.88255	0	1	Cdc14a
chr3	116127956	116128181	1.13636	0.941277	0	0	Cdc14a
chr3	116210834	116211220	1.98863	1.2309	0	0	Rtcd1
chr3	116297787	116298025	1.27841	0.434436	0	0	Sass6
chr3	116365114	116365360	1.84659	1.08609	0	1	Hiat1
chr3	116365409	116365657	1.42045	1.44812	0	1	Hiat1
chr3	116415097	116415341	1.20738	1.59293	0	0	Slc35a3
chr3	119485482	119485738	1.13636	1.08609	0	0	Ptbp2
chr3	119485756	119486374	3.40908	1.66534	0	0	Ptbp2
chr3	121129367	121129692	1.5625	1.52052	0	0	Cnn3
chr3	121485904	121486083	0.213068	0.868871	0	0	Abcd3
chr3	121517533	121518537	6.32101	8.18187	0	0	Abcd3
chr3	121948115	121949005	7.17328	6.00969	0	0	Gclm
chr3	121977143	121977564	2.98295	1.95496	0	0	Dnttip2
chr3	121995769	121996253	2.98295	2.53421	0	0	Mir760
chr3	122687076	122687464	1.5625	2.4618	0	0	Usp53
chr3	122687465	122687810	2.55681	1.81015	0	0	Usp53
chr3	122970244	122970615	1.84659	1.59293	0	0	Sec24d
chr3	122970803	122971110	1.91761	1.01368	0	0	Sec24d
chr3	123088623	123089052	1.49147	2.02737	0	0	Mettl14
chr3	123209875	123210343	10.3693	3.40308	0	0	Snora24
chr3	123776212	123776380	0.639203	0	0	0	Tram1l1
chr3	124088428	124088641	1.20738	0.506842	0	0	1700006A11Rik
chr3	126299026	126301614	51.2783	37.9407	0	1	Camk2d
chr3	126362728	126363905	12.7841	10.3541	0	1	Camk2d
chr3	126363948	126364604	5.18465	5.86488	0	1	Camk2d
chr3	126393475	126393878	2.76988	1.52052	0	1	Camk2d
chr3	126454669	126454917	1.49147	1.73774	0	1	Camk2d
chr3	126474504	126474854	1.84659	1.01368	0	1	Ank2
chr3	126523514	126523858	1.98863	0.579248	0	1	Ank2
chr3	126534192	126535106	8.38067	7.45781	0	1	Ank2
chr3	126550937	126551261	1.84659	2.4618	0	0	Ank2
chr3	126619710	126619948	1.5625	0.651654	0	0	Ank2
chr3	127539943	127540752	4.33238	3.90992	0	0	Ap1ar
chr3	127594945	127595141	0	1.37571	1	0	5730508B09Rik
chr3	127598597	127599019	2.76988	4.12714	1	0	5730508B09Rik
chr3	127599047	127599283	1.06534	0.868871	1	0	5730508B09Rik
chr3	129011394	129011938	3.62215	1.37571	0	1	Enpep
chr3	129095027	129095394	2.8409	0.506842	0	0	Gm5712
chr3	129095419	129096980	13.7074	5.35804	0	0	Gm5712
chr3	129236655	129237155	3.97727	2.82383	0	1	Elovl6
chr3	129238944	129239277	2.13068	1.30331	0	1	Elovl6
chr3	129533726	129534480	4.97158	4.48917	0	0	Gar1
chr3	129581365	129581615	1.49147	1.01368	0	0	Pla2g12a
chr3	129763420	129763973	3.62215	3.11346	0	1	Sec24b
chr3	129771298	129771511	0.994316	0.651654	0	0	Sec24b
chr3	130412035	130412438	2.69886	1.37571	0	0	Ostc
chr3	130432415	130433528	7.31533	4.77879	0	1	Rpl34
chr3	130432415	130433528	7.31533	4.77879	0	1	Rpl34-ps1
chr3	130512482	130513731	12.2159	3.25827	0	1	Rpl34-ps1
chr3	130813121	130815597	39.2755	19.1152	1	0	Lef1
chr3	131227713	131227997	1.84659	0.724059	0	0	Papss1
chr3	131714086	131714232	0.710226	0.144812	0	0	Dkk2
chr3	132346827	132347339	2.91193	2.17218	0	0	Aimp1
chr3	132346827	132347339	2.91193	2.17218	0	0	Tbck
chr3	132453541	132454362	8.02555	1.59293	0	0	Tbck
chr3	132521365	132523572	36.7187	6.15451	0	0	Npnt
chr3	132529645	132530861	16.1221	1.88255	0	0	Npnt
chr3	132533963	132535191	10.5824	2.82383	0	1	Npnt
chr3	132539978	132540570	4.26136	0.941277	0	0	Npnt
chr3	132754010	132755630	40.5539	11.8746	0	1	Gstcd
chr3	132754010	132755630	40.5539	11.8746	0	1	Ints12
chr3	132793552	132793726	0.923294	0.434436	0	0	Ints12
chr3	132972928	132973686	5.18465	4.63398	0	0	Ppa2
chr3	133206958	133207364	2.98295	3.33067	0	1	Tet2
chr3	133289322	133289611	1.70454	0.434436	0	1	Tet2
chr3	134991690	134991826	0.639203	0	0	1	Nhedc1
chr3	135086085	135086698	5.75283	4.12714	0	1	Cisd2
chr3	135101233	135102514	13.7784	12.2366	0	0	4930539J05Rik
chr3	135101233	135102514	13.7784	12.2366	0	0	Ube2d3
chr3	135257139	135257641	2.27272	3.25827	0	1	Nfkb1
chr3	135351925	135353150	4.26136	10.4265	0	1	Nfkb1
chr3	135353244	135354570	9.87214	24.256	0	1	Nfkb1
chr3	136332424	136334016	11.5767	8.90593	0	1	Ppp3ca
chr3	137526803	137527865	14.7727	11.5125	0	0	H2afz
chr3	137581407	137581696	1.91761	1.44812	0	1	Lamtor3
chr3	138105429	138105701	1.5625	1.08609	0	0	Adh5
chr3	138105870	138106279	1.84659	1.95496	0	0	Adh5
chr3	138151702	138152488	6.32101	6.73375	0	0	Metap1
chr3	138152496	138152775	1.5625	1.01368	0	0	Metap1
chr3	138190143	138190577	3.33806	2.4618	0	0	Mir1956
chr3	138190578	138191174	3.26704	2.09977	0	0	Mir1956
chr3	138307255	138307410	0.142045	1.01368	0	0	4930425O10Rik
chr3	138404918	138405875	4.61647	8.39909	0	1	Tspan5
chr3	138737421	138738221	7.38635	7.60262	0	1	Rap1gds1
chr3	138738287	138738966	5.61078	4.70639	0	0	Rap1gds1
chr3	138868361	138868551	0.923294	1.37571	0	0	B930007M17Rik
chr3	138868636	138869108	2.62784	2.02737	0	0	B930007M17Rik
chr3	142058427	142058730	1.70454	2.3894	0	0	Pdlim5
chr3	142106440	142106625	0.852271	0.289624	0	0	Pdlim5
chr3	142428021	142428387	2.91193	2.02737	0	0	Gtf2b
chr3	142544025	142544308	1.49147	0.868871	0	1	Pkn2
chr3	142544503	142545241	5.18465	4.34436	0	1	Pkn2
chr3	143868260	143868590	1.91761	1.95496	0	0	Lmo4
chr3	144232923	144233220	1.77556	1.37571	0	0	Hs2st1
chr3	144382327	144382829	3.40908	3.47549	0	1	Sh3glb1
chr3	144382830	144383622	8.02555	6.58894	0	1	Sh3glb1
chr3	144781818	144782037	1.06534	0.868871	0	0	Odf2l
chr3	145239025	145239288	1.42045	1.08609	0	1	Znhit6
chr3	145587227	145587906	4.04829	3.18586	0	1	Bcl10
chr3	145600826	145601183	1.84659	1.01368	0	0	2410004B18Rik
chr3	145812752	145813417	4.54545	4.12714	0	0	Mcoln2
chr3	145812752	145813417	4.54545	4.12714	0	0	Mcoln2
chr3	146067576	146067808	1.5625	1.08609	0	0	Ssx2ip
chr3	146113274	146113578	1.34943	1.66534	0	0	Ctbs
chr3	146162306	146162866	6.53408	5.21323	0	0	Gng5
chr3	146162306	146162866	6.53408	5.21323	0	0	Spata1
chr3	146162870	146163298	3.05397	2.24458	0	0	Gng5
chr3	146184268	146184702	2.05966	1.66534	0	0	Rpf1
chr3	146347503	146348871	13.5653	6.0821	0	0	4930503B20Rik
chr3	146349338	146349805	3.90624	1.95496	0	0	4930503B20Rik
chr3	146444114	146444380	1.42045	0.941277	0	0	Prkacb
chr3	146475637	146476397	5.46874	3.33067	0	0	Prkacb
chr3	151872899	151873300	3.48011	2.24458	0	0	Dnajb4
chr3	151873452	151874173	4.4034	2.75143	0	0	Fubp1
chr3	152058869	152059434	4.33238	2.60661	0	0	Zzz3
chr3	152364637	152364723	1.20738	1.08609	0	0	Pigk
chr3	153575603	153576155	8.87782	4.8512	0	0	Rabggtb
chr3	154259969	154260172	0.923294	0.868871	0	0	Tyw3
chr3	154756175	154756361	0.852271	0.868871	0	0	Fpgt
chr3	157197097	157197277	0.994316	0.651654	0	0	Zranb2
chr3	157197549	157197768	1.13636	0.796465	0	0	Zranb2
chr3	157694658	157694870	0.923294	1.01368	0	0	Srsf11
chr4	3501958	3502101	0.639203	0.796465	0	0	Tgs1
chr4	3586819	3587128	1.42045	0.289624	0	0	2210414B05Rik
chr4	3687874	3688064	0.852271	0.0724059	0	0	6330407A03Rik
chr4	3762443	3763023	8.52271	5.21323	0	0	Rps20
chr4	3865864	3866277	2.91193	1.2309	0	1	Chchd7
chr4	3865864	3866277	2.91193	1.2309	0	1	Chchd7
chr4	4391068	4391266	0.355113	1.01368	0	0	Penk
chr4	4719717	4719872	0.28409	0.796465	0	0	Impad1
chr4	4720357	4720514	0.639203	0.796465	0	0	Impad1
chr4	6118099	6118462	2.05966	1.1585	0	0	Ubxn2b
chr4	6292729	6293221	2.91193	1.95496	0	0	Sdcbp
chr4	6381247	6381461	0.994316	0.941277	0	1	Nsmaf
chr4	6916335	6917015	7.17328	4.77879	0	1	Tox
chr4	6917232	6917663	5.32669	2.4618	0	1	Tox
chr4	6917747	6918074	3.05397	2.24458	0	1	Tox
chr4	7888981	7889379	1.13636	2.53421	0	0	Car8
chr4	7914354	7914725	2.69886	1.37571	0	1	Car8
chr4	8012168	8012413	1.27841	0.941277	0	0	Car8
chr4	8127403	8128394	7.03124	3.11346	0	1	Car8
chr4	8462731	8463019	1.91761	1.2309	0	0	Rab2a
chr4	8463073	8463458	1.49147	2.02737	0	0	Rab2a
chr4	8574138	8574992	6.6051	5.43045	0	0	Chd7
chr4	8575354	8575734	2.62784	1.95496	0	0	Chd7
chr4	8617057	8617523	3.97727	3.25827	0	0	Chd7
chr4	8955017	8955188	0.852271	0.289624	0	0	Clvs1
chr4	8995420	8995648	0.994316	1.59293	0	0	Clvs1
chr4	9007428	9007673	1.20738	1.66534	0	0	Clvs1
chr4	9034380	9035016	8.09658	3.90992	0	0	Clvs1
chr4	9041279	9043090	17.3295	6.22691	0	1	Clvs1
chr4	9382842	9382911	0.781249	0.868871	0	1	Clvs1
chr4	10934595	10934772	0.994316	0.434436	0	1	Plekhf2
chr4	11083574	11083749	0.781249	0.144812	0	0	Trp53inp1
chr4	11181170	11181333	0.426136	1.08609	0	0	Ints8
chr4	11249247	11249443	1.06534	0.724059	0	0	Dpy19l4
chr4	11631376	11633587	38.7073	13.5399	1	0	Gem
chr4	11892724	11892954	1.20738	1.44812	0	1	Pdp1
chr4	11892997	11893693	6.74715	4.77879	0	0	Pdp1
chr4	12063316	12063470	0.710226	0.868871	0	0	Rbm12b
chr4	15193119	15193322	0.639203	1.08609	0	1	Tmem64
chr4	15884972	15885536	3.05397	1.88255	0	0	Nbn
chr4	15940891	15941270	1.70454	1.1585	0	0	Osgin2
chr4	19502266	19502549	1.27841	1.1585	0	0	Fam82b
chr4	19636161	19636381	0.923294	1.37571	0	0	Wwp1
chr4	21639454	21639621	0.852271	0.217218	0	0	Ccnc
chr4	21654629	21655025	2.69886	2.09977	0	0	Ccnc
chr4	21775469	21775618	0.426136	0.651654	0	0	4930528A17Rik
chr4	21806900	21807071	1.06534	0.36203	0	0	Coq3
chr4	22284687	22285166	4.04829	2.89624	0	0	Fbxl4
chr4	23512284	23512440	0.0710226	0.651654	0	0	Mms22l
chr4	24423684	24423845	0.994316	0.144812	0	0	Mms22l
chr4	25208736	25209075	1.91761	1.66534	0	0	1810074P20Rik
chr4	28341491	28341676	1.06534	0.796465	0	0	Epha7
chr4	32050629	32051121	2.69886	2.31699	1	0	Map3k7
chr4	32887087	32887398	1.70454	1.81015	0	1	Lyrm2
chr4	33118015	33118590	4.26136	4.12714	0	0	4933421O10Rik
chr4	33118015	33118590	4.26136	4.12714	0	0	Ube2j1
chr4	33334314	33334586	1.5625	0.579248	0	1	Pnrc1
chr4	33334685	33335179	2.55681	2.24458	0	1	Pnrc1
chr4	33335240	33335756	2.62784	2.75143	0	1	Pnrc1
chr4	34561975	34562429	2.55681	2.02737	0	0	Orc3
chr4	34561975	34562429	2.55681	2.02737	0	0	Rars2
chr4	34634389	34634780	3.26704	2.53421	0	0	Slc35a1
chr4	34725430	34725694	1.49147	0.941277	0	0	1810030N24Rik
chr4	34829764	34830467	4.82954	2.09977	0	0	Zfp292
chr4	34833839	34834096	1.5625	0.941277	0	0	Zfp292
chr4	35172920	35173120	0.781249	0.941277	0	0	3110043O21Rik
chr4	35173338	35173574	0.781249	1.37571	0	0	3110043O21Rik
chr4	40216604	40216858	1.84659	1.2309	0	0	2010003O02Rik
chr4	40669464	40670068	4.82954	3.18586	0	0	Dnaja1
chr4	40669464	40670068	4.82954	3.18586	0	0	Dnaja1
chr4	40669464	40670068	4.82954	3.18586	0	0	Dnaja1
chr4	40669464	40670068	4.82954	3.18586	0	0	Mir207
chr4	40704689	40704920	1.42045	0.651654	1	0	Smu1
chr4	40800632	40801080	2.8409	2.02737	0	1	B4galt1
chr4	40917796	40918257	2.55681	2.96864	0	0	Nfx1
chr4	41082463	41082726	1.42045	0.941277	0	0	Ube2r2
chr4	41222032	41222244	1.34943	0.941277	0	1	Ubap2
chr4	41687677	41688271	3.62215	2.96864	0	0	Sigmar1
chr4	42885975	42886188	0.852271	1.44812	0	0	BC049635
chr4	42962783	42963151	1.70454	2.02737	0	0	Dnajb5
chr4	43012520	43012696	0.923294	1.01368	0	0	Vcp
chr4	43038508	43038832	1.84659	1.08609	0	0	Pigo
chr4	43053008	43053257	1.42045	0.579248	0	0	B230312A22Rik
chr4	43279959	43280088	0.426136	0.724059	0	0	Atp8b5
chr4	43505696	43505970	1.63352	1.66534	0	0	Rmrp
chr4	44085277	44085766	5.75283	3.98233	0	0	Gne
chr4	44180296	44180948	4.19033	3.33067	0	0	Rnf38
chr4	44181168	44181334	0.852271	1.2309	0	0	Rnf38
chr4	44246672	44247337	4.75851	2.82383	0	0	Mir5106
chr4	44769489	44769947	2.98295	1.88255	0	0	Zcchc7
chr4	45024924	45025338	2.41477	1.73774	0	0	Zbtb5
chr4	45097376	45097605	1.34943	0.868871	0	0	Fbxo10
chr4	45120806	45121048	1.13636	1.2309	0	0	Tomm5
chr4	45333053	45333619	3.05397	2.4618	0	0	Exosc3
chr4	45354772	45355214	3.62215	3.04105	0	1	Dcaf10
chr4	45421270	45421754	2.05966	2.67902	0	0	Mcart1
chr4	45985179	45985405	1.06534	0.941277	0	0	Tdrd7
chr4	46111864	46112140	1.84659	2.67902	0	0	Tstd2
chr4	46151231	46151420	0.781249	1.08609	0	0	Ncbp1
chr4	46151231	46151420	0.781249	1.08609	0	0	Tstd2
chr4	46151489	46151791	2.27272	1.2309	0	0	Ncbp1
chr4	46208735	46209323	3.26704	3.54789	0	0	Xpa
chr4	46402153	46402608	3.05397	2.67902	0	0	5830415F09Rik
chr4	46463470	46465815	24.0767	18.6083	0	1	Anp32b
chr4	46502112	46502348	1.49147	1.01368	0	1	Nans
chr4	46520064	46520359	1.5625	1.30331	0	0	Nans
chr4	46548598	46549009	2.05966	2.4618	0	0	Trim14
chr4	46576865	46577092	1.20738	1.30331	0	0	Coro2a
chr4	46589664	46590795	56.676	39.0992	0	0	Coro2a
chr4	47487466	47487682	0.923294	0.651654	0	1	Sec61b
chr4	48055591	48056113	3.55113	4.34436	0	1	Nr4a3
chr4	48057048	48060450	10.4403	49.5981	0	0	Nr4a3
chr4	48137729	48137898	0.781249	0.506842	0	0	Stx17
chr4	48486261	48486410	0.852271	0.724059	0	0	Tex10
chr4	49644724	49644927	0.781249	0.796465	0	0	Rnf20
chr4	50472730	50472934	1.27841	1.52052	0	0	Grin3a
chr4	51825346	51825519	1.49147	1.37571	0	0	C630028M04Rik
chr4	52452052	52452267	0.923294	0.868871	0	0	Smc2
chr4	53726964	53727265	1.63352	1.01368	0	0	Fktn
chr4	55018482	55018667	0.852271	0.434436	0	0	Zfp462
chr4	55362375	55362722	1.84659	1.73774	0	0	Rad23b
chr4	55362829	55363189	1.98863	1.95496	0	0	Rad23b
chr4	55363339	55363635	1.63352	1.30331	0	0	Rad23b
chr4	57653445	57653624	0.994316	0.144812	0	0	Palm2
chr4	57809960	57810936	7.10226	0.579248	0	0	Akap2
chr4	57811135	57812194	10.1562	0.579248	0	0	Akap2
chr4	57928176	57928767	4.11931	1.08609	0	0	D630039A03Rik
chr4	57966291	57971270	89.0623	16.0017	0	0	Txn1
chr4	58045401	58046646	21.3068	2.82383	0	0	Txndc8
chr4	58061548	58064296	29.9715	3.47549	0	0	Txndc8
chr4	58924925	58925702	4.19033	3.6927	0	0	AI314180
chr4	59015912	59016118	0.639203	1.52052	0	1	Dnajc25
chr4	59047875	59048197	1.5625	1.73774	0	0	Gng10
chr4	59201879	59202304	2.41477	2.53421	0	0	Ugcg
chr4	59561526	59562297	5.53976	3.76511	0	0	Rod1
chr4	59638737	59638881	0.781249	0.651654	0	0	E130308A19Rik
chr4	59638886	59639075	1.27841	0.506842	0	0	E130308A19Rik
chr4	59639242	59639645	2.05966	1.52052	0	1	E130308A19Rik
chr4	59796536	59796777	1.42045	0.941277	0	1	1110054O05Rik
chr4	62021230	62021595	1.91761	1.1585	0	0	Fkbp15
chr4	62342615	62342910	1.84659	1.01368	1	0	Rgs3
chr4	63070221	63070630	1.98863	1.44812	1	0	Akna
chr4	63206018	63206228	1.34943	0.868871	0	0	Atp6v1g1
chr4	63219514	63219995	2.91193	3.83752	0	0	6330416G13Rik
chr4	63519985	63521223	6.10794	9.7748	1	0	Tnfsf8
chr4	63521263	63521701	2.2017	4.56157	1	0	Tnfsf8
chr4	63521742	63522264	5.0426	12.8883	1	0	Tnfsf8
chr4	70071179	70071436	1.49147	0.434436	0	1	Cdk5rap2
chr4	70071487	70071709	0.781249	1.2309	0	0	Cdk5rap2
chr4	71689093	71689194	0.639203	0.506842	0	0	Tle1
chr4	73897519	73897776	1.34943	1.01368	0	0	Kdm4c
chr4	82505135	82505736	4.90056	5.14082	0	1	Zdhhc21
chr4	82969599	82970234	2.98295	5.35804	0	1	Ttc39b
chr4	83063433	83063916	1.42045	2.17218	0	0	Snapc3
chr4	83132001	83132526	3.90624	2.53421	0	0	Psip1
chr4	83171111	83171398	1.63352	1.44812	0	0	4930473A06Rik
chr4	86124390	86124528	0.923294	0.941277	0	0	Fam154a
chr4	86221496	86221778	1.84659	1.08609	0	0	Rraga
chr4	86258007	86258179	0.710226	0.579248	0	0	Haus6
chr4	86394525	86395119	3.26704	1.73774	0	1	Dennd4c
chr4	86502726	86503394	5.68181	2.82383	0	0	Rps6
chr4	87014026	87017025	52.0596	14.4088	0	0	Slc24a2
chr4	87038279	87038859	3.83522	0.289624	0	0	Slc24a2
chr4	87046308	87048533	60.2982	23.5319	0	0	Slc24a2
chr4	87079091	87081417	17.8267	5.93729	0	1	Slc24a2
chr4	87504898	87505741	4.90056	1.73774	0	1	Mllt3
chr4	87622592	87622818	1.20738	1.59293	0	1	Mllt3
chr4	87661016	87661437	0.923294	2.3894	0	1	Mllt3
chr4	87676462	87678870	29.6874	18.6083	0	1	Mllt3
chr4	87740282	87740742	2.55681	2.89624	0	1	BC057079
chr4	87740745	87740938	0.923294	0.36203	0	1	BC057079
chr4	88286923	88287179	10.0852	6.37172	0	0	Ifna13
chr4	88367895	88368457	5.0426	4.34436	0	0	Klhl9
chr4	88783210	88784394	7.03124	9.41277	0	1	Mtap
chr4	88785027	88785655	2.98295	4.77879	0	1	Mtap
chr4	88956353	88956987	2.76988	6.0821	0	1	Cdkn2b
chr4	89035442	89035807	2.2017	3.33067	0	0	Cdkn2b
chr4	89182552	89182756	1.06534	1.2309	0	0	Dmrta1
chr4	94223315	94223483	0.852271	0.579248	0	0	5830433M19Rik
chr4	94645602	94645861	1.49147	1.52052	0	1	Mysm1
chr4	94719859	94720119	1.20738	1.44812	0	0	Jun
chr4	94772837	94773113	1.63352	0.868871	0	0	Jun
chr4	94827875	94828446	2.8409	2.53421	0	0	Jun
chr4	97989048	97989226	0.426136	1.08609	0	0	Tm2d1
chr4	98590458	98590629	1.13636	0.724059	0	0	Usp1
chr4	99601974	99602456	2.76988	1.1585	0	0	Pgm2
chr4	100937391	100937902	3.12499	2.02737	0	1	Jak1
chr4	100964635	100965008	2.62784	2.3894	0	1	Jak1
chr4	100965522	100965719	1.20738	0.868871	0	0	Jak1
chr4	101028764	101029048	0.994316	1.66534	0	0	E130102H24Rik
chr4	101092616	101092905	1.42045	1.81015	0	0	Ak4
chr4	101320496	101320728	1.20738	0.506842	0	0	Leprot
chr4	101543864	101544043	3.7642	0.36203	0	0	B020004J07Rik
chr4	102786838	102787685	9.30396	8.90593	0	1	Mier1
chr4	102786838	102787685	9.30396	8.90593	0	1	Wdr78
chr4	102791823	102792256	2.76988	2.24458	0	0	Mier1
chr4	102886985	102887231	1.34943	1.73774	0	1	Slc35d1
chr4	102887456	102887674	1.13636	1.1585	0	1	Slc35d1
chr4	102986330	102986841	3.55113	2.60661	0	0	Oma1
chr4	103235938	103236126	1.06534	0.289624	0	0	LOC622167
chr4	103236136	103236372	1.91761	0.724059	0	0	LOC622167
chr4	105988612	105989420	4.68749	6.15451	0	1	Usp24
chr4	106233594	106233869	1.5625	0.941277	0	0	Dhcr24
chr4	106323742	106323919	0.994316	1.1585	0	0	Pars2
chr4	106351425	106351706	1.63352	1.01368	0	0	Ttc4
chr4	106583826	106584320	2.98295	2.89624	0	1	Ssbp3
chr4	106926400	106926746	2.69886	2.02737	0	0	Hspb11
chr4	107040572	107040738	0.568181	0.941277	0	0	Tmem48
chr4	107475768	107476283	2.69886	2.60661	0	0	Lrp8
chr4	107552239	107552470	1.27841	0.506842	0	0	Magoh
chr4	107743907	107744129	1.13636	1.08609	0	1	Podn
chr4	107973368	107973791	2.05966	1.1585	0	0	Zyg11b
chr4	108252077	108252250	0.994316	0.941277	0	0	Orc1
chr4	108292338	108292625	1.70454	1.08609	0	0	Cc2d1b
chr4	108505813	108506134	2.48579	2.3894	0	1	Btf3l4
chr4	108520559	108520753	1.34943	0.724059	0	0	Kti12
chr4	108673188	108673622	2.55681	1.95496	0	1	Nrd1
chr4	108952630	108952927	1.77556	0.796465	0	0	Eps15
chr4	109338642	109338848	0.568181	1.01368	0	0	Cdkn2c
chr4	109348691	109349643	6.17897	4.05473	0	1	Faf1
chr4	110899654	110901544	41.4062	43.6608	0	0	Bend5
chr4	113812413	113813912	24.7159	24.4008	0	0	Skint11
chr4	114659342	114660234	5.68181	3.33067	0	0	Cmpk1
chr4	115410404	115410545	0.781249	0.724059	0	0	4732418C07Rik
chr4	115457460	115457641	0.994316	1.08609	0	0	Atpaf1
chr4	115511779	115511919	0.213068	0.651654	0	1	Mknk1
chr4	115747933	115748225	1.98863	1.30331	0	0	Lrrc41
chr4	115749152	115749307	0.28409	0.868871	0	0	Lrrc41
chr4	115894206	115894412	1.91761	0.579248	0	0	Pik3r3
chr4	116180054	116180339	1.13636	1.66534	0	0	Ipp
chr4	116229628	116229922	1.5625	1.08609	0	0	Gpbp1l1
chr4	116358035	116358822	12.1449	5.86488	0	1	AV051173
chr4	116358035	116358822	12.1449	5.86488	0	1	Prdx1
chr4	116380837	116381057	1.20738	0.796465	0	0	Mmachc
chr4	116393283	116393463	0.781249	0.724059	0	0	Tesk2
chr4	116479909	116480627	3.97727	3.98233	0	0	Mutyh
chr4	116479909	116480627	3.97727	3.98233	0	0	Toe1
chr4	116497122	116497397	1.49147	0.796465	0	0	Hpdl
chr4	116691771	116692177	2.62784	1.88255	0	0	Eif2b3
chr4	116797011	116798206	7.31533	6.73375	0	0	Btbd19
chr4	116805891	116806832	6.17897	8.10947	0	0	Plk3
chr4	116827917	116828810	10.6534	6.29932	0	0	Rps8
chr4	116827917	116828810	10.6534	6.29932	0	0	Snord55
chr4	116854675	116854851	0.710226	1.01368	0	0	Kif2c
chr4	116855182	116855373	0.852271	1.1585	0	0	Kif2c
chr4	116862417	116862900	3.69317	3.18586	0	0	Kif2c
chr4	116871657	116872539	7.81249	5.72007	0	0	Kif2c
chr4	116872557	116872881	2.2017	1.30331	0	0	Kif2c
chr4	116961826	116962164	2.34375	2.24458	0	1	Tmem53
chr4	117222804	117223090	1.5625	1.30331	0	0	Eri3
chr4	117354769	117355007	2.13068	1.08609	0	0	Dmap1
chr4	117508778	117509062	0.852271	1.37571	0	0	Slc6a9
chr4	117559842	117560068	1.49147	1.30331	0	0	Atp6v0b
chr4	117587409	117588180	5.0426	2.75143	0	0	Ipo13
chr4	117807373	117807634	1.42045	1.30331	0	0	St3gal3
chr4	117807373	117807634	1.42045	1.30331	0	0	St3gal3
chr4	118081683	118082124	2.34375	2.02737	0	0	Med8
chr4	118081683	118082124	2.34375	2.02737	0	0	Szt2
chr4	118109528	118109930	1.84659	1.88255	0	0	Cdc20
chr4	118110053	118110256	0.568181	1.30331	0	0	Cdc20
chr4	118781076	118782099	11.7187	4.56157	0	1	Slc2a1
chr4	118846509	118846825	1.98863	1.2309	0	0	Zfp691
chr4	118867925	118868182	1.70454	1.08609	0	0	Ccdc23
chr4	118868255	118868522	1.42045	0.506842	0	0	Ccdc23
chr4	118966047	118967597	15.1278	11.0057	0	0	Ybx1
chr4	119094492	119095123	4.19033	2.02737	0	0	Ppcs
chr4	119095418	119095701	1.84659	1.01368	0	0	Zmynd12
chr4	119211739	119212992	14.8437	10.4265	0	0	Foxj3
chr4	119604781	119605435	4.82954	1.30331	1	0	Hivep3
chr4	119625287	119625662	2.27272	0.506842	1	0	Hivep3
chr4	119631156	119632838	14.7017	5.21323	1	0	Hivep3
chr4	119634434	119635646	12.3579	4.41676	1	0	Hivep3
chr4	119637062	119638096	7.45737	3.33067	1	0	Hivep3
chr4	119718633	119719085	4.19033	0.579248	1	0	Edn2
chr4	120242437	120242839	1.84659	2.09977	0	0	Ctps
chr4	120497600	120498517	8.8068	7.45781	0	0	Nfyc
chr4	120597651	120597897	1.70454	1.01368	0	0	Dem1
chr4	120623922	120624454	2.8409	2.4618	0	1	Zfp69
chr4	120887561	120887717	0.852271	0.796465	0	0	Rlf
chr4	121870833	121870970	1.70454	2.02737	0	0	9530002B09Rik
chr4	122132451	122132602	1.20738	1.95496	0	0	9530002B09Rik
chr4	122632759	122632948	0.426136	1.2309	0	1	Mfsd2a
chr4	122638122	122638511	2.13068	2.53421	0	1	Mfsd2a
chr4	122816071	122816430	2.62784	0.36203	0	0	Ppie
chr4	122816633	122817253	5.32669	1.95496	0	0	Ppie
chr4	122825054	122825313	1.5625	0.217218	0	0	Ppie
chr4	123341783	123342199	2.05966	1.66534	0	1	Macf1
chr4	123427394	123427579	0.852271	0.941277	0	0	Akirin1
chr4	123581975	123582333	2.05966	1.73774	0	0	Mycbp
chr4	123594351	123594558	0.639203	1.2309	0	0	Rragc
chr4	124377915	124378130	1.49147	1.1585	1	0	Fhl3
chr4	124386120	124386400	1.63352	1.08609	1	0	Sf3a3
chr4	124391802	124392139	1.5625	1.59293	0	0	Sf3a3
chr4	124428809	124429063	1.63352	1.08609	0	0	Mir698
chr4	124527487	124527805	1.70454	1.52052	0	0	1110065P20Rik
chr4	124527872	124528154	1.70454	1.44812	0	0	1110065P20Rik
chr4	124527872	124528154	1.70454	1.44812	0	0	Yrdc
chr4	124528182	124528610	2.98295	2.4618	0	0	Yrdc
chr4	124743778	124744120	1.91761	1.88255	0	0	Snip1
chr4	124762213	124762529	1.84659	1.1585	0	0	Meaf6
chr4	124762596	124762735	0.568181	0.868871	0	0	Meaf6
chr4	125181338	125181463	0.710226	0.144812	0	0	Grik3
chr4	125181643	125181781	0.710226	0.434436	0	0	Grik3
chr4	125724096	125724421	1.77556	2.17218	0	0	Mrps15
chr4	125763314	125763481	0.923294	0.36203	0	0	Lsm10
chr4	125773844	125774033	1.06534	0.868871	0	0	Lsm10
chr4	125788038	125788211	0.994316	0.579248	0	1	Stk40
chr4	125879420	125880328	6.39203	7.02338	0	0	Thrap3
chr4	125933401	125933663	1.70454	1.2309	0	1	Mtap7d1
chr4	125998430	125999150	4.75851	4.05473	0	0	Adprhl2
chr4	126106474	126107111	5.18465	5.50285	0	1	Eif2c3
chr4	126145721	126146096	2.27272	2.82383	0	0	Eif2c1
chr4	126354790	126355068	1.70454	1.37571	0	0	Psmb2
chr4	126645006	126645580	2.76988	1.95496	0	0	Zmym4
chr4	126698468	126699050	5.53976	3.11346	0	0	Sfpq
chr4	126699150	126699601	2.98295	1.81015	0	0	Sfpq
chr4	126738359	126738499	0.28409	0.796465	0	0	Zmym1
chr4	126754561	126754800	1.63352	0.796465	0	0	Zmym6
chr4	126913430	126913787	1.84659	0.941277	0	0	BC003266
chr4	128404557	128405005	3.05397	2.60661	0	0	Phc2
chr4	128405041	128405331	1.98863	1.01368	0	0	Phc2
chr4	128735279	128735621	2.69886	1.81015	1	0	Rnf19b
chr4	128735851	128736323	3.19602	1.73774	1	0	Rnf19b
chr4	128867050	128867299	1.20738	1.66534	0	0	Yars
chr4	128953848	128954005	0.923294	0.434436	0	0	Sync
chr4	129012217	129012710	2.91193	2.17218	0	0	Rbbp4
chr4	129138915	129139102	1.06534	0.289624	0	0	Bsdc1
chr4	129219648	129220050	2.05966	0.941277	0	0	Hdac1
chr4	129277700	129277965	1.49147	1.30331	0	0	Eif3i
chr4	129277700	129277965	1.49147	1.30331	0	0	Tmem234
chr4	129317848	129318038	0.710226	0.868871	0	0	Txlna
chr4	129349808	129349985	1.06534	0.724059	0	0	Kpna6
chr4	129373803	129373962	0.923294	0.724059	0	0	Tmem39b
chr4	129419099	129420156	8.59373	9.99202	0	0	Khdrbs1
chr4	129487102	129487811	5.75283	7.60262	0	0	Ptp4a2
chr4	129487817	129489143	21.6619	20.2013	0	1	Ptp4a2
chr4	129496552	129499466	44.3181	37.6511	1	0	Ptp4a2
chr4	129496552	129499466	44.3181	37.6511	1	0	Ptp4a2
chr4	130219191	130219649	2.55681	1.88255	0	0	Pum1
chr4	131399296	131399519	1.06534	0.36203	0	0	Mecr
chr4	131429153	131430110	5.32669	4.63398	0	0	Srsf4
chr4	131767761	131768147	2.2017	2.31699	0	0	Ythdf2
chr4	131816989	131817360	2.76988	2.60661	0	0	Gmeb1
chr4	131830007	131830578	3.97727	3.33067	0	0	Taf12
chr4	131858956	131859280	1.5625	1.01368	0	0	Rab42-ps
chr4	131864384	131865573	13.4233	8.68871	0	0	Snhg12
chr4	131864384	131865573	13.4233	8.68871	0	0	Snora16a
chr4	131884997	131885221	0.994316	0.724059	0	0	Trnau1ap
chr4	131885332	131885605	1.49147	0.941277	0	0	Trnau1ap
chr4	131901343	131901751	1.98863	1.66534	0	0	Rcc1
chr4	131907378	131907787	3.48011	2.82383	0	0	Snhg3
chr4	131908177	131909091	9.65907	5.50285	0	0	Snhg3
chr4	131909097	131909718	12.8551	6.66135	0	0	Snhg3
chr4	131977984	131978190	1.06534	1.1585	0	0	Phactr4
chr4	132065804	132066769	5.82385	5.79248	0	0	Sesn2
chr4	132194873	132195083	1.13636	0.579248	0	0	Eya3
chr4	132194873	132195083	1.13636	0.579248	0	0	Eya3
chr4	132398996	132399185	0.923294	0.724059	0	0	Ppp1r8
chr4	132478155	132478462	1.77556	0.941277	0	1	Fam76a
chr4	132533085	132533592	0.639203	3.6203	1	0	Fgr
chr4	132567291	132567670	1.98863	2.3894	0	0	Ahdc1
chr4	132654931	132655105	1.34943	0.144812	0	0	Wasf2
chr4	132656594	132656769	2.48579	0.289624	0	0	Wasf2
chr4	132686413	132686702	2.2017	1.44812	0	1	Wasf2
chr4	132833347	132833955	11.0795	8.83353	0	0	Tmem222
chr4	132894921	132895110	1.06534	0.289624	0	0	Wdtc1
chr4	132895281	132895515	1.27841	1.66534	0	0	Wdtc1
chr4	132925496	132925951	3.55113	1.59293	0	1	Mir5122
chr4	132925496	132925951	3.55113	1.59293	0	1	Slc9a1
chr4	133130574	133130777	1.27841	0.796465	0	0	Gpatch3
chr4	133140150	133140500	1.70454	1.59293	0	0	Gpn2
chr4	133155543	133155870	1.84659	1.81015	0	0	Sfn
chr4	133188119	133189616	6.74715	12.3814	1	0	Zdhhc18
chr4	133228604	133228875	1.49147	1.52052	0	0	Pigv
chr4	133262957	133263192	1.70454	0.724059	0	1	Pigv
chr4	133308674	133309214	3.90624	2.3894	0	1	Arid1a
chr4	133309675	133309927	1.5625	2.09977	0	0	Arid1a
chr4	133310029	133310551	5.0426	4.70639	0	0	Arid1a
chr4	133368977	133370621	22.8693	22.3734	0	1	Arid1a
chr4	133523471	133523859	2.48579	2.31699	0	0	Hmgn2
chr4	133653373	133653549	1.06534	0.651654	0	0	Cd52
chr4	133654634	133654861	0.923294	1.37571	0	1	Ubxn11
chr4	133684402	133684665	1.70454	0.941277	0	1	Sh3bgrl3
chr4	133715959	133716044	2.48579	0	0	0	Ccdc21
chr4	133742630	133742816	0.852271	0.651654	0	0	Ccdc21
chr4	133843258	133844008	4.4034	3.90992	0	0	Pdik1l
chr4	134024233	134024485	1.77556	0.941277	0	0	Stmn1
chr4	134034053	134034181	0.355113	0.868871	0	0	Stmn1
chr4	134066926	134067171	1.27841	0.724059	0	0	2610002D18Rik
chr4	134090414	134090636	0.994316	0.651654	0	0	Fam54b
chr4	134409661	134409893	1.20738	1.1585	0	0	Tmem57
chr4	134409929	134410208	1.42045	1.37571	0	0	Tmem57
chr4	134470828	134471051	1.06534	1.01368	0	0	Tmem50a
chr4	134479364	134480201	5.9659	4.41676	0	0	D4Wsu53e
chr4	134762092	134762473	1.77556	2.17218	0	1	Clic4
chr4	134828479	134828712	1.27841	0.941277	0	1	Clic4
chr4	134908690	134909290	4.19033	3.11346	0	1	Srrm1
chr4	134995239	134995562	2.76988	0.796465	0	0	Rcan3
chr4	135411586	135411899	1.5625	0.941277	0	0	Srsf10
chr4	135411913	135412480	4.61647	3.83752	0	0	Srsf10
chr4	135429384	135429781	1.98863	2.31699	0	1	Pnrc2
chr4	135502313	135502474	0.852271	0.506842	0	0	Hmgcl
chr4	135542836	135543375	4.04829	3.76511	0	0	1110049F12Rik
chr4	135577451	135577734	1.91761	1.08609	0	1	Tceb3
chr4	135608868	135609200	2.13068	1.1585	0	1	Rpl11
chr4	135637710	135638051	1.27841	2.53421	0	1	Rpl11
chr4	135699699	135700117	2.69886	3.25827	0	1	Id3
chr4	135866765	135867036	1.91761	1.81015	0	0	Hnrnpr
chr4	135867260	135867491	1.27841	1.30331	0	0	Hnrnpr
chr4	136018491	136018696	1.20738	1.2309	0	0	Luzp1
chr4	136025578	136025916	1.5625	1.59293	0	0	Luzp1
chr4	136158491	136158873	2.62784	2.24458	0	1	Kdm1a
chr4	136604492	136604794	1.13636	1.88255	0	0	Zbtb40
chr4	136912905	136913202	1.84659	1.66534	0	1	Cdc42
chr4	136913417	136913753	2.13068	1.81015	0	1	Cdc42
chr4	137418048	137418510	2.55681	3.40308	0	1	Ece1
chr4	137772741	137773526	5.25567	3.33067	0	0	Hp1bp3
chr4	137860631	137861076	2.27272	1.95496	0	0	Ddost
chr4	137875496	137875765	1.27841	0.506842	0	1	Pink1
chr4	137990490	137990701	0.923294	1.01368	0	0	Mul1
chr4	138528554	138529505	5.89488	5.35804	0	0	Tmco4
chr4	138686578	138686961	1.91761	1.37571	0	0	Minos1
chr4	138748434	138748633	1.34943	0.868871	0	0	Capzb
chr4	138894150	138894306	2.69886	2.60661	0	0	Mrto4
chr4	138908439	138908754	1.84659	1.01368	0	0	C230096C10Rik
chr4	138936047	138936232	0.994316	0.144812	0	0	Ubr4
chr4	138936394	138936691	1.5625	1.52052	0	0	Ubr4
chr4	139130524	139130936	2.55681	1.73774	0	1	Iffo2
chr4	139131004	139131580	2.91193	3.18586	0	1	Iffo2
chr4	140256850	140257518	4.4034	3.90992	0	0	Rcc2
chr4	140257839	140258536	6.32101	6.22691	0	0	Rcc2
chr4	140517211	140517425	1.27841	1.1585	0	0	Sdhb
chr4	140703713	140704094	2.8409	1.2309	0	0	Fbxo42
chr4	141000509	141000771	1.49147	0.941277	0	1	Zbtb17
chr4	141093636	141094010	2.27272	1.52052	0	0	Spen
chr4	141094073	141094941	5.89488	5.28563	0	0	Spen
chr4	141101047	141101288	1.77556	0.724059	0	0	B330016D10Rik
chr4	141101878	141103011	7.2443	5.93729	0	0	B330016D10Rik
chr4	141219892	141220175	1.70454	1.1585	0	0	Plekhm2
chr4	141279056	141279501	2.98295	3.83752	0	0	Ddi2
chr4	141346312	141346784	2.69886	2.17218	0	0	Dnajc16
chr4	141430768	141430951	0.923294	0.724059	0	0	Efhd2
chr4	142751562	142751920	2.27272	1.37571	0	1	Prdm2
chr4	142979448	142979603	0.497158	0.651654	0	0	Pramel1
chr4	144784890	144785059	0.639203	0.941277	0	1	Vps13d
chr4	145688802	145688919	5.39772	0.217218	0	0	Gm13247
chr4	145691635	145691776	1.20738	0.941277	0	0	Gm13247
chr4	146596135	146596309	1.84659	1.08609	0	0	Gm13152
chr4	146597213	146597401	1.13636	0.796465	0	0	Gm13152
chr4	147278717	147278868	0.781249	0.289624	0	0	Mfn2
chr4	147310683	147310942	1.49147	1.30331	0	0	Plod1
chr4	147412605	147413009	2.05966	1.52052	0	0	Clcn6
chr4	147514156	147514330	0.781249	0.434436	0	0	Mad2l2
chr4	147526023	147526236	1.13636	1.2309	0	0	Fbxo6
chr4	147526023	147526236	1.13636	1.2309	0	0	Fbxo6
chr4	147822339	147822507	0.923294	0.579248	0	0	Mtor
chr4	147932420	147932923	2.05966	2.3894	0	0	Exosc10
chr4	147965584	147966012	2.34375	2.96864	0	0	Srm
chr4	147966018	147966353	1.77556	1.81015	0	0	Srm
chr4	148000641	148001012	2.13068	2.53421	0	0	Tardbp
chr4	148473839	148473997	0.994316	0.868871	0	0	Pex14
chr4	148511616	148511789	0.923294	0.651654	0	0	Apitd1
chr4	148681786	148682096	1.63352	1.44812	0	0	Kif1b
chr4	148800531	148800694	0.710226	0.941277	0	0	Ube4b
chr4	148811248	148811365	0.639203	0.651654	0	0	Ube4b
chr4	148859161	148859511	1.91761	2.31699	0	0	Lzic
chr4	148859161	148859511	1.91761	2.31699	0	0	Nmnat1
chr4	149112184	149112351	0.852271	0.724059	0	0	Tmem201
chr4	149191794	149191974	0.213068	1.01368	0	0	Slc25a33
chr4	149382933	149383203	1.27841	1.30331	0	0	H6pd
chr4	149611305	149612580	12.2869	7.89225	0	1	Eno1
chr4	149611305	149612580	12.2869	7.89225	0	1	Gm5506
chr4	149643222	149643354	0.781249	0.796465	0	0	Rere
chr4	149655617	149655956	2.48579	2.31699	0	0	Rere
chr4	150054258	150054433	0.497158	0.941277	0	0	Slc45a1
chr4	150181684	150182625	4.75851	6.58894	1	0	1700045H11Rik
chr4	150182988	150183287	1.84659	1.37571	1	0	1700045H11Rik
chr4	150283582	150284109	6.17897	5.64766	0	0	Park7
chr4	150287917	150289879	16.0511	21.7942	1	0	Park7
chr4	150301982	150302333	1.63352	2.4618	1	0	Tnfrsf9
chr4	150431545	150432154	3.26704	4.05473	0	0	Vamp3
chr4	150515773	150515941	0.781249	0.144812	0	1	Vamp3
chr4	151235604	151235902	1.98863	1.37571	0	1	Camta1
chr4	151236623	151236930	2.13068	1.30331	0	0	Camta1
chr4	151307623	151307952	2.62784	1.52052	0	0	Dnajc11
chr4	151382847	151383508	3.69317	2.67902	0	0	Klhl21
chr4	151401628	151401821	0.852271	1.37571	0	0	Zbtb48
chr4	151413317	151413587	1.63352	1.88255	0	0	Nol9
chr4	151512601	151513058	2.2017	1.37571	0	0	Espn
chr4	151551689	151552248	3.48011	2.31699	0	0	Acot7
chr4	151552260	151552574	2.41477	1.30331	0	0	Acot7
chr4	151699844	151700313	2.48579	2.31699	0	0	Rpl22
chr4	153331097	153331573	2.48579	1.73774	0	0	A430005L14Rik
chr4	153349032	153349404	2.41477	1.88255	0	0	Dffb
chr4	153385858	153386026	0.781249	0.579248	0	0	Lrrc47
chr4	154441034	154441320	1.49147	1.01368	0	0	Pex10
chr4	154460248	154460745	2.55681	3.25827	0	1	Morn1
chr4	154460248	154460745	2.55681	3.25827	0	1	Rer1
chr4	154597083	154597492	2.62784	1.73774	0	0	Ski
chr4	154624120	154624426	1.70454	1.01368	0	1	2610002J02Rik
chr4	154865321	154865709	2.55681	2.82383	0	1	Gnb1
chr4	154866412	154866744	1.77556	0.579248	0	1	Gnb1
chr4	154937820	154938068	1.27841	0.941277	0	0	Nadk
chr4	154975690	154975929	1.5625	1.44812	0	0	Slc35e2
chr4	155068310	155068562	1.34943	1.37571	0	0	B930041F14Rik
chr4	155068844	155069039	1.06534	1.01368	0	0	B930041F14Rik
chr4	155079110	155079603	3.19602	2.24458	0	0	Ssu72
chr4	155134840	155135284	1.70454	2.53421	0	0	Atad3a
chr4	155177504	155177801	2.13068	1.73774	0	0	Mrpl20
chr4	155186300	155186943	3.7642	2.02737	0	0	Ccnl2
chr4	155205501	155205959	3.12499	2.3894	0	0	Aurkaip1
chr4	155221382	155221695	1.77556	1.01368	0	0	Dvl1
chr4	155221841	155222058	1.20738	0.651654	0	0	Dvl1
chr4	155243634	155243865	1.34943	0.724059	0	0	Cpsf3l
chr4	155317707	155318117	2.91193	3.18586	0	0	Ube2j2
chr4	155366285	155366767	2.98295	3.6927	0	0	B3galt6
chr4	155366941	155367609	3.97727	4.05473	0	0	Sdf4
chr4	155400201	155400659	0.994316	2.60661	1	0	Tnfrsf18
chr4	155483931	155484268	1.84659	1.2309	0	0	9430015G10Rik
chr4	155610009	155610238	1.49147	1.30331	0	0	Klhl17
chr5	3342747	3343456	4.47442	4.27195	0	0	Cdk6
chr5	3343551	3344848	10.4403	8.25428	0	1	Cdk6
chr5	3514848	3517098	21.3778	11.0781	0	1	Fam133b
chr5	3543670	3544315	4.11931	2.53421	1	0	Fam133b
chr5	3596073	3596294	1.42045	0.724059	0	0	Pex1
chr5	3647225	3648030	5.39772	5.43045	0	0	Gatad1
chr5	3802279	3803310	6.32101	6.73375	0	0	Ankib1
chr5	3802279	3803310	6.32101	6.73375	0	0	Krit1
chr5	3802279	3803310	6.32101	6.73375	0	0	Krit1
chr5	3893809	3894177	2.2017	1.66534	0	0	Mterf
chr5	3927994	3928548	3.05397	2.75143	0	0	Akap9
chr5	4104417	4104844	1.91761	2.75143	0	0	Cyp51
chr5	4192129	4192582	2.76988	2.3894	0	0	Gm9897
chr5	5782688	5782894	0.923294	0.506842	0	0	Steap1
chr5	8056545	8056759	1.27841	0.868871	0	0	Sri
chr5	8422103	8422512	2.13068	1.37571	0	0	Dbf4
chr5	8422617	8422810	0.568181	0.941277	0	0	Dbf4
chr5	8422844	8423060	1.42045	1.1585	0	0	Slc25a40
chr5	8798159	8798778	3.55113	2.75143	0	1	Abcb1b
chr5	9161789	9162061	2.13068	1.2309	0	0	Dmtf1
chr5	13890277	13890489	0.639203	1.2309	0	0	Speer3
chr5	14900578	14900758	0.923294	1.30331	0	0	Gm9758
chr5	15061968	15062161	1.13636	1.08609	0	0	Gm17019
chr5	15062184	15062410	1.27841	0.941277	0	0	Gm17019
chr5	16973544	16973821	1.5625	1.88255	0	0	Speer4f
chr5	16973968	16974199	1.63352	1.73774	0	0	Speer4f
chr5	16974435	16974755	1.98863	1.95496	0	0	Speer4f
chr5	16975711	16976047	2.05966	2.09977	0	0	Speer4f
chr5	16981463	16981559	0.426136	0.796465	0	0	Speer4f
chr5	16981659	16981798	0.568181	0.941277	0	0	Speer4f
chr5	17282536	17282622	1.20738	1.37571	0	0	Mir5109
chr5	20207773	20208723	5.75283	5.43045	0	0	Phtf2
chr5	20387511	20388122	4.75851	4.63398	0	0	Phtf2
chr5	20456939	20457352	3.69317	2.82383	0	1	A630072M18Rik
chr5	20457355	20457687	2.05966	1.52052	0	1	Rsbn1l
[truncated: 6,133 more rows]

## Sheet: EL4 Med1
Chr	Start	End	Med1 GFP RPM	Med1 T-bet RPM	Overlaps SE or associated gene	Overlaps typical enhancer or associated gene	Closest gene TSS
chr1	4775471	4776145	9.58073	7.83374	0	0	Mrpl15
chr1	4797487	4798323	8.7025	6.84629	0	0	Lypla1
chr1	4847407	4848212	10.6985	7.50459	0	0	Tcea1
chr1	5072920	5073644	7.34523	5.79301	0	0	Atp6v1h
chr1	6204339	6205163	7.34523	5.5297	0	0	Rb1cc1
chr1	6400256	6400511	1.35727	0.329149	0	0	Fam150a
chr1	6442701	6443108	1.99599	0.131659	0	0	St18
chr1	6443250	6443871	5.10972	1.44825	0	0	St18
chr1	6444052	6444924	14.8501	4.67391	0	1	St18
chr1	6445465	6445724	1.35727	0.263319	0	1	St18
chr1	6456764	6457437	4.15165	1.38242	0	1	St18
chr1	6509013	6509837	6.86619	1.51408	0	1	St18
chr1	6824490	6824906	1.99599	0.987446	0	1	St18
chr1	7078481	7079476	9.18154	6.84629	0	1	Pcmtd1
chr1	7386974	7387623	5.02989	3.68646	0	1	Pcmtd1
chr1	7387657	7388675	6.54683	4.27893	0	0	Pcmtd1
chr1	9535139	9536150	10.459	8.36037	0	0	Rrs1
chr1	9690212	9691069	4.63069	4.54225	0	0	Mybl1
chr1	9738124	9738945	5.74844	4.8714	0	0	Vcpip1
chr1	9932835	9934455	28.0236	23.567	0	0	Snhg6
chr1	10027498	10028470	10.3791	6.51714	0	0	Cops5
chr1	10027498	10028470	10.3791	6.51714	0	0	Cspp1
chr1	10029617	10030202	3.75245	3.15983	0	0	Cspp1
chr1	10222069	10223576	15.7284	13.1001	0	0	Arfgef1
chr1	10315413	10316132	3.59278	1.44825	0	0	Arfgef1
chr1	10869938	10870832	10.6985	7.76791	0	0	Prex2
chr1	12265590	12265961	2.47502	0.329149	0	0	4932411L15
chr1	12266390	12267024	6.30732	0.131659	0	0	4932411L15
chr1	12423729	12424319	4.23149	0.592467	0	0	4932411L15
chr1	12613210	12613774	2.95406	1.31659	0	0	4932411L15
chr1	12734571	12735091	3.27342	0.592467	0	0	Sulf1
chr1	13257434	13257962	4.23149	1.90906	0	1	Ncoa2
chr1	13362346	13364807	20.9978	18.4323	0	1	Ncoa2
chr1	13565632	13565885	0.399197	0.921616	0	1	Tram1
chr1	13578949	13580399	18.4429	18.6956	0	1	Tram1
chr1	13583293	13583867	2.87422	2.04072	0	1	Tram1
chr1	13629236	13629509	0.878234	1.38242	0	1	Lactb2
chr1	13629591	13630028	1.99599	2.10655	0	1	Lactb2
chr1	13649970	13650992	15.3292	11.7177	0	1	Lactb2
chr1	15795385	15796322	7.50491	5.26638	0	0	Terf1
chr1	15873294	15874058	4.95005	2.23821	0	0	Gm106
chr1	16094025	16096106	24.1914	16.0624	0	0	Rdh10
chr1	16094025	16096106	24.1914	16.0624	0	0	Rpl7
chr1	16608617	16609771	9.82025	8.62369	0	0	Ube2w
chr1	16646586	16647421	6.70651	4.47642	0	0	Tceb1
chr1	16654931	16655735	9.74041	6.6488	0	0	Tmem70
chr1	16678359	16679107	5.34924	3.68646	0	1	Ly96
chr1	17479582	17479942	1.03791	1.64574	0	0	Pi15
chr1	19764516	19765133	4.79037	1.97489	0	0	Tfap2b
chr1	19766460	19767052	4.15165	1.90906	0	0	Tfap2b
chr1	19767075	19767485	2.87422	1.57991	0	0	Tfap2b
chr1	19840023	19840563	5.42908	3.29149	0	0	4930486I03Rik
chr1	20250000	20250382	1.67663	0.789956	0	0	4930486I03Rik
chr1	20730516	20731131	4.39117	0.987446	0	0	Il17a
chr1	20742672	20743080	1.91615	0.197489	0	0	Il17a
chr1	20744498	20744973	2.6347	0.329149	0	0	Il17a
chr1	20777100	20777538	2.39518	0.329149	0	0	Il17f
chr1	20810121	20810564	2.6347	2.23821	0	1	Mcm3
chr1	21208557	21208807	1.11775	1.18493	0	0	Tmem14a
chr1	21542597	21543135	3.67261	1.25076	0	1	Khdc1b
chr1	21544199	21544457	1.11775	0.131659	0	1	Khdc1b
chr1	21544579	21544897	1.91615	0.921616	0	1	Khdc1b
chr1	21624164	21624422	1.27743	0.789956	0	1	Khdc1b
chr1	21741871	21742243	1.75647	0.855786	0	1	Kcnq5
chr1	21760736	21761012	1.43711	0.329149	0	1	Kcnq5
chr1	21770804	21771072	1.35727	0.131659	0	1	Kcnq5
chr1	21826435	21826858	2.55486	1.51408	0	1	Kcnq5
chr1	21950366	21952870	21.876	18.3007	0	1	Kcnq5
chr1	21953050	21953628	3.11374	2.4357	0	0	Kcnq5
chr1	22991419	22992029	2.95406	4.2131	0	0	4933415F23Rik
chr1	23928892	23929457	2.87422	2.76485	0	0	Smap1
chr1	24012166	24012697	2.95406	2.4357	0	0	1110058L19Rik
chr1	24685177	24685822	4.07181	4.08144	0	0	Lmbrd1
chr1	30930219	30931016	4.79037	4.67391	0	0	Phf3
chr1	30955544	30955818	0.958073	0.789956	0	0	Phf3
chr1	31005937	31007194	6.62667	6.25382	0	0	Gm13363
chr1	31005937	31007194	6.62667	6.25382	0	0	Ptp4a1
chr1	33776498	33777362	6.14764	4.2131	0	0	Rab23
chr1	33776498	33777362	6.14764	4.2131	0	0	Rab23
chr1	33814370	33814732	2.15567	2.17238	0	0	Bag2
chr1	33870935	33871721	8.46298	6.38548	0	0	Zfp451
chr1	34051076	34051422	1.19759	1.71157	0	0	Dst
chr1	34491487	34492253	8.14362	5.39804	0	0	Mir5103
chr1	34495927	34496569	5.6686	2.83068	0	0	Ccdc115
chr1	34496594	34497019	2.39518	1.64574	0	0	Imp4
chr1	34529285	34529811	2.95406	2.30404	0	1	Ptpn18
chr1	34858395	34859086	2.6347	3.48897	0	0	Arhgef4
chr1	34859212	34859535	1.27743	0.987446	0	0	Arhgef4
chr1	34899375	34900467	9.1017	5.72718	0	0	Fam168b
chr1	34906588	34907116	3.11374	2.63319	0	0	Plekhb2
chr1	34907366	34907704	1.67663	1.11911	0	0	Plekhb2
chr1	34908288	34908932	3.83229	2.63319	0	0	Plekhb2
chr1	35277566	35278113	4.07181	1.18493	0	0	Plekhb2
chr1	36030305	36030628	1.75647	0.592467	0	0	Hs6st1
chr1	36121736	36122160	2.2355	1.05328	0	0	Hs6st1
chr1	36124917	36125434	3.91213	2.36987	0	0	Hs6st1
chr1	36185811	36186386	2.95406	3.29149	0	0	Hs6st1
chr1	36187040	36187632	2.6347	3.88395	0	0	Hs6st1
chr1	36217048	36217407	2.07583	1.11911	0	1	Uggt1
chr1	36300801	36301391	4.07181	3.35732	0	1	Uggt1
chr1	36364253	36365174	7.50491	6.6488	0	1	Arid5a
chr1	36365869	36366170	0.479037	1.18493	0	1	Arid5a
chr1	36382520	36383287	2.31534	3.94978	0	1	Arid5a
chr1	36425786	36426291	5.2694	6.25382	0	0	Kansl3
chr1	36527982	36528642	3.11374	3.35732	0	0	Cnnm4
chr1	36558201	36558468	0.319358	0.987446	0	0	Cnnm3
chr1	36568630	36569053	2.47502	1.84323	0	0	Cnnm3
chr1	36603740	36604443	4.55085	3.22566	0	0	Ankrd39
chr1	36607860	36608264	0.239518	1.57991	0	0	Ankrd39
chr1	36612570	36616052	24.8301	30.7425	0	0	Sema4c
chr1	36616496	36617213	2.95406	5.5297	0	0	Sema4c
chr1	36645367	36646110	1.03791	3.15983	0	0	Fam178b
chr1	36646723	36647230	2.07583	3.5548	0	0	Fam178b
chr1	36647409	36647734	0.319358	1.51408	0	0	Fam178b
chr1	36647917	36648853	5.10972	6.31965	0	0	Fam178b
chr1	36649267	36649854	1.59679	1.84323	0	0	Fam178b
chr1	36660188	36660640	1.67663	2.56736	0	0	Fam178b
chr1	36668339	36668812	0.479037	3.62063	0	0	Fam178b
chr1	36672792	36673079	0.479037	1.44825	0	0	Fam178b
chr1	36675484	36675684	0.399197	1.05328	0	0	Fam178b
chr1	36687211	36687791	1.83631	3.29149	0	0	Fam178b
chr1	36701893	36702728	1.75647	4.14727	0	0	Fam178b
chr1	36702903	36703947	7.26539	7.70208	0	0	Fam178b
chr1	36747904	36748740	6.0678	4.54225	0	0	Cox5b
chr1	36766525	36767091	4.55085	3.5548	0	0	Actr1b
chr1	36801486	36801752	0.479037	0.987446	0	0	Zap70
chr1	36816829	36819343	24.1914	27.9776	0	0	Zap70
chr1	36820366	36820979	1.75647	3.42314	0	0	Zap70
chr1	36821096	36821457	1.19759	1.31659	0	0	Zap70
chr1	36823581	36824826	11.7364	11.1911	0	0	Zap70
chr1	36825192	36826360	9.42105	12.6393	0	0	Zap70
chr1	36828946	36829857	3.0339	6.12216	0	0	Zap70
chr1	36977217	36977732	2.2355	2.36987	0	1	Tmem131
chr1	36979871	36980237	0.638716	1.57991	0	1	Tmem131
chr1	36996126	36997018	7.02587	5.66135	0	1	Tmem131
chr1	37120048	37120169	0.159679	1.31659	0	0	Tmem131
chr1	37486451	37487327	7.74443	5.59553	0	0	6330578E17Rik
chr1	37486451	37487327	7.74443	5.59553	0	0	Unc50
chr1	37552893	37553212	1.43711	0.724127	0	1	4930594C11Rik
chr1	37553623	37553893	0.718555	0.987446	0	1	4930594C11Rik
chr1	37597955	37598347	1.19759	1.51408	0	0	Mgat4a
chr1	37753674	37754214	2.2355	2.10655	0	0	2010300C02Rik
chr1	37921723	37922358	3.27342	3.29149	0	0	Tsga10
chr1	37923969	37924193	0.878234	0.724127	0	0	Tsga10
chr1	37929027	37929409	2.15567	1.90906	0	0	Lipt1
chr1	37947059	37947548	7.10571	4.54225	0	0	Mitd1
chr1	37947059	37947548	7.10571	4.54225	0	0	Mrpl30
chr1	38053660	38054420	4.71053	3.88395	0	0	Txndc9
chr1	38054583	38055210	5.74844	5.5297	0	0	Eif5b
chr1	38185890	38187186	7.98394	6.91212	0	0	Rev1
chr1	38452053	38452479	2.07583	0.789956	0	1	Rev1
chr1	38721697	38722010	1.19759	1.51408	0	1	Aff3
chr1	39029895	39030137	0.558876	0.987446	0	0	Pdcl3
chr1	39044319	39044968	2.2355	3.22566	0	1	Pdcl3
chr1	39058069	39058352	1.11775	0.460808	0	0	Pdcl3
chr1	39062338	39064865	23.9518	8.62369	0	0	Pdcl3
chr1	39067524	39068035	2.55486	0.724127	0	0	Pdcl3
chr1	39069271	39069886	4.79037	3.29149	0	0	Pdcl3
chr1	39080672	39081581	4.39117	1.71157	0	0	Pdcl3
chr1	39081804	39082851	8.78234	6.6488	0	0	Pdcl3
chr1	39291829	39292185	1.59679	0.658297	0	1	Npas2
chr1	39292777	39293175	1.83631	1.25076	0	1	Npas2
chr1	39424458	39425359	9.34122	5.5297	0	0	Rpl31
chr1	39449055	39449337	0.558876	0.987446	0	0	Rpl31
chr1	39576318	39576575	0.558876	0.855786	0	0	D1Bwg0212e
chr1	39584380	39584586	0.399197	1.11911	0	0	D1Bwg0212e
chr1	39592312	39593175	7.10571	5.39804	0	0	D1Bwg0212e
chr1	39612608	39613529	8.22346	5.00306	0	1	Snord89
chr1	39615460	39616235	3.67261	3.81812	0	1	Snord89
chr1	39633352	39634550	9.1017	10.3353	0	0	Rnf149
chr1	39742777	39742973	1.03791	0.197489	0	1	Creg2
chr1	39790168	39790454	1.19759	0.329149	0	0	Rfx8
chr1	39790702	39792177	16.6864	10.7302	0	0	Rfx8
chr1	39792283	39793519	5.6686	4.73974	0	0	Rfx8
chr1	39803298	39803669	1.11775	1.38242	0	0	Rfx8
chr1	39817804	39819561	18.7623	13.1659	0	1	Rfx8
chr1	39957417	39957887	1.51695	1.90906	0	1	Map4k4
chr1	39970192	39970403	0.479037	0.921616	0	1	Map4k4
chr1	39980300	39980644	1.59679	1.11911	0	1	Map4k4
chr1	39993277	39993700	2.15567	2.23821	0	1	Map4k4
chr1	40415473	40416141	1.91615	2.63319	0	1	Il1rl2
chr1	40450151	40450549	1.51695	1.97489	1	0	Il1rl1
chr1	40501568	40501889	1.51695	1.31659	1	0	Il1rl1
chr1	40522345	40522737	0.798394	1.71157	0	0	Il18r1
chr1	40522345	40522737	0.798394	1.71157	0	0	Il18r1
chr1	40526408	40526651	0.638716	0.921616	1	0	Il18r1
chr1	40526730	40527218	2.15567	2.30404	1	0	Il18r1
chr1	40572078	40572311	0.878234	0.987446	0	0	Il18rap
chr1	40599635	40599897	0.159679	1.38242	0	0	Il18rap
chr1	40882666	40882928	0.958073	0	0	1	Tmem182
chr1	40901565	40901790	1.11775	0.263319	0	1	Tmem182
chr1	40902284	40902536	1.27743	0.460808	0	1	Tmem182
chr1	40902557	40902811	1.19759	0.0658297	0	1	Tmem182
chr1	40903797	40904310	3.4331	0.263319	0	1	Tmem182
chr1	40904355	40904889	5.18956	1.25076	0	1	Tmem182
chr1	40904908	40905268	1.75647	0.131659	0	1	Tmem182
chr1	40911891	40912481	3.35326	0.263319	0	1	Tmem182
chr1	40916513	40916813	1.35727	0.131659	0	0	Tmem182
chr1	40926222	40926977	4.95005	0.329149	0	0	Tmem182
chr1	40931879	40932223	1.67663	0.329149	0	0	Tmem182
chr1	42907918	42908455	3.27342	1.97489	0	0	Mrps9
chr1	43149036	43149741	4.15165	3.68646	0	0	Tgfbrap1
chr1	43155119	43155963	8.94202	6.05633	0	0	AI597479
chr1	43155119	43155963	8.94202	6.05633	0	0	Tgfbrap1
chr1	43196480	43196914	3.19358	1.71157	0	1	Fhl2
chr1	43198136	43199404	14.6106	9.15033	0	1	Fhl2
chr1	43199583	43201957	31.7761	20.2097	0	1	Fhl2
chr1	43202064	43202794	8.7025	4.08144	0	1	Fhl2
chr1	43223756	43224151	2.07583	0.789956	0	0	Fhl2
chr1	43224336	43227015	47.5045	20.6047	0	1	Fhl2
chr1	43227709	43228534	5.02989	0.987446	0	0	Fhl2
chr1	43239287	43240219	5.90812	1.90906	0	0	Fhl2
chr1	43240607	43241277	4.87021	1.25076	0	0	Fhl2
chr1	43241288	43241948	4.15165	1.38242	0	0	Fhl2
chr1	43242203	43242435	1.35727	0.131659	0	0	Fhl2
chr1	43242585	43243750	8.3033	2.83068	0	0	Fhl2
chr1	43245729	43246180	2.71454	2.36987	0	0	Fhl2
chr1	43247859	43248286	2.39518	1.18493	0	0	Fhl2
chr1	43321345	43321622	1.03791	0.987446	0	0	Fhl2
chr1	43418201	43418819	4.31133	1.51408	0	1	Nck2
chr1	43469726	43470226	2.87422	1.51408	0	0	Nck2
chr1	43502253	43503342	5.82828	4.27893	0	1	Nck2
chr1	43522823	43523366	2.47502	1.97489	0	1	Nck2
chr1	43525898	43526180	0.798394	1.18493	0	1	Nck2
chr1	43530824	43531306	2.47502	2.10655	0	1	Nck2
chr1	43531308	43531910	2.2355	2.10655	0	1	Nck2
chr1	43618931	43619569	4.07181	1.57991	0	1	Nck2
chr1	43823152	43823462	1.43711	1.05328	0	1	1500015O10Rik
chr1	43884354	43885079	4.47101	2.76485	0	1	Uxs1
chr1	43990202	43991139	9.02186	6.31965	0	1	Tpp2
chr1	44158361	44158660	0.878234	1.18493	0	0	1700029F09Rik
chr1	44158746	44159678	7.90411	5.9905	0	0	1700029F09Rik
chr1	44175058	44176480	12.5348	8.49203	0	0	Kdelc1
chr1	44176658	44176982	1.51695	1.84323	0	0	Bivm
chr1	44204618	44205005	2.15567	1.7774	0	0	Ercc5
chr1	44603418	44603561	1.27743	0.855786	0	0	Gulp1
chr1	45851782	45852618	5.74844	4.27893	0	0	Wdr75
chr1	46909345	46911356	23.3131	23.2379	0	1	Slc39a10
chr1	46911543	46911899	1.43711	1.44825	0	0	Slc39a10
chr1	51505583	51505922	0.638716	1.11911	0	1	Obfc2a
chr1	51533295	51533655	1.19759	0.789956	1	0	Obfc2a
chr1	51534021	51535870	28.1035	25.1469	1	0	Obfc2a
chr1	51564122	51564366	0.558876	0.789956	0	0	Obfc2a
chr1	51565846	51566292	3.83229	1.25076	0	1	Obfc2a
chr1	51641292	51642287	8.38314	5.5297	1	0	Obfc2a
chr1	51648447	51649129	0.878234	2.96234	1	0	Obfc2a
chr1	51650546	51651402	9.42105	10.0061	1	0	Obfc2a
chr1	51653858	51654233	1.91615	1.11911	0	0	Obfc2a
chr1	52170350	52170983	7.74443	7.89956	0	1	Stat1
chr1	52176011	52176563	3.99197	4.67391	0	1	Stat1
chr1	52176011	52176563	3.99197	4.67391	0	1	Stat1
chr1	52289038	52290520	11.9759	12.1127	0	0	Gls
chr1	52511441	52511651	0.239518	0.658297	0	0	Nab1
chr1	52556391	52557884	11.7364	11.6519	0	1	Nab1
chr1	52635066	52635719	3.75245	1.84323	0	1	Tmem194b
chr1	52654645	52655045	4.87021	3.81812	0	1	Tmem194b
chr1	52687268	52687880	4.23149	2.50153	0	1	Tmem194b
chr1	52901607	52902174	2.6347	2.30404	0	0	Hibch
chr1	53353569	53354277	5.18956	3.81812	0	0	Ormdl1
chr1	53353569	53354277	5.18956	3.81812	0	0	Pms1
chr1	53370319	53370757	2.79438	1.97489	0	0	Osgepl1
chr1	53409186	53409764	3.4331	4.2131	0	0	Asnsd1
chr1	53830757	53831229	2.79438	1.90906	1	0	Stk17b
chr1	53841486	53842137	5.2694	3.15983	1	0	Stk17b
chr1	53853998	53854288	1.03791	0.131659	0	1	Stk17b
chr1	53854687	53854988	1.35727	0.987446	0	1	Stk17b
chr1	53880569	53880910	1.67663	0.526638	0	0	Stk17b
chr1	53894965	53895695	3.67261	2.17238	1	0	Stk17b
chr1	54495546	54496063	8.46298	7.63625	0	0	Gtf3c3
chr1	54576796	54577456	5.50892	2.69902	0	1	Pgap1
chr1	54614285	54615040	5.10972	4.2131	0	1	Pgap1
chr1	54641380	54641842	2.47502	1.57991	0	0	Pgap1
chr1	54642210	54642574	1.99599	0.987446	0	0	Pgap1
chr1	54657025	54657696	4.39117	2.50153	0	0	Pgap1
chr1	54660688	54661166	2.79438	0.987446	0	0	Pgap1
chr1	54662948	54663336	2.31534	1.38242	0	0	Pgap1
chr1	54666348	54666973	3.83229	3.35732	0	0	Pgap1
chr1	54898589	54899107	3.0339	2.96234	0	1	Ankrd44
chr1	54970224	54970608	1.91615	1.11911	0	1	Ankrd44
chr1	54983059	54983550	1.99599	2.4357	0	1	Ankrd44
chr1	55083658	55084648	9.82025	7.04378	0	0	Sf3b1
chr1	55109491	55110263	4.87021	4.14727	0	0	Coq10b
chr1	55144157	55145435	15.7284	14.5484	0	0	Hspd1
chr1	55144157	55145435	15.7284	14.5484	0	0	Hspe1
chr1	55187646	55188573	10.2993	8.09705	0	0	Mob4
chr1	55253176	55253535	1.59679	0.724127	0	0	Rftn2
chr1	55258598	55258856	1.03791	0.921616	0	0	Rftn2
chr1	55258877	55259565	3.99197	2.4357	0	0	Rftn2
chr1	55267090	55267479	1.83631	1.31659	0	0	Rftn2
chr1	55272215	55272910	4.63069	2.63319	0	0	Rftn2
chr1	55293739	55294411	6.78635	5.26638	0	0	Mars2
chr1	55585367	55585600	0.878234	0.789956	0	1	Plcl1
chr1	55863795	55864234	2.39518	0.329149	0	0	9130227L01Rik
chr1	55869239	55869705	3.11374	0.658297	0	0	9130227L01Rik
chr1	55877988	55878285	1.27743	0.0658297	0	0	9130227L01Rik
chr1	55883862	55884136	1.27743	0.0658297	0	0	9130227L01Rik
chr1	57028894	57030734	11.9759	8.29454	0	0	9130024F11Rik
chr1	57037531	57038269	3.35326	2.83068	0	0	9130024F11Rik
chr1	57434167	57434706	3.59278	1.64574	0	0	1700066M21Rik
chr1	57434167	57434706	3.59278	1.64574	0	0	4930558J18Rik
chr1	57462928	57463961	8.14362	6.31965	0	0	1110034B05Rik
chr1	57462928	57463961	8.14362	6.31965	0	0	9430016H08Rik
chr1	58026641	58027114	3.83229	2.89651	0	0	Kctd18
chr1	58052530	58052973	2.2355	1.57991	0	0	Sgol2
chr1	58086434	58087060	2.39518	1.7774	0	0	Aox1
chr1	58088163	58088368	0.798394	0.855786	0	0	Aox1
chr1	58380169	58380418	1.11775	0.592467	0	0	Aox3l1
chr1	58449319	58450387	7.90411	6.97795	0	0	Bzw1
chr1	58480345	58481112	6.78635	4.41059	0	0	Clk1
chr1	58501887	58502651	8.46298	6.05633	0	0	Ppil3
chr1	58561501	58562008	2.6347	2.76485	0	0	Orc2
chr1	58642910	58643704	4.31133	2.63319	0	0	Fam126b
chr1	58642910	58643704	4.31133	2.63319	0	0	Ndufb3
chr1	58708392	58709254	5.74844	4.01561	0	1	Gm20257
chr1	58709288	58710239	9.58073	7.17544	0	1	Gm20257
chr1	58767525	58769818	22.9139	21.5921	0	0	Cflar
chr1	58769939	58770674	5.58876	3.68646	0	1	Cflar
chr1	58773143	58773481	2.07583	0.724127	0	1	Cflar
chr1	58778902	58779777	2.87422	3.5548	0	1	Cflar
chr1	58782402	58783052	3.27342	4.2131	0	1	Cflar
chr1	58783851	58784205	1.67663	0.789956	0	1	Cflar
chr1	58799461	58799736	1.35727	0.658297	0	1	Cflar
chr1	58852055	58852710	3.35326	2.36987	0	1	Casp8
chr1	58913650	58914018	1.91615	1.71157	0	1	Casp8
chr1	58916635	58917093	1.91615	2.23821	0	1	Casp8
chr1	59029864	59030583	5.6686	3.48897	0	0	Stradb
chr1	59029864	59030583	5.6686	3.48897	0	0	Trak2
chr1	59176513	59177304	4.47101	4.47642	0	0	Tmem237
chr1	59176513	59177304	4.47101	4.47642	0	0	Tmem237
chr1	59199796	59199925	0.319358	0.855786	0	0	Mpp4
chr1	59206172	59209307	27.0656	14.4825	0	0	Mpp4
chr1	59217322	59218067	3.35326	2.50153	0	0	Mpp4
chr1	59218118	59220785	25.5486	15.865	0	0	Mpp4
chr1	59218118	59220785	25.5486	15.865	0	0	Mpp4
chr1	59221309	59221714	2.07583	0.394978	0	0	Mpp4
chr1	59227512	59228000	3.19358	1.25076	0	0	Mpp4
chr1	59228641	59229122	5.2694	1.51408	0	0	Mpp4
chr1	59229399	59230373	9.66057	4.60808	0	0	Mpp4
chr1	59231867	59232085	1.19759	0.0658297	0	0	Mpp4
chr1	59236323	59237400	11.2574	3.5548	0	0	Mpp4
chr1	59237449	59237849	1.59679	0.592467	0	0	Mpp4
chr1	59293813	59294307	2.87422	2.10655	0	0	Als2
chr1	59293813	59294307	2.87422	2.10655	0	0	Als2
chr1	59294822	59295092	1.03791	1.18493	0	0	Als2
chr1	59727412	59728073	4.23149	3.88395	0	0	Sumo1
chr1	59741614	59742190	5.82828	3.094	0	0	Nop58
chr1	59819917	59821001	5.74844	4.2131	0	0	Bmpr2
chr1	59940658	59940870	0.479037	0.921616	0	0	Fam117b
chr1	59943684	59944126	2.39518	3.15983	0	1	Fam117b
chr1	59952307	59952626	1.51695	1.11911	0	0	Fam117b
chr1	59969337	59970173	5.6686	4.27893	0	1	Fam117b
chr1	60064409	60064698	1.59679	0.658297	0	1	Ica1l
chr1	60154254	60154684	2.71454	0.987446	0	0	Wdr12
chr1	60154801	60155649	9.34122	6.12216	0	0	Carf
chr1	60154801	60155649	9.34122	6.12216	0	0	Wdr12
chr1	60154801	60155649	9.34122	6.12216	0	0	Wdr12
chr1	60236941	60237993	5.74844	3.94978	0	0	Nbeal1
chr1	60399847	60400684	5.18956	4.93723	0	0	Cyp20a1
chr1	60465961	60467181	8.62266	8.49203	0	0	Abi2
chr1	60623271	60624230	6.22748	7.24127	0	1	Raph1
chr1	60759552	60759791	1.03791	0.131659	0	0	Cd28
chr1	60802807	60803448	4.95005	5.06889	0	1	Cd28
chr1	60833547	60834207	4.95005	6.31965	0	1	Cd28
chr1	60835190	60836018	3.27342	7.96539	0	0	Cd28
chr1	60838608	60838983	1.59679	1.64574	0	0	Cd28
chr1	60896003	60896336	1.43711	0.855786	0	0	Ctla4
chr1	60902572	60902878	1.27743	2.17238	0	0	Ctla4
chr1	60908903	60909340	1.27743	1.38242	0	0	Ctla4
chr1	60911014	60911227	0.798394	0.724127	0	0	Ctla4
chr1	60917462	60917749	1.43711	0.987446	0	0	Ctla4
chr1	61047171	61047458	0.399197	1.05328	1	0	Icos
chr1	62855082	62855524	2.15567	1.64574	0	0	4930487H11Rik
chr1	62872349	62873072	4.23149	3.22566	0	0	4930487H11Rik
chr1	62873562	62874318	5.58876	4.41059	0	0	4930487H11Rik
chr1	62874499	62874887	1.99599	0.789956	0	0	4930487H11Rik
chr1	62876255	62876677	2.55486	1.57991	0	1	4930487H11Rik
chr1	62878542	62878983	1.83631	2.17238	0	0	4930487H11Rik
chr1	62880980	62881327	1.27743	1.18493	0	0	4930487H11Rik
chr1	62922115	62922536	2.55486	0.263319	0	0	4930487H11Rik
chr1	62923233	62923529	1.51695	0.658297	0	0	4930487H11Rik
chr1	62923718	62924002	1.19759	0.329149	0	0	4930487H11Rik
chr1	62924222	62924543	1.35727	0.658297	0	0	4930487H11Rik
chr1	62948059	62948380	1.43711	0.724127	0	0	4930487H11Rik
chr1	62976136	62976353	1.59679	0.592467	0	0	4930487H11Rik
chr1	63160425	63161480	8.54282	5.92467	0	0	Gm11602
chr1	63160425	63161480	8.54282	5.92467	0	0	Gm11602
chr1	63160425	63161480	8.54282	5.92467	0	0	Ino80d
chr1	63222841	63224058	13.0937	10.7302	0	0	Eef1b2
chr1	63222841	63224058	13.0937	10.7302	0	0	Ndufs1
chr1	63777043	63777355	2.39518	1.51408	0	0	Fastkd2
chr1	64168092	64169101	9.50089	10.9936	0	0	Klf7
chr1	64578521	64579999	9.50089	11.9152	0	0	Creb1
chr1	64663424	64664569	10.459	8.75535	0	0	Mettl21a
chr1	64736976	64737710	3.91213	3.62063	0	0	2810408I11Rik
chr1	64784143	64784386	1.11775	0.921616	0	1	Fzd5
chr1	64979534	64979842	1.83631	0.921616	0	0	Plekhm3
chr1	65003050	65003562	3.59278	2.69902	0	0	Plekhm3
chr1	65232847	65233574	3.75245	3.35732	0	0	Idh1
chr1	65232847	65233574	3.75245	3.35732	0	0	Pikfyve
chr1	65900455	65900708	0.0798394	0.789956	0	0	Crygf
chr1	66327087	66327592	2.2355	1.97489	0	1	Mtap2
chr1	66598963	66599352	1.83631	1.31659	0	1	Unc80
chr1	66747166	66747892	4.47101	3.94978	0	1	Rpe
chr1	66862599	66862945	1.83631	1.05328	0	0	Kansl1l
chr1	66863086	66863796	3.51294	3.15983	0	0	Kansl1l
chr1	66863874	66864519	2.55486	2.96234	0	0	Kansl1l
chr1	66909260	66909625	1.51695	1.7774	0	1	Acadl
chr1	66909662	66910152	3.11374	2.89651	0	1	Acadl
chr1	69288415	69289862	10.459	9.21616	0	0	Erbb4
chr1	69289958	69291512	9.1017	7.17544	0	0	Erbb4
chr1	69291527	69292402	7.02587	5.46387	0	0	Erbb4
chr1	69292468	69293838	11.7364	7.24127	0	0	Erbb4
chr1	69294157	69294921	10.938	7.70208	0	0	Erbb4
chr1	69327332	69327755	0.239518	1.64574	0	0	Erbb4
chr1	69327770	69327927	0	0.789956	0	0	Erbb4
chr1	69330753	69331144	0.798394	2.17238	0	0	Erbb4
chr1	69331200	69331648	1.51695	2.89651	0	0	Erbb4
chr1	69331820	69334326	22.8341	18.8273	0	0	Erbb4
chr1	69334402	69335425	8.38314	7.17544	0	0	Erbb4
chr1	69335694	69336163	2.39518	2.23821	0	0	Erbb4
chr1	69336362	69336839	3.0339	2.83068	0	0	Erbb4
chr1	69337727	69338370	6.78635	5.9905	0	0	Erbb4
chr1	69378095	69378667	2.6347	1.44825	0	0	Erbb4
chr1	69397159	69397406	0.558876	0.921616	0	0	Erbb4
chr1	69398683	69398881	0.798394	0.724127	0	0	Erbb4
chr1	69414189	69414492	1.83631	1.05328	0	0	Erbb4
chr1	69503888	69504662	1.83631	3.35732	0	0	Ikzf2
chr1	69504704	69505802	3.91213	5.00306	0	0	Ikzf2
chr1	69506359	69507191	5.74844	6.6488	0	0	Ikzf2
chr1	69507297	69509083	16.6066	16.1941	0	1	Ikzf2
chr1	69509858	69510277	1.59679	1.7774	0	0	Ikzf2
chr1	69512303	69513104	2.87422	3.94978	0	0	Ikzf2
chr1	69513106	69514274	6.54683	5.79301	0	0	Ikzf2
chr1	69514405	69515552	8.54282	7.76791	0	0	Ikzf2
chr1	69515583	69516596	6.54683	5.92467	0	0	Ikzf2
chr1	69545378	69546027	1.51695	7.04378	0	0	Ikzf2
chr1	69559155	69559408	0.399197	0.789956	0	0	Ikzf2
chr1	69560056	69560733	4.79037	5.13472	0	0	Ikzf2
chr1	69561738	69562112	2.15567	1.25076	0	0	Ikzf2
chr1	69606359	69606584	0.319358	0.789956	0	1	Ikzf2
chr1	69637927	69638501	3.19358	1.71157	0	1	Ikzf2
chr1	69639194	69639720	1.59679	2.50153	0	1	Ikzf2
chr1	69640772	69641597	3.59278	2.4357	0	1	Ikzf2
chr1	69641629	69642383	4.87021	2.83068	0	1	Ikzf2
chr1	69642470	69643131	3.59278	3.29149	0	1	Ikzf2
chr1	69643244	69644064	4.71053	2.10655	0	1	Ikzf2
chr1	69644757	69645074	1.19759	1.31659	0	1	Ikzf2
chr1	69645152	69646186	9.50089	6.84629	0	1	Ikzf2
chr1	69704846	69705065	0.558876	0.724127	0	1	Ikzf2
chr1	69706333	69706595	0.958073	0.263319	0	1	Ikzf2
chr1	69709464	69709705	1.19759	0.526638	0	1	Ikzf2
chr1	69714478	69714762	1.03791	1.18493	0	1	Ikzf2
chr1	69718887	69719109	0.958073	0.329149	0	1	Ikzf2
chr1	69724346	69724631	1.43711	0.921616	0	1	Ikzf2
chr1	69726721	69727479	2.39518	3.15983	0	1	Ikzf2
chr1	69727735	69727980	0.958073	0.329149	0	1	Ikzf2
chr1	69729572	69730026	2.79438	1.84323	0	1	Ikzf2
chr1	69730769	69731112	1.67663	0.855786	0	1	Ikzf2
chr1	69731159	69731963	3.83229	2.63319	0	1	Ikzf2
chr1	69732187	69733075	6.38716	5.9905	0	1	Ikzf2
chr1	69733250	69733468	0.798394	0.724127	0	0	Ikzf2
chr1	69733511	69734726	13.8921	13.2318	0	0	Ikzf2
chr1	69734737	69735145	2.2355	1.31659	0	0	Ikzf2
chr1	69735297	69736007	4.87021	5.59553	0	0	Ikzf2
chr1	69736431	69737076	2.07583	3.02817	0	0	Ikzf2
chr1	69737456	69738119	3.11374	1.44825	0	0	Ikzf2
chr1	69738382	69739290	6.70651	6.78046	0	0	Ikzf2
chr1	69790341	69790955	3.35326	4.14727	0	0	Ikzf2
chr1	69791058	69794919	39.0415	41.736	0	0	Ikzf2
chr1	69795119	69796389	7.02587	5.20055	0	0	Ikzf2
chr1	69797376	69799031	15.888	21.0655	0	0	Ikzf2
chr1	69799195	69799965	8.22346	5.46387	0	0	Ikzf2
chr1	69801434	69801625	0.718555	0.658297	0	0	Ikzf2
chr1	69801767	69801970	0.239518	0.724127	0	0	Ikzf2
chr1	69802645	69802979	0.718555	1.25076	0	0	Ikzf2
chr1	69804240	69804652	1.67663	3.02817	0	0	Spag16
chr1	69804733	69805514	4.71053	4.73974	0	0	Spag16
chr1	69805717	69809898	63.5522	47.5949	0	0	Spag16
chr1	69809966	69814119	48.7819	35.8772	0	0	Spag16
chr1	69814186	69817768	67.4643	53.1246	0	0	Spag16
chr1	69817929	69819316	11.7364	11.6519	0	0	Spag16
chr1	69820133	69820331	0.399197	0.921616	0	0	Spag16
chr1	69822163	69822509	1.51695	1.64574	0	0	Spag16
chr1	69856780	69857098	0.319358	1.71157	0	0	Spag16
chr1	69857896	69858362	0.159679	1.90906	0	0	Spag16
chr1	71149042	71149610	2.87422	1.51408	0	0	Bard1
chr1	71603476	71604217	4.55085	4.2131	0	0	Atic
chr1	72220267	72220545	0.958073	1.25076	0	1	Mreg
chr1	72229498	72229873	0.798394	1.31659	0	1	Mreg
chr1	72272267	72273337	7.74443	5.85884	0	0	Mreg
chr1	72282902	72283867	7.42507	7.70208	0	0	Mreg
chr1	72290191	72291259	10.6186	8.68952	0	1	Mreg
chr1	72301093	72301980	9.34122	8.55786	0	0	Pecr
chr1	72353771	72354336	5.50892	4.8714	0	0	Xrcc5
chr1	72496369	72496682	2.15567	1.71157	0	0	March4
chr1	72497314	72497722	2.07583	3.29149	0	0	March4
chr1	72511674	72511878	0.239518	0.724127	0	0	March4
chr1	72611106	72611484	1.03791	1.57991	0	0	Smarcal1
chr1	72629481	72629902	1.99599	1.97489	0	0	Smarcal1
chr1	72757491	72758262	7.90411	5.85884	0	0	Rpl37a
chr1	72763667	72763928	1.03791	0.329149	0	0	Rpl37a
chr1	72770900	72771337	1.67663	2.89651	0	0	Rpl37a
chr1	72775385	72775803	0.479037	1.84323	0	0	Rpl37a
chr1	72777338	72777740	0.399197	2.89651	0	0	Rpl37a
chr1	72801941	72802490	1.83631	2.36987	0	0	Rpl37a
chr1	72901498	72901810	1.27743	0.526638	0	0	Igfbp5
chr1	72912517	72912730	0.479037	0.789956	0	0	Igfbp5
chr1	73554001	73554251	0.558876	0.789956	0	0	Pinc
chr1	73729299	73730332	2.87422	7.63625	0	1	6030407O03Rik
chr1	73732372	73732677	0.798394	0.987446	0	1	6030407O03Rik
chr1	73733524	73733910	0.399197	2.50153	0	1	6030407O03Rik
chr1	73749250	73749484	0.159679	0.987446	0	1	6030407O03Rik
chr1	73771543	73772359	0.798394	4.47642	0	1	6030407O03Rik
chr1	73867306	73867612	0.878234	1.31659	0	1	6030407O03Rik
chr1	73869186	73870188	3.11374	7.50459	0	1	6030407O03Rik
chr1	73870204	73871497	5.18956	10.7961	0	1	6030407O03Rik
chr1	73871511	73871792	0.399197	0.987446	0	1	6030407O03Rik
chr1	73872941	73873165	0.878234	0.855786	0	1	6030407O03Rik
chr1	73957417	73957694	0.718555	0.855786	0	1	6030407O03Rik
chr1	73979759	73980149	1.67663	1.05328	0	1	6030407O03Rik
chr1	73981947	73982864	6.38716	3.62063	0	1	6030407O03Rik
chr1	73982988	73984714	14.6106	6.58297	0	1	6030407O03Rik
chr1	73985469	73985864	1.59679	0.921616	0	1	6030407O03Rik
chr1	73987050	73987338	1.51695	0.987446	0	1	6030407O03Rik
chr1	73987438	73987790	2.07583	1.44825	0	1	6030407O03Rik
chr1	73994048	73994472	0.958073	2.56736	0	1	6030407O03Rik
chr1	74009518	74009808	1.19759	0.394978	0	1	6030407O03Rik
chr1	74253335	74253580	1.11775	0.724127	0	0	Cxcr1
chr1	74282724	74283911	9.82025	8.55786	0	1	Arpc2
chr1	74295386	74295800	2.87422	1.25076	0	1	Arpc2
chr1	74331071	74331810	3.67261	2.50153	0	0	Aamp
chr1	74331071	74331810	3.67261	2.50153	0	0	Pnkd
chr1	74341633	74342595	4.47101	5.06889	0	0	Tmbim1
chr1	74343838	74344190	0.958073	1.44825	0	0	Tmbim1
chr1	74378829	74379388	3.19358	2.36987	0	0	Pnkd
chr1	74433249	74433742	3.59278	2.83068	1	0	Ctdsp1
chr1	74437142	74437539	2.31534	0.921616	1	0	Ctdsp1
chr1	74444547	74444920	2.15567	1.11911	1	0	Mir26b
chr1	74552535	74553404	7.98394	4.8714	0	0	Rqcd1
chr1	74634081	74635089	5.6686	5.66135	0	0	Bcs1l
chr1	74634081	74635089	5.6686	5.66135	0	0	Zfp142
chr1	74647755	74648134	1.67663	1.38242	0	0	Rnf25
chr1	74647755	74648134	1.67663	1.38242	0	0	Stk36
chr1	74707973	74708798	6.38716	5.79301	0	0	Ttll4
chr1	74846981	74847454	2.15567	1.51408	0	1	Wnt10a
chr1	74849386	74849977	3.27342	1.44825	0	1	Wnt10a
chr1	74853012	74853625	4.07181	2.50153	0	1	Wnt10a
chr1	74853669	74853993	1.51695	1.38242	0	0	Wnt10a
chr1	74854738	74854982	1.27743	1.05328	0	0	Wnt10a
chr1	74863194	74863893	6.14764	3.29149	0	0	Wnt10a
chr1	75121085	75121961	4.87021	2.63319	0	0	Nhej1
chr1	75137908	75138430	3.0339	2.10655	0	0	1810031K17Rik
chr1	75138937	75139563	3.75245	3.94978	0	0	1810031K17Rik
chr1	75138937	75139563	3.75245	3.94978	0	0	Fam134a
chr1	75176548	75177071	3.0339	2.4357	0	0	Abcb6
chr1	75188590	75189038	3.75245	2.10655	0	0	Ankzf1
chr1	75207182	75207719	5.18956	2.83068	0	0	Glb1l
chr1	75207182	75207719	5.18956	2.83068	0	0	Stk16
chr1	75215138	75215593	2.31534	2.50153	0	0	Tuba4a
chr1	75215619	75215978	2.47502	2.30404	0	0	Tuba4a
chr1	75232580	75233644	6.38716	5.06889	0	0	Dnajb2
chr1	75232580	75233644	6.38716	5.06889	0	0	Dnajb2
chr1	75244883	75245256	1.99599	0.789956	0	0	Dnajb2
chr1	75247967	75248566	3.51294	2.83068	0	0	Ptprn
chr1	75314329	75314815	1.99599	2.69902	0	0	Dnpep
chr1	75432306	75433018	6.22748	4.67391	0	0	Gmppa
chr1	75475289	75476304	5.58876	5.00306	0	0	Chpf
chr1	75475289	75476304	5.58876	5.00306	0	0	Tmem198
chr1	75517780	75518493	3.11374	2.96234	0	0	Stk11ip
chr1	75562128	75562626	2.71454	0.263319	0	0	Slc4a3
chr1	77828775	77829166	1.99599	0.0658297	0	0	Epha4
chr1	78485064	78485597	3.51294	2.17238	0	1	Farsb
chr1	78485646	78486069	1.91615	0.789956	0	0	Farsb
chr1	78521855	78522078	0.798394	1.51408	1	0	Mogat1
chr1	78533388	78533647	0.958073	1.05328	1	0	Mogat1
chr1	78534010	78534729	5.42908	6.51714	1	0	Mogat1
chr1	78534985	78535265	0.798394	1.11911	1	0	Mogat1
chr1	78584559	78584956	1.35727	2.23821	0	0	Acsl3
chr1	78584559	78584956	1.35727	2.23821	0	0	Utp14b
chr1	78587273	78587772	1.19759	1.51408	0	0	Acsl3
chr1	78587273	78587772	1.19759	1.51408	0	0	Utp14b
chr1	78587816	78588448	1.19759	3.094	0	1	Acsl3
chr1	78587816	78588448	1.19759	3.094	0	1	Utp14b
chr1	78599557	78599787	0.558876	1.11911	0	0	Acsl3
chr1	78599557	78599787	0.558876	1.11911	0	0	Utp14b
chr1	78618646	78618996	1.59679	1.44825	0	0	Acsl3
chr1	78618646	78618996	1.59679	1.44825	0	0	Utp14b
chr1	78641363	78641626	1.19759	0.658297	0	0	Acsl3
chr1	78641363	78641626	1.19759	0.658297	0	0	Utp14b
chr1	78654055	78655203	10.2194	12.7051	0	1	Acsl3
chr1	78654055	78655203	10.2194	12.7051	0	1	Utp14b
chr1	78654055	78655203	10.2194	12.7051	0	1	Utp14b
chr1	78721032	78721980	6.78635	8.22871	0	0	Utp14b
chr1	79112189	79112417	0.878234	0.789956	0	0	Kcne4
chr1	79140105	79141363	25.9478	18.2348	0	0	Scg2
chr1	79141520	79141987	2.95406	1.64574	0	0	Scg2
chr1	79154445	79154814	1.67663	0.987446	0	0	Scg2
chr1	79185365	79185717	1.75647	1.51408	0	0	Scg2
chr1	79186459	79187200	0.718555	3.88395	0	0	Scg2
chr1	79213086	79213431	1.59679	1.97489	0	0	Scg2
chr1	79287613	79287876	1.03791	0.987446	0	0	Scg2
chr1	79354403	79354693	2.39518	0.658297	0	0	Scg2
chr1	79361876	79362526	6.94603	3.88395	0	1	Scg2
chr1	79387795	79388369	2.55486	1.7774	0	0	Scg2
chr1	79402805	79403336	3.67261	3.68646	0	0	Scg2
chr1	79409053	79409297	1.19759	0.329149	0	0	Scg2
chr1	79411058	79411415	1.67663	0.329149	0	0	Scg2
chr1	79420342	79421906	25.7083	13.6926	0	0	Scg2
chr1	79421996	79423259	10.8582	3.29149	0	0	Scg2
chr1	79426369	79426671	1.59679	0.724127	0	0	Scg2
chr1	79436443	79436709	0.638716	1.11911	0	1	Scg2
chr1	79453913	79454662	7.02587	10.2694	0	0	Scg2
chr1	79455014	79455642	5.34924	8.09705	0	0	Scg2
chr1	79456566	79456856	1.43711	0.526638	0	0	Scg2
chr1	79517587	79517832	1.03791	0.329149	0	0	Scg2
chr1	79518117	79518702	6.0678	1.31659	0	0	Scg2
chr1	79518922	79519437	3.4331	0.855786	0	0	Scg2
chr1	79519542	79519906	1.83631	0.263319	0	0	Scg2
chr1	79522982	79523229	1.11775	0.0658297	0	0	Scg2
chr1	79544426	79545185	7.34523	3.75229	0	0	Scg2
chr1	79545378	79545754	1.91615	0.921616	0	0	Scg2
chr1	79546022	79546310	1.75647	0.592467	0	0	Scg2
chr1	79553866	79554092	0.958073	0.789956	0	0	Ap1s3
chr1	79554747	79558905	80.079	47.3974	0	1	Ap1s3
chr1	79558941	79559544	2.79438	1.57991	0	0	Ap1s3
chr1	79561267	79561507	1.03791	0.526638	0	0	Ap1s3
chr1	79567093	79567352	0.958073	0.592467	0	0	Ap1s3
chr1	79568104	79568249	0.0798394	0.658297	0	0	Ap1s3
chr1	79568350	79568757	2.6347	2.63319	0	0	Ap1s3
chr1	79570898	79571255	1.83631	0.987446	0	0	Ap1s3
chr1	79571565	79571816	0.718555	0.921616	0	0	Ap1s3
chr1	79571918	79572133	0.878234	0.724127	0	0	Ap1s3
chr1	79572284	79573710	17.9639	18.169	0	0	Ap1s3
chr1	79573786	79574328	2.47502	1.51408	0	0	Ap1s3
chr1	79574627	79575198	3.91213	2.04072	0	0	Ap1s3
chr1	79576012	79576349	1.91615	0.855786	0	0	Ap1s3
chr1	79576372	79579650	73.9313	47.6607	0	1	Ap1s3
chr1	79624663	79624902	0.319358	0.855786	0	1	Ap1s3
chr1	79628345	79628724	1.91615	1.31659	0	1	Ap1s3
chr1	79634304	79634564	1.35727	0.658297	0	1	Ap1s3
chr1	79635657	79637669	34.81	21.1313	0	1	Ap1s3
chr1	79637833	79638483	4.39117	2.96234	0	1	Ap1s3
chr1	79639319	79639572	1.19759	0.197489	0	1	Ap1s3
chr1	79639816	79641599	14.4509	6.71463	0	1	Ap1s3
chr1	79645662	79646261	4.23149	1.05328	0	1	Ap1s3
chr1	79668106	79669042	6.86619	5.20055	0	1	Ap1s3
chr1	79698195	79698599	1.51695	0.855786	0	0	Ap1s3
chr1	79757847	79758609	8.3033	5.59553	0	1	Wdfy1
chr1	79772402	79772982	9.42105	7.70208	0	0	Mrpl44
chr1	80336512	80337481	6.86619	5.85884	0	1	Cul3
chr1	80337545	80337930	1.67663	1.25076	0	0	Cul3
chr1	80405239	80405481	1.27743	0.724127	0	0	1700016L21Rik
chr1	80413056	80413397	1.67663	0.658297	0	0	1700016L21Rik
chr1	80638426	80638737	1.67663	0.987446	1	0	Dock10
chr1	80742817	80743177	1.75647	1.11911	1	0	Dock10
chr1	80745945	80746154	0.718555	0.855786	1	0	Dock10
chr1	80753874	80754314	1.91615	1.84323	1	0	Dock10
chr1	80754545	80755525	7.18555	4.60808	1	0	Dock10
chr1	80851652	80852046	2.15567	0.724127	0	0	Dock10
chr1	81742057	81742466	2.31534	0.789956	0	0	Irs1
chr1	82146792	82147182	2.15567	0.329149	0	0	Irs1
chr1	82147346	82147786	2.31534	0.592467	0	0	Irs1
chr1	82278273	82278712	3.83229	1.31659	0	0	Irs1
chr1	82279412	82280398	13.0937	6.6488	0	0	Irs1
chr1	82312581	82313866	17.4848	15.865	0	0	Rhbdd1
chr1	82355394	82356250	1.03791	5.59553	0	0	Rhbdd1
chr1	82425805	82425995	0.159679	0.789956	0	0	Rhbdd1
chr1	82472899	82473212	0.878234	1.18493	0	0	Col4a4
chr1	82550946	82551283	0.239518	0.855786	0	0	Col4a4
chr1	82721196	82721869	8.86218	7.57042	0	0	Mff
chr1	82835738	82836573	6.38716	6.97795	1	0	Agfg1
chr1	82897242	82897471	1.03791	0.592467	0	0	Agfg1
chr1	84835155	84837031	16.8461	15.0092	0	1	Trip12
chr1	84835155	84837031	16.8461	15.0092	0	1	Fbxo36
chr1	84878091	84878554	2.71454	2.04072	0	1	Fbxo36
chr1	87583932	87584382	2.31534	1.31659	0	0	Sp100
chr1	87632154	87633412	11.9759	14.5484	1	0	A630001G21Rik
chr1	87636379	87636884	2.71454	3.75229	1	0	A630001G21Rik
chr1	87638925	87639277	0.479037	1.25076	1	0	A630001G21Rik
chr1	87647206	87647653	0.878234	1.90906	1	0	A630001G21Rik
chr1	87648020	87648529	1.51695	5.85884	1	0	A630001G21Rik
chr1	87652798	87653524	2.07583	3.48897	0	0	A630001G21Rik
chr1	87654077	87655243	6.30732	9.01867	0	0	A630001G21Rik
chr1	87658168	87658860	4.63069	8.62369	0	0	A630001G21Rik
chr1	87659613	87659828	0.239518	0.789956	0	0	A630001G21Rik
chr1	87659844	87660392	3.4331	3.094	0	0	A630001G21Rik
chr1	87689689	87690683	9.74041	10.9277	0	1	Cab39
chr1	87690719	87691416	3.35326	3.48897	0	1	Cab39
chr1	87742061	87742385	1.19759	1.31659	0	1	Itm2c
chr1	87749930	87750189	1.27743	0.921616	0	0	Itm2c
chr1	87790964	87792531	10.6985	13.0343	0	0	Itm2c
chr1	87793289	87793800	2.79438	2.36987	0	0	Itm2c
chr1	87829710	87830244	4.39117	3.02817	0	0	4933407L21Rik
chr1	87832081	87832402	1.67663	0.789956	0	0	4933407L21Rik
chr1	87849844	87850166	2.55486	1.18493	0	0	Gpr55
chr1	87850404	87851029	3.75245	1.64574	0	0	Gpr55
chr1	87851643	87855765	59.9594	29.36	0	0	Gpr55
chr1	87855933	87858043	12.3751	9.87446	0	0	Gpr55
chr1	87858577	87859136	3.67261	3.35732	0	0	Gpr55
chr1	87859404	87859755	1.43711	1.31659	0	0	Gpr55
chr1	87904327	87904773	2.71454	2.36987	0	0	Spata3
chr1	87912429	87912636	0.958073	1.05328	0	0	Spata3
chr1	87960762	87961619	7.02587	5.85884	0	0	Psmd1
chr1	88050966	88051619	6.467	5.46387	0	0	Armc9
chr1	88050966	88051619	6.467	5.46387	0	0	Armc9
chr1	88075451	88075808	2.2355	1.51408	0	0	Armc9
chr1	88255062	88256910	30.5785	25.8711	0	0	C130036L24Rik
chr1	88255062	88256910	30.5785	25.8711	0	0	Ncl
chr1	88326650	88326886	0.878234	0.987446	0	0	1700019O17Rik
chr1	88330712	88331459	4.71053	2.76485	0	0	1700019O17Rik
chr1	88336437	88336830	3.0339	1.71157	0	0	1700019O17Rik
chr1	88337037	88340820	85.4282	61.8141	0	1	1700019O17Rik
chr1	88383589	88385209	43.0335	42.0652	0	0	Ptma
chr1	88398139	88398561	2.71454	1.84323	0	0	Ptma
chr1	88398698	88399671	7.82427	4.41059	0	0	Ptma
chr1	88399688	88401487	31.3769	17.9057	0	0	Ptma
chr1	88405894	88406484	10.459	7.43876	0	1	Ptma
chr1	88406776	88407213	2.55486	0.855786	0	0	Ptma
chr1	88418883	88419577	5.74844	4.27893	0	0	Ptma
chr1	88420809	88425262	92.5339	81.3655	0	1	Ptma
chr1	88428917	88429330	2.47502	1.44825	0	0	Ptma
chr1	88478660	88479589	5.34924	4.60808	0	1	Pde6d
chr1	88483465	88484045	8.3033	5.66135	0	0	Cops7b
chr1	88546934	88547223	1.11775	1.25076	0	0	Nppc
chr1	88599861	88600848	11.8162	9.47948	0	0	Dis3l2
chr1	89072583	89073123	3.27342	3.88395	0	0	Prss56
chr1	89076603	89078575	29.6204	17.774	0	1	Prss56
chr1	89078713	89080009	6.86619	3.094	0	0	Prss56
chr1	89081314	89081811	3.51294	1.51408	0	1	Prss56
chr1	89083559	89083852	1.43711	0.658297	0	1	Chrnd
chr1	89086965	89087456	2.6347	1.25076	0	0	Chrnd
chr1	89110105	89111198	18.4429	14.0876	0	0	Eif4e2
chr1	89110105	89111198	18.4429	14.0876	0	0	Eif4e2
chr1	89142820	89143137	2.2355	0.921616	0	0	Efhd1
chr1	89151730	89152150	1.91615	1.64574	0	1	Efhd1
chr1	89212469	89212714	1.11775	0.658297	0	0	Gigyf2
chr1	89223239	89224213	8.3033	6.58297	0	0	Gigyf2
chr1	89223239	89224213	8.3033	6.58297	0	0	Gigyf2
chr1	89356227	89356870	4.95005	3.81812	0	0	3110079O15Rik
chr1	89383066	89383332	0.399197	0.987446	0	1	3110079O15Rik
chr1	89447533	89448030	2.87422	1.90906	0	1	Ngef
chr1	89516623	89518767	18.2034	13.1659	0	1	Inpp5d
chr1	89522924	89523390	2.71454	2.96234	0	1	Inpp5d
chr1	89533099	89533816	4.47101	3.42314	0	1	Inpp5d
chr1	89533824	89534383	2.39518	2.83068	0	1	Inpp5d
chr1	89542375	89542817	2.39518	0.724127	0	1	Inpp5d
chr1	89652238	89653084	8.06378	9.15033	0	0	Atg16l1
chr1	89724690	89725241	3.51294	2.10655	0	1	Sag
chr1	89743561	89744142	3.0339	1.44825	0	0	Dgkd
chr1	89745205	89745512	1.91615	0.987446	0	0	Dgkd
chr1	89749658	89750542	8.22346	5.06889	0	1	Dgkd
chr1	89763279	89763684	2.2355	1.25076	0	1	Dgkd
chr1	89796206	89796707	3.67261	2.56736	0	1	Dgkd
chr1	89796767	89797162	2.15567	0.592467	0	1	Dgkd
chr1	89797410	89798162	10.7783	3.81812	0	1	Dgkd
chr1	89806998	89807365	1.91615	1.57991	0	1	Dgkd
chr1	89904660	89905367	7.10571	6.58297	0	0	Usp40
chr1	90353327	90353678	1.59679	1.38242	0	0	Spp2
chr1	90369855	90370222	1.51695	1.25076	0	0	Glrp1
chr1	90370838	90371716	8.22346	4.73974	0	1	Glrp1
chr1	90371866	90372564	9.18154	6.12216	0	1	Glrp1
chr1	90372699	90373253	3.11374	0.987446	0	0	Glrp1
chr1	90378952	90380031	9.58073	2.96234	0	0	Glrp1
chr1	90382890	90383325	2.47502	0.855786	0	0	Glrp1
chr1	90393869	90394383	3.83229	1.97489	0	0	Glrp1
chr1	90404530	90404943	1.83631	2.56736	0	1	Glrp1
chr1	90405933	90406190	1.51695	1.11911	0	1	Glrp1
chr1	90406201	90407075	8.14362	9.54531	0	1	Glrp1
chr1	90439794	90440217	1.75647	1.05328	0	0	Gm19589
chr1	90458912	90459314	2.07583	1.18493	0	0	Gm19589
chr1	90483879	90484433	2.95406	0.329149	1	0	Gm19589
chr1	90551270	90551564	1.67663	0.394978	0	1	Arl4c
chr1	90598370	90599150	5.10972	2.76485	0	1	Arl4c
chr1	90602338	90602759	2.39518	1.11911	0	0	Arl4c
chr1	90891713	90891932	1.03791	0.197489	0	0	1700067G17Rik
chr1	90916537	90916847	1.75647	0.658297	0	0	1700067G17Rik
chr1	92479098	92479686	5.02989	4.67391	0	0	Cops8
chr1	92499511	92500374	12.1356	10.0719	0	1	Cops8
chr1	92869949	92870234	1.43711	0.789956	0	0	Rab17
chr1	92920527	92920902	1.59679	1.71157	0	1	Lrrfip1
chr1	92949116	92949894	7.90411	4.47642	0	1	Lrrfip1
chr1	92949932	92950559	3.11374	2.83068	0	1	Lrrfip1
chr1	92982982	92983337	0.159679	1.71157	0	1	Lrrfip1
chr1	93089628	93090321	7.82427	3.5548	0	1	Ramp1
chr1	93116235	93116502	0.718555	0.789956	0	1	Ube2f
chr1	93146420	93147300	8.38314	5.06889	0	0	Ube2f
chr1	93194445	93195348	6.0678	6.6488	0	1	Scly
chr1	93294778	93295764	7.74443	7.37293	0	0	Ilkap
chr1	93356021	93356289	1.03791	0.987446	0	0	Per2
chr1	93390987	93391427	3.83229	3.02817	0	0	Traf3ip1
chr1	93420374	93420747	1.91615	0.658297	0	0	Asb1
chr1	93436802	93437607	5.02989	4.14727	0	0	Asb1
chr1	93470891	93471159	1.75647	1.25076	0	0	Asb1
chr1	93509427	93510024	4.95005	1.71157	0	0	Asb1
chr1	93521492	93521865	1.91615	0.394978	0	0	Asb1
chr1	93522051	93522460	2.07583	0.592467	0	0	Asb1
chr1	93522469	93523121	9.97993	2.63319	0	0	Asb1
chr1	93523546	93524045	3.19358	1.05328	0	0	Asb1
chr1	93524260	93525743	9.1017	3.42314	0	0	Asb1
chr1	93526412	93527137	4.31133	1.64574	0	0	Asb1
chr1	93527411	93528021	4.63069	1.31659	0	0	Asb1
chr1	93533034	93533428	1.83631	0.460808	0	0	Asb1
chr1	93536957	93537578	4.71053	0.855786	0	0	Asb1
chr1	93555382	93556591	9.42105	2.36987	0	0	Asb1
chr1	93561152	93561657	3.51294	0.460808	0	0	Asb1
chr1	93565022	93565561	4.47101	0.921616	0	0	Asb1
chr1	93565678	93565930	1.03791	0.921616	0	0	Asb1
chr1	93567547	93568219	3.99197	2.4357	0	0	Twist2
chr1	93570362	93571281	9.42105	2.56736	0	0	Twist2
chr1	93572022	93572389	1.91615	0.592467	0	0	Twist2
chr1	93575125	93575764	3.35326	0.987446	0	0	Twist2
chr1	93589217	93589654	3.19358	1.25076	0	0	Twist2
chr1	93651644	93652072	2.47502	0.855786	0	0	Twist2
chr1	93671921	93672226	1.59679	0.658297	0	0	Twist2
chr1	93713286	93713587	1.43711	0.987446	0	1	Twist2
chr1	93960868	93961398	2.31534	2.63319	0	1	Hdac4
chr1	94076543	94076988	1.99599	2.30404	0	0	Hdac4
chr1	94077133	94077804	5.2694	4.34476	0	0	Hdac4
chr1	94369991	94370642	6.94603	5.06889	0	0	Ndufa10
chr1	94538209	94538838	6.467	4.54225	0	0	Myeov2
chr1	94538209	94538838	6.467	4.54225	0	0	Myeov2
chr1	94544380	94544750	1.43711	1.31659	0	0	Otos
chr1	94608835	94609475	1.67663	5.06889	0	0	Otos
chr1	94609690	94609984	0.0798394	1.51408	0	0	Otos
chr1	94614890	94615182	0.399197	1.25076	0	0	Otos
chr1	94696193	94696747	2.15567	3.88395	1	0	Gpc1
chr1	94701705	94702112	0.479037	2.23821	1	0	Gpc1
chr1	94703109	94703919	1.51695	5.33221	1	0	Gpc1
chr1	94803291	94804301	7.18555	6.38548	0	0	Dusp28
chr1	94807049	94807841	4.39117	4.47642	0	0	Rnpepl1
chr1	94830436	94831624	12.8542	12.9026	0	0	Capn10
chr1	94853258	94853580	1.19759	1.31659	0	0	9430060I03Rik
chr1	94868620	94868934	0.798394	1.25076	0	0	Gpr35
chr1	94869453	94869872	0.798394	2.04072	0	0	Gpr35
chr1	95071064	95071323	1.03791	1.05328	0	0	2310007B03Rik
chr1	95202119	95202719	9.02186	5.00306	0	0	Mterfd2
chr1	95239093	95239735	3.67261	4.2131	0	0	Pask
chr1	95239977	95240660	5.42908	3.94978	0	0	Ppp1r7
chr1	95341673	95342650	6.22748	6.71463	0	0	Hdlbp
chr1	95374530	95376223	22.8341	24.6203	0	0	Hdlbp
chr1	95374530	95376223	22.8341	24.6203	0	0	Sept2
chr1	95374530	95376223	22.8341	24.6203	0	0	Sept2
chr1	95408279	95409075	4.87021	4.67391	0	0	Farp2
chr1	95531598	95532973	10.3791	8.88701	0	0	Stk25
chr1	95623650	95623870	0.958073	0.394978	0	0	Thap4
chr1	95650904	95651902	9.90009	9.21616	0	0	Atg4b
chr1	95650904	95651902	9.90009	9.21616	0	0	Thap4
chr1	95698103	95699201	12.0558	8.88701	0	0	Dtymk
chr1	95700010	95701135	14.1316	9.01867	0	0	Ing5
chr1	95721620	95722444	8.22346	7.10961	0	0	D2hgdh
chr1	95808443	95808687	1.11775	0.526638	0	0	Gm9994
chr1	95921635	95922695	9.66057	4.8714	0	1	Neu4
chr1	95930021	95930668	5.58876	3.29149	0	0	Neu4
chr1	95931020	95933169	27.6244	19.0248	0	1	Neu4
chr1	95936857	95937344	1.27743	2.36987	0	1	Pdcd1
chr1	95941988	95942342	0.798394	1.38242	0	1	Pdcd1
chr1	95943067	95943446	2.55486	1.57991	0	1	Pdcd1
chr1	95944939	95946052	5.18956	4.14727	0	1	Pdcd1
chr1	95946120	95946596	1.99599	2.69902	0	1	Pdcd1
chr1	95946727	95953300	155.368	136.333	0	1	Pdcd1
chr1	95953320	95954555	4.95005	4.8714	0	0	Pdcd1
chr1	95970962	95972050	5.82828	8.22871	0	0	Pdcd1
chr1	95973249	95973575	1.75647	1.18493	0	0	Pdcd1
chr1	95974818	95975262	2.31534	1.25076	0	0	Pdcd1
chr1	95975491	95976065	4.31133	1.84323	0	0	Pdcd1
chr1	95987740	95988144	3.35326	1.18493	0	0	Pdcd1
chr1	96353128	96353343	0.878234	0.987446	0	0	4930440C22Rik
chr1	96724221	96724463	0.638716	1.05328	0	0	4930440C22Rik
chr1	97164706	97165181	1.99599	1.31659	0	1	Fam174a
chr1	97209933	97210785	7.18555	5.72718	0	1	Fam174a
chr1	97348492	97348665	2.39518	1.31659	0	0	Fam174a
chr1	97552256	97552474	0.878234	0.921616	0	1	St8sia4
chr1	97561641	97562201	2.15567	1.97489	0	1	St8sia4
chr1	97562415	97563119	4.15165	2.36987	0	1	St8sia4
chr1	97563823	97564674	8.86218	8.68952	0	1	St8sia4
chr1	97658912	97659097	0.958073	0.658297	0	0	4930598F16Rik
chr1	99476882	99477196	1.43711	0.460808	0	1	D1Ertd622e
chr1	99510349	99510730	2.6347	0.526638	0	0	D1Ertd622e
chr1	99557174	99558925	14.5308	11.5202	0	1	D1Ertd622e
chr1	99666165	99667295	12.934	9.54531	0	1	Gin1
chr1	99666165	99667295	12.934	9.54531	0	1	Ppip5k2
chr1	99845932	99846234	1.67663	0.592467	0	0	B230216N24Rik
chr1	99932400	99932758	1.43711	0.394978	0	0	B230216N24Rik
chr1	99934753	99935227	3.83229	0.987446	0	0	B230216N24Rik
chr1	99991684	99992486	4.15165	2.63319	0	0	Pam
chr1	100627117	100627356	1.03791	0.526638	0	0	Slco6d1
chr1	103799064	103799831	4.79037	5.5297	0	0	Gm20268
chr1	104524754	104524938	5.42908	5.20055	0	1	Gm20268
chr1	107270760	107270964	0.958073	1.25076	0	0	Rnf152
chr1	107327317	107327668	0.558876	1.51408	0	0	Rnf152
chr1	107328504	107328821	1.51695	1.05328	0	0	Rnf152
chr1	107331487	107332040	4.79037	5.79301	0	0	Rnf152
chr1	107334473	107334788	0.718555	0.921616	0	0	Rnf152
chr1	107340131	107340449	0.558876	1.64574	0	0	Rnf152
chr1	107352493	107352751	0.558876	1.64574	0	0	Rnf152
chr1	107451815	107452247	1.11775	1.84323	0	0	Pign
chr1	107559677	107560907	7.26539	5.46387	0	0	2310035C23Rik
chr1	107559677	107560907	7.26539	5.46387	0	0	Pign
chr1	107699530	107699909	1.51695	1.11911	0	0	Tnfrsf11a
chr1	107802995	107803419	2.07583	1.7774	0	0	Zcchc2
chr1	107827456	107827778	1.35727	0.329149	0	0	Zcchc2
chr1	107868190	107868772	3.59278	2.69902	0	0	Zcchc2
chr1	107886508	107888515	16.4469	15.075	0	0	Zcchc2
chr1	107890184	107890849	6.54683	6.51714	0	0	Zcchc2
chr1	108048434	108048867	2.31534	1.64574	0	0	LOC626049
chr1	108067853	108068747	5.90812	3.68646	0	1	LOC626049
chr1	108067853	108068747	5.90812	3.68646	0	1	Phlpp1
chr1	108107674	108108072	1.27743	1.64574	0	1	Phlpp1
chr1	108292099	108292460	1.51695	0.658297	0	0	Phlpp1
chr1	108408173	108408605	4.47101	2.56736	1	0	Bcl2
chr1	108409990	108410463	2.79438	0.460808	1	0	Bcl2
chr1	108410703	108411813	9.26138	4.08144	1	0	Bcl2
chr1	108411820	108413057	25.1494	7.24127	1	0	Bcl2
chr1	108413137	108414860	10.0598	2.10655	0	0	Bcl2
chr1	108414980	108415499	3.0339	0.724127	0	0	Bcl2
chr1	108517110	108517412	1.35727	0.394978	1	0	Bcl2
chr1	108584334	108585088	3.35326	4.67391	1	0	Bcl2
chr1	108607992	108608406	1.75647	0.526638	1	0	Bcl2
chr1	108608646	108609548	9.34122	4.41059	1	0	Bcl2
chr1	108609998	108611666	17.884	9.41365	1	0	Bcl2
chr1	108632288	108632448	0.638716	0.724127	0	0	Bcl2
chr1	108655992	108656744	5.34924	4.80557	0	0	Kdsr
chr1	108692748	108693688	9.97993	6.58297	0	0	Vps4b
chr1	111516815	111517097	0.638716	0.987446	0	0	Cdh7
chr1	116540762	116540917	3.67261	3.62063	0	0	Cntnap5a
chr1	118643375	118643612	3.51294	1.57991	0	0	Cntnap5a
chr1	120207525	120208220	8.54282	7.04378	0	0	Tsn
chr1	120218111	120218723	4.95005	3.81812	0	0	Mki67ip
chr1	120284640	120286401	17.4848	10.7961	0	1	Clasp1
chr1	120296150	120296825	4.47101	2.04072	0	1	Clasp1
chr1	120355425	120356064	6.38716	3.94978	0	1	2900060B14Rik
chr1	121400897	121401717	4.95005	4.14727	0	1	Ralb
chr1	121422480	121423214	6.78635	6.84629	0	0	Tmem185b
chr1	121545417	121545770	1.59679	1.44825	0	0	Epb4.1l5
chr1	121733519	121734467	6.94603	4.34476	0	0	Ptpn4
chr1	121809432	121809974	4.55085	2.76485	0	0	Tmem177
chr1	121929578	121929922	1.91615	0.921616	0	0	Sctr
chr1	122017097	122018174	11.1775	9.41365	0	1	3110009E18Rik
chr1	122017097	122018174	11.1775	9.41365	0	1	Dbi
chr1	122017097	122018174	11.1775	9.41365	0	1	Dbi
chr1	122093774	122094142	2.95406	2.76485	0	1	Steap3
chr1	122132928	122133346	2.2355	1.05328	0	1	Steap3
chr1	122161561	122162249	3.59278	2.96234	0	1	Steap3
chr1	123224147	123224928	8.38314	6.91212	0	0	Insig2
chr1	123327530	123327976	3.11374	3.02817	0	0	Ccdc93
chr1	123464013	123464834	9.42105	7.63625	0	1	Ddx18
chr1	123598757	123599001	1.27743	0.921616	0	0	Ddx18
chr1	123602014	123602383	0.558876	1.11911	0	0	Ddx18
chr1	123604790	123605308	3.19358	2.83068	0	0	Ddx18
chr1	124090363	124090518	2.6347	1.7774	0	0	Ddx18
chr1	127331126	127332898	26.4269	21.7238	0	0	Actr3
chr1	127337763	127338717	5.34924	2.56736	0	0	Actr3
chr1	127456648	127457317	5.50892	4.34476	0	0	Slc35f5
chr1	129101264	129103143	11.1775	14.0876	1	0	Mgat5
chr1	129126972	129127825	6.54683	6.38548	1	0	Mgat5
chr1	129128042	129128476	1.11775	1.57991	1	0	Mgat5
chr1	129128796	129130789	15.8082	28.4384	1	0	Mgat5
chr1	129133229	129133732	0.399197	2.17238	1	0	Mgat5
chr1	129135736	129136164	0.798394	1.51408	1	0	Mgat5
chr1	129136172	129137243	4.07181	6.58297	1	0	Mgat5
chr1	129137286	129137635	1.51695	1.44825	1	0	Mgat5
chr1	129138005	129138341	1.35727	1.64574	1	0	Mgat5
chr1	129138558	129140222	12.6146	21.3288	1	0	Mgat5
chr1	129140229	129140905	1.43711	3.75229	1	0	Mgat5
chr1	129142279	129143440	1.91615	13.8242	1	0	Mgat5
chr1	129145599	129145897	0.159679	1.18493	1	0	Mgat5
chr1	129146892	129147473	1.27743	2.63319	1	0	Mgat5
chr1	129147962	129148907	2.39518	8.95284	1	0	Mgat5
chr1	129153566	129153950	0.958073	1.84323	1	0	Mgat5
chr1	129187993	129188341	1.67663	0.658297	1	0	Mgat5
chr1	129200249	129201507	1.99599	8.09705	1	0	Mgat5
chr1	129202083	129202883	1.27743	4.8714	1	0	Mgat5
chr1	129202908	129203419	0.399197	2.63319	1	0	Mgat5
chr1	129205564	129205996	0.159679	2.04072	1	0	Mgat5
chr1	129241289	129242135	7.74443	8.82118	1	0	Mgat5
chr1	129245174	129246168	3.83229	7.04378	1	0	Mgat5
chr1	129246913	129247195	0.878234	1.11911	1	0	Mgat5
chr1	129260206	129260772	1.51695	3.15983	1	0	Mgat5
chr1	129277702	129277985	0.878234	1.05328	1	0	Mgat5
chr1	129393380	129393725	1.83631	1.38242	0	1	Tmem163
chr1	129505018	129505318	0	0.987446	0	1	Tmem163
chr1	129518918	129519652	4.63069	4.41059	0	1	Tmem163
chr1	129522119	129522561	3.0339	1.11911	0	1	Tmem163
chr1	129523198	129523600	1.91615	1.71157	0	1	Tmem163
chr1	129523958	129524313	1.75647	1.90906	0	1	Tmem163
chr1	129534388	129534899	1.51695	2.89651	0	1	Tmem163
chr1	129670109	129671478	12.934	11.1911	0	1	2900009J06Rik
chr1	129670109	129671478	12.934	11.1911	0	1	Ccnt2
chr1	129692848	129693189	1.67663	0.921616	0	1	Ccnt2
chr1	129765173	129765846	5.90812	5.26638	0	0	Rab3gap1
chr1	129999098	129999589	2.79438	1.51408	0	0	Zranb3
chr1	129999703	130000513	4.47101	3.88395	0	0	R3hdm1
chr1	130140493	130141316	8.3033	5.85884	0	0	Ubxn4
chr1	130255823	130256504	5.2694	3.22566	0	1	Mcm6
chr1	130313072	130314154	23.6325	16.9841	0	1	Dars
chr1	130429251	130429630	1.59679	1.44825	0	0	Cxcr4
chr1	130445139	130445597	2.71454	2.4357	0	1	Cxcr4
chr1	130487217	130488342	8.06378	5.06889	0	1	Cxcr4
chr1	130488611	130489289	4.07181	3.68646	0	1	Cxcr4
chr1	130489580	130490032	1.91615	1.84323	0	0	Cxcr4
chr1	130568999	130569346	1.03791	1.25076	0	1	Cxcr4
chr1	130663181	130664031	6.22748	4.14727	0	1	Cxcr4
chr1	130664964	130665265	1.35727	1.51408	0	1	Cxcr4
chr1	130667391	130667815	1.83631	2.56736	0	1	Cxcr4
chr1	130720868	130721165	1.27743	1.18493	0	0	Cxcr4
chr1	130729203	130729470	1.19759	1.31659	0	1	Cxcr4
chr1	131003683	131004024	0.718555	1.44825	0	0	Thsd7b
chr1	132444540	132444963	3.11374	1.38242	0	0	Zp3r
chr1	132445727	132446241	2.31534	2.50153	0	0	Zp3r
chr1	132447275	132447813	2.95406	2.76485	0	0	Zp3r
chr1	132530570	132530981	3.59278	2.76485	0	0	Zp3r
chr1	132536576	132536826	0.159679	0.855786	0	0	Zp3r
chr1	132537359	132537952	0.558876	2.50153	0	0	Zp3r
chr1	132544860	132545186	0.479037	0.987446	0	0	C4bp
chr1	132545241	132545517	0.0798394	0.855786	0	0	C4bp
chr1	132553787	132554151	0.558876	1.25076	0	0	C4bp
chr1	132612098	132614566	24.7502	21.8555	0	0	Pfkfb2
chr1	132612098	132614566	24.7502	21.8555	0	0	Yod1
chr1	132693549	132695934	20.5187	14.8117	0	0	Fcamr
chr1	132716192	132716617	1.03791	2.23821	0	0	Pigr
chr1	132716905	132718225	8.7025	12.9026	0	0	Pigr
chr1	132734294	132735395	8.62266	7.24127	0	0	Pigr
chr1	132735766	132736021	1.35727	1.05328	0	0	Pigr
chr1	132739559	132740296	5.50892	5.13472	0	0	Pigr
chr1	132741348	132741816	2.31534	0.987446	0	0	Pigr
chr1	132743644	132744627	5.02989	2.10655	0	0	Faim3
chr1	132744880	132748481	96.2065	72.6102	0	0	Faim3
chr1	132748485	132749143	3.75245	2.17238	0	0	Faim3
chr1	132749581	132750689	10.459	12.0468	0	0	Faim3
chr1	132750983	132751384	1.75647	1.38242	0	0	Faim3
chr1	132751430	132751852	2.31534	1.18493	0	0	Faim3
chr1	132751906	132752125	1.03791	0.460808	0	0	Faim3
chr1	132753744	132754012	1.11775	0.263319	0	0	Faim3
chr1	132754411	132754717	1.27743	0.329149	0	0	Faim3
chr1	132756892	132757409	6.78635	3.22566	0	0	Faim3
chr1	132757677	132758628	5.10972	2.10655	0	0	Faim3
chr1	132758796	132759388	3.4331	1.31659	0	0	Faim3
chr1	132759504	132761795	47.3448	23.1062	0	0	Faim3
chr1	132762337	132762746	1.99599	0.724127	0	0	Faim3
chr1	132771673	132772069	2.55486	1.44825	0	0	Faim3
chr1	132773572	132773893	1.67663	0.855786	0	0	Il24
chr1	132783112	132783441	1.35727	1.18493	0	0	Il24
chr1	132791128	132791428	0.558876	1.05328	0	0	Il24
chr1	132799062	132799365	0.399197	1.31659	0	1	Il20
chr1	132823078	132823367	1.03791	1.05328	0	0	Il19
chr1	132876014	132876353	1.51695	0.526638	0	0	Il10
chr1	132885941	132886354	0.399197	1.38242	0	0	Il10
chr1	132886724	132887128	1.03791	1.51408	0	0	Il10
chr1	132890040	132890853	9.34122	12.1785	0	1	Il10
chr1	132891027	132891367	1.43711	0.394978	0	1	Il10
chr1	132892709	132893420	5.90812	4.80557	0	1	Il10
chr1	132895583	132897853	22.355	21.3947	0	0	Il10
chr1	132899683	132900098	2.31534	2.50153	0	0	Il10
chr1	132902719	132902973	1.35727	0.658297	0	0	Il10
chr1	132907031	132907475	2.71454	1.44825	1	0	Il10
chr1	132916921	132917721	3.27342	1.44825	1	0	Il10
chr1	132917872	132918644	7.10571	5.92467	1	0	Il10
chr1	132919192	132919888	2.47502	3.094	1	0	Il10
chr1	132922080	132922985	14.4509	6.58297	1	0	Il10
chr1	132924573	132924915	1.67663	0.789956	1	0	Il10
chr1	132925719	132925994	1.11775	1.25076	1	0	Il10
chr1	132934594	132935200	4.39117	2.30404	1	0	Il10
chr1	132946630	132946911	1.19759	0.526638	0	0	Il10
chr1	132947583	132948068	2.87422	1.05328	0	0	Il10
chr1	132949751	132950202	2.31534	2.10655	0	0	Il10
chr1	132956842	132957240	1.91615	1.44825	0	1	Mapkapk2
chr1	132993375	132994663	9.02186	9.54531	0	1	Mapkapk2
chr1	133005296	133005573	0.399197	1.18493	0	0	Mapkapk2
chr1	133008088	133008380	0.319358	1.11911	0	0	Mapkapk2
chr1	133014977	133015553	1.75647	2.76485	0	0	Dyrk3
chr1	133015677	133015926	0.798394	1.05328	0	0	Dyrk3
chr1	133022742	133023357	2.39518	3.29149	0	0	Dyrk3
chr1	133031507	133032214	4.07181	1.71157	0	1	Dyrk3
chr1	133034580	133035201	5.42908	4.93723	0	1	Dyrk3
chr1	133035771	133036118	1.43711	0.592467	0	0	Dyrk3
chr1	133039200	133039689	1.59679	2.10655	0	0	Dyrk3
chr1	133049497	133050119	4.55085	4.47642	0	1	Eif2d
chr1	133079516	133080262	6.62667	5.20055	0	1	Eif2d
chr1	133080657	133081605	8.86218	4.47642	0	1	Eif2d
chr1	133082043	133082350	1.43711	0.592467	0	1	Eif2d
chr1	133095555	133099208	57.5642	30.2817	0	1	Rassf5
chr1	133099561	133102116	40.2391	17.7082	0	1	Rassf5
chr1	133132608	133133100	2.79438	0.658297	0	1	Rassf5
chr1	133175218	133175566	0.958073	1.31659	0	1	Ikbke
chr1	133176005	133176379	2.2355	1.51408	0	1	Ikbke
chr1	133422757	133424308	11.5767	8.75535	0	0	Srgap2
chr1	133424348	133425080	4.55085	2.83068	0	1	Fam72a
chr1	133662139	133662520	1.67663	0.921616	0	0	Slc26a9
chr1	133724107	133725151	6.78635	3.88395	0	0	Slc41a1
chr1	133763653	133764228	4.63069	2.4357	0	0	Rab7l1
chr1	133806368	133807953	16.7663	12.4418	0	0	Nucks1
chr1	133903802	133906243	39.3608	26.3319	0	1	Elk4
chr1	133906305	133906717	2.39518	0.724127	0	1	Elk4
chr1	133906926	133908140	7.66459	5.46387	0	1	Elk4
chr1	134017785	134018052	0.399197	1.05328	0	0	Cdk18
chr1	134238351	134238739	2.15567	0.724127	0	1	Nuak2
chr1	134373367	134374201	10.0598	6.45131	0	0	Rbbp5
chr1	134921455	134922259	9.26138	8.29454	0	0	Mdm4
chr1	134930236	134931122	6.54683	4.93723	0	0	Mdm4
chr1	134949652	134950122	0.558876	2.30404	0	0	Pik3c2b
chr1	134954002	134954686	0.479037	5.06889	0	0	Pik3c2b
chr1	134998108	134998341	1.59679	0.658297	0	0	Ppp1r15b
chr1	135025778	135027018	11.2574	8.09705	0	0	Ppp1r15b
chr1	135027062	135029357	43.3528	38.7737	0	0	Ppp1r15b
chr1	135030514	135030863	1.99599	0.921616	0	0	Ppp1r15b
chr1	135043109	135043360	1.03791	0.658297	0	0	Ppp1r15b
chr1	135074058	135074380	1.35727	1.11911	0	0	Ppp1r15b
chr1	135278603	135278984	2.2355	0.724127	0	0	Etnk2
chr1	135282088	135282770	7.74443	3.75229	0	0	Etnk2
chr1	135446545	135446816	1.03791	0.263319	0	0	Snrpe
chr1	135506296	135507228	14.1316	8.88701	0	0	Snrpe
chr1	135557302	135558319	11.2574	8.75535	0	0	Zbed6
chr1	135557302	135558319	11.2574	8.75535	0	0	Zc3h11a
chr1	135586548	135586880	1.59679	1.18493	0	0	Lax1
chr1	135586548	135586880	1.59679	1.18493	0	0	Lax1
chr1	135957252	135958136	7.10571	6.12216	0	1	Btg2
chr1	135959430	135960733	8.62266	9.28199	0	1	Btg2
chr1	135975367	135976176	7.82427	4.8714	0	1	Btg2
chr1	135989458	135990159	7.66459	9.21616	0	1	Btg2
chr1	135990356	135990881	2.95406	1.57991	0	0	Btg2
chr1	136016826	136017055	1.03791	0.394978	0	0	Chit1
chr1	136229415	136229978	2.95406	3.29149	0	0	Ppfia4
chr1	136258115	136258941	7.02587	7.37293	0	0	Tmem183a
chr1	136302256	136302941	4.39117	2.36987	0	0	Cyb5r1
chr1	136311584	136312563	7.66459	6.51714	0	0	Adipor1
chr1	136351793	136352358	3.91213	3.68646	0	0	Klhl12
chr1	136390122	136390340	1.19759	0.592467	0	0	Rabif
chr1	136390769	136391942	9.1017	9.80863	0	1	Rabif
chr1	136852133	136852806	5.90812	4.60808	0	0	Ppp1r12b
chr1	136858201	136858550	1.19759	1.44825	0	0	Ube2t
chr1	136858744	136859501	5.02989	4.41059	0	0	Ube2t
chr1	137009255	137009539	1.11775	1.25076	0	0	Lgr6
chr1	137024740	137025240	5.74844	3.29149	0	0	Ptprv
chr1	137025347	137026063	4.31133	4.01561	0	0	Ptprv
chr1	137027282	137031089	64.8296	49.3065	0	1	Ptpn7
chr1	137027282	137031089	64.8296	49.3065	0	1	Ptprv
chr1	137043173	137043549	1.99599	1.7774	0	0	Arl8a
chr1	137051019	137051356	0.878234	1.31659	0	0	Arl8a
chr1	137155677	137156001	1.35727	1.11911	0	0	Elf3
chr1	137164627	137164977	1.99599	0.197489	0	1	Elf3
chr1	137180257	137180946	5.34924	3.68646	0	0	Rnpep
chr1	137209876	137210726	9.18154	7.50459	0	0	Timm17a
chr1	137326553	137327424	9.34122	5.5297	0	0	Ipo9
chr1	137436964	137437209	1.27743	0.921616	0	0	Nav1
chr1	137437820	137438175	1.83631	0.131659	0	0	Nav1
chr1	137441204	137441824	7.42507	1.18493	0	0	Nav1
chr1	137444281	137444907	6.14764	0.526638	0	0	Nav1
chr1	137449834	137450494	3.67261	0.394978	0	0	Nav1
chr1	137451066	137451921	5.90812	0.921616	0	0	Nav1
chr1	137519822	137520163	1.51695	0.394978	0	0	Nav1
chr1	137522695	137523341	5.6686	0.789956	0	0	Nav1
chr1	137527644	137528784	13.2533	3.094	0	0	Nav1
chr1	137528819	137529122	1.35727	0.263319	0	0	Nav1
chr1	137530435	137530882	2.47502	0.460808	0	0	Nav1
chr1	137533890	137534392	2.6347	0.658297	0	0	Nav1
chr1	137552536	137552956	2.55486	0.592467	0	0	Nav1
chr1	137554341	137554825	3.59278	1.38242	0	0	Csrp1
chr1	137554827	137555241	2.87422	0.526638	0	0	Csrp1
chr1	137555510	137557534	49.4206	5.5297	0	0	Csrp1
chr1	137557834	137558985	8.46298	0.921616	0	0	Csrp1
chr1	137559052	137562811	80.4782	13.4293	0	0	Csrp1
chr1	137562932	137564290	8.22346	0.921616	0	0	Csrp1
chr1	137564519	137566893	35.2092	5.00306	0	0	Csrp1
chr1	137566896	137567469	14.6905	2.89651	0	0	Csrp1
chr1	137568064	137568434	2.31534	0.0658297	0	0	Csrp1
chr1	137569237	137573206	71.6958	5.06889	0	0	Csrp1
chr1	137573529	137573777	1.11775	0.131659	0	0	Csrp1
chr1	137595938	137596201	1.59679	0.197489	0	0	Csrp1
chr1	137597238	137597616	2.87422	0.724127	0	0	Csrp1
chr1	137604923	137605164	0.558876	0.921616	0	0	Csrp1
chr1	137616048	137616514	3.11374	1.51408	0	0	Csrp1
chr1	137625411	137626043	6.86619	4.80557	0	0	Csrp1
chr1	137703970	137704546	3.91213	1.51408	0	0	Tnni1
chr1	137717339	137717739	2.2355	2.17238	0	0	Lad1
chr1	137725540	137725853	1.91615	0.789956	0	0	Tnnt2
chr1	137758801	137759141	1.75647	0.789956	0	0	Tnnt2
chr1	138026758	138026946	1.11775	0.987446	0	0	6530439I21
chr1	138027496	138028264	4.15165	3.02817	0	1	6530439I21
chr1	138027496	138028264	4.15165	3.02817	0	1	Kif21b
chr1	138036630	138037274	5.82828	5.13472	0	1	Kif21b
chr1	138124977	138125351	1.51695	1.71157	0	0	5730559C18Rik
chr1	138126786	138127146	1.91615	1.51408	0	0	5730559C18Rik
chr1	138149340	138149657	1.43711	0.921616	0	0	Gpr25
chr1	138151491	138152854	6.86619	9.41365	0	1	Gpr25
chr1	138153287	138153586	1.11775	1.38242	0	0	Gpr25
chr1	138155097	138155560	1.91615	2.83068	0	1	Gpr25
chr1	138158494	138158931	2.55486	2.17238	0	0	Gpr25
chr1	138242103	138243138	7.98394	7.17544	0	1	Camsap2
chr1	138261319	138261581	1.91615	1.38242	0	1	Camsap2
chr1	138311707	138312338	6.94603	5.33221	0	0	9230116N13Rik
chr1	138311707	138312338	6.94603	5.33221	0	0	Ddx59
chr1	138362568	138363306	4.15165	2.56736	0	0	Kif14
chr1	138447497	138447767	1.35727	0.789956	0	0	Zfp281
chr1	138520673	138520972	0.638716	1.11911	0	0	Zfp281
chr1	138521039	138522061	5.34924	4.14727	1	0	Zfp281
chr1	138569003	138569634	3.27342	3.15983	0	0	Gm19705
chr1	138571576	138572294	4.39117	4.08144	0	0	Gm19705
chr1	138580190	138580744	2.39518	2.17238	0	1	Gm19705
chr1	138581711	138582738	7.66459	8.09705	0	1	Gm19705
chr1	138591458	138592046	3.35326	4.01561	0	0	Gm16880
chr1	138592375	138593245	5.90812	4.67391	0	0	Gm16880
chr1	138603839	138604594	4.87021	4.60808	0	0	Gm16880
chr1	139702687	139703156	2.47502	0.987446	0	0	Mir181a-1
chr1	139703182	139703800	4.39117	1.05328	0	0	Mir181a-1
chr1	139905908	139906483	4.23149	1.97489	0	0	Mir181b-1
chr1	139914099	139914781	4.07181	2.96234	0	0	Mir181b-1
chr1	139934067	139934476	1.83631	3.48897	0	0	Mir181b-1
chr1	139935278	139936288	7.02587	6.6488	0	1	Mir181b-1
chr1	139936910	139937155	1.03791	0.987446	0	0	Mir181b-1
chr1	139937249	139937502	0.638716	0.987446	0	0	Mir181b-1
chr1	139941143	139941399	1.35727	0.526638	0	0	Mir181b-1
chr1	140030898	140031545	3.4331	4.27893	1	0	Ptprc
chr1	140032132	140032535	2.07583	1.38242	1	0	Ptprc
chr1	140032688	140033485	6.38716	6.71463	1	0	Ptprc
chr1	140033622	140033934	0.479037	1.57991	1	0	Ptprc
chr1	140034323	140034799	1.91615	1.7774	1	0	Ptprc
chr1	140038417	140039552	6.62667	8.95284	1	0	Ptprc
chr1	140040281	140040548	0.479037	1.25076	1	0	Ptprc
chr1	140040664	140041504	4.47101	8.22871	1	0	Ptprc
chr1	140041889	140042125	0.718555	0.921616	1	0	Ptprc
chr1	140042825	140043417	2.95406	3.68646	1	0	Ptprc
chr1	140043455	140043795	1.35727	1.44825	1	0	Ptprc
chr1	140045354	140046141	3.83229	6.31965	1	0	Ptprc
chr1	140053587	140054076	1.19759	2.83068	1	0	Ptprc
chr1	140054198	140054407	0.479037	0.789956	1	0	Ptprc
chr1	140054878	140055254	1.19759	2.17238	1	0	Ptprc
chr1	140055405	140056184	4.55085	8.49203	1	0	Ptprc
chr1	140056875	140057217	1.11775	1.31659	1	0	Ptprc
chr1	140057824	140058221	1.11775	2.83068	1	0	Ptprc
chr1	140058401	140060649	21.9558	29.6892	1	0	Ptprc
chr1	140061085	140061555	2.47502	3.35732	1	0	Ptprc
chr1	140061714	140063629	16.6864	22.8429	1	0	Ptprc
chr1	140063839	140065256	9.82025	9.54531	1	0	Ptprc
chr1	140065338	140065609	1.03791	1.18493	1	0	Ptprc
chr1	140065740	140066499	4.31133	3.22566	1	0	Ptprc
chr1	140066753	140066995	0.878234	0.855786	1	0	Ptprc
chr1	140067055	140069939	29.1414	25.1469	1	0	Ptprc
chr1	140070233	140073548	28.4228	27.6485	1	0	Ptprc
chr1	140073588	140073848	0.878234	0.921616	0	0	Ptprc
chr1	140073866	140074097	0.638716	0.789956	0	0	Ptprc
chr1	140074226	140074957	7.58475	10.8619	0	0	Ptprc
chr1	140074974	140075492	2.6347	2.56736	0	0	Ptprc
chr1	140076678	140077140	2.6347	2.23821	1	0	Ptprc
chr1	140081613	140082058	1.91615	1.7774	1	0	Ptprc
chr1	140082341	140083242	8.22346	6.18799	1	0	Ptprc
chr1	140087218	140089558	36.806	30.2158	1	0	Ptprc
chr1	140089762	140090104	1.19759	1.25076	0	0	Ptprc
chr1	140098623	140099428	3.0339	3.29149	0	0	Ptprc
chr1	140178155	140178822	0.479037	4.73974	1	0	Atp6v1g3
chr1	140179056	140179435	0.319358	1.57991	1	0	Atp6v1g3
chr1	140184227	140184664	0.399197	3.29149	1	0	Atp6v1g3
chr1	140185242	140185793	0.319358	4.08144	1	0	Atp6v1g3
chr1	140186634	140187710	1.75647	7.96539	1	0	Atp6v1g3
chr1	140188089	140188337	0.479037	1.51408	1	0	Atp6v1g3
chr1	140188364	140188636	0.399197	1.57991	1	0	Atp6v1g3
chr1	140189892	140190175	0.159679	1.11911	1	0	Atp6v1g3
chr1	140195996	140196532	3.83229	5.33221	1	0	Atp6v1g3
chr1	140199849	140200112	0.0798394	1.18493	1	0	Atp6v1g3
chr1	140200823	140201608	0.878234	3.22566	1	0	Atp6v1g3
chr1	140222390	140225648	29.5406	30.4792	0	0	Atp6v1g3
chr1	140231275	140231791	3.67261	1.7774	0	0	Atp6v1g3
chr1	140239836	140240582	9.90009	11.3227	0	1	Atp6v1g3
chr1	140244690	140245747	19.1615	14.7459	0	1	Atp6v1g3
chr1	140246630	140247116	1.51695	2.17238	0	0	Atp6v1g3
chr1	140249984	140250673	2.6347	5.79301	0	0	Atp6v1g3
chr1	140252923	140253456	2.39518	4.27893	0	0	Atp6v1g3
chr1	140282666	140282892	0.878234	0.526638	0	0	Atp6v1g3
chr1	140315340	140315608	1.27743	0.855786	0	0	Atp6v1g3
chr1	140400719	140401442	2.2355	3.29149	0	1	Nek7
chr1	140403199	140405087	8.46298	11.7835	0	1	Nek7
chr1	140407697	140408611	3.75245	7.04378	0	1	Nek7
chr1	140413541	140413890	1.51695	1.51408	0	1	Nek7
chr1	140414005	140414305	0.718555	1.57991	0	1	Nek7
chr1	140432740	140433050	1.11775	1.25076	0	1	Nek7
chr1	140437957	140438378	0.718555	1.97489	0	1	Nek7
chr1	140454912	140455329	1.51695	3.68646	0	1	Nek7
chr1	140455849	140457015	7.34523	27.5168	0	1	Nek7
chr1	140457022	140457846	1.83631	10.5986	0	1	Nek7
chr1	140457910	140458277	0.239518	1.57991	0	1	Nek7
chr1	140462107	140462399	0.159679	0.921616	0	1	Nek7
chr1	140467446	140468536	2.2355	12.771	0	1	Nek7
chr1	140472136	140472662	0.399197	2.83068	0	1	Nek7
chr1	140483498	140484197	1.67663	5.33221	0	1	Nek7
chr1	140484241	140484850	0.958073	3.35732	0	1	Nek7
chr1	140485795	140486139	0.798394	1.64574	0	1	Nek7
chr1	140487100	140487459	1.51695	1.11911	0	1	Nek7
chr1	140488922	140489837	5.74844	10.4011	0	1	Nek7
chr1	140490484	140491104	2.31534	2.04072	0	1	Nek7
chr1	140491172	140491438	0.878234	1.31659	0	1	Nek7
chr1	140492087	140495651	53.1731	44.5009	0	1	Nek7
chr1	140495932	140496271	1.75647	1.51408	0	1	Nek7
chr1	140497181	140497457	1.11775	1.11911	0	1	Nek7
chr1	140497922	140498201	1.51695	1.11911	0	1	Nek7
chr1	140498751	140498988	0.958073	0.789956	0	1	Nek7
chr1	140499170	140499513	1.19759	1.44825	0	1	Nek7
chr1	140499858	140500285	2.07583	1.38242	0	1	Nek7
chr1	140500321	140501154	15.4889	15.4042	0	1	Nek7
chr1	140501805	140502144	1.19759	1.05328	0	1	Nek7
chr1	140503289	140503860	3.27342	2.56736	0	1	Nek7
chr1	140505055	140505434	0.878234	1.51408	0	1	Nek7
chr1	140505517	140505860	1.11775	1.57991	0	1	Nek7
chr1	140505890	140506149	0.958073	2.10655	0	1	Nek7
chr1	140509736	140509976	1.03791	0.329149	0	1	Nek7
chr1	140510122	140510843	4.87021	3.29149	0	1	Nek7
chr1	140510875	140512962	26.7462	16.5233	0	1	Nek7
chr1	140513109	140513355	0.878234	0.987446	0	1	Nek7
chr1	140513851	140517104	50.3787	45.225	0	1	Nek7
chr1	140682049	140683172	11.8162	7.50459	0	0	Lhx9
chr1	140727918	140728250	3.19358	2.69902	0	0	Lhx9
chr1	140739891	140740485	2.95406	2.30404	0	0	Lhx9
chr1	140752737	140753540	4.23149	3.62063	0	0	2310009B15Rik
chr1	140859171	140859621	2.55486	1.44825	0	0	Dennd1b
chr1	140859701	140860928	9.58073	10.3353	0	1	Dennd1b
chr1	140870175	140870593	0.718555	2.10655	1	0	Dennd1b
chr1	141318365	141319215	5.90812	6.51714	0	0	Zbtb41
chr1	143780089	143780786	3.91213	1.71157	0	0	4930590L20Rik
chr1	143780866	143781494	9.82025	6.05633	0	0	4930590L20Rik
chr1	143794274	143795186	9.26138	8.16288	0	0	4930590L20Rik
chr1	143823469	143823717	0.399197	0.987446	0	0	4930590L20Rik
chr1	144639030	144639228	0.479037	0.789956	0	0	B3galt2
chr1	144819853	144820565	3.51294	5.85884	0	0	B3galt2
chr1	144822378	144822636	0.798394	0.789956	0	0	B3galt2
chr1	144824330	144824895	2.39518	4.60808	0	0	B3galt2
chr1	144825782	144825987	0.319358	0.724127	0	0	B3galt2
chr1	144830253	144830532	0.558876	1.11911	0	0	B3galt2
chr1	144996923	144997526	1.43711	3.75229	0	0	B3galt2
chr1	145098726	145099216	2.47502	1.64574	0	0	B3galt2
chr1	145549602	145550264	5.18956	5.20055	0	0	Cdc73
chr1	145586455	145586867	1.91615	1.57991	0	0	Glrx2
chr1	145586455	145586867	1.91615	1.57991	0	0	Glrx2
chr1	145586455	145586867	1.91615	1.57991	0	0	Glrx2
chr1	145624171	145624699	7.50491	5.9905	0	1	Trove2
chr1	145624171	145624699	7.50491	5.9905	0	1	Uchl5
chr1	145661052	145661414	1.83631	1.18493	0	0	Uchl5
chr1	145666197	145666443	0.479037	0.987446	0	1	Uchl5
chr1	145763702	145764191	4.71053	1.71157	0	0	Rgs2
chr1	145764268	145764628	1.91615	0.658297	0	0	Rgs2
chr1	145764679	145765161	3.59278	1.51408	0	0	Rgs2
chr1	145766176	145766467	1.75647	0.789956	0	0	Rgs2
chr1	145788669	145788984	1.35727	1.05328	0	0	Rgs2
chr1	145849424	145849853	2.55486	0.921616	1	0	Rgs2
chr1	145850431	145850955	4.47101	1.71157	1	0	Rgs2
chr1	145850957	145851881	8.86218	5.59553	1	0	Rgs2
chr1	145851891	145852405	3.91213	2.10655	0	0	Rgs2
chr1	145852817	145853089	1.51695	0.526638	0	0	Rgs2
chr1	145853400	145854195	18.7623	8.16288	0	0	Rgs2
chr1	145854305	145855310	8.06378	2.56736	0	0	Rgs2
chr1	145923128	145923547	1.51695	3.5548	1	0	Rgs2
chr1	145923742	145924316	1.51695	3.29149	1	0	Rgs2
chr1	145933165	145933649	3.67261	1.97489	1	0	Rgs2
chr1	145987304	145987647	1.59679	1.38242	0	1	Rgs13
chr1	145988083	145988419	1.51695	1.11911	0	1	Rgs13
chr1	145989662	145990149	1.91615	1.84323	0	1	Rgs13
chr1	146013110	146014539	13.3332	4.80557	0	1	Rgs13
chr1	146015974	146016556	5.18956	2.76485	0	1	Rgs13
chr1	146016894	146017277	2.2355	1.18493	0	1	Rgs13
chr1	146019757	146020084	1.83631	0.394978	0	1	Rgs13
chr1	146020593	146021551	8.3033	3.48897	0	1	Rgs13
chr1	146023230	146023482	1.59679	0.263319	0	1	Rgs13
chr1	146023570	146023846	1.43711	0.0658297	0	1	Rgs13
chr1	146024013	146025214	9.97993	0.658297	0	1	Rgs13
chr1	146025320	146026166	6.78635	0.724127	0	0	Rgs13
chr1	146026311	146026765	2.47502	0.197489	0	0	Rgs13
chr1	146026787	146027020	1.43711	0.394978	0	0	Rgs13
chr1	146029366	146029951	3.35326	0.526638	0	0	Rgs13
chr1	146044748	146045536	8.3033	4.54225	0	0	Rgs13
chr1	146045689	146046214	3.67261	1.51408	0	0	Rgs13
chr1	146046266	146046663	2.31534	0.724127	0	0	Rgs13
chr1	146046713	146047172	2.95406	1.05328	0	0	Rgs13
chr1	146047202	146048444	32.4148	9.34782	0	0	Rgs13
chr1	146048950	146049228	3.11374	1.31659	0	0	Rgs13
chr1	146049478	146051720	51.8956	29.36	0	1	Rgs13
chr1	146051833	146054629	62.7538	38.9054	0	1	Rgs13
chr1	146054672	146056677	20.4389	9.15033	0	1	Rgs13
chr1	146056698	146057455	4.23149	2.69902	0	1	Rgs13
chr1	146057592	146058483	6.94603	3.42314	0	1	Rgs13
chr1	146058782	146059735	4.47101	2.23821	0	1	Rgs13
chr1	146059742	146060154	1.67663	1.38242	0	1	Rgs13
chr1	146060161	146063735	44.1512	37.5888	0	1	Rgs1
chr1	146064263	146064507	0.718555	0.855786	0	0	Rgs1
chr1	146065242	146065661	0.958073	1.84323	0	0	Rgs1
chr1	146066185	146066580	1.43711	1.7774	0	0	Rgs1
chr1	146078028	146078349	1.51695	1.18493	0	0	Rgs1
chr1	146083978	146084466	2.31534	1.90906	0	0	Rgs1
chr1	146084983	146085278	1.19759	1.05328	0	0	Rgs1
chr1	146085927	146087577	34.331	33.244	0	1	Rgs1
chr1	146087670	146088448	5.18956	3.68646	0	0	Rgs1
chr1	146088449	146089451	9.42105	13.4293	0	0	Rgs1
chr1	146089579	146090169	2.15567	1.97489	0	0	Rgs1
chr1	146090349	146091130	7.26539	4.73974	0	0	Rgs1
chr1	146091954	146092546	3.35326	3.5548	1	0	Rgs1
chr1	146094492	146095213	9.50089	9.0845	1	0	Rgs1
chr1	146095300	146095690	1.35727	1.18493	1	0	Rgs1
chr1	146095932	146096388	2.47502	2.17238	1	0	Rgs1
chr1	146096740	146097158	0.718555	2.17238	0	0	Rgs1
chr1	146109156	146109500	0.319358	1.97489	0	0	Rgs1
chr1	146109766	146110687	1.11775	6.25382	0	0	Rgs1
chr1	146110953	146112038	2.07583	27.056	0	1	Rgs1
chr1	146112076	146112516	0.319358	1.90906	0	1	Rgs1
chr1	146112769	146113192	0.319358	1.97489	0	1	Rgs1
chr1	146113388	146113849	0.638716	2.17238	0	1	Rgs1
chr1	146116003	146116551	0.479037	2.10655	0	1	Rgs1
chr1	146118945	146119231	0.159679	1.25076	0	1	Rgs1
chr1	146120009	146120556	0.558876	4.01561	0	1	Rgs1
chr1	146122868	146123455	2.39518	4.27893	0	0	Rgs1
chr1	146130820	146131386	1.11775	2.76485	0	0	Rgs1
chr1	146140870	146141174	0	1.18493	0	0	Rgs1
chr1	146141619	146142314	0.718555	2.76485	0	0	Rgs1
chr1	146142670	146142892	0.399197	0.789956	0	0	Rgs1
chr1	146143189	146143922	1.91615	10.7961	0	0	Rgs1
chr1	146144245	146144534	0.399197	0.987446	0	0	Rgs1
chr1	146145827	146146274	0.798394	2.04072	0	0	Rgs1
chr1	146146320	146147050	0.958073	3.094	0	0	Rgs1
chr1	146147811	146149420	3.0339	20.4072	1	0	Rgs1
chr1	146149881	146150511	0.958073	4.01561	1	0	Rgs1
chr1	146150729	146151239	0.399197	2.04072	1	0	Rgs1
chr1	146151717	146152245	1.11775	3.094	1	0	Rgs1
chr1	146153273	146155970	19.8002	30.7425	1	0	Rgs1
chr1	146156209	146156810	1.27743	2.56736	1	0	Rgs1
chr1	146158065	146158436	1.19759	1.38242	1	0	Rgs1
chr1	146158562	146158994	1.59679	1.57991	1	0	Rgs1
chr1	146159163	146159601	2.07583	1.90906	1	0	Rgs1
chr1	146159693	146162463	18.6026	14.7459	1	0	Rgs1
chr1	146162550	146165933	42.3149	39.7611	1	0	Rgs1
chr1	146166243	146166484	0.798394	0.921616	1	0	Rgs1
chr1	146166921	146167621	1.27743	4.27893	1	0	Rgs1
chr1	146176103	146176362	0.958073	0.921616	1	0	Rgs1
chr1	146176550	146178277	29.2212	17.9057	1	0	Rgs1
chr1	146178448	146179129	3.19358	2.10655	0	0	Rgs1
chr1	146179138	146179513	0.878234	1.38242	0	0	Rgs1
chr1	146182172	146182485	1.11775	1.64574	0	0	Rgs1
chr1	146182853	146183160	0.399197	1.38242	0	0	Rgs1
chr1	146200445	146200740	0.718555	1.38242	0	0	Rgs1
chr1	146202174	146202487	1.35727	0.789956	0	0	Rgs1
chr1	146202612	146203495	5.98796	5.13472	0	0	Rgs1
chr1	146221014	146221597	3.0339	3.094	0	0	Rgs1
chr1	146222092	146222345	0.638716	0.855786	0	0	Rgs1
chr1	146224624	146224866	0.958073	0.724127	0	0	Rgs1
chr1	146227207	146227564	1.75647	1.7774	0	0	Rgs1
chr1	146227849	146228349	1.99599	2.83068	0	0	Rgs1
chr1	146228633	146228995	1.75647	1.11911	0	0	Rgs1
chr1	146252401	146252723	1.19759	1.25076	0	0	Rgs1
chr1	146253746	146254114	2.79438	1.31659	0	0	Rgs1
chr1	146349339	146349700	1.27743	1.18493	0	0	Rgs1
chr1	146899607	146899985	1.83631	0.526638	0	0	Rgs18
chr1	147805011	147805229	0.399197	0.789956	0	0	Fam5c
chr1	148814704	148815045	1.51695	0.526638	0	0	Fam5c
chr1	151702715	151703137	0.399197	2.23821	0	0	Pla2g4a
chr1	151703785	151704371	1.35727	8.75535	0	0	Pla2g4a
chr1	151705890	151706209	0.558876	2.17238	0	0	Pla2g4a
chr1	151707184	151707469	0.239518	1.44825	0	0	Pla2g4a
chr1	151709381	151709622	0.159679	0.855786	0	0	Pla2g4a
chr1	151709852	151710835	1.99599	13.2318	0	0	Pla2g4a
chr1	151712840	151713059	0	0.921616	0	0	Pla2g4a
chr1	151713308	151713549	0.159679	0.987446	0	0	Pla2g4a
chr1	151714166	151714971	1.51695	14.8117	0	0	Pla2g4a
chr1	151718809	151719075	0	0.987446	0	0	Pla2g4a
chr1	151719158	151719457	0.399197	1.31659	0	0	Pla2g4a
chr1	151720734	151720972	0	0.789956	0	0	Pla2g4a
chr1	151722208	151722612	0.239518	3.15983	0	0	Pla2g4a
chr1	151723362	151723598	0.239518	0.789956	0	0	Pla2g4a
chr1	151723722	151724413	1.43711	6.45131	0	0	Pla2g4a
chr1	151725134	151725433	0.319358	0.921616	0	0	Pla2g4a
chr1	151745339	151745669	0.159679	2.04072	0	0	Pla2g4a
chr1	151749164	151749535	0.159679	2.17238	0	0	Pla2g4a
chr1	151751309	151751536	0	0.724127	0	0	Pla2g4a
chr1	151752026	151752999	1.35727	8.09705	0	0	Pla2g4a
chr1	151753815	151754170	0.0798394	2.83068	0	0	Pla2g4a
chr1	151776413	151776691	0.159679	1.18493	0	0	Pla2g4a
chr1	151859628	151859986	0.0798394	1.64574	0	0	Pla2g4a
chr1	151861998	151863543	0.878234	8.22871	0	0	Pla2g4a
chr1	151906113	151906419	0.159679	1.84323	0	0	7530420F21Rik
chr1	151962513	151962996	0.718555	3.62063	0	0	Ptgs2
chr1	151998524	151998848	0.319358	1.57991	0	0	Ptgs2
chr1	152005898	152006125	0.558876	0.724127	0	0	Ptgs2
chr1	152044658	152044999	0.0798394	1.57991	0	0	Ptgs2
chr1	152050104	152050447	0.0798394	1.31659	0	0	Ptgs2
chr1	152067857	152068066	0	0.658297	0	0	Pdc
chr1	152098878	152099413	0.399197	2.76485	0	0	Pdc
chr1	152104777	152105065	0.159679	1.05328	0	0	Pdc
chr1	152107234	152107861	0.319358	2.96234	0	0	Pdc
chr1	152239654	152240796	12.0558	11.6519	0	0	Tpr
chr1	152239654	152240796	12.0558	11.6519	0	0	BC003331
chr1	152926071	152926334	1.51695	0.526638	0	0	C730036E19Rik
chr1	153097882	153098610	4.23149	2.23821	0	0	Ivns1abp
chr1	153191101	153192646	14.7703	15.2067	0	0	Ivns1abp
chr1	153275166	153276409	10.2194	8.95284	0	0	1190005F20Rik
chr1	153275166	153276409	10.2194	8.95284	0	0	1200016B10Rik
chr1	153347139	153348355	7.90411	5.06889	0	0	Rnf2
chr1	153531366	153531679	1.43711	0.0658297	0	1	Edem3
chr1	153533887	153534257	2.2355	0.855786	0	1	Edem3
chr1	153553225	153553603	1.67663	1.18493	0	1	Edem3
chr1	153602023	153602956	5.34924	5.33221	0	0	Edem3
chr1	153613325	153613569	0.798394	0.987446	0	0	Edem3
chr1	153740961	153741347	2.55486	1.11911	1	0	Edem3
chr1	153790163	153790568	1.91615	0.526638	1	0	1700025G04Rik
chr1	153790926	153791756	3.99197	2.69902	1	0	1700025G04Rik
chr1	153791973	153792389	2.2355	1.11911	1	0	1700025G04Rik
chr1	153820187	153820660	2.79438	1.7774	1	0	1700025G04Rik
chr1	153857405	153857698	0.798394	1.18493	1	0	1700025G04Rik
chr1	153887279	153887617	1.91615	0.329149	1	0	1700025G04Rik
chr1	153889566	153889908	1.27743	0.263319	1	0	1700025G04Rik
chr1	153931720	153932232	1.75647	2.56736	1	0	1700025G04Rik
chr1	153937109	153937730	3.75245	3.5548	1	0	1700025G04Rik
chr1	154101032	154101476	2.71454	2.17238	0	1	Tsen15
chr1	154137928	154138307	1.67663	1.44825	0	0	Tsen15
chr1	154233405	154233982	9.42105	7.37293	0	1	Tsen15
chr1	154284572	154285072	3.4331	1.97489	0	0	Glt25d2
chr1	154306498	154306992	3.0339	0.724127	0	0	Glt25d2
chr1	154308655	154309390	6.54683	1.25076	0	0	Glt25d2
chr1	154309471	154309942	2.87422	0.789956	0	0	Glt25d2
chr1	154315511	154315921	2.79438	0.131659	0	0	Glt25d2
chr1	154319190	154320173	8.22346	1.64574	0	0	Glt25d2
chr1	154332519	154333368	6.78635	0.855786	0	0	Glt25d2
chr1	154334324	154334749	2.15567	0.592467	0	0	Glt25d2
chr1	154346425	154347642	13.8921	5.66135	0	0	Glt25d2
chr1	154613187	154614136	9.82025	6.05633	0	0	Arpc5
chr1	154626310	154626565	1.35727	0.592467	0	0	Arpc5
chr1	154678275	154678542	1.27743	0.789956	0	0	Ncf2
chr1	154748694	154749036	1.75647	0.789956	0	1	Smg7
chr1	154749115	154751253	23.5526	22.2504	0	1	Smg7
chr1	154751443	154752078	5.82828	6.51714	0	1	Smg7
chr1	154823364	154823579	0.958073	0.724127	0	0	Nmnat2
chr1	154900785	154900992	0.958073	0.131659	0	0	Nmnat2
chr1	154931962	154932886	7.82427	3.62063	1	0	Lamc2
chr1	154934837	154935304	2.47502	0.789956	1	0	Lamc2
chr1	154936951	154937673	5.58876	0.921616	0	0	Lamc2
chr1	154939330	154939824	3.4331	1.57991	0	0	Lamc2
chr1	154948610	154949042	2.95406	0.526638	0	0	Lamc2
chr1	154949523	154949991	3.59278	0.724127	0	0	Lamc2
chr1	154951217	154951562	1.67663	0.263319	0	0	Lamc2
chr1	154967605	154968056	2.31534	0.592467	0	0	Lamc2
chr1	154968392	154968824	2.6347	0.789956	0	0	Lamc2
chr1	154972367	154972844	2.6347	1.57991	1	0	Lamc2
chr1	154973276	154974442	11.8961	3.88395	1	0	Lamc2
chr1	154975831	154976189	1.75647	1.57991	1	0	Lamc2
chr1	154976393	154978283	32.4148	8.82118	1	0	Lamc2
chr1	154978408	154979164	3.75245	1.18493	1	0	Lamc2
chr1	154979249	154979690	4.79037	1.71157	1	0	Lamc2
chr1	154981335	154981996	6.0678	0.592467	1	0	Lamc2
chr1	154984168	154984669	3.11374	0.658297	1	0	Lamc2
chr1	154985641	154986056	2.2355	0.0658297	1	0	Lamc2
chr1	154987420	154989427	21.397	5.06889	1	0	Lamc2
chr1	154990782	154991710	8.94202	1.84323	1	0	Lamc2
chr1	155021939	155022792	9.1017	0.394978	1	0	Lamc2
chr1	155091084	155091498	2.31534	0.197489	1	0	Lamc2
chr1	155120555	155121370	5.6686	2.10655	1	0	Lamc1
chr1	155121816	155122042	0.958073	0.329149	1	0	Lamc1
chr1	155134747	155135619	8.7025	3.35732	1	0	Lamc1
chr1	155138617	155139243	3.4331	0.526638	1	0	Lamc1
chr1	155139313	155139833	5.90812	1.64574	1	0	Lamc1
chr1	155141148	155141609	2.47502	0.724127	1	0	Lamc1
chr1	155147109	155148524	29.0616	9.15033	1	0	Lamc1
chr1	155151288	155151674	2.15567	0.592467	1	0	Lamc1
chr1	155167181	155167690	4.07181	1.64574	1	0	Lamc1
chr1	155194127	155194574	3.35326	1.31659	0	0	Lamc1
chr1	155226840	155227767	7.50491	2.04072	0	0	E330020D12Rik
chr1	155228047	155228414	1.59679	0.131659	0	0	E330020D12Rik
chr1	155233733	155234267	6.14764	2.23821	0	0	E330020D12Rik
chr1	155248874	155249332	2.55486	0.526638	0	0	E330020D12Rik
chr1	155334286	155335155	11.9759	7.37293	0	0	Dhx9
chr1	155410804	155412792	24.7502	5.13472	0	0	Npl
chr1	155412883	155413849	6.70651	1.05328	0	0	Npl
chr1	155426960	155427290	1.43711	0.526638	0	0	Npl
chr1	155427377	155427924	2.79438	0.789956	0	0	Npl
chr1	155428565	155428934	1.99599	0.263319	0	0	Npl
chr1	155429546	155431886	41.4367	14.4167	0	1	Npl
chr1	155432458	155433446	12.6146	4.08144	0	1	Npl
chr1	155435159	155435872	5.10972	1.84323	0	0	Npl
chr1	155437136	155437387	0.718555	0.789956	0	0	Npl
chr1	155449120	155451143	20.5187	4.01561	0	0	Rgs8
chr1	155451241	155451853	3.27342	0.460808	0	0	Rgs8
chr1	155461598	155461994	2.95406	0.658297	0	0	Rgs8
chr1	155464142	155465197	13.0138	5.72718	0	1	Rgs8
chr1	155470166	155470581	1.43711	1.90906	0	0	Rgs8
chr1	155480707	155481257	3.27342	2.36987	0	0	Rgs8
chr1	155481879	155482108	0.958073	0.460808	0	0	Rgs8
chr1	155482192	155482566	1.83631	0.197489	0	0	Rgs8
chr1	155538278	155538604	1.59679	0.329149	0	1	Rgs8
chr1	155551295	155551542	1.75647	0.394978	0	0	C230024C17
chr1	155556513	155556942	3.83229	2.69902	0	0	C230024C17
chr1	155558057	155558573	4.95005	1.51408	0	0	C230024C17
chr1	155569524	155569794	1.27743	0.658297	0	1	C230024C17
chr1	155570136	155571245	25.1494	15.6675	0	1	C230024C17
chr1	155576498	155576889	1.59679	1.18493	0	1	C230024C17
chr1	155577989	155578394	1.99599	1.57991	0	1	C230024C17
chr1	155580330	155581011	4.47101	1.44825	0	1	C230024C17
chr1	155582041	155582350	1.19759	0.263319	0	1	C230024C17
chr1	155582702	155582957	1.27743	0.394978	0	1	C230024C17
chr1	155582986	155583738	10.6985	4.14727	0	1	C230024C17
chr1	155583817	155584295	1.99599	0.921616	0	1	C230024C17
chr1	155585001	155585356	1.43711	0.460808	0	0	C230024C17
chr1	155586958	155587743	4.79037	0.987446	0	0	Rgs16
chr1	155589553	155589914	1.83631	1.11911	0	0	Rgs16
chr1	155593894	155594208	1.35727	0.724127	0	0	Rnasel
chr1	155598818	155599087	0.878234	1.18493	0	0	Rnasel
chr1	155746687	155747387	4.23149	3.29149	0	0	Glul
chr1	156633346	156633770	3.0339	1.38242	0	0	Cacna1e
chr1	156853696	156854023	2.31534	1.51408	0	0	Ier5
chr1	156887461	156887854	1.67663	0.724127	1	0	Ier5
chr1	156896138	156896392	1.75647	1.44825	1	0	Ier5
chr1	156897254	156897815	3.4331	2.17238	1	0	Ier5
chr1	156898277	156898753	2.55486	2.04072	1	0	Ier5
chr1	156906490	156907434	9.26138	4.27893	0	0	Ier5
chr1	156930257	156931082	5.42908	4.34476	0	0	Ier5
chr1	156934066	156934439	1.83631	2.04072	0	1	Ier5
chr1	156945014	156946992	16.7663	19.0248	1	0	Ier5
chr1	156955549	156956067	2.31534	3.22566	0	1	Ier5
chr1	156956505	156957104	1.67663	2.04072	0	0	Ier5
chr1	157005619	157006628	7.26539	5.9905	1	0	Stx6
chr1	157065369	157065691	1.83631	0.789956	0	1	Stx6
chr1	157071344	157071694	1.99599	0.855786	0	0	Stx6
chr1	157263919	157264655	4.39117	3.48897	0	1	Xpr1
chr1	157340440	157340649	1.03791	0.329149	0	0	Acbd6
chr1	157357234	157357986	4.87021	3.75229	0	0	Acbd6
chr1	157404707	157405880	13.2533	8.29454	0	0	Acbd6
chr1	157631921	157632311	2.31534	1.44825	0	0	Qsox1
chr1	157819899	157821002	10.6985	7.57042	0	0	Cep350
chr1	157882450	157883936	24.351	19.9464	0	0	Tor1aip1
chr1	157882450	157883936	24.351	19.9464	0	0	Tor1aip2
chr1	157882450	157883936	24.351	19.9464	0	0	Tor1aip2
chr1	157882450	157883936	24.351	19.9464	0	0	Tor1aip2
chr1	157887754	157888272	3.91213	3.94978	0	0	Tor1aip2
chr1	157923547	157924012	2.6347	2.30404	0	0	Tor1aip2
chr1	157954197	157955361	2.71454	6.91212	0	0	Tor1aip2
chr1	157955400	157956390	2.47502	7.70208	0	0	Tor1aip2
chr1	158135263	158135655	0.0798394	1.71157	0	0	Fam163a
chr1	158136043	158136847	0.718555	3.62063	0	0	Fam163a
chr1	158171311	158171531	1.11775	0.987446	0	0	Fam163a
chr1	158193510	158193778	1.67663	1.05328	0	0	Tdrd5
chr1	158193931	158194540	3.35326	2.83068	0	0	Tdrd5
chr1	158323176	158323481	0.878234	1.11911	0	0	Soat1
chr1	158337755	158339032	8.38314	8.49203	0	0	Soat1
chr1	158350653	158351525	5.34924	5.06889	0	0	Soat1
chr1	158352915	158353979	3.91213	5.13472	0	0	Soat1
chr1	158384382	158384942	2.6347	3.42314	0	1	Soat1
chr1	158400806	158401112	1.43711	0.921616	0	1	Soat1
chr1	158403970	158404788	7.02587	6.05633	0	1	Soat1
chr1	158406185	158406444	1.27743	0.658297	0	0	Soat1
chr1	158452054	158452692	3.19358	1.51408	0	0	Abl2
chr1	158454040	158454278	2.71454	1.7774	0	0	Abl2
chr1	158488527	158489372	11.7364	7.04378	0	1	Abl2
chr1	158489385	158489662	1.59679	2.10655	0	1	Abl2
chr1	158545479	158545885	1.83631	1.64574	0	1	Abl2
chr1	158604092	158605321	8.7025	6.91212	0	0	Tor3a
chr1	158648372	158649451	7.74443	5.20055	0	0	Fam20b
chr1	158868816	158870411	11.8961	11.1252	0	0	Ralgps2
chr1	158868816	158870411	11.8961	11.1252	0	0	Ralgps2
chr1	158885919	158887107	9.26138	7.43876	0	0	Ralgps2
chr1	158915993	158916876	6.30732	3.75229	0	0	Ralgps2
chr1	158917113	158917380	1.67663	0.658297	0	0	Ralgps2
chr1	158919279	158919805	2.15567	2.04072	0	0	Ralgps2
chr1	158925272	158925888	2.87422	2.4357	0	0	Ralgps2
chr1	159005125	159005518	2.39518	1.51408	0	0	1700057K13Rik
chr1	159006427	159006806	1.91615	1.84323	0	0	1700057K13Rik
chr1	159007157	159007595	3.27342	1.64574	0	0	1700057K13Rik
chr1	159014900	159015100	1.67663	1.18493	0	0	1700057K13Rik
chr1	161128737	161129098	1.43711	0.592467	0	0	Rfwd2
chr1	161151093	161151284	0.399197	0.724127	0	0	Rfwd2
chr1	161152235	161152556	1.83631	1.11911	0	0	Rfwd2
chr1	161161516	161163236	20.2792	15.47	0	0	Rfwd2
chr1	161604501	161604774	0.319358	1.05328	0	0	Tnr
chr1	161763326	161763579	1.43711	0.394978	0	0	4930523C07Rik
chr1	161819138	161819944	5.82828	3.62063	0	0	4930523C07Rik
chr1	161820762	161820974	1.03791	0.460808	0	0	4930523C07Rik
chr1	161821448	161821718	1.11775	0.263319	0	0	4930523C07Rik
chr1	161883682	161884152	2.2355	1.57991	0	0	4930523C07Rik
chr1	161974465	161975006	3.11374	2.63319	0	1	4930523C07Rik
chr1	162124968	162125660	5.98796	6.45131	0	0	Mrps14
chr1	162142501	162143997	29.2212	24.2253	0	0	Cacybp
chr1	162236505	162236771	1.19759	0.724127	0	1	Rabgap1l
chr1	162237378	162237721	2.31534	1.57991	0	1	Rabgap1l
chr1	162735414	162735723	0.558876	1.44825	0	0	Rabgap1l
chr1	162836091	162837165	7.26539	5.66135	0	0	Rc3h1
chr1	162964302	162967226	51.1771	40.9461	0	0	Gas5
chr1	162964302	162967226	51.1771	40.9461	0	0	Zbtb37
chr1	162969806	162970554	5.02989	3.42314	0	0	Snord47
chr1	163000488	163001334	5.42908	3.22566	0	0	Cenpl
chr1	163000488	163001334	5.42908	3.22566	0	0	Dars2
chr1	163061223	163061871	13.3332	10.3353	0	0	Klhl20
chr1	163075687	163076122	2.07583	1.31659	0	0	Ankrd45
chr1	163144708	163145024	1.67663	0.592467	0	0	Prdx6
chr1	163180724	163181710	7.18555	4.80557	0	1	Prdx6
chr1	163257450	163257880	1.99599	0.789956	0	1	Tnfsf4
chr1	163284302	163284953	4.31133	1.7774	0	0	Tnfsf4
chr1	163291915	163292261	1.83631	0.263319	0	0	Tnfsf4
chr1	163305995	163306354	1.75647	1.44825	0	0	Tnfsf4
chr1	163325479	163326074	2.79438	2.89651	0	1	Tnfsf4
chr1	163326543	163326991	2.47502	1.18493	0	1	Tnfsf4
chr1	163366392	163367237	4.31133	5.20055	0	1	Tnfsf4
chr1	163370108	163370378	0.638716	0.855786	0	0	Tnfsf4
chr1	163601080	163601505	2.15567	1.84323	0	1	Fasl
chr1	163657530	163657854	1.83631	1.51408	0	0	Fasl
chr1	163664858	163665449	3.75245	3.42314	0	1	Fasl
chr1	163678286	163678651	2.07583	1.97489	0	0	Fasl
chr1	163681330	163681937	2.95406	3.22566	0	0	Fasl
chr1	163691322	163692234	4.39117	9.7428	0	1	Fasl
chr1	163696766	163697780	5.42908	7.24127	0	1	Fasl
chr1	163697909	163698107	0.239518	1.05328	0	1	Fasl
chr1	163700805	163701225	0.479037	1.84323	0	1	Fasl
chr1	163703046	163703632	2.71454	3.48897	0	1	Fasl
chr1	163705265	163705708	1.91615	2.36987	0	0	Fasl
chr1	163712786	163713162	0.958073	2.30404	0	1	Fasl
chr1	163734472	163735075	2.95406	4.80557	0	0	Fasl
chr1	163739458	163739981	2.47502	2.23821	0	0	Fasl
chr1	163806329	163807336	9.34122	5.59553	0	1	AI848100
chr1	163851878	163852495	5.2694	1.71157	0	0	AI848100
chr1	163899000	163899665	9.02186	7.17544	0	0	4930558K02Rik
chr1	163899000	163899665	9.02186	7.17544	0	0	Pigc
chr1	164478393	164479091	5.2694	4.01561	0	0	Mettl13
chr1	164495191	164495611	0.479037	1.84323	0	0	Vamp4
chr1	164500234	164501814	17.884	16.1941	0	0	Vamp4
chr1	164545694	164545964	0.958073	0.658297	0	0	Myoc
chr1	164669799	164670971	12.1356	8.68952	0	0	Prrc2c
chr1	164703672	164704211	2.39518	1.90906	0	0	Prrc2c
chr1	165128191	165128560	2.2355	0.592467	0	0	4921528O07Rik
chr1	165222116	165222494	0.958073	2.56736	0	0	Prrx1
chr1	165228929	165229255	0.319358	1.18493	0	0	Prrx1
chr1	165229379	165230107	1.27743	3.094	0	0	Prrx1
chr1	165304680	165305099	2.31534	1.11911	0	0	Gorab
chr1	165333495	165334396	6.54683	5.26638	0	0	Gorab
chr1	165373897	165374474	3.59278	1.84323	0	0	Gorab
chr1	165551379	165552024	5.18956	1.51408	0	0	Mettl11b
chr1	165661572	165661829	0.479037	0.987446	0	0	Mettl11b
chr1	165709428	165710134	3.59278	2.30404	0	0	Kifap3
chr1	165828327	165828904	2.71454	0.789956	0	0	Scyl3
chr1	165859699	165860522	8.86218	6.31965	0	0	Scyl3
chr1	165924490	165925404	8.7025	5.20055	0	0	2810422O20Rik
chr1	165924490	165925404	8.7025	5.20055	0	0	BC055324
chr1	165991460	165991726	1.27743	0.526638	0	0	Sell
chr1	165991963	165992392	2.47502	0.987446	1	0	Sell
chr1	166001802	166002587	6.86619	4.67391	1	0	Sell
chr1	166003108	166004431	11.8162	13.3634	1	0	Sell
chr1	166007178	166007539	2.31534	0.855786	1	0	Sell
chr1	166011891	166012364	2.79438	2.04072	0	0	Sell
chr1	166065320	166066576	13.8122	11.5202	1	0	F5
chr1	166066705	166067302	2.71454	3.22566	1	0	F5
chr1	166079195	166079648	2.6347	1.31659	0	0	F5
chr1	166178574	166179704	8.22346	8.29454	0	0	Slc19a2
chr1	166205501	166206146	6.467	3.75229	0	0	4930455F23Rik
chr1	166237123	166237842	4.95005	2.96234	0	0	Blzf1
chr1	166237123	166237842	4.95005	2.96234	0	0	Nme7
chr1	166796896	166797500	0.159679	2.89651	0	0	LOC433374
chr1	166817913	166818233	0.159679	1.31659	0	0	LOC433374
chr1	166818698	166819065	0.159679	1.84323	0	0	LOC433374
chr1	166856976	166857262	0.399197	1.05328	0	0	Xcl1
chr1	166865399	166866308	0.718555	5.66135	0	1	Xcl1
chr1	166883732	166884148	0.239518	1.64574	0	0	Xcl1
chr1	166887258	166887512	0.319358	1.11911	0	0	Xcl1
chr1	166890111	166890559	0.558876	3.35732	0	1	Xcl1
chr1	166895681	166896798	0.958073	12.6393	0	1	Xcl1
chr1	166904038	166904296	0.0798394	1.05328	0	1	Xcl1
chr1	166905589	166906236	0.319358	4.47642	0	1	Xcl1
chr1	166942537	166942897	0.159679	1.90906	0	0	Xcl1
chr1	166951353	166951684	0.399197	1.31659	0	0	4930568G15Rik
chr1	166965869	166966090	0	0.855786	0	0	4930568G15Rik
chr1	167062678	167062903	0.958073	0.526638	0	0	Tbx19
chr1	167123947	167125077	9.50089	10.4669	0	0	Sft2d2
chr1	167125666	167126075	1.99599	0.921616	0	0	Sft2d2
chr1	167166570	167167462	7.58475	6.05633	0	0	Tiprl
chr1	167274589	167274875	1.59679	0.987446	0	0	Gpr161
chr1	167389535	167391673	18.7623	16.0624	0	0	Brp44
chr1	167389535	167391673	18.7623	16.0624	0	0	Dcaf6
chr1	167509515	167509799	1.27743	0.592467	0	0	Mpzl1
chr1	167509878	167511544	19.0018	19.1564	0	0	Mpzl1
chr1	167513721	167514049	2.39518	1.57991	0	0	Mpzl1
chr1	167564320	167565169	5.6686	3.5548	0	0	Mpzl1
chr1	167571622	167572994	17.0856	11.3227	0	0	Mpzl1
chr1	167621669	167622143	2.79438	1.11911	0	1	Rcsd1
chr1	167630344	167631762	7.50491	7.17544	0	1	Rcsd1
chr1	167637666	167638597	6.62667	6.91212	0	1	Rcsd1
chr1	167639717	167640111	1.67663	1.7774	0	0	Rcsd1
chr1	167647670	167648274	2.2355	2.23821	0	0	Rcsd1
chr1	167648403	167649048	3.35326	2.23821	0	0	Rcsd1
chr1	167652560	167652875	0.0798394	1.31659	0	1	Rcsd1
chr1	167652900	167653173	0.558876	1.11911	0	1	Rcsd1
chr1	167654453	167654775	1.67663	0.658297	0	1	Rcsd1
chr1	167666268	167666683	1.99599	1.7774	0	0	Creg1
chr1	167693706	167694214	3.99197	2.30404	0	0	Creg1
chr1	167701816	167702005	0.958073	0.724127	0	0	Creg1
chr1	167774704	167775975	10.5388	9.94029	0	1	Cd247
chr1	167931402	167932101	4.23149	3.094	0	1	Pou2f1
chr1	167932286	167933918	17.3252	14.4167	0	1	Pou2f1
chr1	167937162	167937542	2.87422	1.44825	0	0	Pou2f1
chr1	167939190	167939457	1.43711	0.592467	0	0	Pou2f1
chr1	167944720	167945041	2.2355	0.724127	0	0	Pou2f1
chr1	167946501	167946873	1.59679	0.658297	0	0	Pou2f1
chr1	167968673	167969259	4.47101	0.658297	0	0	Pou2f1
chr1	167973811	167974347	5.90812	2.69902	0	1	Pou2f1
chr1	167977739	167978151	2.6347	0.724127	0	0	Pou2f1
chr1	167978195	167979140	6.38716	3.02817	0	0	Pou2f1
chr1	167979307	167979608	1.35727	0.394978	0	0	Pou2f1
chr1	168083609	168083905	1.35727	1.57991	0	0	Gpa33
chr1	168084311	168084675	1.83631	0.789956	0	0	Gpa33
chr1	168114467	168115352	4.47101	3.22566	0	0	Mael
chr1	168197086	168197435	1.75647	0.526638	0	0	Ildr2
chr1	168290313	168290612	1.19759	1.44825	0	1	Tada1
chr1	168308927	168309829	9.26138	7.10961	0	1	Tada1
chr1	168309879	168310431	2.6347	2.17238	0	1	Tada1
chr1	169172205	169172712	2.95406	1.97489	0	1	Uck2
chr1	169175580	169175845	0.558876	0.987446	0	1	Uck2
chr1	169213706	169215536	17.1655	13.2976	0	1	Uck2
chr1	169238248	169239255	19.401	16.8524	0	0	Tmco1
chr1	169267632	169267813	1.03791	0.921616	0	0	Aldh9a1
chr1	169279911	169280606	4.23149	3.48897	0	1	Aldh9a1
chr1	169324021	169324515	3.67261	2.89651	0	0	Mgst3
chr1	171461372	171461991	11.6566	8.29454	0	0	Nuf2
chr1	171899177	171899726	3.35326	2.30404	0	0	3110045C21Rik
chr1	171899177	171899726	3.35326	2.30404	0	0	Hsd17b7
chr1	172014177	172014868	3.27342	0.987446	0	0	Ddr2
chr1	172104596	172105601	7.42507	7.17544	0	0	Uap1
chr1	172144841	172145689	7.42507	4.2131	0	0	Uhmk1
chr1	172200862	172201282	2.07583	1.25076	0	0	Sh2d1b1
chr1	172207051	172207581	3.4331	2.36987	0	0	Sh2d1b1
chr1	172368635	172369037	0.558876	1.57991	0	0	Nos1ap
chr1	172403643	172403994	0.239518	1.84323	0	0	Nos1ap
chr1	172407742	172408425	0.638716	4.34476	0	0	Nos1ap
chr1	172469657	172469975	0.399197	1.25076	0	0	Nos1ap
chr1	172774481	172774738	1.19759	0.394978	0	1	Atf6
chr1	172775140	172775665	2.71454	2.50153	0	1	Atf6
chr1	172776126	172776411	1.43711	0.592467	0	1	Atf6
chr1	172783751	172784168	2.31534	1.84323	0	1	Atf6
chr1	172792066	172792528	2.6347	1.57991	0	1	Atf6
chr1	172793021	172793833	5.6686	2.89651	0	1	Atf6
chr1	172797279	172798211	11.1775	9.0845	0	1	Atf6
chr1	172798569	172799015	2.55486	1.97489	0	0	Atf6
chr1	172814978	172815881	11.3372	10.7302	0	0	Dusp12
chr1	172816053	172816439	1.83631	1.51408	0	0	Dusp12
chr1	172871895	172872625	5.98796	4.93723	0	0	Fcrla
chr1	172880069	172880384	1.75647	0.855786	0	0	Fcrla
chr1	172958099	172958270	0.958073	0.789956	0	0	Fcgr4
chr1	172963854	172964344	5.82828	3.62063	0	0	Fcgr4
chr1	172967025	172967433	1.99599	1.31659	0	0	Fcgr4
chr1	172967936	172968401	3.75245	2.4357	0	0	Fcgr4
chr1	172968572	172968986	3.19358	2.69902	0	0	Fcgr4
chr1	172974397	172975398	7.82427	5.20055	0	0	Fcgr3
chr1	173031815	173032217	4.15165	3.094	0	0	1700009P17Rik
chr1	173032242	173033640	12.6945	9.67697	0	0	1700009P17Rik
chr1	173041117	173041915	6.0678	4.01561	0	0	1700009P17Rik
chr1	173048395	173048757	1.99599	0.658297	0	0	1700009P17Rik
chr1	173080303	173081094	7.50491	5.26638	0	0	Mpz
chr1	173080303	173081094	7.50491	5.26638	0	0	Sdhc
chr1	173151881	173153096	11.3372	9.87446	0	0	Tomm40l
chr1	173162010	173162568	2.6347	0.592467	0	0	Fcer1g
chr1	173176888	173178435	19.4808	13.5609	0	0	Ndufs2
chr1	173178484	173179492	8.14362	3.88395	0	0	Adamts4
chr1	173187392	173187678	0.878234	0.855786	0	0	Adamts4
chr1	173200140	173200911	8.14362	6.31965	0	0	B4galt3
chr1	173211211	173211759	3.35326	2.56736	0	0	Ppox
chr1	173217509	173218340	8.46298	6.31965	0	0	Usp21
chr1	173224321	173225375	17.9639	14.7459	0	0	Ufc1
chr1	173258822	173260290	20.8381	16.9182	0	0	Dedd
chr1	173275431	173276221	9.82025	7.17544	0	0	Nit1
chr1	173275431	173276221	9.82025	7.17544	0	0	Pfdn2
chr1	173318618	173319708	13.8122	10.7302	0	0	Arhgap30
chr1	173320087	173320691	3.91213	2.23821	0	0	Arhgap30
chr1	173340925	173342012	11.0178	8.36037	0	0	Usf1
chr1	173411619	173411958	2.07583	2.23821	0	0	Alyref2
chr1	173432553	173434571	23.872	18.3665	0	0	Alyref2
chr1	173434771	173435143	1.75647	1.25076	0	0	Alyref2
chr1	173491741	173492322	3.27342	0.460808	0	0	Cd244
chr1	173496983	173497291	1.27743	0.855786	0	0	Cd244
chr1	173537227	173537756	4.39117	3.22566	0	0	Ly9
chr1	173538521	173538804	0.718555	1.51408	0	0	Ly9
chr1	173540011	173540530	1.83631	2.17238	0	0	Ly9
chr1	173540974	173541235	0.878234	1.11911	0	0	Ly9
chr1	173541300	173541528	0.878234	1.18493	0	0	Ly9
chr1	173559335	173560146	4.47101	2.96234	1	0	Ly9
chr1	173560959	173561442	2.39518	1.05328	1	0	Slamf7
chr1	173561641	173561980	2.79438	1.18493	1	0	Slamf7
chr1	173566817	173567669	2.71454	6.38548	1	0	Slamf7
chr1	173591591	173591981	1.35727	1.44825	0	0	Slamf7
chr1	173593868	173594329	1.51695	2.17238	0	0	Slamf7
chr1	173611076	173612587	10.6186	7.57042	0	0	Cd48
chr1	173700993	173701584	5.2694	4.60808	0	1	Slamf1
chr1	173705625	173706006	2.39518	1.64574	0	1	Slamf1
chr1	173708340	173709010	5.74844	2.96234	0	1	Slamf1
chr1	173712387	173713067	4.23149	2.69902	0	1	Slamf1
chr1	173746049	173746262	1.19759	1.25076	0	0	Cd84
chr1	173757817	173758249	1.67663	2.36987	0	1	Cd84
chr1	173770092	173770320	0.718555	0.921616	0	1	Cd84
chr1	173770560	173771147	2.71454	4.60808	0	1	Cd84
chr1	173771257	173771523	0.558876	0.921616	0	1	Cd84
chr1	173771624	173771908	0.319358	1.05328	0	1	Cd84
chr1	173775097	173775986	4.47101	6.91212	0	1	Cd84
chr1	173893286	173894220	1.83631	4.73974	0	0	Slamf6
chr1	173894701	173895522	0.798394	6.18799	0	0	Slamf6
chr1	173895594	173897205	8.86218	32.7832	0	1	Slamf6
chr1	173897211	173897690	0.558876	1.84323	0	0	Slamf6
chr1	173898509	173898823	0.399197	1.11911	0	0	Slamf6
chr1	173905064	173905328	0.558876	0.987446	0	0	Vangl2
chr1	173905495	173906361	1.67663	4.73974	0	0	Vangl2
chr1	173907452	173907798	0.558876	1.44825	0	0	Vangl2
chr1	173908141	173908371	0.0798394	0.921616	0	0	Vangl2
chr1	173909077	173909858	2.07583	8.75535	0	0	Vangl2
chr1	173911898	173914106	14.4509	28.5043	0	1	Vangl2
chr1	173914237	173914976	1.67663	3.5548	0	0	Vangl2
chr1	173921630	173921925	0.878234	1.25076	0	0	Vangl2
chr1	173925022	173925920	7.90411	9.28199	0	0	Vangl2
chr1	173930761	173931116	1.11775	2.30404	0	0	Vangl2
chr1	173942183	173942529	1.59679	1.57991	0	1	Vangl2
chr1	173944950	173947341	17.6445	18.2348	0	1	Vangl2
chr1	173947356	173948272	5.34924	7.3071	0	1	Vangl2
chr1	173949051	173949393	0.718555	1.64574	0	1	Vangl2
chr1	173950343	173950827	0.558876	1.84323	0	1	Vangl2
chr1	173956774	173957805	8.86218	8.36037	0	1	Vangl2
chr1	173977044	173977393	1.59679	1.25076	0	0	Nhlh1
chr1	174012243	174013269	11.7364	12.1785	0	0	Copa
chr1	174012243	174013269	11.7364	12.1785	0	0	Ncstn
chr1	174056725	174057081	2.15567	1.51408	0	0	Pex19
chr1	174077873	174079232	21.7962	16.1941	0	0	Dcaf8
chr1	174147259	174147650	5.98796	3.75229	0	0	Casq1
chr1	174207304	174207845	1.51695	3.15983	0	0	Atp1a4
chr1	174215739	174217167	7.26539	6.05633	0	0	Atp1a2
chr1	174236326	174236637	1.59679	0.329149	0	0	Igsf8
chr1	174239699	174240594	12.8542	8.29454	0	0	Igsf8
chr1	174254844	174255205	1.59679	1.11911	0	0	Kcnj9
chr1	174287805	174288022	0.958073	0.724127	0	0	Kcnj10
chr1	174306194	174307069	8.54282	6.6488	0	0	Pigm
chr1	174320995	174321277	1.11775	0.329149	0	0	Pigm
chr1	174420493	174420874	2.15567	1.11911	0	0	Igsf9
chr1	174430117	174430657	4.23149	3.094	0	0	Tagln2
chr1	174431010	174431556	3.99197	3.15983	0	0	Tagln2
chr1	174442996	174443608	9.1017	4.27893	0	0	Ccdc19
chr1	174443755	174444764	9.34122	4.67391	0	1	Ccdc19
chr1	174458928	174459220	1.99599	1.64574	0	1	Ccdc19
chr1	174478649	174478999	1.67663	1.25076	0	1	4933439K11Rik
chr1	174562837	174563294	2.55486	2.50153	0	0	Dusp23
chr1	175349183	175349371	0.958073	0.460808	0	0	Aim2
chr1	175350593	175350864	1.27743	1.05328	0	1	Aim2
chr1	175690158	175690588	1.03791	2.89651	0	1	Ifi204
chr1	175696652	175697373	2.6347	4.27893	0	1	Ifi204
chr1	175697516	175697811	1.19759	1.57991	0	0	Ifi204
chr1	175698066	175698389	0.319358	1.38242	0	0	Ifi204
chr1	175732911	175733235	1.83631	1.25076	0	1	Ifi204
chr1	175807369	175807623	0.638716	1.11911	0	0	Mndal
chr1	175808219	175808430	0.558876	0.921616	0	0	Mndal
chr1	175808502	175808727	0.319358	0.855786	0	0	Mndal
chr1	175809748	175810047	1.03791	1.31659	0	0	Mndal
chr1	175810113	175810900	2.87422	4.67391	0	0	Mndal
chr1	175812098	175812540	0.878234	2.76485	0	0	Mndal
chr1	175835996	175836751	2.87422	9.80863	0	0	Mnda
chr1	175840740	175841521	0.239518	3.62063	0	0	Mnda
chr1	175841909	175842278	0.239518	2.36987	0	0	Mnda
chr1	175842615	175843911	1.99599	7.57042	0	0	Mnda
chr1	175872093	175873146	2.39518	4.41059	0	1	Ifi203
chr1	175872093	175873146	2.39518	4.41059	0	1	Ifi203
chr1	175970974	175971418	2.47502	1.71157	0	0	Olfr433
chr1	175983200	175983540	0.958073	0.921616	0	1	Olfr432
chr1	177516914	177517301	1.11775	1.7774	0	0	Fh1
chr1	177555140	177556141	7.66459	7.89956	0	0	Fh1
chr1	177570343	177570901	3.27342	2.89651	0	0	Kmo
chr1	177571898	177572210	1.67663	1.25076	0	0	Kmo
chr1	177622200	177622984	4.63069	4.67391	0	0	Opn3
chr1	177810565	177811369	5.6686	3.094	0	0	Exo1
chr1	178006958	178007219	1.03791	0.197489	0	0	Pld5
chr1	178731064	178731352	1.19759	0.526638	0	0	Cep170
chr1	178743338	178745234	13.2533	14.0217	0	0	Sdccag8
chr1	179371610	179372262	3.11374	2.76485	0	0	Zfp238
chr1	179373225	179373554	1.11775	1.18493	0	0	Zfp238
chr1	179726005	179727184	8.46298	6.78046	0	0	Adss
chr1	179913074	179914190	5.98796	2.56736	0	0	Gm16432
chr1	179988287	179988635	1.11775	0.789956	0	0	Gm16432
chr1	180117266	180118378	7.58475	5.26638	0	1	Pppde1
chr1	180221897	180222203	1.19759	0.263319	0	0	Fam36a
chr1	180247882	180249774	34.4108	26.4635	0	0	Fam36a
chr1	180266173	180268264	42.8738	35.0872	0	0	Hnrnpu
chr1	180297499	180297704	0.319358	1.11911	0	0	Hnrnpu
chr1	180298770	180300100	17.3252	14.285	0	0	Hnrnpu
chr1	180335469	180337178	38.8818	36.6671	0	0	Efcab2
chr1	180379421	180379621	1.43711	1.11911	0	0	Efcab2
chr1	180753945	180754298	0.798394	1.31659	0	0	Kif26b
chr1	180810981	180811222	1.11775	1.18493	0	0	Kif26b
chr1	180858698	180859173	2.55486	2.63319	0	0	Kif26b
chr1	180872735	180873232	2.07583	3.15983	0	0	Kif26b
chr1	180940873	180941227	0.718555	1.44825	0	1	Kif26b
chr1	180949648	180949965	0.239518	1.11911	0	1	Kif26b
chr1	180954817	180955713	1.35727	5.9905	0	1	Smyd3
chr1	180972030	180972381	0.479037	1.64574	0	1	Smyd3
chr1	180978287	180978788	1.19759	3.75229	0	1	Smyd3
chr1	181052959	181053244	0.479037	1.38242	0	1	Smyd3
chr1	181060120	181060501	0.239518	1.90906	0	1	Smyd3
chr1	181061242	181061940	1.75647	6.97795	0	1	Smyd3
chr1	181097446	181097718	0.0798394	0.987446	0	1	Smyd3
chr1	181113562	181113912	2.31534	1.51408	0	1	Smyd3
chr1	181447791	181448402	3.4331	3.22566	0	1	Smyd3
chr1	181476157	181477079	6.86619	7.10961	0	0	Cnst
chr1	181476157	181477079	6.86619	7.10961	0	0	Tfb2m
chr1	181597926	181598752	6.94603	5.20055	0	0	Sccpdh
chr1	181733044	181734327	9.74041	8.29454	0	1	Ahctf1
chr1	181775042	181775339	1.19759	1.05328	0	0	Ahctf1
chr1	182129216	182130046	1.27743	4.47642	0	1	Adck3
chr1	182186121	182186707	2.95406	2.96234	0	0	Psen2
chr1	182193824	182194109	1.43711	0.526638	0	0	Psen2
chr1	182198749	182199027	1.75647	1.11911	0	0	Psen2
chr1	182209704	182210260	2.55486	2.36987	0	0	Psen2
chr1	182242942	182243274	0.958073	1.38242	0	1	Itpkb
chr1	182260339	182260809	3.11374	3.02817	1	0	Gm5069
chr1	182260339	182260809	3.11374	3.02817	1	0	Itpkb
[truncated: 33,340 more rows]

## Sheet: EL4 Brd4
Chr	Start	End	Brd4 GFP RPM	Brd4 T-bet RPM	Overlaps SE or associated gene	Overlaps typical enhancer or associated gene	Closest gene TSS
chr1	4775471	4776145	9.2637	8.27322	0	0	Mrpl15
chr1	4797487	4798323	8.41453	7.23038	0	0	Lypla1
chr1	4847407	4848212	10.3445	7.92561	0	0	Tcea1
chr1	5072920	5073644	7.10217	6.11801	0	0	Atp6v1h
chr1	6204339	6205163	7.10217	5.83992	0	0	Rb1cc1
chr1	6400256	6400511	1.31236	0.347614	0	0	Fam150a
chr1	6442701	6443108	1.92994	0.139046	0	0	St18
chr1	6443250	6443871	4.94064	1.5295	0	0	St18
chr1	6444052	6444924	14.3587	4.93613	0	1	St18
chr1	6445465	6445724	1.31236	0.278092	0	1	St18
chr1	6456764	6457437	4.01427	1.45998	0	1	St18
chr1	6509013	6509837	6.63899	1.59903	0	1	St18
chr1	6824490	6824906	1.92994	1.04284	0	1	St18
chr1	7078481	7079476	8.87771	7.23038	0	1	Pcmtd1
chr1	7386974	7387623	4.86344	3.89328	0	1	Pcmtd1
chr1	7387657	7388675	6.3302	4.51899	0	0	Pcmtd1
chr1	9535139	9536150	10.1129	8.82941	0	0	Rrs1
chr1	9690212	9691069	4.47746	4.79708	0	0	Mybl1
chr1	9738124	9738945	5.55822	5.14469	0	0	Vcpip1
chr1	9932835	9934455	27.0963	24.8892	0	0	Snhg6
chr1	10027498	10028470	10.0357	6.88277	0	0	Cops5
chr1	10027498	10028470	10.0357	6.88277	0	0	Cspp1
chr1	10029617	10030202	3.62828	3.3371	0	0	Cspp1
chr1	10222069	10223576	15.2079	13.8351	0	0	Arfgef1
chr1	10315413	10316132	3.47389	1.5295	0	0	Arfgef1
chr1	10869938	10870832	10.3445	8.2037	0	0	Prex2
chr1	12265590	12265961	2.39312	0.347614	0	0	4932411L15
chr1	12266390	12267024	6.0986	0.139046	0	0	4932411L15
chr1	12423729	12424319	4.09147	0.625706	0	0	4932411L15
chr1	12613210	12613774	2.85631	1.39046	0	0	4932411L15
chr1	12734571	12735091	3.1651	0.625706	0	0	Sulf1
chr1	13257434	13257962	4.09147	2.01616	0	1	Ncoa2
chr1	13362346	13364807	20.3029	19.4664	0	1	Ncoa2
chr1	13565632	13565885	0.385988	0.973321	0	1	Tram1
chr1	13578949	13580399	17.8326	19.7445	0	1	Tram1
chr1	13583293	13583867	2.77911	2.15521	0	1	Tram1
chr1	13629236	13629509	0.849173	1.45998	0	1	Lactb2
chr1	13629591	13630028	1.92994	2.22473	0	1	Lactb2
chr1	13649970	13650992	14.8219	12.3751	0	1	Lactb2
chr1	15795385	15796322	7.25657	5.56183	0	0	Terf1
chr1	15873294	15874058	4.78625	2.36378	0	0	Gm106
chr1	16094025	16096106	23.3908	16.9636	0	0	Rdh10
chr1	16094025	16096106	23.3908	16.9636	0	0	Rpl7
chr1	16608617	16609771	9.49529	9.1075	0	0	Ube2w
chr1	16646586	16647421	6.48459	4.72756	0	0	Tceb1
chr1	16654931	16655735	9.4181	7.02181	0	0	Tmem70
chr1	16678359	16679107	5.17223	3.89328	0	1	Ly96
chr1	17479582	17479942	1.00357	1.73807	0	0	Pi15
chr1	19764516	19765133	4.63185	2.08569	0	0	Tfap2b
chr1	19766460	19767052	4.01427	2.01616	0	0	Tfap2b
chr1	19767075	19767485	2.77911	1.66855	0	0	Tfap2b
chr1	19840023	19840563	5.24943	3.47614	0	0	4930486I03Rik
chr1	20250000	20250382	1.62115	0.834275	0	0	4930486I03Rik
chr1	20730516	20731131	4.24586	1.04284	0	0	Il17a
chr1	20742672	20743080	1.85274	0.208569	0	0	Il17a
chr1	20744498	20744973	2.54752	0.347614	0	0	Il17a
chr1	20777100	20777538	2.31593	0.347614	0	0	Il17f
chr1	20810121	20810564	2.54752	2.36378	0	1	Mcm3
chr1	21208557	21208807	1.08077	1.25141	0	0	Tmem14a
chr1	21542597	21543135	3.55109	1.32093	0	1	Khdc1b
chr1	21544199	21544457	1.08077	0.139046	0	1	Khdc1b
chr1	21544579	21544897	1.85274	0.973321	0	1	Khdc1b
chr1	21624164	21624422	1.23516	0.834275	0	1	Khdc1b
chr1	21741871	21742243	1.69835	0.903798	0	1	Kcnq5
chr1	21760736	21761012	1.38956	0.347614	0	1	Kcnq5
chr1	21770804	21771072	1.31236	0.139046	0	1	Kcnq5
chr1	21826435	21826858	2.47032	1.59903	0	1	Kcnq5
chr1	21950366	21952870	21.1521	19.3274	0	1	Kcnq5
chr1	21953050	21953628	3.0107	2.57235	0	0	Kcnq5
chr1	22991419	22992029	2.85631	4.44947	0	0	4933415F23Rik
chr1	23928892	23929457	2.77911	2.91996	0	0	Smap1
chr1	24012166	24012697	2.85631	2.57235	0	0	1110058L19Rik
chr1	24685177	24685822	3.93707	4.31042	0	0	Lmbrd1
chr1	30930219	30931016	4.63185	4.93613	0	0	Phf3
chr1	30955544	30955818	0.92637	0.834275	0	0	Phf3
chr1	31005937	31007194	6.40739	6.60467	0	0	Gm13363
chr1	31005937	31007194	6.40739	6.60467	0	0	Ptp4a1
chr1	33776498	33777362	5.94421	4.44947	0	0	Rab23
chr1	33776498	33777362	5.94421	4.44947	0	0	Rab23
chr1	33814370	33814732	2.08433	2.29426	0	0	Bag2
chr1	33870935	33871721	8.18294	6.74372	0	0	Zfp451
chr1	34051076	34051422	1.15796	1.8076	0	0	Dst
chr1	34491487	34492253	7.87415	5.70088	0	0	Mir5103
chr1	34495927	34496569	5.48102	2.98948	0	0	Ccdc115
chr1	34496594	34497019	2.31593	1.73807	0	0	Imp4
chr1	34529285	34529811	2.85631	2.4333	0	1	Ptpn18
chr1	34858395	34859086	2.54752	3.68471	0	0	Arhgef4
chr1	34859212	34859535	1.23516	1.04284	0	0	Arhgef4
chr1	34899375	34900467	8.80052	6.04849	0	0	Fam168b
chr1	34906588	34907116	3.0107	2.78092	0	0	Plekhb2
chr1	34907366	34907704	1.62115	1.18189	0	0	Plekhb2
chr1	34908288	34908932	3.70548	2.78092	0	0	Plekhb2
chr1	35277566	35278113	3.93707	1.25141	0	0	Plekhb2
chr1	36030305	36030628	1.69835	0.625706	0	0	Hs6st1
chr1	36121736	36122160	2.16153	1.11237	0	0	Hs6st1
chr1	36124917	36125434	3.78268	2.50282	0	0	Hs6st1
chr1	36185811	36186386	2.85631	3.47614	0	0	Hs6st1
chr1	36187040	36187632	2.54752	4.10185	0	0	Hs6st1
chr1	36217048	36217407	2.00714	1.18189	0	1	Uggt1
chr1	36300801	36301391	3.93707	3.54567	0	1	Uggt1
chr1	36364253	36365174	7.25657	7.02181	0	1	Arid5a
chr1	36365869	36366170	0.463185	1.25141	0	1	Arid5a
chr1	36382520	36383287	2.23873	4.17137	0	1	Arid5a
chr1	36425786	36426291	5.09504	6.60467	0	0	Kansl3
chr1	36527982	36528642	3.0107	3.54567	0	0	Cnnm4
chr1	36558201	36558468	0.30879	1.04284	0	0	Cnnm3
chr1	36568630	36569053	2.39312	1.94664	0	0	Cnnm3
chr1	36603740	36604443	4.40026	3.40662	0	0	Ankrd39
chr1	36607860	36608264	0.231593	1.66855	0	0	Ankrd39
chr1	36612570	36616052	24.0084	32.4672	0	0	Sema4c
chr1	36616496	36617213	2.85631	5.83992	0	0	Sema4c
chr1	36645367	36646110	1.00357	3.3371	0	0	Fam178b
chr1	36646723	36647230	2.00714	3.75424	0	0	Fam178b
chr1	36647409	36647734	0.30879	1.59903	0	0	Fam178b
chr1	36647917	36648853	4.94064	6.6742	0	0	Fam178b
chr1	36649267	36649854	1.54395	1.94664	0	0	Fam178b
chr1	36660188	36660640	1.62115	2.71139	0	0	Fam178b
chr1	36668339	36668812	0.463185	3.82376	0	0	Fam178b
chr1	36672792	36673079	0.463185	1.5295	0	0	Fam178b
chr1	36675484	36675684	0.385988	1.11237	0	0	Fam178b
chr1	36687211	36687791	1.77554	3.47614	0	0	Fam178b
chr1	36701893	36702728	1.69835	4.37994	0	0	Fam178b
chr1	36702903	36703947	7.02497	8.13418	0	0	Fam178b
chr1	36747904	36748740	5.86701	4.79708	0	0	Cox5b
chr1	36766525	36767091	4.40026	3.75424	0	0	Actr1b
chr1	36801486	36801752	0.463185	1.04284	0	0	Zap70
chr1	36816829	36819343	23.3908	29.5472	0	0	Zap70
chr1	36820366	36820979	1.69835	3.61519	0	0	Zap70
chr1	36821096	36821457	1.15796	1.39046	0	0	Zap70
chr1	36823581	36824826	11.348	11.8189	0	0	Zap70
chr1	36825192	36826360	9.10931	13.3484	0	0	Zap70
chr1	36828946	36829857	2.93351	6.46563	0	0	Zap70
chr1	36977217	36977732	2.16153	2.50282	0	1	Tmem131
chr1	36979871	36980237	0.61758	1.66855	0	1	Tmem131
chr1	36996126	36997018	6.79338	5.97897	0	1	Tmem131
chr1	37120048	37120169	0.154395	1.39046	0	0	Tmem131
chr1	37486451	37487327	7.48816	5.90945	0	0	6330578E17Rik
chr1	37486451	37487327	7.48816	5.90945	0	0	Unc50
chr1	37552893	37553212	1.38956	0.764752	0	1	4930594C11Rik
chr1	37553623	37553893	0.694778	1.04284	0	1	4930594C11Rik
chr1	37597955	37598347	1.15796	1.59903	0	0	Mgat4a
chr1	37753674	37754214	2.16153	2.22473	0	0	2010300C02Rik
chr1	37921723	37922358	3.1651	3.47614	0	0	Tsga10
chr1	37923969	37924193	0.849173	0.764752	0	0	Tsga10
chr1	37929027	37929409	2.08433	2.01616	0	0	Lipt1
chr1	37947059	37947548	6.87058	4.79708	0	0	Mitd1
chr1	37947059	37947548	6.87058	4.79708	0	0	Mrpl30
chr1	38053660	38054420	4.55465	4.10185	0	0	Txndc9
chr1	38054583	38055210	5.55822	5.83992	0	0	Eif5b
chr1	38185890	38187186	7.71975	7.2999	0	0	Rev1
chr1	38452053	38452479	2.00714	0.834275	0	1	Rev1
chr1	38721697	38722010	1.15796	1.59903	0	1	Aff3
chr1	39029895	39030137	0.540383	1.04284	0	0	Pdcl3
chr1	39044319	39044968	2.16153	3.40662	0	1	Pdcl3
chr1	39058069	39058352	1.08077	0.48666	0	0	Pdcl3
chr1	39062338	39064865	23.1593	9.1075	0	0	Pdcl3
chr1	39067524	39068035	2.47032	0.764752	0	0	Pdcl3
chr1	39069271	39069886	4.63185	3.47614	0	0	Pdcl3
chr1	39080672	39081581	4.24586	1.8076	0	0	Pdcl3
chr1	39081804	39082851	8.49173	7.02181	0	0	Pdcl3
chr1	39291829	39292185	1.54395	0.695229	0	1	Npas2
chr1	39292777	39293175	1.77554	1.32093	0	1	Npas2
chr1	39424458	39425359	9.03211	5.83992	0	0	Rpl31
chr1	39449055	39449337	0.540383	1.04284	0	0	Rpl31
chr1	39576318	39576575	0.540383	0.903798	0	0	D1Bwg0212e
chr1	39584380	39584586	0.385988	1.18189	0	0	D1Bwg0212e
chr1	39592312	39593175	6.87058	5.70088	0	0	D1Bwg0212e
chr1	39612608	39613529	7.95134	5.28374	0	1	Snord89
chr1	39615460	39616235	3.55109	4.03233	0	1	Snord89
chr1	39633352	39634550	8.80052	10.9151	0	0	Rnf149
chr1	39742777	39742973	1.00357	0.208569	0	1	Creg2
chr1	39790168	39790454	1.15796	0.347614	0	0	Rfx8
chr1	39790702	39792177	16.1343	11.3322	0	0	Rfx8
chr1	39792283	39793519	5.48102	5.00565	0	0	Rfx8
chr1	39803298	39803669	1.08077	1.45998	0	0	Rfx8
chr1	39817804	39819561	18.1414	13.9046	0	1	Rfx8
chr1	39957417	39957887	1.46675	2.01616	0	1	Map4k4
chr1	39970192	39970403	0.463185	0.973321	0	1	Map4k4
chr1	39980300	39980644	1.54395	1.18189	0	1	Map4k4
chr1	39993277	39993700	2.08433	2.36378	0	1	Map4k4
chr1	40415473	40416141	1.85274	2.78092	0	1	Il1rl2
chr1	40450151	40450549	1.46675	2.08569	1	0	Il1rl1
chr1	40501568	40501889	1.46675	1.39046	1	0	Il1rl1
chr1	40522345	40522737	0.771975	1.8076	0	0	Il18r1
chr1	40522345	40522737	0.771975	1.8076	0	0	Il18r1
chr1	40526408	40526651	0.61758	0.973321	1	0	Il18r1
chr1	40526730	40527218	2.08433	2.4333	1	0	Il18r1
chr1	40572078	40572311	0.849173	1.04284	0	0	Il18rap
chr1	40599635	40599897	0.154395	1.45998	0	0	Il18rap
chr1	40882666	40882928	0.92637	0	0	1	Tmem182
chr1	40901565	40901790	1.08077	0.278092	0	1	Tmem182
chr1	40902284	40902536	1.23516	0.48666	0	1	Tmem182
chr1	40902557	40902811	1.15796	0.0695229	0	1	Tmem182
chr1	40903797	40904310	3.31949	0.278092	0	1	Tmem182
chr1	40904355	40904889	5.01784	1.32093	0	1	Tmem182
chr1	40904908	40905268	1.69835	0.139046	0	1	Tmem182
chr1	40911891	40912481	3.2423	0.278092	0	1	Tmem182
chr1	40916513	40916813	1.31236	0.139046	0	0	Tmem182
chr1	40926222	40926977	4.78625	0.347614	0	0	Tmem182
chr1	40931879	40932223	1.62115	0.347614	0	0	Tmem182
chr1	42907918	42908455	3.1651	2.08569	0	0	Mrps9
chr1	43149036	43149741	4.01427	3.89328	0	0	Tgfbrap1
chr1	43155119	43155963	8.64612	6.39611	0	0	AI597479
chr1	43155119	43155963	8.64612	6.39611	0	0	Tgfbrap1
chr1	43196480	43196914	3.0879	1.8076	0	1	Fhl2
chr1	43198136	43199404	14.1271	9.66368	0	1	Fhl2
chr1	43199583	43201957	30.7246	21.3435	0	1	Fhl2
chr1	43202064	43202794	8.41453	4.31042	0	1	Fhl2
chr1	43223756	43224151	2.00714	0.834275	0	0	Fhl2
chr1	43224336	43227015	45.9325	21.7607	0	1	Fhl2
chr1	43227709	43228534	4.86344	1.04284	0	0	Fhl2
chr1	43239287	43240219	5.71262	2.01616	0	0	Fhl2
chr1	43240607	43241277	4.70905	1.32093	0	0	Fhl2
chr1	43241288	43241948	4.01427	1.45998	0	0	Fhl2
chr1	43242203	43242435	1.31236	0.139046	0	0	Fhl2
chr1	43242585	43243750	8.02854	2.98948	0	0	Fhl2
chr1	43245729	43246180	2.62472	2.50282	0	0	Fhl2
chr1	43247859	43248286	2.31593	1.25141	0	0	Fhl2
chr1	43321345	43321622	1.00357	1.04284	0	0	Fhl2
chr1	43418201	43418819	4.16867	1.59903	0	1	Nck2
chr1	43469726	43470226	2.77911	1.59903	0	0	Nck2
chr1	43502253	43503342	5.63542	4.51899	0	1	Nck2
chr1	43522823	43523366	2.39312	2.08569	0	1	Nck2
chr1	43525898	43526180	0.771975	1.25141	0	1	Nck2
chr1	43530824	43531306	2.39312	2.22473	0	1	Nck2
chr1	43531308	43531910	2.16153	2.22473	0	1	Nck2
chr1	43618931	43619569	3.93707	1.66855	0	1	Nck2
chr1	43823152	43823462	1.38956	1.11237	0	1	1500015O10Rik
chr1	43884354	43885079	4.32306	2.91996	0	1	Uxs1
chr1	43990202	43991139	8.72332	6.6742	0	1	Tpp2
chr1	44158361	44158660	0.849173	1.25141	0	0	1700029F09Rik
chr1	44158746	44159678	7.64255	6.32658	0	0	1700029F09Rik
chr1	44175058	44176480	12.12	8.96845	0	0	Kdelc1
chr1	44176658	44176982	1.46675	1.94664	0	0	Bivm
chr1	44204618	44205005	2.08433	1.87712	0	0	Ercc5
chr1	44603418	44603561	1.23516	0.903798	0	0	Gulp1
chr1	45851782	45852618	5.55822	4.51899	0	0	Wdr75
chr1	46909345	46911356	22.5417	24.5416	0	1	Slc39a10
chr1	46911543	46911899	1.38956	1.5295	0	0	Slc39a10
chr1	51505583	51505922	0.61758	1.18189	0	1	Obfc2a
chr1	51533295	51533655	1.15796	0.834275	1	0	Obfc2a
chr1	51534021	51535870	27.1735	26.5577	1	0	Obfc2a
chr1	51564122	51564366	0.540383	0.834275	0	0	Obfc2a
chr1	51565846	51566292	3.70548	1.32093	0	1	Obfc2a
chr1	51641292	51642287	8.10574	5.83992	1	0	Obfc2a
chr1	51648447	51649129	0.849173	3.12853	1	0	Obfc2a
chr1	51650546	51651402	9.10931	10.5675	1	0	Obfc2a
chr1	51653858	51654233	1.85274	1.18189	0	0	Obfc2a
chr1	52170350	52170983	7.48816	8.34275	0	1	Stat1
chr1	52176011	52176563	3.85988	4.93613	0	1	Stat1
chr1	52176011	52176563	3.85988	4.93613	0	1	Stat1
chr1	52289038	52290520	11.5796	12.7922	0	0	Gls
chr1	52511441	52511651	0.231593	0.695229	0	0	Nab1
chr1	52556391	52557884	11.348	12.3056	0	1	Nab1
chr1	52635066	52635719	3.62828	1.94664	0	1	Tmem194b
chr1	52654645	52655045	4.70905	4.03233	0	1	Tmem194b
chr1	52687268	52687880	4.09147	2.64187	0	1	Tmem194b
chr1	52901607	52902174	2.54752	2.4333	0	0	Hibch
chr1	53353569	53354277	5.01784	4.03233	0	0	Ormdl1
chr1	53353569	53354277	5.01784	4.03233	0	0	Pms1
chr1	53370319	53370757	2.70191	2.08569	0	0	Osgepl1
chr1	53409186	53409764	3.31949	4.44947	0	0	Asnsd1
chr1	53830757	53831229	2.70191	2.01616	1	0	Stk17b
chr1	53841486	53842137	5.09504	3.3371	1	0	Stk17b
chr1	53853998	53854288	1.00357	0.139046	0	1	Stk17b
chr1	53854687	53854988	1.31236	1.04284	0	1	Stk17b
chr1	53880569	53880910	1.62115	0.556183	0	0	Stk17b
chr1	53894965	53895695	3.55109	2.29426	1	0	Stk17b
chr1	54495546	54496063	8.18294	8.06466	0	0	Gtf3c3
chr1	54576796	54577456	5.32663	2.85044	0	1	Pgap1
chr1	54614285	54615040	4.94064	4.44947	0	1	Pgap1
chr1	54641380	54641842	2.39312	1.66855	0	0	Pgap1
chr1	54642210	54642574	1.92994	1.04284	0	0	Pgap1
chr1	54657025	54657696	4.24586	2.64187	0	0	Pgap1
chr1	54660688	54661166	2.70191	1.04284	0	0	Pgap1
chr1	54662948	54663336	2.23873	1.45998	0	0	Pgap1
chr1	54666348	54666973	3.70548	3.54567	0	0	Pgap1
chr1	54898589	54899107	2.93351	3.12853	0	1	Ankrd44
chr1	54970224	54970608	1.85274	1.18189	0	1	Ankrd44
chr1	54983059	54983550	1.92994	2.57235	0	1	Ankrd44
chr1	55083658	55084648	9.49529	7.43895	0	0	Sf3b1
chr1	55109491	55110263	4.70905	4.37994	0	0	Coq10b
chr1	55144157	55145435	15.2079	15.3646	0	0	Hspd1
chr1	55144157	55145435	15.2079	15.3646	0	0	Hspe1
chr1	55187646	55188573	9.95848	8.55132	0	0	Mob4
chr1	55253176	55253535	1.54395	0.764752	0	0	Rftn2
chr1	55258598	55258856	1.00357	0.973321	0	0	Rftn2
chr1	55258877	55259565	3.85988	2.57235	0	0	Rftn2
chr1	55267090	55267479	1.77554	1.39046	0	0	Rftn2
chr1	55272215	55272910	4.47746	2.78092	0	0	Rftn2
chr1	55293739	55294411	6.56179	5.56183	0	0	Mars2
chr1	55585367	55585600	0.849173	0.834275	0	1	Plcl1
chr1	55863795	55864234	2.31593	0.347614	0	0	9130227L01Rik
chr1	55869239	55869705	3.0107	0.695229	0	0	9130227L01Rik
chr1	55877988	55878285	1.23516	0.0695229	0	0	9130227L01Rik
chr1	55883862	55884136	1.23516	0.0695229	0	0	9130227L01Rik
chr1	57028894	57030734	11.5796	8.75988	0	0	9130024F11Rik
chr1	57037531	57038269	3.2423	2.98948	0	0	9130024F11Rik
chr1	57434167	57434706	3.47389	1.73807	0	0	1700066M21Rik
chr1	57434167	57434706	3.47389	1.73807	0	0	4930558J18Rik
chr1	57462928	57463961	7.87415	6.6742	0	0	1110034B05Rik
chr1	57462928	57463961	7.87415	6.6742	0	0	9430016H08Rik
chr1	58026641	58027114	3.70548	3.05901	0	0	Kctd18
chr1	58052530	58052973	2.16153	1.66855	0	0	Sgol2
chr1	58086434	58087060	2.31593	1.87712	0	0	Aox1
chr1	58088163	58088368	0.771975	0.903798	0	0	Aox1
chr1	58380169	58380418	1.08077	0.625706	0	0	Aox3l1
chr1	58449319	58450387	7.64255	7.36943	0	0	Bzw1
chr1	58480345	58481112	6.56179	4.65803	0	0	Clk1
chr1	58501887	58502651	8.18294	6.39611	0	0	Ppil3
chr1	58561501	58562008	2.54752	2.91996	0	0	Orc2
chr1	58642910	58643704	4.16867	2.78092	0	0	Fam126b
chr1	58642910	58643704	4.16867	2.78092	0	0	Ndufb3
chr1	58708392	58709254	5.55822	4.2409	0	1	Gm20257
chr1	58709288	58710239	9.2637	7.578	0	1	Gm20257
chr1	58767525	58769818	22.1557	22.8035	0	0	Cflar
chr1	58769939	58770674	5.40383	3.89328	0	1	Cflar
chr1	58773143	58773481	2.00714	0.764752	0	1	Cflar
chr1	58778902	58779777	2.77911	3.75424	0	1	Cflar
chr1	58782402	58783052	3.1651	4.44947	0	1	Cflar
chr1	58783851	58784205	1.62115	0.834275	0	1	Cflar
chr1	58799461	58799736	1.31236	0.695229	0	1	Cflar
chr1	58852055	58852710	3.2423	2.50282	0	1	Casp8
chr1	58913650	58914018	1.85274	1.8076	0	1	Casp8
chr1	58916635	58917093	1.85274	2.36378	0	1	Casp8
chr1	59029864	59030583	5.48102	3.68471	0	0	Stradb
chr1	59029864	59030583	5.48102	3.68471	0	0	Trak2
chr1	59176513	59177304	4.32306	4.72756	0	0	Tmem237
chr1	59176513	59177304	4.32306	4.72756	0	0	Tmem237
chr1	59199796	59199925	0.30879	0.903798	0	0	Mpp4
chr1	59206172	59209307	26.17	15.295	0	0	Mpp4
chr1	59217322	59218067	3.2423	2.64187	0	0	Mpp4
chr1	59218118	59220785	24.7032	16.755	0	0	Mpp4
chr1	59218118	59220785	24.7032	16.755	0	0	Mpp4
chr1	59221309	59221714	2.00714	0.417137	0	0	Mpp4
chr1	59227512	59228000	3.0879	1.32093	0	0	Mpp4
chr1	59228641	59229122	5.09504	1.59903	0	0	Mpp4
chr1	59229399	59230373	9.3409	4.8666	0	0	Mpp4
chr1	59231867	59232085	1.15796	0.0695229	0	0	Mpp4
chr1	59236323	59237400	10.8848	3.75424	0	0	Mpp4
chr1	59237449	59237849	1.54395	0.625706	0	0	Mpp4
chr1	59293813	59294307	2.77911	2.22473	0	0	Als2
chr1	59293813	59294307	2.77911	2.22473	0	0	Als2
chr1	59294822	59295092	1.00357	1.25141	0	0	Als2
chr1	59727412	59728073	4.09147	4.10185	0	0	Sumo1
chr1	59741614	59742190	5.63542	3.26758	0	0	Nop58
chr1	59819917	59821001	5.55822	4.44947	0	0	Bmpr2
chr1	59940658	59940870	0.463185	0.973321	0	0	Fam117b
chr1	59943684	59944126	2.31593	3.3371	0	1	Fam117b
chr1	59952307	59952626	1.46675	1.18189	0	0	Fam117b
chr1	59969337	59970173	5.48102	4.51899	0	1	Fam117b
chr1	60064409	60064698	1.54395	0.695229	0	1	Ica1l
chr1	60154254	60154684	2.62472	1.04284	0	0	Wdr12
chr1	60154801	60155649	9.03211	6.46563	0	0	Carf
chr1	60154801	60155649	9.03211	6.46563	0	0	Wdr12
chr1	60154801	60155649	9.03211	6.46563	0	0	Wdr12
chr1	60236941	60237993	5.55822	4.17137	0	0	Nbeal1
chr1	60399847	60400684	5.01784	5.21422	0	0	Cyp20a1
chr1	60465961	60467181	8.33733	8.96845	0	0	Abi2
chr1	60623271	60624230	6.02141	7.64752	0	1	Raph1
chr1	60759552	60759791	1.00357	0.139046	0	0	Cd28
chr1	60802807	60803448	4.78625	5.35326	0	1	Cd28
chr1	60833547	60834207	4.78625	6.6742	0	1	Cd28
chr1	60835190	60836018	3.1651	8.41227	0	0	Cd28
chr1	60838608	60838983	1.54395	1.73807	0	0	Cd28
chr1	60896003	60896336	1.38956	0.903798	0	0	Ctla4
chr1	60902572	60902878	1.23516	2.29426	0	0	Ctla4
chr1	60908903	60909340	1.23516	1.45998	0	0	Ctla4
chr1	60911014	60911227	0.771975	0.764752	0	0	Ctla4
chr1	60917462	60917749	1.38956	1.04284	0	0	Ctla4
chr1	61047171	61047458	0.385988	1.11237	1	0	Icos
chr1	62855082	62855524	2.08433	1.73807	0	0	4930487H11Rik
chr1	62872349	62873072	4.09147	3.40662	0	0	4930487H11Rik
chr1	62873562	62874318	5.40383	4.65803	0	0	4930487H11Rik
chr1	62874499	62874887	1.92994	0.834275	0	0	4930487H11Rik
chr1	62876255	62876677	2.47032	1.66855	0	1	4930487H11Rik
chr1	62878542	62878983	1.77554	2.29426	0	0	4930487H11Rik
chr1	62880980	62881327	1.23516	1.25141	0	0	4930487H11Rik
chr1	62922115	62922536	2.47032	0.278092	0	0	4930487H11Rik
chr1	62923233	62923529	1.46675	0.695229	0	0	4930487H11Rik
chr1	62923718	62924002	1.15796	0.347614	0	0	4930487H11Rik
chr1	62924222	62924543	1.31236	0.695229	0	0	4930487H11Rik
chr1	62948059	62948380	1.38956	0.764752	0	0	4930487H11Rik
chr1	62976136	62976353	1.54395	0.625706	0	0	4930487H11Rik
chr1	63160425	63161480	8.26013	6.25706	0	0	Gm11602
chr1	63160425	63161480	8.26013	6.25706	0	0	Gm11602
chr1	63160425	63161480	8.26013	6.25706	0	0	Ino80d
chr1	63222841	63224058	12.6604	11.3322	0	0	Eef1b2
chr1	63222841	63224058	12.6604	11.3322	0	0	Ndufs1
chr1	63777043	63777355	2.31593	1.59903	0	0	Fastkd2
chr1	64168092	64169101	9.1865	11.6103	0	0	Klf7
chr1	64578521	64579999	9.1865	12.5836	0	0	Creb1
chr1	64663424	64664569	10.1129	9.24654	0	0	Mettl21a
chr1	64736976	64737710	3.78268	3.82376	0	0	2810408I11Rik
chr1	64784143	64784386	1.08077	0.973321	0	1	Fzd5
chr1	64979534	64979842	1.77554	0.973321	0	0	Plekhm3
chr1	65003050	65003562	3.47389	2.85044	0	0	Plekhm3
chr1	65232847	65233574	3.62828	3.54567	0	0	Idh1
chr1	65232847	65233574	3.62828	3.54567	0	0	Pikfyve
chr1	65900455	65900708	0.0771975	0.834275	0	0	Crygf
chr1	66327087	66327592	2.16153	2.08569	0	1	Mtap2
chr1	66598963	66599352	1.77554	1.39046	0	1	Unc80
chr1	66747166	66747892	4.32306	4.17137	0	1	Rpe
chr1	66862599	66862945	1.77554	1.11237	0	0	Kansl1l
chr1	66863086	66863796	3.39669	3.3371	0	0	Kansl1l
chr1	66863874	66864519	2.47032	3.12853	0	0	Kansl1l
chr1	66909260	66909625	1.46675	1.87712	0	1	Acadl
chr1	66909662	66910152	3.0107	3.05901	0	1	Acadl
chr1	69288415	69289862	10.1129	9.73321	0	0	Erbb4
chr1	69289958	69291512	8.80052	7.578	0	0	Erbb4
chr1	69291527	69292402	6.79338	5.7704	0	0	Erbb4
chr1	69292468	69293838	11.348	7.64752	0	0	Erbb4
chr1	69294157	69294921	10.5761	8.13418	0	0	Erbb4
chr1	69327332	69327755	0.231593	1.73807	0	0	Erbb4
chr1	69327770	69327927	0	0.834275	0	0	Erbb4
chr1	69330753	69331144	0.771975	2.29426	0	0	Erbb4
chr1	69331200	69331648	1.46675	3.05901	0	0	Erbb4
chr1	69331820	69334326	22.0785	19.8835	0	0	Erbb4
chr1	69334402	69335425	8.10574	7.578	0	0	Erbb4
chr1	69335694	69336163	2.31593	2.36378	0	0	Erbb4
chr1	69336362	69336839	2.93351	2.98948	0	0	Erbb4
chr1	69337727	69338370	6.56179	6.32658	0	0	Erbb4
chr1	69378095	69378667	2.54752	1.5295	0	0	Erbb4
chr1	69397159	69397406	0.540383	0.973321	0	0	Erbb4
chr1	69398683	69398881	0.771975	0.764752	0	0	Erbb4
chr1	69414189	69414492	1.77554	1.11237	0	0	Erbb4
chr1	69503888	69504662	1.77554	3.54567	0	0	Ikzf2
chr1	69504704	69505802	3.78268	5.28374	0	0	Ikzf2
chr1	69506359	69507191	5.55822	7.02181	0	0	Ikzf2
chr1	69507297	69509083	16.0571	17.1026	0	1	Ikzf2
chr1	69509858	69510277	1.54395	1.87712	0	0	Ikzf2
chr1	69512303	69513104	2.77911	4.17137	0	0	Ikzf2
chr1	69513106	69514274	6.3302	6.11801	0	0	Ikzf2
chr1	69514405	69515552	8.26013	8.2037	0	0	Ikzf2
chr1	69515583	69516596	6.3302	6.25706	0	0	Ikzf2
chr1	69545378	69546027	1.46675	7.43895	0	0	Ikzf2
chr1	69559155	69559408	0.385988	0.834275	0	0	Ikzf2
chr1	69560056	69560733	4.63185	5.42279	0	0	Ikzf2
chr1	69561738	69562112	2.08433	1.32093	0	0	Ikzf2
chr1	69606359	69606584	0.30879	0.834275	0	1	Ikzf2
chr1	69637927	69638501	3.0879	1.8076	0	1	Ikzf2
chr1	69639194	69639720	1.54395	2.64187	0	1	Ikzf2
chr1	69640772	69641597	3.47389	2.57235	0	1	Ikzf2
chr1	69641629	69642383	4.70905	2.98948	0	1	Ikzf2
chr1	69642470	69643131	3.47389	3.47614	0	1	Ikzf2
chr1	69643244	69644064	4.55465	2.22473	0	1	Ikzf2
chr1	69644757	69645074	1.15796	1.39046	0	1	Ikzf2
chr1	69645152	69646186	9.1865	7.23038	0	1	Ikzf2
chr1	69704846	69705065	0.540383	0.764752	0	1	Ikzf2
chr1	69706333	69706595	0.92637	0.278092	0	1	Ikzf2
chr1	69709464	69709705	1.15796	0.556183	0	1	Ikzf2
chr1	69714478	69714762	1.00357	1.25141	0	1	Ikzf2
chr1	69718887	69719109	0.92637	0.347614	0	1	Ikzf2
chr1	69724346	69724631	1.38956	0.973321	0	1	Ikzf2
chr1	69726721	69727479	2.31593	3.3371	0	1	Ikzf2
chr1	69727735	69727980	0.92637	0.347614	0	1	Ikzf2
chr1	69729572	69730026	2.70191	1.94664	0	1	Ikzf2
chr1	69730769	69731112	1.62115	0.903798	0	1	Ikzf2
chr1	69731159	69731963	3.70548	2.78092	0	1	Ikzf2
chr1	69732187	69733075	6.1758	6.32658	0	1	Ikzf2
chr1	69733250	69733468	0.771975	0.764752	0	0	Ikzf2
chr1	69733511	69734726	13.4324	13.9741	0	0	Ikzf2
chr1	69734737	69735145	2.16153	1.39046	0	0	Ikzf2
chr1	69735297	69736007	4.70905	5.90945	0	0	Ikzf2
chr1	69736431	69737076	2.00714	3.19805	0	0	Ikzf2
chr1	69737456	69738119	3.0107	1.5295	0	0	Ikzf2
chr1	69738382	69739290	6.48459	7.16086	0	0	Ikzf2
chr1	69790341	69790955	3.2423	4.37994	0	0	Ikzf2
chr1	69791058	69794919	37.7496	44.0775	0	0	Ikzf2
chr1	69795119	69796389	6.79338	5.49231	0	0	Ikzf2
chr1	69797376	69799031	15.3623	22.2473	0	0	Ikzf2
chr1	69799195	69799965	7.95134	5.7704	0	0	Ikzf2
chr1	69801434	69801625	0.694778	0.695229	0	0	Ikzf2
chr1	69801767	69801970	0.231593	0.764752	0	0	Ikzf2
chr1	69802645	69802979	0.694778	1.32093	0	0	Ikzf2
chr1	69804240	69804652	1.62115	3.19805	0	0	Spag16
chr1	69804733	69805514	4.55465	5.00565	0	0	Spag16
chr1	69805717	69809898	61.4492	50.2651	0	0	Spag16
chr1	69809966	69814119	47.1677	37.89	0	0	Spag16
chr1	69814186	69817768	65.2319	56.105	0	0	Spag16
chr1	69817929	69819316	11.348	12.3056	0	0	Spag16
chr1	69820133	69820331	0.385988	0.973321	0	0	Spag16
chr1	69822163	69822509	1.46675	1.73807	0	0	Spag16
chr1	69856780	69857098	0.30879	1.8076	0	0	Spag16
chr1	69857896	69858362	0.154395	2.01616	0	0	Spag16
chr1	71149042	71149610	2.77911	1.59903	0	0	Bard1
chr1	71603476	71604217	4.40026	4.44947	0	0	Atic
chr1	72220267	72220545	0.92637	1.32093	0	1	Mreg
chr1	72229498	72229873	0.771975	1.39046	0	1	Mreg
chr1	72272267	72273337	7.48816	6.18754	0	0	Mreg
chr1	72282902	72283867	7.17937	8.13418	0	0	Mreg
chr1	72290191	72291259	10.2673	9.17702	0	1	Mreg
chr1	72301093	72301980	9.03211	9.03798	0	0	Pecr
chr1	72353771	72354336	5.32663	5.14469	0	0	Xrcc5
chr1	72496369	72496682	2.08433	1.8076	0	0	March4
chr1	72497314	72497722	2.00714	3.47614	0	0	March4
chr1	72511674	72511878	0.231593	0.764752	0	0	March4
chr1	72611106	72611484	1.00357	1.66855	0	0	Smarcal1
chr1	72629481	72629902	1.92994	2.08569	0	0	Smarcal1
chr1	72757491	72758262	7.64255	6.18754	0	0	Rpl37a
chr1	72763667	72763928	1.00357	0.347614	0	0	Rpl37a
chr1	72770900	72771337	1.62115	3.05901	0	0	Rpl37a
chr1	72775385	72775803	0.463185	1.94664	0	0	Rpl37a
chr1	72777338	72777740	0.385988	3.05901	0	0	Rpl37a
chr1	72801941	72802490	1.77554	2.50282	0	0	Rpl37a
chr1	72901498	72901810	1.23516	0.556183	0	0	Igfbp5
chr1	72912517	72912730	0.463185	0.834275	0	0	Igfbp5
chr1	73554001	73554251	0.540383	0.834275	0	0	Pinc
chr1	73729299	73730332	2.77911	8.06466	0	1	6030407O03Rik
chr1	73732372	73732677	0.771975	1.04284	0	1	6030407O03Rik
chr1	73733524	73733910	0.385988	2.64187	0	1	6030407O03Rik
chr1	73749250	73749484	0.154395	1.04284	0	1	6030407O03Rik
chr1	73771543	73772359	0.771975	4.72756	0	1	6030407O03Rik
chr1	73867306	73867612	0.849173	1.39046	0	1	6030407O03Rik
chr1	73869186	73870188	3.0107	7.92561	0	1	6030407O03Rik
chr1	73870204	73871497	5.01784	11.4018	0	1	6030407O03Rik
chr1	73871511	73871792	0.385988	1.04284	0	1	6030407O03Rik
chr1	73872941	73873165	0.849173	0.903798	0	1	6030407O03Rik
chr1	73957417	73957694	0.694778	0.903798	0	1	6030407O03Rik
chr1	73979759	73980149	1.62115	1.11237	0	1	6030407O03Rik
chr1	73981947	73982864	6.1758	3.82376	0	1	6030407O03Rik
chr1	73982988	73984714	14.1271	6.95229	0	1	6030407O03Rik
chr1	73985469	73985864	1.54395	0.973321	0	1	6030407O03Rik
chr1	73987050	73987338	1.46675	1.04284	0	1	6030407O03Rik
chr1	73987438	73987790	2.00714	1.5295	0	1	6030407O03Rik
chr1	73994048	73994472	0.92637	2.71139	0	1	6030407O03Rik
chr1	74009518	74009808	1.15796	0.417137	0	1	6030407O03Rik
chr1	74253335	74253580	1.08077	0.764752	0	0	Cxcr1
chr1	74282724	74283911	9.49529	9.03798	0	1	Arpc2
chr1	74295386	74295800	2.77911	1.32093	0	1	Arpc2
chr1	74331071	74331810	3.55109	2.64187	0	0	Aamp
chr1	74331071	74331810	3.55109	2.64187	0	0	Pnkd
chr1	74341633	74342595	4.32306	5.35326	0	0	Tmbim1
chr1	74343838	74344190	0.92637	1.5295	0	0	Tmbim1
chr1	74378829	74379388	3.0879	2.50282	0	0	Pnkd
chr1	74433249	74433742	3.47389	2.98948	1	0	Ctdsp1
chr1	74437142	74437539	2.23873	0.973321	1	0	Ctdsp1
chr1	74444547	74444920	2.08433	1.18189	1	0	Mir26b
chr1	74552535	74553404	7.71975	5.14469	0	0	Rqcd1
chr1	74634081	74635089	5.48102	5.97897	0	0	Bcs1l
chr1	74634081	74635089	5.48102	5.97897	0	0	Zfp142
chr1	74647755	74648134	1.62115	1.45998	0	0	Rnf25
chr1	74647755	74648134	1.62115	1.45998	0	0	Stk36
chr1	74707973	74708798	6.1758	6.11801	0	0	Ttll4
chr1	74846981	74847454	2.08433	1.59903	0	1	Wnt10a
chr1	74849386	74849977	3.1651	1.5295	0	1	Wnt10a
chr1	74853012	74853625	3.93707	2.64187	0	1	Wnt10a
chr1	74853669	74853993	1.46675	1.45998	0	0	Wnt10a
chr1	74854738	74854982	1.23516	1.11237	0	0	Wnt10a
chr1	74863194	74863893	5.94421	3.47614	0	0	Wnt10a
chr1	75121085	75121961	4.70905	2.78092	0	0	Nhej1
chr1	75137908	75138430	2.93351	2.22473	0	0	1810031K17Rik
chr1	75138937	75139563	3.62828	4.17137	0	0	1810031K17Rik
chr1	75138937	75139563	3.62828	4.17137	0	0	Fam134a
chr1	75176548	75177071	2.93351	2.57235	0	0	Abcb6
chr1	75188590	75189038	3.62828	2.22473	0	0	Ankzf1
chr1	75207182	75207719	5.01784	2.98948	0	0	Glb1l
chr1	75207182	75207719	5.01784	2.98948	0	0	Stk16
chr1	75215138	75215593	2.23873	2.64187	0	0	Tuba4a
chr1	75215619	75215978	2.39312	2.4333	0	0	Tuba4a
chr1	75232580	75233644	6.1758	5.35326	0	0	Dnajb2
chr1	75232580	75233644	6.1758	5.35326	0	0	Dnajb2
chr1	75244883	75245256	1.92994	0.834275	0	0	Dnajb2
chr1	75247967	75248566	3.39669	2.98948	0	0	Ptprn
chr1	75314329	75314815	1.92994	2.85044	0	0	Dnpep
chr1	75432306	75433018	6.02141	4.93613	0	0	Gmppa
chr1	75475289	75476304	5.40383	5.28374	0	0	Chpf
chr1	75475289	75476304	5.40383	5.28374	0	0	Tmem198
chr1	75517780	75518493	3.0107	3.12853	0	0	Stk11ip
chr1	75562128	75562626	2.62472	0.278092	0	0	Slc4a3
chr1	77828775	77829166	1.92994	0.0695229	0	0	Epha4
chr1	78485064	78485597	3.39669	2.29426	0	1	Farsb
chr1	78485646	78486069	1.85274	0.834275	0	0	Farsb
chr1	78521855	78522078	0.771975	1.59903	1	0	Mogat1
chr1	78533388	78533647	0.92637	1.11237	1	0	Mogat1
chr1	78534010	78534729	5.24943	6.88277	1	0	Mogat1
chr1	78534985	78535265	0.771975	1.18189	1	0	Mogat1
chr1	78584559	78584956	1.31236	2.36378	0	0	Acsl3
chr1	78584559	78584956	1.31236	2.36378	0	0	Utp14b
chr1	78587273	78587772	1.15796	1.59903	0	0	Acsl3
chr1	78587273	78587772	1.15796	1.59903	0	0	Utp14b
chr1	78587816	78588448	1.15796	3.26758	0	1	Acsl3
chr1	78587816	78588448	1.15796	3.26758	0	1	Utp14b
chr1	78599557	78599787	0.540383	1.18189	0	0	Acsl3
chr1	78599557	78599787	0.540383	1.18189	0	0	Utp14b
chr1	78618646	78618996	1.54395	1.5295	0	0	Acsl3
chr1	78618646	78618996	1.54395	1.5295	0	0	Utp14b
chr1	78641363	78641626	1.15796	0.695229	0	0	Acsl3
chr1	78641363	78641626	1.15796	0.695229	0	0	Utp14b
chr1	78654055	78655203	9.88128	13.4179	0	1	Acsl3
chr1	78654055	78655203	9.88128	13.4179	0	1	Utp14b
chr1	78654055	78655203	9.88128	13.4179	0	1	Utp14b
chr1	78721032	78721980	6.56179	8.69036	0	0	Utp14b
chr1	79112189	79112417	0.849173	0.834275	0	0	Kcne4
chr1	79140105	79141363	25.0892	19.2578	0	0	Scg2
chr1	79141520	79141987	2.85631	1.73807	0	0	Scg2
chr1	79154445	79154814	1.62115	1.04284	0	0	Scg2
chr1	79185365	79185717	1.69835	1.59903	0	0	Scg2
chr1	79186459	79187200	0.694778	4.10185	0	0	Scg2
chr1	79213086	79213431	1.54395	2.08569	0	0	Scg2
chr1	79287613	79287876	1.00357	1.04284	0	0	Scg2
chr1	79354403	79354693	2.31593	0.695229	0	0	Scg2
chr1	79361876	79362526	6.71618	4.10185	0	1	Scg2
chr1	79387795	79388369	2.47032	1.87712	0	0	Scg2
chr1	79402805	79403336	3.55109	3.89328	0	0	Scg2
chr1	79409053	79409297	1.15796	0.347614	0	0	Scg2
chr1	79411058	79411415	1.62115	0.347614	0	0	Scg2
chr1	79420342	79421906	24.8576	14.4608	0	0	Scg2
chr1	79421996	79423259	10.4989	3.47614	0	0	Scg2
chr1	79426369	79426671	1.54395	0.764752	0	0	Scg2
chr1	79436443	79436709	0.61758	1.18189	0	1	Scg2
chr1	79453913	79454662	6.79338	10.8456	0	0	Scg2
chr1	79455014	79455642	5.17223	8.55132	0	0	Scg2
chr1	79456566	79456856	1.38956	0.556183	0	0	Scg2
chr1	79517587	79517832	1.00357	0.347614	0	0	Scg2
chr1	79518117	79518702	5.86701	1.39046	0	0	Scg2
chr1	79518922	79519437	3.31949	0.903798	0	0	Scg2
chr1	79519542	79519906	1.77554	0.278092	0	0	Scg2
chr1	79522982	79523229	1.08077	0.0695229	0	0	Scg2
chr1	79544426	79545185	7.10217	3.9628	0	0	Scg2
chr1	79545378	79545754	1.85274	0.973321	0	0	Scg2
chr1	79546022	79546310	1.69835	0.625706	0	0	Scg2
chr1	79553866	79554092	0.92637	0.834275	0	0	Ap1s3
chr1	79554747	79558905	77.4291	50.0565	0	1	Ap1s3
chr1	79558941	79559544	2.70191	1.66855	0	0	Ap1s3
chr1	79561267	79561507	1.00357	0.556183	0	0	Ap1s3
chr1	79567093	79567352	0.92637	0.625706	0	0	Ap1s3
chr1	79568104	79568249	0.0771975	0.695229	0	0	Ap1s3
chr1	79568350	79568757	2.54752	2.78092	0	0	Ap1s3
chr1	79570898	79571255	1.77554	1.04284	0	0	Ap1s3
chr1	79571565	79571816	0.694778	0.973321	0	0	Ap1s3
chr1	79571918	79572133	0.849173	0.764752	0	0	Ap1s3
chr1	79572284	79573710	17.3694	19.1883	0	0	Ap1s3
chr1	79573786	79574328	2.39312	1.59903	0	0	Ap1s3
chr1	79574627	79575198	3.78268	2.15521	0	0	Ap1s3
chr1	79576012	79576349	1.85274	0.903798	0	0	Ap1s3
chr1	79576372	79579650	71.4849	50.3346	0	1	Ap1s3
chr1	79624663	79624902	0.30879	0.903798	0	1	Ap1s3
chr1	79628345	79628724	1.85274	1.39046	0	1	Ap1s3
chr1	79634304	79634564	1.31236	0.695229	0	1	Ap1s3
chr1	79635657	79637669	33.6581	22.3168	0	1	Ap1s3
chr1	79637833	79638483	4.24586	3.12853	0	1	Ap1s3
chr1	79639319	79639572	1.15796	0.208569	0	1	Ap1s3
chr1	79639816	79641599	13.9728	7.09134	0	1	Ap1s3
chr1	79645662	79646261	4.09147	1.11237	0	1	Ap1s3
chr1	79668106	79669042	6.63899	5.49231	0	1	Ap1s3
chr1	79698195	79698599	1.46675	0.903798	0	0	Ap1s3
chr1	79757847	79758609	8.02854	5.90945	0	1	Wdfy1
chr1	79772402	79772982	9.10931	8.13418	0	0	Mrpl44
chr1	80336512	80337481	6.63899	6.18754	0	1	Cul3
chr1	80337545	80337930	1.62115	1.32093	0	0	Cul3
chr1	80405239	80405481	1.23516	0.764752	0	0	1700016L21Rik
chr1	80413056	80413397	1.62115	0.695229	0	0	1700016L21Rik
chr1	80638426	80638737	1.62115	1.04284	1	0	Dock10
chr1	80742817	80743177	1.69835	1.18189	1	0	Dock10
chr1	80745945	80746154	0.694778	0.903798	1	0	Dock10
chr1	80753874	80754314	1.85274	1.94664	1	0	Dock10
chr1	80754545	80755525	6.94778	4.8666	1	0	Dock10
chr1	80851652	80852046	2.08433	0.764752	0	0	Dock10
chr1	81742057	81742466	2.23873	0.834275	0	0	Irs1
chr1	82146792	82147182	2.08433	0.347614	0	0	Irs1
chr1	82147346	82147786	2.23873	0.625706	0	0	Irs1
chr1	82278273	82278712	3.70548	1.39046	0	0	Irs1
chr1	82279412	82280398	12.6604	7.02181	0	0	Irs1
chr1	82312581	82313866	16.9063	16.755	0	0	Rhbdd1
chr1	82355394	82356250	1.00357	5.90945	0	0	Rhbdd1
chr1	82425805	82425995	0.154395	0.834275	0	0	Rhbdd1
chr1	82472899	82473212	0.849173	1.25141	0	0	Col4a4
chr1	82550946	82551283	0.231593	0.903798	0	0	Col4a4
chr1	82721196	82721869	8.56892	7.99513	0	0	Mff
chr1	82835738	82836573	6.1758	7.36943	1	0	Agfg1
chr1	82897242	82897471	1.00357	0.625706	0	0	Agfg1
chr1	84835155	84837031	16.2887	15.8512	0	1	Trip12
chr1	84835155	84837031	16.2887	15.8512	0	1	Fbxo36
chr1	84878091	84878554	2.62472	2.15521	0	1	Fbxo36
chr1	87583932	87584382	2.23873	1.39046	0	0	Sp100
chr1	87632154	87633412	11.5796	15.3646	1	0	A630001G21Rik
chr1	87636379	87636884	2.62472	3.9628	1	0	A630001G21Rik
chr1	87638925	87639277	0.463185	1.32093	1	0	A630001G21Rik
chr1	87647206	87647653	0.849173	2.01616	1	0	A630001G21Rik
chr1	87648020	87648529	1.46675	6.18754	1	0	A630001G21Rik
chr1	87652798	87653524	2.00714	3.68471	0	0	A630001G21Rik
chr1	87654077	87655243	6.0986	9.52464	0	0	A630001G21Rik
chr1	87658168	87658860	4.47746	9.1075	0	0	A630001G21Rik
chr1	87659613	87659828	0.231593	0.834275	0	0	A630001G21Rik
chr1	87659844	87660392	3.31949	3.26758	0	0	A630001G21Rik
chr1	87689689	87690683	9.4181	11.5408	0	1	Cab39
chr1	87690719	87691416	3.2423	3.68471	0	1	Cab39
chr1	87742061	87742385	1.15796	1.39046	0	1	Itm2c
chr1	87749930	87750189	1.23516	0.973321	0	0	Itm2c
chr1	87790964	87792531	10.3445	13.7655	0	0	Itm2c
chr1	87793289	87793800	2.70191	2.50282	0	0	Itm2c
chr1	87829710	87830244	4.24586	3.19805	0	0	4933407L21Rik
chr1	87832081	87832402	1.62115	0.834275	0	0	4933407L21Rik
chr1	87849844	87850166	2.47032	1.25141	0	0	Gpr55
chr1	87850404	87851029	3.62828	1.73807	0	0	Gpr55
chr1	87851643	87855765	57.9753	31.0072	0	0	Gpr55
chr1	87855933	87858043	11.9656	10.4284	0	0	Gpr55
chr1	87858577	87859136	3.55109	3.54567	0	0	Gpr55
chr1	87859404	87859755	1.38956	1.39046	0	0	Gpr55
chr1	87904327	87904773	2.62472	2.50282	0	0	Spata3
chr1	87912429	87912636	0.92637	1.11237	0	0	Spata3
chr1	87960762	87961619	6.79338	6.18754	0	0	Psmd1
chr1	88050966	88051619	6.253	5.7704	0	0	Armc9
chr1	88050966	88051619	6.253	5.7704	0	0	Armc9
chr1	88075451	88075808	2.16153	1.59903	0	0	Armc9
chr1	88255062	88256910	29.5666	27.3225	0	0	C130036L24Rik
chr1	88255062	88256910	29.5666	27.3225	0	0	Ncl
chr1	88326650	88326886	0.849173	1.04284	0	0	1700019O17Rik
chr1	88330712	88331459	4.55465	2.91996	0	0	1700019O17Rik
chr1	88336437	88336830	2.93351	1.8076	0	0	1700019O17Rik
chr1	88337037	88340820	82.6013	65.282	0	1	1700019O17Rik
chr1	88383589	88385209	41.6095	44.4251	0	0	Ptma
chr1	88398139	88398561	2.62472	1.94664	0	0	Ptma
chr1	88398698	88399671	7.56536	4.65803	0	0	Ptma
chr1	88399688	88401487	30.3386	18.9102	0	0	Ptma
chr1	88405894	88406484	10.1129	7.85609	0	1	Ptma
chr1	88406776	88407213	2.47032	0.903798	0	0	Ptma
chr1	88418883	88419577	5.55822	4.51899	0	0	Ptma
chr1	88420809	88425262	89.4719	85.9303	0	1	Ptma
chr1	88428917	88429330	2.39312	1.5295	0	0	Ptma
chr1	88478660	88479589	5.17223	4.8666	0	1	Pde6d
chr1	88483465	88484045	8.02854	5.97897	0	0	Cops7b
chr1	88546934	88547223	1.08077	1.32093	0	0	Nppc
chr1	88599861	88600848	11.4252	10.0113	0	0	Dis3l2
chr1	89072583	89073123	3.1651	4.10185	0	0	Prss56
chr1	89076603	89078575	28.6403	18.7712	0	1	Prss56
chr1	89078713	89080009	6.63899	3.26758	0	0	Prss56
chr1	89081314	89081811	3.39669	1.59903	0	1	Prss56
chr1	89083559	89083852	1.38956	0.695229	0	1	Chrnd
chr1	89086965	89087456	2.54752	1.32093	0	0	Chrnd
chr1	89110105	89111198	17.8326	14.8779	0	0	Eif4e2
chr1	89110105	89111198	17.8326	14.8779	0	0	Eif4e2
chr1	89142820	89143137	2.16153	0.973321	0	0	Efhd1
chr1	89151730	89152150	1.85274	1.73807	0	1	Efhd1
chr1	89212469	89212714	1.08077	0.695229	0	0	Gigyf2
chr1	89223239	89224213	8.02854	6.95229	0	0	Gigyf2
chr1	89223239	89224213	8.02854	6.95229	0	0	Gigyf2
chr1	89356227	89356870	4.78625	4.03233	0	0	3110079O15Rik
chr1	89383066	89383332	0.385988	1.04284	0	1	3110079O15Rik
chr1	89447533	89448030	2.77911	2.01616	0	1	Ngef
chr1	89516623	89518767	17.601	13.9046	0	1	Inpp5d
chr1	89522924	89523390	2.62472	3.12853	0	1	Inpp5d
chr1	89533099	89533816	4.32306	3.61519	0	1	Inpp5d
chr1	89533824	89534383	2.31593	2.98948	0	1	Inpp5d
chr1	89542375	89542817	2.31593	0.764752	0	1	Inpp5d
chr1	89652238	89653084	7.79695	9.66368	0	0	Atg16l1
chr1	89724690	89725241	3.39669	2.22473	0	1	Sag
chr1	89743561	89744142	2.93351	1.5295	0	0	Dgkd
chr1	89745205	89745512	1.85274	1.04284	0	0	Dgkd
chr1	89749658	89750542	7.95134	5.35326	0	1	Dgkd
chr1	89763279	89763684	2.16153	1.32093	0	1	Dgkd
chr1	89796206	89796707	3.55109	2.71139	0	1	Dgkd
chr1	89796767	89797162	2.08433	0.625706	0	1	Dgkd
chr1	89797410	89798162	10.4217	4.03233	0	1	Dgkd
chr1	89806998	89807365	1.85274	1.66855	0	1	Dgkd
chr1	89904660	89905367	6.87058	6.95229	0	0	Usp40
chr1	90353327	90353678	1.54395	1.45998	0	0	Spp2
chr1	90369855	90370222	1.46675	1.32093	0	0	Glrp1
chr1	90370838	90371716	7.95134	5.00565	0	1	Glrp1
chr1	90371866	90372564	8.87771	6.46563	0	1	Glrp1
chr1	90372699	90373253	3.0107	1.04284	0	0	Glrp1
chr1	90378952	90380031	9.2637	3.12853	0	0	Glrp1
chr1	90382890	90383325	2.39312	0.903798	0	0	Glrp1
chr1	90393869	90394383	3.70548	2.08569	0	0	Glrp1
chr1	90404530	90404943	1.77554	2.71139	0	1	Glrp1
chr1	90405933	90406190	1.46675	1.18189	0	1	Glrp1
chr1	90406201	90407075	7.87415	10.0808	0	1	Glrp1
chr1	90439794	90440217	1.69835	1.11237	0	0	Gm19589
chr1	90458912	90459314	2.00714	1.25141	0	0	Gm19589
chr1	90483879	90484433	2.85631	0.347614	1	0	Gm19589
chr1	90551270	90551564	1.62115	0.417137	0	1	Arl4c
chr1	90598370	90599150	4.94064	2.91996	0	1	Arl4c
chr1	90602338	90602759	2.31593	1.18189	0	0	Arl4c
chr1	90891713	90891932	1.00357	0.208569	0	0	1700067G17Rik
chr1	90916537	90916847	1.69835	0.695229	0	0	1700067G17Rik
chr1	92479098	92479686	4.86344	4.93613	0	0	Cops8
chr1	92499511	92500374	11.734	10.637	0	1	Cops8
chr1	92869949	92870234	1.38956	0.834275	0	0	Rab17
chr1	92920527	92920902	1.54395	1.8076	0	1	Lrrfip1
chr1	92949116	92949894	7.64255	4.72756	0	1	Lrrfip1
chr1	92949932	92950559	3.0107	2.98948	0	1	Lrrfip1
chr1	92982982	92983337	0.154395	1.8076	0	1	Lrrfip1
chr1	93089628	93090321	7.56536	3.75424	0	1	Ramp1
chr1	93116235	93116502	0.694778	0.834275	0	1	Ube2f
chr1	93146420	93147300	8.10574	5.35326	0	0	Ube2f
chr1	93194445	93195348	5.86701	7.02181	0	1	Scly
chr1	93294778	93295764	7.48816	7.78656	0	0	Ilkap
chr1	93356021	93356289	1.00357	1.04284	0	0	Per2
chr1	93390987	93391427	3.70548	3.19805	0	0	Traf3ip1
chr1	93420374	93420747	1.85274	0.695229	0	0	Asb1
chr1	93436802	93437607	4.86344	4.37994	0	0	Asb1
chr1	93470891	93471159	1.69835	1.32093	0	0	Asb1
chr1	93509427	93510024	4.78625	1.8076	0	0	Asb1
chr1	93521492	93521865	1.85274	0.417137	0	0	Asb1
chr1	93522051	93522460	2.00714	0.625706	0	0	Asb1
chr1	93522469	93523121	9.64969	2.78092	0	0	Asb1
chr1	93523546	93524045	3.0879	1.11237	0	0	Asb1
chr1	93524260	93525743	8.80052	3.61519	0	0	Asb1
chr1	93526412	93527137	4.16867	1.73807	0	0	Asb1
chr1	93527411	93528021	4.47746	1.39046	0	0	Asb1
chr1	93533034	93533428	1.77554	0.48666	0	0	Asb1
chr1	93536957	93537578	4.55465	0.903798	0	0	Asb1
chr1	93555382	93556591	9.10931	2.50282	0	0	Asb1
chr1	93561152	93561657	3.39669	0.48666	0	0	Asb1
chr1	93565022	93565561	4.32306	0.973321	0	0	Asb1
chr1	93565678	93565930	1.00357	0.973321	0	0	Asb1
chr1	93567547	93568219	3.85988	2.57235	0	0	Twist2
chr1	93570362	93571281	9.10931	2.71139	0	0	Twist2
chr1	93572022	93572389	1.85274	0.625706	0	0	Twist2
chr1	93575125	93575764	3.2423	1.04284	0	0	Twist2
chr1	93589217	93589654	3.0879	1.32093	0	0	Twist2
chr1	93651644	93652072	2.39312	0.903798	0	0	Twist2
chr1	93671921	93672226	1.54395	0.695229	0	0	Twist2
chr1	93713286	93713587	1.38956	1.04284	0	1	Twist2
chr1	93960868	93961398	2.23873	2.78092	0	1	Hdac4
chr1	94076543	94076988	1.92994	2.4333	0	0	Hdac4
chr1	94077133	94077804	5.09504	4.58851	0	0	Hdac4
chr1	94369991	94370642	6.71618	5.35326	0	0	Ndufa10
chr1	94538209	94538838	6.253	4.79708	0	0	Myeov2
chr1	94538209	94538838	6.253	4.79708	0	0	Myeov2
chr1	94544380	94544750	1.38956	1.39046	0	0	Otos
chr1	94608835	94609475	1.62115	5.35326	0	0	Otos
chr1	94609690	94609984	0.0771975	1.59903	0	0	Otos
chr1	94614890	94615182	0.385988	1.32093	0	0	Otos
chr1	94696193	94696747	2.08433	4.10185	1	0	Gpc1
chr1	94701705	94702112	0.463185	2.36378	1	0	Gpc1
chr1	94703109	94703919	1.46675	5.63135	1	0	Gpc1
chr1	94803291	94804301	6.94778	6.74372	0	0	Dusp28
chr1	94807049	94807841	4.24586	4.72756	0	0	Rnpepl1
chr1	94830436	94831624	12.4288	13.6265	0	0	Capn10
chr1	94853258	94853580	1.15796	1.39046	0	0	9430060I03Rik
chr1	94868620	94868934	0.771975	1.32093	0	0	Gpr35
chr1	94869453	94869872	0.771975	2.15521	0	0	Gpr35
chr1	95071064	95071323	1.00357	1.11237	0	0	2310007B03Rik
chr1	95202119	95202719	8.72332	5.28374	0	0	Mterfd2
chr1	95239093	95239735	3.55109	4.44947	0	0	Pask
chr1	95239977	95240660	5.24943	4.17137	0	0	Ppp1r7
chr1	95341673	95342650	6.02141	7.09134	0	0	Hdlbp
chr1	95374530	95376223	22.0785	26.0016	0	0	Hdlbp
chr1	95374530	95376223	22.0785	26.0016	0	0	Sept2
chr1	95374530	95376223	22.0785	26.0016	0	0	Sept2
chr1	95408279	95409075	4.70905	4.93613	0	0	Farp2
chr1	95531598	95532973	10.0357	9.38559	0	0	Stk25
chr1	95623650	95623870	0.92637	0.417137	0	0	Thap4
chr1	95650904	95651902	9.57249	9.73321	0	0	Atg4b
chr1	95650904	95651902	9.57249	9.73321	0	0	Thap4
chr1	95698103	95699201	11.6568	9.38559	0	0	Dtymk
chr1	95700010	95701135	13.664	9.52464	0	0	Ing5
chr1	95721620	95722444	7.95134	7.50847	0	0	D2hgdh
chr1	95808443	95808687	1.08077	0.556183	0	0	Gm9994
chr1	95921635	95922695	9.3409	5.14469	0	1	Neu4
chr1	95930021	95930668	5.40383	3.47614	0	0	Neu4
chr1	95931020	95933169	26.7103	20.0921	0	1	Neu4
chr1	95936857	95937344	1.23516	2.50282	0	1	Pdcd1
chr1	95941988	95942342	0.771975	1.45998	0	1	Pdcd1
chr1	95943067	95943446	2.47032	1.66855	0	1	Pdcd1
chr1	95944939	95946052	5.01784	4.37994	0	1	Pdcd1
chr1	95946120	95946596	1.92994	2.85044	0	1	Pdcd1
chr1	95946727	95953300	150.226	143.982	0	1	Pdcd1
chr1	95953320	95954555	4.78625	5.14469	0	0	Pdcd1
chr1	95970962	95972050	5.63542	8.69036	0	0	Pdcd1
chr1	95973249	95973575	1.69835	1.25141	0	0	Pdcd1
chr1	95974818	95975262	2.23873	1.32093	0	0	Pdcd1
chr1	95975491	95976065	4.16867	1.94664	0	0	Pdcd1
chr1	95987740	95988144	3.2423	1.25141	0	0	Pdcd1
chr1	96353128	96353343	0.849173	1.04284	0	0	4930440C22Rik
chr1	96724221	96724463	0.61758	1.11237	0	0	4930440C22Rik
chr1	97164706	97165181	1.92994	1.39046	0	1	Fam174a
chr1	97209933	97210785	6.94778	6.04849	0	1	Fam174a
chr1	97348492	97348665	2.31593	1.39046	0	0	Fam174a
chr1	97552256	97552474	0.849173	0.973321	0	1	St8sia4
chr1	97561641	97562201	2.08433	2.08569	0	1	St8sia4
chr1	97562415	97563119	4.01427	2.50282	0	1	St8sia4
chr1	97563823	97564674	8.56892	9.17702	0	1	St8sia4
chr1	97658912	97659097	0.92637	0.695229	0	0	4930598F16Rik
chr1	99476882	99477196	1.38956	0.48666	0	1	D1Ertd622e
chr1	99510349	99510730	2.54752	0.556183	0	0	D1Ertd622e
chr1	99557174	99558925	14.0499	12.1665	0	1	D1Ertd622e
chr1	99666165	99667295	12.506	10.0808	0	1	Gin1
chr1	99666165	99667295	12.506	10.0808	0	1	Ppip5k2
chr1	99845932	99846234	1.62115	0.625706	0	0	B230216N24Rik
chr1	99932400	99932758	1.38956	0.417137	0	0	B230216N24Rik
chr1	99934753	99935227	3.70548	1.04284	0	0	B230216N24Rik
chr1	99991684	99992486	4.01427	2.78092	0	0	Pam
chr1	100627117	100627356	1.00357	0.556183	0	0	Slco6d1
chr1	103799064	103799831	4.63185	5.83992	0	0	Gm20268
chr1	104524754	104524938	5.24943	5.49231	0	1	Gm20268
chr1	107270760	107270964	0.92637	1.32093	0	0	Rnf152
chr1	107327317	107327668	0.540383	1.59903	0	0	Rnf152
chr1	107328504	107328821	1.46675	1.11237	0	0	Rnf152
chr1	107331487	107332040	4.63185	6.11801	0	0	Rnf152
chr1	107334473	107334788	0.694778	0.973321	0	0	Rnf152
chr1	107340131	107340449	0.540383	1.73807	0	0	Rnf152
chr1	107352493	107352751	0.540383	1.73807	0	0	Rnf152
chr1	107451815	107452247	1.08077	1.94664	0	0	Pign
chr1	107559677	107560907	7.02497	5.7704	0	0	2310035C23Rik
chr1	107559677	107560907	7.02497	5.7704	0	0	Pign
chr1	107699530	107699909	1.46675	1.18189	0	0	Tnfrsf11a
chr1	107802995	107803419	2.00714	1.87712	0	0	Zcchc2
chr1	107827456	107827778	1.31236	0.347614	0	0	Zcchc2
chr1	107868190	107868772	3.47389	2.85044	0	0	Zcchc2
chr1	107886508	107888515	15.9027	15.9207	0	0	Zcchc2
chr1	107890184	107890849	6.3302	6.88277	0	0	Zcchc2
chr1	108048434	108048867	2.23873	1.73807	0	0	LOC626049
chr1	108067853	108068747	5.71262	3.89328	0	1	LOC626049
chr1	108067853	108068747	5.71262	3.89328	0	1	Phlpp1
chr1	108107674	108108072	1.23516	1.73807	0	1	Phlpp1
chr1	108292099	108292460	1.46675	0.695229	0	0	Phlpp1
chr1	108408173	108408605	4.32306	2.71139	1	0	Bcl2
chr1	108409990	108410463	2.70191	0.48666	1	0	Bcl2
chr1	108410703	108411813	8.95491	4.31042	1	0	Bcl2
chr1	108411820	108413057	24.3172	7.64752	1	0	Bcl2
chr1	108413137	108414860	9.72689	2.22473	0	0	Bcl2
chr1	108414980	108415499	2.93351	0.764752	0	0	Bcl2
chr1	108517110	108517412	1.31236	0.417137	1	0	Bcl2
chr1	108584334	108585088	3.2423	4.93613	1	0	Bcl2
chr1	108607992	108608406	1.69835	0.556183	1	0	Bcl2
chr1	108608646	108609548	9.03211	4.65803	1	0	Bcl2
chr1	108609998	108611666	17.2922	9.94177	1	0	Bcl2
chr1	108632288	108632448	0.61758	0.764752	0	0	Bcl2
chr1	108655992	108656744	5.17223	5.07517	0	0	Kdsr
chr1	108692748	108693688	9.64969	6.95229	0	0	Vps4b
chr1	111516815	111517097	0.61758	1.04284	0	0	Cdh7
chr1	116540762	116540917	3.55109	3.82376	0	0	Cntnap5a
chr1	118643375	118643612	3.39669	1.66855	0	0	Cntnap5a
chr1	120207525	120208220	8.26013	7.43895	0	0	Tsn
chr1	120218111	120218723	4.78625	4.03233	0	0	Mki67ip
chr1	120284640	120286401	16.9063	11.4018	0	1	Clasp1
chr1	120296150	120296825	4.32306	2.15521	0	1	Clasp1
chr1	120355425	120356064	6.1758	4.17137	0	1	2900060B14Rik
chr1	121400897	121401717	4.78625	4.37994	0	1	Ralb
chr1	121422480	121423214	6.56179	7.23038	0	0	Tmem185b
chr1	121545417	121545770	1.54395	1.5295	0	0	Epb4.1l5
chr1	121733519	121734467	6.71618	4.58851	0	0	Ptpn4
chr1	121809432	121809974	4.40026	2.91996	0	0	Tmem177
chr1	121929578	121929922	1.85274	0.973321	0	0	Sctr
chr1	122017097	122018174	10.8077	9.94177	0	1	3110009E18Rik
chr1	122017097	122018174	10.8077	9.94177	0	1	Dbi
chr1	122017097	122018174	10.8077	9.94177	0	1	Dbi
chr1	122093774	122094142	2.85631	2.91996	0	1	Steap3
chr1	122132928	122133346	2.16153	1.11237	0	1	Steap3
chr1	122161561	122162249	3.47389	3.12853	0	1	Steap3
chr1	123224147	123224928	8.10574	7.2999	0	0	Insig2
chr1	123327530	123327976	3.0107	3.19805	0	0	Ccdc93
chr1	123464013	123464834	9.10931	8.06466	0	1	Ddx18
chr1	123598757	123599001	1.23516	0.973321	0	0	Ddx18
chr1	123602014	123602383	0.540383	1.18189	0	0	Ddx18
chr1	123604790	123605308	3.0879	2.98948	0	0	Ddx18
chr1	124090363	124090518	2.54752	1.87712	0	0	Ddx18
chr1	127331126	127332898	25.5524	22.9426	0	0	Actr3
chr1	127337763	127338717	5.17223	2.71139	0	0	Actr3
chr1	127456648	127457317	5.32663	4.58851	0	0	Slc35f5
chr1	129101264	129103143	10.8077	14.8779	1	0	Mgat5
chr1	129126972	129127825	6.3302	6.74372	1	0	Mgat5
chr1	129128042	129128476	1.08077	1.66855	1	0	Mgat5
chr1	129128796	129130789	15.2851	30.0339	1	0	Mgat5
chr1	129133229	129133732	0.385988	2.29426	1	0	Mgat5
chr1	129135736	129136164	0.771975	1.59903	1	0	Mgat5
chr1	129136172	129137243	3.93707	6.95229	1	0	Mgat5
chr1	129137286	129137635	1.46675	1.5295	1	0	Mgat5
chr1	129138005	129138341	1.31236	1.73807	1	0	Mgat5
chr1	129138558	129140222	12.1972	22.5254	1	0	Mgat5
chr1	129140229	129140905	1.38956	3.9628	1	0	Mgat5
chr1	129142279	129143440	1.85274	14.5998	1	0	Mgat5
chr1	129145599	129145897	0.154395	1.25141	1	0	Mgat5
chr1	129146892	129147473	1.23516	2.78092	1	0	Mgat5
chr1	129147962	129148907	2.31593	9.45511	1	0	Mgat5
chr1	129153566	129153950	0.92637	1.94664	1	0	Mgat5
chr1	129187993	129188341	1.62115	0.695229	1	0	Mgat5
chr1	129200249	129201507	1.92994	8.55132	1	0	Mgat5
chr1	129202083	129202883	1.23516	5.14469	1	0	Mgat5
chr1	129202908	129203419	0.385988	2.78092	1	0	Mgat5
chr1	129205564	129205996	0.154395	2.15521	1	0	Mgat5
chr1	129241289	129242135	7.48816	9.31607	1	0	Mgat5
chr1	129245174	129246168	3.70548	7.43895	1	0	Mgat5
chr1	129246913	129247195	0.849173	1.18189	1	0	Mgat5
chr1	129260206	129260772	1.46675	3.3371	1	0	Mgat5
chr1	129277702	129277985	0.849173	1.11237	1	0	Mgat5
chr1	129393380	129393725	1.77554	1.45998	0	1	Tmem163
chr1	129505018	129505318	0	1.04284	0	1	Tmem163
chr1	129518918	129519652	4.47746	4.65803	0	1	Tmem163
chr1	129522119	129522561	2.93351	1.18189	0	1	Tmem163
chr1	129523198	129523600	1.85274	1.8076	0	1	Tmem163
chr1	129523958	129524313	1.69835	2.01616	0	1	Tmem163
chr1	129534388	129534899	1.46675	3.05901	0	1	Tmem163
chr1	129670109	129671478	12.506	11.8189	0	1	2900009J06Rik
chr1	129670109	129671478	12.506	11.8189	0	1	Ccnt2
chr1	129692848	129693189	1.62115	0.973321	0	1	Ccnt2
chr1	129765173	129765846	5.71262	5.56183	0	0	Rab3gap1
chr1	129999098	129999589	2.70191	1.59903	0	0	Zranb3
chr1	129999703	130000513	4.32306	4.10185	0	0	R3hdm1
chr1	130140493	130141316	8.02854	6.18754	0	0	Ubxn4
chr1	130255823	130256504	5.09504	3.40662	0	1	Mcm6
chr1	130313072	130314154	22.8505	17.9369	0	1	Dars
chr1	130429251	130429630	1.54395	1.5295	0	0	Cxcr4
chr1	130445139	130445597	2.62472	2.57235	0	1	Cxcr4
chr1	130487217	130488342	7.79695	5.35326	0	1	Cxcr4
chr1	130488611	130489289	3.93707	3.89328	0	1	Cxcr4
chr1	130489580	130490032	1.85274	1.94664	0	0	Cxcr4
chr1	130568999	130569346	1.00357	1.32093	0	1	Cxcr4
chr1	130663181	130664031	6.02141	4.37994	0	1	Cxcr4
chr1	130664964	130665265	1.31236	1.59903	0	1	Cxcr4
chr1	130667391	130667815	1.77554	2.71139	0	1	Cxcr4
chr1	130720868	130721165	1.23516	1.25141	0	0	Cxcr4
chr1	130729203	130729470	1.15796	1.39046	0	1	Cxcr4
chr1	131003683	131004024	0.694778	1.5295	0	0	Thsd7b
chr1	132444540	132444963	3.0107	1.45998	0	0	Zp3r
chr1	132445727	132446241	2.23873	2.64187	0	0	Zp3r
chr1	132447275	132447813	2.85631	2.91996	0	0	Zp3r
chr1	132530570	132530981	3.47389	2.91996	0	0	Zp3r
chr1	132536576	132536826	0.154395	0.903798	0	0	Zp3r
chr1	132537359	132537952	0.540383	2.64187	0	0	Zp3r
chr1	132544860	132545186	0.463185	1.04284	0	0	C4bp
chr1	132545241	132545517	0.0771975	0.903798	0	0	C4bp
chr1	132553787	132554151	0.540383	1.32093	0	0	C4bp
chr1	132612098	132614566	23.9312	23.0816	0	0	Pfkfb2
chr1	132612098	132614566	23.9312	23.0816	0	0	Yod1
chr1	132693549	132695934	19.8398	15.6427	0	0	Fcamr
chr1	132716192	132716617	1.00357	2.36378	0	0	Pigr
chr1	132716905	132718225	8.41453	13.6265	0	0	Pigr
chr1	132734294	132735395	8.33733	7.64752	0	0	Pigr
chr1	132735766	132736021	1.31236	1.11237	0	0	Pigr
chr1	132739559	132740296	5.32663	5.42279	0	0	Pigr
chr1	132741348	132741816	2.23873	1.04284	0	0	Pigr
chr1	132743644	132744627	4.86344	2.22473	0	0	Faim3
chr1	132744880	132748481	93.023	76.6838	0	0	Faim3
chr1	132748485	132749143	3.62828	2.29426	0	0	Faim3
chr1	132749581	132750689	10.1129	12.7227	0	0	Faim3
chr1	132750983	132751384	1.69835	1.45998	0	0	Faim3
chr1	132751430	132751852	2.23873	1.25141	0	0	Faim3
chr1	132751906	132752125	1.00357	0.48666	0	0	Faim3
chr1	132753744	132754012	1.08077	0.278092	0	0	Faim3
chr1	132754411	132754717	1.23516	0.347614	0	0	Faim3
chr1	132756892	132757409	6.56179	3.40662	0	0	Faim3
chr1	132757677	132758628	4.94064	2.22473	0	0	Faim3
chr1	132758796	132759388	3.31949	1.39046	0	0	Faim3
chr1	132759504	132761795	45.7781	24.4025	0	0	Faim3
chr1	132762337	132762746	1.92994	0.764752	0	0	Faim3
chr1	132771673	132772069	2.47032	1.5295	0	0	Faim3
chr1	132773572	132773893	1.62115	0.903798	0	0	Il24
chr1	132783112	132783441	1.31236	1.25141	0	0	Il24
chr1	132791128	132791428	0.540383	1.11237	0	0	Il24
chr1	132799062	132799365	0.385988	1.39046	0	1	Il20
chr1	132823078	132823367	1.00357	1.11237	0	0	Il19
chr1	132876014	132876353	1.46675	0.556183	0	0	Il10
chr1	132885941	132886354	0.385988	1.45998	0	0	Il10
chr1	132886724	132887128	1.00357	1.59903	0	0	Il10
chr1	132890040	132890853	9.03211	12.8617	0	1	Il10
chr1	132891027	132891367	1.38956	0.417137	0	1	Il10
chr1	132892709	132893420	5.71262	5.07517	0	1	Il10
chr1	132895583	132897853	21.6153	22.5949	0	0	Il10
chr1	132899683	132900098	2.23873	2.64187	0	0	Il10
chr1	132902719	132902973	1.31236	0.695229	0	0	Il10
chr1	132907031	132907475	2.62472	1.5295	1	0	Il10
chr1	132916921	132917721	3.1651	1.5295	1	0	Il10
chr1	132917872	132918644	6.87058	6.25706	1	0	Il10
chr1	132919192	132919888	2.39312	3.26758	1	0	Il10
chr1	132922080	132922985	13.9728	6.95229	1	0	Il10
chr1	132924573	132924915	1.62115	0.834275	1	0	Il10
chr1	132925719	132925994	1.08077	1.32093	1	0	Il10
chr1	132934594	132935200	4.24586	2.4333	1	0	Il10
chr1	132946630	132946911	1.15796	0.556183	0	0	Il10
chr1	132947583	132948068	2.77911	1.11237	0	0	Il10
chr1	132949751	132950202	2.23873	2.22473	0	0	Il10
chr1	132956842	132957240	1.85274	1.5295	0	1	Mapkapk2
chr1	132993375	132994663	8.72332	10.0808	0	1	Mapkapk2
chr1	133005296	133005573	0.385988	1.25141	0	0	Mapkapk2
chr1	133008088	133008380	0.30879	1.18189	0	0	Mapkapk2
chr1	133014977	133015553	1.69835	2.91996	0	0	Dyrk3
chr1	133015677	133015926	0.771975	1.11237	0	0	Dyrk3
chr1	133022742	133023357	2.31593	3.47614	0	0	Dyrk3
chr1	133031507	133032214	3.93707	1.8076	0	1	Dyrk3
chr1	133034580	133035201	5.24943	5.21422	0	1	Dyrk3
chr1	133035771	133036118	1.38956	0.625706	0	0	Dyrk3
chr1	133039200	133039689	1.54395	2.22473	0	0	Dyrk3
chr1	133049497	133050119	4.40026	4.72756	0	1	Eif2d
chr1	133079516	133080262	6.40739	5.49231	0	1	Eif2d
chr1	133080657	133081605	8.56892	4.72756	0	1	Eif2d
chr1	133082043	133082350	1.38956	0.625706	0	1	Eif2d
chr1	133095555	133099208	55.6594	31.9805	0	1	Rassf5
chr1	133099561	133102116	38.9075	18.7017	0	1	Rassf5
chr1	133132608	133133100	2.70191	0.695229	0	1	Rassf5
chr1	133175218	133175566	0.92637	1.39046	0	1	Ikbke
chr1	133176005	133176379	2.16153	1.59903	0	1	Ikbke
chr1	133422757	133424308	11.1936	9.24654	0	0	Srgap2
chr1	133424348	133425080	4.40026	2.98948	0	1	Fam72a
chr1	133662139	133662520	1.62115	0.973321	0	0	Slc26a9
chr1	133724107	133725151	6.56179	4.10185	0	0	Slc41a1
chr1	133763653	133764228	4.47746	2.57235	0	0	Rab7l1
chr1	133806368	133807953	16.2115	13.1398	0	0	Nucks1
chr1	133903802	133906243	38.0584	27.8092	0	1	Elk4
chr1	133906305	133906717	2.31593	0.764752	0	1	Elk4
chr1	133906926	133908140	7.41096	5.7704	0	1	Elk4
chr1	134017785	134018052	0.385988	1.11237	0	0	Cdk18
chr1	134238351	134238739	2.08433	0.764752	0	1	Nuak2
chr1	134373367	134374201	9.72689	6.81324	0	0	Rbbp5
chr1	134921455	134922259	8.95491	8.75988	0	0	Mdm4
chr1	134930236	134931122	6.3302	5.21422	0	0	Mdm4
chr1	134949652	134950122	0.540383	2.4333	0	0	Pik3c2b
chr1	134954002	134954686	0.463185	5.35326	0	0	Pik3c2b
chr1	134998108	134998341	1.54395	0.695229	0	0	Ppp1r15b
chr1	135025778	135027018	10.8848	8.55132	0	0	Ppp1r15b
chr1	135027062	135029357	41.9183	40.949	0	0	Ppp1r15b
chr1	135030514	135030863	1.92994	0.973321	0	0	Ppp1r15b
chr1	135043109	135043360	1.00357	0.695229	0	0	Ppp1r15b
chr1	135074058	135074380	1.31236	1.18189	0	0	Ppp1r15b
chr1	135278603	135278984	2.16153	0.764752	0	0	Etnk2
chr1	135282088	135282770	7.48816	3.9628	0	0	Etnk2
chr1	135446545	135446816	1.00357	0.278092	0	0	Snrpe
chr1	135506296	135507228	13.664	9.38559	0	0	Snrpe
chr1	135557302	135558319	10.8848	9.24654	0	0	Zbed6
chr1	135557302	135558319	10.8848	9.24654	0	0	Zc3h11a
chr1	135586548	135586880	1.54395	1.25141	0	0	Lax1
chr1	135586548	135586880	1.54395	1.25141	0	0	Lax1
chr1	135957252	135958136	6.87058	6.46563	0	1	Btg2
chr1	135959430	135960733	8.33733	9.80273	0	1	Btg2
chr1	135975367	135976176	7.56536	5.14469	0	1	Btg2
chr1	135989458	135990159	7.41096	9.73321	0	1	Btg2
chr1	135990356	135990881	2.85631	1.66855	0	0	Btg2
chr1	136016826	136017055	1.00357	0.417137	0	0	Chit1
chr1	136229415	136229978	2.85631	3.47614	0	0	Ppfia4
chr1	136258115	136258941	6.79338	7.78656	0	0	Tmem183a
chr1	136302256	136302941	4.24586	2.50282	0	0	Cyb5r1
chr1	136311584	136312563	7.41096	6.88277	0	0	Adipor1
chr1	136351793	136352358	3.78268	3.89328	0	0	Klhl12
chr1	136390122	136390340	1.15796	0.625706	0	0	Rabif
chr1	136390769	136391942	8.80052	10.3589	0	1	Rabif
chr1	136852133	136852806	5.71262	4.8666	0	0	Ppp1r12b
chr1	136858201	136858550	1.15796	1.5295	0	0	Ube2t
chr1	136858744	136859501	4.86344	4.65803	0	0	Ube2t
chr1	137009255	137009539	1.08077	1.32093	0	0	Lgr6
chr1	137024740	137025240	5.55822	3.47614	0	0	Ptprv
chr1	137025347	137026063	4.16867	4.2409	0	0	Ptprv
chr1	137027282	137031089	62.6844	52.0726	0	1	Ptpn7
chr1	137027282	137031089	62.6844	52.0726	0	1	Ptprv
chr1	137043173	137043549	1.92994	1.87712	0	0	Arl8a
chr1	137051019	137051356	0.849173	1.39046	0	0	Arl8a
chr1	137155677	137156001	1.31236	1.18189	0	0	Elf3
chr1	137164627	137164977	1.92994	0.208569	0	1	Elf3
chr1	137180257	137180946	5.17223	3.89328	0	0	Rnpep
chr1	137209876	137210726	8.87771	7.92561	0	0	Timm17a
chr1	137326553	137327424	9.03211	5.83992	0	0	Ipo9
chr1	137436964	137437209	1.23516	0.973321	0	0	Nav1
chr1	137437820	137438175	1.77554	0.139046	0	0	Nav1
chr1	137441204	137441824	7.17937	1.25141	0	0	Nav1
chr1	137444281	137444907	5.94421	0.556183	0	0	Nav1
chr1	137449834	137450494	3.55109	0.417137	0	0	Nav1
chr1	137451066	137451921	5.71262	0.973321	0	0	Nav1
chr1	137519822	137520163	1.46675	0.417137	0	0	Nav1
chr1	137522695	137523341	5.48102	0.834275	0	0	Nav1
chr1	137527644	137528784	12.8148	3.26758	0	0	Nav1
chr1	137528819	137529122	1.31236	0.278092	0	0	Nav1
chr1	137530435	137530882	2.39312	0.48666	0	0	Nav1
chr1	137533890	137534392	2.54752	0.695229	0	0	Nav1
chr1	137552536	137552956	2.47032	0.625706	0	0	Nav1
chr1	137554341	137554825	3.47389	1.45998	0	0	Csrp1
chr1	137554827	137555241	2.77911	0.556183	0	0	Csrp1
chr1	137555510	137557534	47.7853	5.83992	0	0	Csrp1
chr1	137557834	137558985	8.18294	0.973321	0	0	Csrp1
chr1	137559052	137562811	77.8151	14.1827	0	0	Csrp1
chr1	137562932	137564290	7.95134	0.973321	0	0	Csrp1
chr1	137564519	137566893	34.0441	5.28374	0	0	Csrp1
chr1	137566896	137567469	14.2043	3.05901	0	0	Csrp1
chr1	137568064	137568434	2.23873	0.0695229	0	0	Csrp1
chr1	137569237	137573206	69.3234	5.35326	0	0	Csrp1
chr1	137573529	137573777	1.08077	0.139046	0	0	Csrp1
chr1	137595938	137596201	1.54395	0.208569	0	0	Csrp1
chr1	137597238	137597616	2.77911	0.764752	0	0	Csrp1
chr1	137604923	137605164	0.540383	0.973321	0	0	Csrp1
chr1	137616048	137616514	3.0107	1.59903	0	0	Csrp1
chr1	137625411	137626043	6.63899	5.07517	0	0	Csrp1
chr1	137703970	137704546	3.78268	1.59903	0	0	Tnni1
chr1	137717339	137717739	2.16153	2.29426	0	0	Lad1
chr1	137725540	137725853	1.85274	0.834275	0	0	Tnnt2
chr1	137758801	137759141	1.69835	0.834275	0	0	Tnnt2
chr1	138026758	138026946	1.08077	1.04284	0	0	6530439I21
chr1	138027496	138028264	4.01427	3.19805	0	1	6530439I21
chr1	138027496	138028264	4.01427	3.19805	0	1	Kif21b
chr1	138036630	138037274	5.63542	5.42279	0	1	Kif21b
chr1	138124977	138125351	1.46675	1.8076	0	0	5730559C18Rik
chr1	138126786	138127146	1.85274	1.59903	0	0	5730559C18Rik
chr1	138149340	138149657	1.38956	0.973321	0	0	Gpr25
chr1	138151491	138152854	6.63899	9.94177	0	1	Gpr25
chr1	138153287	138153586	1.08077	1.45998	0	0	Gpr25
chr1	138155097	138155560	1.85274	2.98948	0	1	Gpr25
chr1	138158494	138158931	2.47032	2.29426	0	0	Gpr25
chr1	138242103	138243138	7.71975	7.578	0	1	Camsap2
chr1	138261319	138261581	1.85274	1.45998	0	1	Camsap2
chr1	138311707	138312338	6.71618	5.63135	0	0	9230116N13Rik
chr1	138311707	138312338	6.71618	5.63135	0	0	Ddx59
chr1	138362568	138363306	4.01427	2.71139	0	0	Kif14
chr1	138447497	138447767	1.31236	0.834275	0	0	Zfp281
chr1	138520673	138520972	0.61758	1.18189	0	0	Zfp281
chr1	138521039	138522061	5.17223	4.37994	1	0	Zfp281
chr1	138569003	138569634	3.1651	3.3371	0	0	Gm19705
chr1	138571576	138572294	4.24586	4.31042	0	0	Gm19705
chr1	138580190	138580744	2.31593	2.29426	0	1	Gm19705
chr1	138581711	138582738	7.41096	8.55132	0	1	Gm19705
chr1	138591458	138592046	3.2423	4.2409	0	0	Gm16880
chr1	138592375	138593245	5.71262	4.93613	0	0	Gm16880
chr1	138603839	138604594	4.70905	4.8666	0	0	Gm16880
chr1	139702687	139703156	2.39312	1.04284	0	0	Mir181a-1
chr1	139703182	139703800	4.24586	1.11237	0	0	Mir181a-1
chr1	139905908	139906483	4.09147	2.08569	0	0	Mir181b-1
chr1	139914099	139914781	3.93707	3.12853	0	0	Mir181b-1
chr1	139934067	139934476	1.77554	3.68471	0	0	Mir181b-1
chr1	139935278	139936288	6.79338	7.02181	0	1	Mir181b-1
chr1	139936910	139937155	1.00357	1.04284	0	0	Mir181b-1
chr1	139937249	139937502	0.61758	1.04284	0	0	Mir181b-1
chr1	139941143	139941399	1.31236	0.556183	0	0	Mir181b-1
chr1	140030898	140031545	3.31949	4.51899	1	0	Ptprc
chr1	140032132	140032535	2.00714	1.45998	1	0	Ptprc
chr1	140032688	140033485	6.1758	7.09134	1	0	Ptprc
chr1	140033622	140033934	0.463185	1.66855	1	0	Ptprc
chr1	140034323	140034799	1.85274	1.87712	1	0	Ptprc
chr1	140038417	140039552	6.40739	9.45511	1	0	Ptprc
chr1	140040281	140040548	0.463185	1.32093	1	0	Ptprc
chr1	140040664	140041504	4.32306	8.69036	1	0	Ptprc
chr1	140041889	140042125	0.694778	0.973321	1	0	Ptprc
chr1	140042825	140043417	2.85631	3.89328	1	0	Ptprc
chr1	140043455	140043795	1.31236	1.5295	1	0	Ptprc
chr1	140045354	140046141	3.70548	6.6742	1	0	Ptprc
chr1	140053587	140054076	1.15796	2.98948	1	0	Ptprc
chr1	140054198	140054407	0.463185	0.834275	1	0	Ptprc
chr1	140054878	140055254	1.15796	2.29426	1	0	Ptprc
chr1	140055405	140056184	4.40026	8.96845	1	0	Ptprc
chr1	140056875	140057217	1.08077	1.39046	1	0	Ptprc
chr1	140057824	140058221	1.08077	2.98948	1	0	Ptprc
chr1	140058401	140060649	21.2293	31.3548	1	0	Ptprc
chr1	140061085	140061555	2.39312	3.54567	1	0	Ptprc
chr1	140061714	140063629	16.1343	24.1244	1	0	Ptprc
chr1	140063839	140065256	9.49529	10.0808	1	0	Ptprc
chr1	140065338	140065609	1.00357	1.25141	1	0	Ptprc
chr1	140065740	140066499	4.16867	3.40662	1	0	Ptprc
chr1	140066753	140066995	0.849173	0.903798	1	0	Ptprc
chr1	140067055	140069939	28.1771	26.5577	1	0	Ptprc
chr1	140070233	140073548	27.4823	29.1996	1	0	Ptprc
chr1	140073588	140073848	0.849173	0.973321	0	0	Ptprc
chr1	140073866	140074097	0.61758	0.834275	0	0	Ptprc
chr1	140074226	140074957	7.33376	11.4713	0	0	Ptprc
chr1	140074974	140075492	2.54752	2.71139	0	0	Ptprc
chr1	140076678	140077140	2.54752	2.36378	1	0	Ptprc
chr1	140081613	140082058	1.85274	1.87712	1	0	Ptprc
chr1	140082341	140083242	7.95134	6.53515	1	0	Ptprc
chr1	140087218	140089558	35.5881	31.911	1	0	Ptprc
chr1	140089762	140090104	1.15796	1.32093	0	0	Ptprc
chr1	140098623	140099428	2.93351	3.47614	0	0	Ptprc
chr1	140178155	140178822	0.463185	5.00565	1	0	Atp6v1g3
chr1	140179056	140179435	0.30879	1.66855	1	0	Atp6v1g3
chr1	140184227	140184664	0.385988	3.47614	1	0	Atp6v1g3
chr1	140185242	140185793	0.30879	4.31042	1	0	Atp6v1g3
chr1	140186634	140187710	1.69835	8.41227	1	0	Atp6v1g3
chr1	140188089	140188337	0.463185	1.59903	1	0	Atp6v1g3
chr1	140188364	140188636	0.385988	1.66855	1	0	Atp6v1g3
chr1	140189892	140190175	0.154395	1.18189	1	0	Atp6v1g3
chr1	140195996	140196532	3.70548	5.63135	1	0	Atp6v1g3
chr1	140199849	140200112	0.0771975	1.25141	1	0	Atp6v1g3
chr1	140200823	140201608	0.849173	3.40662	1	0	Atp6v1g3
chr1	140222390	140225648	28.5631	32.1891	0	0	Atp6v1g3
chr1	140231275	140231791	3.55109	1.87712	0	0	Atp6v1g3
chr1	140239836	140240582	9.57249	11.9579	0	1	Atp6v1g3
chr1	140244690	140245747	18.5274	15.5731	0	1	Atp6v1g3
chr1	140246630	140247116	1.46675	2.29426	0	0	Atp6v1g3
chr1	140249984	140250673	2.54752	6.11801	0	0	Atp6v1g3
chr1	140252923	140253456	2.31593	4.51899	0	0	Atp6v1g3
chr1	140282666	140282892	0.849173	0.556183	0	0	Atp6v1g3
chr1	140315340	140315608	1.23516	0.903798	0	0	Atp6v1g3
chr1	140400719	140401442	2.16153	3.47614	0	1	Nek7
chr1	140403199	140405087	8.18294	12.4446	0	1	Nek7
chr1	140407697	140408611	3.62828	7.43895	0	1	Nek7
chr1	140413541	140413890	1.46675	1.59903	0	1	Nek7
chr1	140414005	140414305	0.694778	1.66855	0	1	Nek7
chr1	140432740	140433050	1.08077	1.32093	0	1	Nek7
chr1	140437957	140438378	0.694778	2.08569	0	1	Nek7
chr1	140454912	140455329	1.46675	3.89328	0	1	Nek7
chr1	140455849	140457015	7.10217	29.0606	0	1	Nek7
chr1	140457022	140457846	1.77554	11.1932	0	1	Nek7
chr1	140457910	140458277	0.231593	1.66855	0	1	Nek7
chr1	140462107	140462399	0.154395	0.973321	0	1	Nek7
chr1	140467446	140468536	2.16153	13.4874	0	1	Nek7
chr1	140472136	140472662	0.385988	2.98948	0	1	Nek7
chr1	140483498	140484197	1.62115	5.63135	0	1	Nek7
chr1	140484241	140484850	0.92637	3.54567	0	1	Nek7
chr1	140485795	140486139	0.771975	1.73807	0	1	Nek7
chr1	140487100	140487459	1.46675	1.18189	0	1	Nek7
chr1	140488922	140489837	5.55822	10.9846	0	1	Nek7
chr1	140490484	140491104	2.23873	2.15521	0	1	Nek7
chr1	140491172	140491438	0.849173	1.39046	0	1	Nek7
chr1	140492087	140495651	51.4135	46.9975	0	1	Nek7
chr1	140495932	140496271	1.69835	1.59903	0	1	Nek7
chr1	140497181	140497457	1.08077	1.18189	0	1	Nek7
chr1	140497922	140498201	1.46675	1.18189	0	1	Nek7
chr1	140498751	140498988	0.92637	0.834275	0	1	Nek7
chr1	140499170	140499513	1.15796	1.5295	0	1	Nek7
chr1	140499858	140500285	2.00714	1.45998	0	1	Nek7
chr1	140500321	140501154	14.9763	16.2684	0	1	Nek7
chr1	140501805	140502144	1.15796	1.11237	0	1	Nek7
chr1	140503289	140503860	3.1651	2.71139	0	1	Nek7
chr1	140505055	140505434	0.849173	1.59903	0	1	Nek7
chr1	140505517	140505860	1.08077	1.66855	0	1	Nek7
chr1	140505890	140506149	0.92637	2.22473	0	1	Nek7
chr1	140509736	140509976	1.00357	0.347614	0	1	Nek7
chr1	140510122	140510843	4.70905	3.47614	0	1	Nek7
chr1	140510875	140512962	25.8612	17.4502	0	1	Nek7
chr1	140513109	140513355	0.849173	1.04284	0	1	Nek7
chr1	140513851	140517104	48.7116	47.7622	0	1	Nek7
chr1	140682049	140683172	11.4252	7.92561	0	0	Lhx9
chr1	140727918	140728250	3.0879	2.85044	0	0	Lhx9
chr1	140739891	140740485	2.85631	2.4333	0	0	Lhx9
chr1	140752737	140753540	4.09147	3.82376	0	0	2310009B15Rik
chr1	140859171	140859621	2.47032	1.5295	0	0	Dennd1b
chr1	140859701	140860928	9.2637	10.9151	0	1	Dennd1b
chr1	140870175	140870593	0.694778	2.22473	1	0	Dennd1b
chr1	141318365	141319215	5.71262	6.88277	0	0	Zbtb41
chr1	143780089	143780786	3.78268	1.8076	0	0	4930590L20Rik
chr1	143780866	143781494	9.49529	6.39611	0	0	4930590L20Rik
chr1	143794274	143795186	8.95491	8.62084	0	0	4930590L20Rik
chr1	143823469	143823717	0.385988	1.04284	0	0	4930590L20Rik
chr1	144639030	144639228	0.463185	0.834275	0	0	B3galt2
chr1	144819853	144820565	3.39669	6.18754	0	0	B3galt2
chr1	144822378	144822636	0.771975	0.834275	0	0	B3galt2
chr1	144824330	144824895	2.31593	4.8666	0	0	B3galt2
chr1	144825782	144825987	0.30879	0.764752	0	0	B3galt2
chr1	144830253	144830532	0.540383	1.18189	0	0	B3galt2
chr1	144996923	144997526	1.38956	3.9628	0	0	B3galt2
chr1	145098726	145099216	2.39312	1.73807	0	0	B3galt2
chr1	145549602	145550264	5.01784	5.49231	0	0	Cdc73
chr1	145586455	145586867	1.85274	1.66855	0	0	Glrx2
chr1	145586455	145586867	1.85274	1.66855	0	0	Glrx2
chr1	145586455	145586867	1.85274	1.66855	0	0	Glrx2
chr1	145624171	145624699	7.25657	6.32658	0	1	Trove2
chr1	145624171	145624699	7.25657	6.32658	0	1	Uchl5
chr1	145661052	145661414	1.77554	1.25141	0	0	Uchl5
chr1	145666197	145666443	0.463185	1.04284	0	1	Uchl5
chr1	145763702	145764191	4.55465	1.8076	0	0	Rgs2
chr1	145764268	145764628	1.85274	0.695229	0	0	Rgs2
chr1	145764679	145765161	3.47389	1.59903	0	0	Rgs2
chr1	145766176	145766467	1.69835	0.834275	0	0	Rgs2
chr1	145788669	145788984	1.31236	1.11237	0	0	Rgs2
chr1	145849424	145849853	2.47032	0.973321	1	0	Rgs2
chr1	145850431	145850955	4.32306	1.8076	1	0	Rgs2
chr1	145850957	145851881	8.56892	5.90945	1	0	Rgs2
chr1	145851891	145852405	3.78268	2.22473	0	0	Rgs2
chr1	145852817	145853089	1.46675	0.556183	0	0	Rgs2
chr1	145853400	145854195	18.1414	8.62084	0	0	Rgs2
chr1	145854305	145855310	7.79695	2.71139	0	0	Rgs2
chr1	145923128	145923547	1.46675	3.75424	1	0	Rgs2
chr1	145923742	145924316	1.46675	3.47614	1	0	Rgs2
chr1	145933165	145933649	3.55109	2.08569	1	0	Rgs2
chr1	145987304	145987647	1.54395	1.45998	0	1	Rgs13
chr1	145988083	145988419	1.46675	1.18189	0	1	Rgs13
chr1	145989662	145990149	1.85274	1.94664	0	1	Rgs13
chr1	146013110	146014539	12.892	5.07517	0	1	Rgs13
chr1	146015974	146016556	5.01784	2.91996	0	1	Rgs13
chr1	146016894	146017277	2.16153	1.25141	0	1	Rgs13
chr1	146019757	146020084	1.77554	0.417137	0	1	Rgs13
chr1	146020593	146021551	8.02854	3.68471	0	1	Rgs13
chr1	146023230	146023482	1.54395	0.278092	0	1	Rgs13
chr1	146023570	146023846	1.38956	0.0695229	0	1	Rgs13
chr1	146024013	146025214	9.64969	0.695229	0	1	Rgs13
chr1	146025320	146026166	6.56179	0.764752	0	0	Rgs13
chr1	146026311	146026765	2.39312	0.208569	0	0	Rgs13
chr1	146026787	146027020	1.38956	0.417137	0	0	Rgs13
chr1	146029366	146029951	3.2423	0.556183	0	0	Rgs13
chr1	146044748	146045536	8.02854	4.79708	0	0	Rgs13
chr1	146045689	146046214	3.55109	1.59903	0	0	Rgs13
chr1	146046266	146046663	2.23873	0.764752	0	0	Rgs13
chr1	146046713	146047172	2.85631	1.11237	0	0	Rgs13
chr1	146047202	146048444	31.3422	9.87225	0	0	Rgs13
chr1	146048950	146049228	3.0107	1.39046	0	0	Rgs13
chr1	146049478	146051720	50.1784	31.0072	0	1	Rgs13
chr1	146051833	146054629	60.6772	41.088	0	1	Rgs13
chr1	146054672	146056677	19.7626	9.66368	0	1	Rgs13
chr1	146056698	146057455	4.09147	2.85044	0	1	Rgs13
chr1	146057592	146058483	6.71618	3.61519	0	1	Rgs13
chr1	146058782	146059735	4.32306	2.36378	0	1	Rgs13
chr1	146059742	146060154	1.62115	1.45998	0	1	Rgs13
chr1	146060161	146063735	42.6902	39.6976	0	1	Rgs1
chr1	146064263	146064507	0.694778	0.903798	0	0	Rgs1
chr1	146065242	146065661	0.92637	1.94664	0	0	Rgs1
chr1	146066185	146066580	1.38956	1.87712	0	0	Rgs1
chr1	146078028	146078349	1.46675	1.25141	0	0	Rgs1
chr1	146083978	146084466	2.23873	2.01616	0	0	Rgs1
chr1	146084983	146085278	1.15796	1.11237	0	0	Rgs1
chr1	146085927	146087577	33.1949	35.1091	0	1	Rgs1
chr1	146087670	146088448	5.01784	3.89328	0	0	Rgs1
chr1	146088449	146089451	9.10931	14.1827	0	0	Rgs1
chr1	146089579	146090169	2.08433	2.08569	0	0	Rgs1
chr1	146090349	146091130	7.02497	5.00565	0	0	Rgs1
chr1	146091954	146092546	3.2423	3.75424	1	0	Rgs1
chr1	146094492	146095213	9.1865	9.59416	1	0	Rgs1
chr1	146095300	146095690	1.31236	1.25141	1	0	Rgs1
chr1	146095932	146096388	2.39312	2.29426	1	0	Rgs1
chr1	146096740	146097158	0.694778	2.29426	0	0	Rgs1
chr1	146109156	146109500	0.30879	2.08569	0	0	Rgs1
chr1	146109766	146110687	1.08077	6.60467	0	0	Rgs1
chr1	146110953	146112038	2.00714	28.5739	0	1	Rgs1
chr1	146112076	146112516	0.30879	2.01616	0	1	Rgs1
chr1	146112769	146113192	0.30879	2.08569	0	1	Rgs1
chr1	146113388	146113849	0.61758	2.29426	0	1	Rgs1
chr1	146116003	146116551	0.463185	2.22473	0	1	Rgs1
chr1	146118945	146119231	0.154395	1.32093	0	1	Rgs1
chr1	146120009	146120556	0.540383	4.2409	0	1	Rgs1
chr1	146122868	146123455	2.31593	4.51899	0	0	Rgs1
chr1	146130820	146131386	1.08077	2.91996	0	0	Rgs1
chr1	146140870	146141174	0	1.25141	0	0	Rgs1
chr1	146141619	146142314	0.694778	2.91996	0	0	Rgs1
chr1	146142670	146142892	0.385988	0.834275	0	0	Rgs1
chr1	146143189	146143922	1.85274	11.4018	0	0	Rgs1
chr1	146144245	146144534	0.385988	1.04284	0	0	Rgs1
chr1	146145827	146146274	0.771975	2.15521	0	0	Rgs1
chr1	146146320	146147050	0.92637	3.26758	0	0	Rgs1
chr1	146147811	146149420	2.93351	21.5521	1	0	Rgs1
chr1	146149881	146150511	0.92637	4.2409	1	0	Rgs1
chr1	146150729	146151239	0.385988	2.15521	1	0	Rgs1
chr1	146151717	146152245	1.08077	3.26758	1	0	Rgs1
chr1	146153273	146155970	19.145	32.4672	1	0	Rgs1
chr1	146156209	146156810	1.23516	2.71139	1	0	Rgs1
chr1	146158065	146158436	1.15796	1.45998	1	0	Rgs1
chr1	146158562	146158994	1.54395	1.66855	1	0	Rgs1
chr1	146159163	146159601	2.00714	2.01616	1	0	Rgs1
chr1	146159693	146162463	17.987	15.5731	1	0	Rgs1
chr1	146162550	146165933	40.9147	41.9918	1	0	Rgs1
chr1	146166243	146166484	0.771975	0.973321	1	0	Rgs1
chr1	146166921	146167621	1.23516	4.51899	1	0	Rgs1
chr1	146176103	146176362	0.92637	0.973321	1	0	Rgs1
chr1	146176550	146178277	28.2543	18.9102	1	0	Rgs1
chr1	146178448	146179129	3.0879	2.22473	0	0	Rgs1
chr1	146179138	146179513	0.849173	1.45998	0	0	Rgs1
chr1	146182172	146182485	1.08077	1.73807	0	0	Rgs1
chr1	146182853	146183160	0.385988	1.45998	0	0	Rgs1
chr1	146200445	146200740	0.694778	1.45998	0	0	Rgs1
chr1	146202174	146202487	1.31236	0.834275	0	0	Rgs1
chr1	146202612	146203495	5.78981	5.42279	0	0	Rgs1
chr1	146221014	146221597	2.93351	3.26758	0	0	Rgs1
chr1	146222092	146222345	0.61758	0.903798	0	0	Rgs1
chr1	146224624	146224866	0.92637	0.764752	0	0	Rgs1
chr1	146227207	146227564	1.69835	1.87712	0	0	Rgs1
chr1	146227849	146228349	1.92994	2.98948	0	0	Rgs1
chr1	146228633	146228995	1.69835	1.18189	0	0	Rgs1
chr1	146252401	146252723	1.15796	1.32093	0	0	Rgs1
chr1	146253746	146254114	2.70191	1.39046	0	0	Rgs1
chr1	146349339	146349700	1.23516	1.25141	0	0	Rgs1
chr1	146899607	146899985	1.77554	0.556183	0	0	Rgs18
chr1	147805011	147805229	0.385988	0.834275	0	0	Fam5c
chr1	148814704	148815045	1.46675	0.556183	0	0	Fam5c
chr1	151702715	151703137	0.385988	2.36378	0	0	Pla2g4a
chr1	151703785	151704371	1.31236	9.24654	0	0	Pla2g4a
chr1	151705890	151706209	0.540383	2.29426	0	0	Pla2g4a
chr1	151707184	151707469	0.231593	1.5295	0	0	Pla2g4a
chr1	151709381	151709622	0.154395	0.903798	0	0	Pla2g4a
chr1	151709852	151710835	1.92994	13.9741	0	0	Pla2g4a
chr1	151712840	151713059	0	0.973321	0	0	Pla2g4a
chr1	151713308	151713549	0.154395	1.04284	0	0	Pla2g4a
chr1	151714166	151714971	1.46675	15.6427	0	0	Pla2g4a
chr1	151718809	151719075	0	1.04284	0	0	Pla2g4a
chr1	151719158	151719457	0.385988	1.39046	0	0	Pla2g4a
chr1	151720734	151720972	0	0.834275	0	0	Pla2g4a
chr1	151722208	151722612	0.231593	3.3371	0	0	Pla2g4a
chr1	151723362	151723598	0.231593	0.834275	0	0	Pla2g4a
chr1	151723722	151724413	1.38956	6.81324	0	0	Pla2g4a
chr1	151725134	151725433	0.30879	0.973321	0	0	Pla2g4a
chr1	151745339	151745669	0.154395	2.15521	0	0	Pla2g4a
chr1	151749164	151749535	0.154395	2.29426	0	0	Pla2g4a
chr1	151751309	151751536	0	0.764752	0	0	Pla2g4a
chr1	151752026	151752999	1.31236	8.55132	0	0	Pla2g4a
chr1	151753815	151754170	0.0771975	2.98948	0	0	Pla2g4a
chr1	151776413	151776691	0.154395	1.25141	0	0	Pla2g4a
chr1	151859628	151859986	0.0771975	1.73807	0	0	Pla2g4a
chr1	151861998	151863543	0.849173	8.69036	0	0	Pla2g4a
chr1	151906113	151906419	0.154395	1.94664	0	0	7530420F21Rik
chr1	151962513	151962996	0.694778	3.82376	0	0	Ptgs2
chr1	151998524	151998848	0.30879	1.66855	0	0	Ptgs2
chr1	152005898	152006125	0.540383	0.764752	0	0	Ptgs2
chr1	152044658	152044999	0.0771975	1.66855	0	0	Ptgs2
chr1	152050104	152050447	0.0771975	1.39046	0	0	Ptgs2
chr1	152067857	152068066	0	0.695229	0	0	Pdc
chr1	152098878	152099413	0.385988	2.91996	0	0	Pdc
chr1	152104777	152105065	0.154395	1.11237	0	0	Pdc
chr1	152107234	152107861	0.30879	3.12853	0	0	Pdc
chr1	152239654	152240796	11.6568	12.3056	0	0	Tpr
chr1	152239654	152240796	11.6568	12.3056	0	0	BC003331
chr1	152926071	152926334	1.46675	0.556183	0	0	C730036E19Rik
chr1	153097882	153098610	4.09147	2.36378	0	0	Ivns1abp
chr1	153191101	153192646	14.2815	16.0598	0	0	Ivns1abp
chr1	153275166	153276409	9.88128	9.45511	0	0	1190005F20Rik
chr1	153275166	153276409	9.88128	9.45511	0	0	1200016B10Rik
chr1	153347139	153348355	7.64255	5.35326	0	0	Rnf2
chr1	153531366	153531679	1.38956	0.0695229	0	1	Edem3
chr1	153533887	153534257	2.16153	0.903798	0	1	Edem3
chr1	153553225	153553603	1.62115	1.25141	0	1	Edem3
chr1	153602023	153602956	5.17223	5.63135	0	0	Edem3
chr1	153613325	153613569	0.771975	1.04284	0	0	Edem3
chr1	153740961	153741347	2.47032	1.18189	1	0	Edem3
chr1	153790163	153790568	1.85274	0.556183	1	0	1700025G04Rik
chr1	153790926	153791756	3.85988	2.85044	1	0	1700025G04Rik
chr1	153791973	153792389	2.16153	1.18189	1	0	1700025G04Rik
chr1	153820187	153820660	2.70191	1.87712	1	0	1700025G04Rik
chr1	153857405	153857698	0.771975	1.25141	1	0	1700025G04Rik
chr1	153887279	153887617	1.85274	0.347614	1	0	1700025G04Rik
chr1	153889566	153889908	1.23516	0.278092	1	0	1700025G04Rik
chr1	153931720	153932232	1.69835	2.71139	1	0	1700025G04Rik
chr1	153937109	153937730	3.62828	3.75424	1	0	1700025G04Rik
chr1	154101032	154101476	2.62472	2.29426	0	1	Tsen15
chr1	154137928	154138307	1.62115	1.5295	0	0	Tsen15
chr1	154233405	154233982	9.10931	7.78656	0	1	Tsen15
chr1	154284572	154285072	3.31949	2.08569	0	0	Glt25d2
chr1	154306498	154306992	2.93351	0.764752	0	0	Glt25d2
chr1	154308655	154309390	6.3302	1.32093	0	0	Glt25d2
chr1	154309471	154309942	2.77911	0.834275	0	0	Glt25d2
chr1	154315511	154315921	2.70191	0.139046	0	0	Glt25d2
chr1	154319190	154320173	7.95134	1.73807	0	0	Glt25d2
chr1	154332519	154333368	6.56179	0.903798	0	0	Glt25d2
chr1	154334324	154334749	2.08433	0.625706	0	0	Glt25d2
chr1	154346425	154347642	13.4324	5.97897	0	0	Glt25d2
chr1	154613187	154614136	9.49529	6.39611	0	0	Arpc5
chr1	154626310	154626565	1.31236	0.625706	0	0	Arpc5
chr1	154678275	154678542	1.23516	0.834275	0	0	Ncf2
chr1	154748694	154749036	1.69835	0.834275	0	1	Smg7
chr1	154749115	154751253	22.7733	23.4987	0	1	Smg7
chr1	154751443	154752078	5.63542	6.88277	0	1	Smg7
chr1	154823364	154823579	0.92637	0.764752	0	0	Nmnat2
chr1	154900785	154900992	0.92637	0.139046	0	0	Nmnat2
chr1	154931962	154932886	7.56536	3.82376	1	0	Lamc2
chr1	154934837	154935304	2.39312	0.834275	1	0	Lamc2
chr1	154936951	154937673	5.40383	0.973321	0	0	Lamc2
chr1	154939330	154939824	3.31949	1.66855	0	0	Lamc2
chr1	154948610	154949042	2.85631	0.556183	0	0	Lamc2
chr1	154949523	154949991	3.47389	0.764752	0	0	Lamc2
chr1	154951217	154951562	1.62115	0.278092	0	0	Lamc2
chr1	154967605	154968056	2.23873	0.625706	0	0	Lamc2
chr1	154968392	154968824	2.54752	0.834275	0	0	Lamc2
chr1	154972367	154972844	2.54752	1.66855	1	0	Lamc2
chr1	154973276	154974442	11.5024	4.10185	1	0	Lamc2
chr1	154975831	154976189	1.69835	1.66855	1	0	Lamc2
chr1	154976393	154978283	31.3422	9.31607	1	0	Lamc2
chr1	154978408	154979164	3.62828	1.25141	1	0	Lamc2
chr1	154979249	154979690	4.63185	1.8076	1	0	Lamc2
chr1	154981335	154981996	5.86701	0.625706	1	0	Lamc2
chr1	154984168	154984669	3.0107	0.695229	1	0	Lamc2
chr1	154985641	154986056	2.16153	0.0695229	1	0	Lamc2
chr1	154987420	154989427	20.6889	5.35326	1	0	Lamc2
chr1	154990782	154991710	8.64612	1.94664	1	0	Lamc2
chr1	155021939	155022792	8.80052	0.417137	1	0	Lamc2
chr1	155091084	155091498	2.23873	0.208569	1	0	Lamc2
chr1	155120555	155121370	5.48102	2.22473	1	0	Lamc1
chr1	155121816	155122042	0.92637	0.347614	1	0	Lamc1
chr1	155134747	155135619	8.41453	3.54567	1	0	Lamc1
chr1	155138617	155139243	3.31949	0.556183	1	0	Lamc1
chr1	155139313	155139833	5.71262	1.73807	1	0	Lamc1
chr1	155141148	155141609	2.39312	0.764752	1	0	Lamc1
chr1	155147109	155148524	28.0999	9.66368	1	0	Lamc1
chr1	155151288	155151674	2.08433	0.625706	1	0	Lamc1
chr1	155167181	155167690	3.93707	1.73807	1	0	Lamc1
chr1	155194127	155194574	3.2423	1.39046	0	0	Lamc1
chr1	155226840	155227767	7.25657	2.15521	0	0	E330020D12Rik
chr1	155228047	155228414	1.54395	0.139046	0	0	E330020D12Rik
chr1	155233733	155234267	5.94421	2.36378	0	0	E330020D12Rik
chr1	155248874	155249332	2.47032	0.556183	0	0	E330020D12Rik
chr1	155334286	155335155	11.5796	7.78656	0	0	Dhx9
chr1	155410804	155412792	23.9312	5.42279	0	0	Npl
chr1	155412883	155413849	6.48459	1.11237	0	0	Npl
chr1	155426960	155427290	1.38956	0.556183	0	0	Npl
chr1	155427377	155427924	2.70191	0.834275	0	0	Npl
chr1	155428565	155428934	1.92994	0.278092	0	0	Npl
chr1	155429546	155431886	40.0655	15.2255	0	1	Npl
chr1	155432458	155433446	12.1972	4.31042	0	1	Npl
chr1	155435159	155435872	4.94064	1.94664	0	0	Npl
chr1	155437136	155437387	0.694778	0.834275	0	0	Npl
chr1	155449120	155451143	19.8398	4.2409	0	0	Rgs8
chr1	155451241	155451853	3.1651	0.48666	0	0	Rgs8
chr1	155461598	155461994	2.85631	0.695229	0	0	Rgs8
chr1	155464142	155465197	12.5832	6.04849	0	1	Rgs8
chr1	155470166	155470581	1.38956	2.01616	0	0	Rgs8
chr1	155480707	155481257	3.1651	2.50282	0	0	Rgs8
chr1	155481879	155482108	0.92637	0.48666	0	0	Rgs8
chr1	155482192	155482566	1.77554	0.208569	0	0	Rgs8
chr1	155538278	155538604	1.54395	0.347614	0	1	Rgs8
chr1	155551295	155551542	1.69835	0.417137	0	0	C230024C17
chr1	155556513	155556942	3.70548	2.85044	0	0	C230024C17
chr1	155558057	155558573	4.78625	1.59903	0	0	C230024C17
chr1	155569524	155569794	1.23516	0.695229	0	1	C230024C17
chr1	155570136	155571245	24.3172	16.5464	0	1	C230024C17
chr1	155576498	155576889	1.54395	1.25141	0	1	C230024C17
chr1	155577989	155578394	1.92994	1.66855	0	1	C230024C17
chr1	155580330	155581011	4.32306	1.5295	0	1	C230024C17
chr1	155582041	155582350	1.15796	0.278092	0	1	C230024C17
chr1	155582702	155582957	1.23516	0.417137	0	1	C230024C17
chr1	155582986	155583738	10.3445	4.37994	0	1	C230024C17
chr1	155583817	155584295	1.92994	0.973321	0	1	C230024C17
chr1	155585001	155585356	1.38956	0.48666	0	0	C230024C17
chr1	155586958	155587743	4.63185	1.04284	0	0	Rgs16
chr1	155589553	155589914	1.77554	1.18189	0	0	Rgs16
chr1	155593894	155594208	1.31236	0.764752	0	0	Rnasel
chr1	155598818	155599087	0.849173	1.25141	0	0	Rnasel
chr1	155746687	155747387	4.09147	3.47614	0	0	Glul
chr1	156633346	156633770	2.93351	1.45998	0	0	Cacna1e
chr1	156853696	156854023	2.23873	1.59903	0	0	Ier5
chr1	156887461	156887854	1.62115	0.764752	1	0	Ier5
chr1	156896138	156896392	1.69835	1.5295	1	0	Ier5
chr1	156897254	156897815	3.31949	2.29426	1	0	Ier5
chr1	156898277	156898753	2.47032	2.15521	1	0	Ier5
chr1	156906490	156907434	8.95491	4.51899	0	0	Ier5
chr1	156930257	156931082	5.24943	4.58851	0	0	Ier5
chr1	156934066	156934439	1.77554	2.15521	0	1	Ier5
chr1	156945014	156946992	16.2115	20.0921	1	0	Ier5
chr1	156955549	156956067	2.23873	3.40662	0	1	Ier5
chr1	156956505	156957104	1.62115	2.15521	0	0	Ier5
chr1	157005619	157006628	7.02497	6.32658	1	0	Stx6
chr1	157065369	157065691	1.77554	0.834275	0	1	Stx6
chr1	157071344	157071694	1.92994	0.903798	0	0	Stx6
chr1	157263919	157264655	4.24586	3.68471	0	1	Xpr1
chr1	157340440	157340649	1.00357	0.347614	0	0	Acbd6
chr1	157357234	157357986	4.70905	3.9628	0	0	Acbd6
chr1	157404707	157405880	12.8148	8.75988	0	0	Acbd6
chr1	157631921	157632311	2.23873	1.5295	0	0	Qsox1
chr1	157819899	157821002	10.3445	7.99513	0	0	Cep350
chr1	157882450	157883936	23.5452	21.0654	0	0	Tor1aip1
chr1	157882450	157883936	23.5452	21.0654	0	0	Tor1aip2
chr1	157882450	157883936	23.5452	21.0654	0	0	Tor1aip2
chr1	157882450	157883936	23.5452	21.0654	0	0	Tor1aip2
chr1	157887754	157888272	3.78268	4.17137	0	0	Tor1aip2
chr1	157923547	157924012	2.54752	2.4333	0	0	Tor1aip2
chr1	157954197	157955361	2.62472	7.2999	0	0	Tor1aip2
chr1	157955400	157956390	2.39312	8.13418	0	0	Tor1aip2
chr1	158135263	158135655	0.0771975	1.8076	0	0	Fam163a
chr1	158136043	158136847	0.694778	3.82376	0	0	Fam163a
chr1	158171311	158171531	1.08077	1.04284	0	0	Fam163a
chr1	158193510	158193778	1.62115	1.11237	0	0	Tdrd5
chr1	158193931	158194540	3.2423	2.98948	0	0	Tdrd5
chr1	158323176	158323481	0.849173	1.18189	0	0	Soat1
chr1	158337755	158339032	8.10574	8.96845	0	0	Soat1
chr1	158350653	158351525	5.17223	5.35326	0	0	Soat1
chr1	158352915	158353979	3.78268	5.42279	0	0	Soat1
chr1	158384382	158384942	2.54752	3.61519	0	1	Soat1
chr1	158400806	158401112	1.38956	0.973321	0	1	Soat1
chr1	158403970	158404788	6.79338	6.39611	0	1	Soat1
chr1	158406185	158406444	1.23516	0.695229	0	0	Soat1
chr1	158452054	158452692	3.0879	1.59903	0	0	Abl2
chr1	158454040	158454278	2.62472	1.87712	0	0	Abl2
chr1	158488527	158489372	11.348	7.43895	0	1	Abl2
chr1	158489385	158489662	1.54395	2.22473	0	1	Abl2
chr1	158545479	158545885	1.77554	1.73807	0	1	Abl2
chr1	158604092	158605321	8.41453	7.2999	0	0	Tor3a
chr1	158648372	158649451	7.48816	5.49231	0	0	Fam20b
chr1	158868816	158870411	11.5024	11.7494	0	0	Ralgps2
chr1	158868816	158870411	11.5024	11.7494	0	0	Ralgps2
chr1	158885919	158887107	8.95491	7.85609	0	0	Ralgps2
chr1	158915993	158916876	6.0986	3.9628	0	0	Ralgps2
chr1	158917113	158917380	1.62115	0.695229	0	0	Ralgps2
chr1	158919279	158919805	2.08433	2.15521	0	0	Ralgps2
chr1	158925272	158925888	2.77911	2.57235	0	0	Ralgps2
chr1	159005125	159005518	2.31593	1.59903	0	0	1700057K13Rik
chr1	159006427	159006806	1.85274	1.94664	0	0	1700057K13Rik
chr1	159007157	159007595	3.1651	1.73807	0	0	1700057K13Rik
chr1	159014900	159015100	1.62115	1.25141	0	0	1700057K13Rik
chr1	161128737	161129098	1.38956	0.625706	0	0	Rfwd2
chr1	161151093	161151284	0.385988	0.764752	0	0	Rfwd2
chr1	161152235	161152556	1.77554	1.18189	0	0	Rfwd2
chr1	161161516	161163236	19.6082	16.3379	0	0	Rfwd2
chr1	161604501	161604774	0.30879	1.11237	0	0	Tnr
chr1	161763326	161763579	1.38956	0.417137	0	0	4930523C07Rik
chr1	161819138	161819944	5.63542	3.82376	0	0	4930523C07Rik
chr1	161820762	161820974	1.00357	0.48666	0	0	4930523C07Rik
chr1	161821448	161821718	1.08077	0.278092	0	0	4930523C07Rik
chr1	161883682	161884152	2.16153	1.66855	0	0	4930523C07Rik
chr1	161974465	161975006	3.0107	2.78092	0	1	4930523C07Rik
chr1	162124968	162125660	5.78981	6.81324	0	0	Mrps14
chr1	162142501	162143997	28.2543	25.5844	0	0	Cacybp
chr1	162236505	162236771	1.15796	0.764752	0	1	Rabgap1l
chr1	162237378	162237721	2.23873	1.66855	0	1	Rabgap1l
chr1	162735414	162735723	0.540383	1.5295	0	0	Rabgap1l
chr1	162836091	162837165	7.02497	5.97897	0	0	Rc3h1
chr1	162964302	162967226	49.4836	43.2432	0	0	Gas5
chr1	162964302	162967226	49.4836	43.2432	0	0	Zbtb37
chr1	162969806	162970554	4.86344	3.61519	0	0	Snord47
chr1	163000488	163001334	5.24943	3.40662	0	0	Cenpl
chr1	163000488	163001334	5.24943	3.40662	0	0	Dars2
chr1	163061223	163061871	12.892	10.9151	0	0	Klhl20
chr1	163075687	163076122	2.00714	1.39046	0	0	Ankrd45
chr1	163144708	163145024	1.62115	0.625706	0	0	Prdx6
chr1	163180724	163181710	6.94778	5.07517	0	1	Prdx6
chr1	163257450	163257880	1.92994	0.834275	0	1	Tnfsf4
chr1	163284302	163284953	4.16867	1.87712	0	0	Tnfsf4
chr1	163291915	163292261	1.77554	0.278092	0	0	Tnfsf4
chr1	163305995	163306354	1.69835	1.5295	0	0	Tnfsf4
chr1	163325479	163326074	2.70191	3.05901	0	1	Tnfsf4
chr1	163326543	163326991	2.39312	1.25141	0	1	Tnfsf4
chr1	163366392	163367237	4.16867	5.49231	0	1	Tnfsf4
chr1	163370108	163370378	0.61758	0.903798	0	0	Tnfsf4
chr1	163601080	163601505	2.08433	1.94664	0	1	Fasl
chr1	163657530	163657854	1.77554	1.59903	0	0	Fasl
chr1	163664858	163665449	3.62828	3.61519	0	1	Fasl
chr1	163678286	163678651	2.00714	2.08569	0	0	Fasl
chr1	163681330	163681937	2.85631	3.40662	0	0	Fasl
chr1	163691322	163692234	4.24586	10.2894	0	1	Fasl
chr1	163696766	163697780	5.24943	7.64752	0	1	Fasl
chr1	163697909	163698107	0.231593	1.11237	0	1	Fasl
chr1	163700805	163701225	0.463185	1.94664	0	1	Fasl
chr1	163703046	163703632	2.62472	3.68471	0	1	Fasl
chr1	163705265	163705708	1.85274	2.50282	0	0	Fasl
chr1	163712786	163713162	0.92637	2.4333	0	1	Fasl
chr1	163734472	163735075	2.85631	5.07517	0	0	Fasl
chr1	163739458	163739981	2.39312	2.36378	0	0	Fasl
chr1	163806329	163807336	9.03211	5.90945	0	1	AI848100
chr1	163851878	163852495	5.09504	1.8076	0	0	AI848100
chr1	163899000	163899665	8.72332	7.578	0	0	4930558K02Rik
chr1	163899000	163899665	8.72332	7.578	0	0	Pigc
chr1	164478393	164479091	5.09504	4.2409	0	0	Mettl13
chr1	164495191	164495611	0.463185	1.94664	0	0	Vamp4
chr1	164500234	164501814	17.2922	17.1026	0	0	Vamp4
chr1	164545694	164545964	0.92637	0.695229	0	0	Myoc
chr1	164669799	164670971	11.734	9.17702	0	0	Prrc2c
chr1	164703672	164704211	2.31593	2.01616	0	0	Prrc2c
chr1	165128191	165128560	2.16153	0.625706	0	0	4921528O07Rik
chr1	165222116	165222494	0.92637	2.71139	0	0	Prrx1
chr1	165228929	165229255	0.30879	1.25141	0	0	Prrx1
chr1	165229379	165230107	1.23516	3.26758	0	0	Prrx1
chr1	165304680	165305099	2.23873	1.18189	0	0	Gorab
chr1	165333495	165334396	6.3302	5.56183	0	0	Gorab
chr1	165373897	165374474	3.47389	1.94664	0	0	Gorab
chr1	165551379	165552024	5.01784	1.59903	0	0	Mettl11b
chr1	165661572	165661829	0.463185	1.04284	0	0	Mettl11b
chr1	165709428	165710134	3.47389	2.4333	0	0	Kifap3
chr1	165828327	165828904	2.62472	0.834275	0	0	Scyl3
chr1	165859699	165860522	8.56892	6.6742	0	0	Scyl3
chr1	165924490	165925404	8.41453	5.49231	0	0	2810422O20Rik
chr1	165924490	165925404	8.41453	5.49231	0	0	BC055324
chr1	165991460	165991726	1.23516	0.556183	0	0	Sell
chr1	165991963	165992392	2.39312	1.04284	1	0	Sell
chr1	166001802	166002587	6.63899	4.93613	1	0	Sell
chr1	166003108	166004431	11.4252	14.1131	1	0	Sell
chr1	166007178	166007539	2.23873	0.903798	1	0	Sell
chr1	166011891	166012364	2.70191	2.15521	0	0	Sell
chr1	166065320	166066576	13.3552	12.1665	1	0	F5
chr1	166066705	166067302	2.62472	3.40662	1	0	F5
[truncated: 33,602 more rows]

## Sheet: EL4 RelA
Chr	Start	End	RelA GFP RPM	RelA T-bet RPM	Overlaps SE or associated gene	Overlaps typical enhancer or associated gene	Closest gene TSS
[truncated: 3,688 more rows]
