# Supplementary material for: T-bet Activates Th1 Genes through Mediator and the Super Elongation Complex
Source: Cell Rep. 2016 Jun 9;15(12):2756–70. doi: 10.1016/j.celrep.2016.05.054 (PMC4920892; doi:10.1016/j.celrep.2016.05.054)
Supplement: Table S5. P-TEFb, RelA, Med1, Aff4, and Brd4 Binding Sites in WT and T-bet−/− Th1 Cells, Related to Figure 4 — The number of sequencing reads at each binding site is given in the table, along with the position of the sites relative to murine T-bet super-enhancers and their associated genes (genes with closest TSS) and typical enhancers and their associated genes. [file mmc6.xlsx]

## Sheet: P-TEFb binding sites
Chr	Start	End	WT P-TEFb RPM	T-bet-/- P-TEFb RPM	Overlaps SE or associated gene	Overlaps typical enhancer or associated gene	Closest gene TSS
chr1	9225754	9226043	1.44936	0.246405	0	0	Sntg1
chr1	21950337	21950581	1.13231	0.338807	0	1	Kcnq5
chr1	36191534	36191757	0.860555	1.04722	0	0	Hs6st1
chr1	37119989	37120142	0.271754	1.38603	0	0	Tmem131
chr1	40166231	40166504	0.498216	1.26283	0	1	Gm16894
chr1	40415662	40415960	1.13231	0.52361	0	1	Il1rl2
chr1	40436946	40437260	1.44936	1.07802	0	0	Il1rl2
chr1	40573255	40573541	0.452924	1.38603	0	0	Il18rap
chr1	43122885	43123075	0.679385	0.0924018	0	0	Tgfbrap1
chr1	45013203	45013330	0.135877	0.770015	0	0	4930521E06Rik
chr1	53947341	53947487	0.634093	0.400408	0	0	Stk17b
chr1	58783859	58784156	1.63053	0.924018	0	1	Cflar
chr1	61031983	61032382	1.35877	1.60163	1	0	Icos
chr1	61079820	61080186	1.85699	1.38603	0	1	Icos
chr1	61107176	61107489	1.49465	1.72483	1	0	Icos
chr1	74194554	74194786	1.04172	0.246405	0	0	Cxcr2
chr1	74195755	74196070	1.81169	0.831617	0	1	Cxcr2
chr1	74225208	74225726	2.3552	1.01642	0	1	Cxcr1
chr1	74766423	74766599	0.362339	0.893218	0	0	Cyp27a1
chr1	89070940	89071215	1.26819	0.893218	0	0	Prss56
chr1	94730633	94730890	1.1776	0.831617	1	0	Gpc1
chr1	108412179	108412436	1.08702	1.23202	1	0	Bcl2
chr1	108457714	108458134	1.08702	1.54003	1	0	Bcl2
chr1	108509344	108509665	1.85699	1.69403	1	0	Bcl2
chr1	108513491	108513972	2.03816	1.90964	1	0	Bcl2
chr1	108608864	108609263	2.49108	0.893218	1	0	Bcl2
chr1	108610363	108610752	1.08702	1.50923	1	0	Bcl2
chr1	129355654	129355877	0.95114	0.52361	1	0	Tmem163
chr1	132884174	132884395	1.44936	1.10882	0	0	Il10
chr1	133012616	133012799	0.905847	0.677614	0	0	Mapkapk2
chr1	134054025	134054204	0.271754	0.677614	0	0	Cdk18
chr1	137567048	137567287	1.08702	1.41683	0	0	Csrp1
chr1	140038942	140039165	0.452924	0.770015	1	0	Ptprc
chr1	146050019	146050666	3.71397	2.67965	0	1	Rgs13
chr1	146051813	146052260	2.08345	1.47843	0	1	Rgs13
chr1	146053302	146053776	2.17403	2.34085	0	1	Rgs13
chr1	146063232	146063615	1.22289	1.54003	0	0	Rgs1
chr1	146086064	146086779	5.07274	2.89526	0	1	Rgs1
chr1	146088678	146088941	0.95114	1.26283	0	0	Rgs1
chr1	146090454	146091026	2.4005	2.61805	0	0	Rgs1
chr1	146091971	146092509	3.03459	2.49485	1	0	Rgs1
chr1	146093444	146094222	4.03102	3.38807	1	0	Rgs1
chr1	146094292	146095161	5.48038	3.51127	1	0	Rgs1
chr1	146095296	146096634	20.5627	11.3038	1	0	Rgs1
chr1	146120099	146120543	2.4005	1.47843	0	1	Rgs1
chr1	146123082	146123300	1.08702	0.52361	0	0	Rgs1
chr1	146143410	146143718	0.95114	0.862417	0	0	Rgs1
chr1	146147851	146148338	2.53637	1.72483	1	0	Rgs1
chr1	146148710	146148960	1.26819	0.585212	1	0	Rgs1
chr1	146151816	146152230	2.4005	1.50923	1	0	Rgs1
chr1	146153830	146154481	2.30991	3.11086	1	0	Rgs1
chr1	146154578	146154901	1.90228	1.47843	1	0	Rgs1
chr1	146155372	146155896	3.94044	3.60367	1	0	Rgs1
chr1	146160537	146160891	1.7664	1.81724	1	0	Rgs1
chr1	146163328	146164050	5.9333	3.88088	1	0	Rgs1
chr1	146177170	146178166	6.15976	5.0513	1	0	Rgs1
chr1	146182129	146182411	1.81169	1.17042	0	0	Rgs1
chr1	146184771	146184989	0.95114	1.13962	0	0	Rgs1
chr1	155147547	155147941	1.53994	0.954819	1	0	Lamc1
chr1	156897317	156897736	3.48751	2.55645	1	0	Ier5
chr1	156955597	156955846	0.996432	1.13962	0	1	Ier5
chr1	162011269	162011501	0.452924	0.893218	0	0	4930562F07Rik
chr1	165992018	165992365	1.90228	1.47843	1	0	Sell
chr1	166001813	166002334	2.12874	2.55645	1	0	Sell
chr1	166003195	166003635	2.17403	1.63243	1	0	Sell
chr1	166065421	166065945	2.58166	2.15604	1	0	F5
chr1	166066101	166066498	2.89871	1.26283	1	0	F5
chr1	166066757	166067270	2.71754	2.27925	1	0	F5
chr1	170605285	170605412	0.271754	0.431209	0	0	Pbx1
chr1	183811781	183812014	1.1776	1.41683	0	0	Lbr
chr1	192306927	192307047	0.679385	1.01642	0	0	Prox1
chr1	192919299	192919668	1.49465	1.57083	0	1	Batf3
chr1	192935219	192935489	1.22289	1.13962	0	0	Batf3
chr1	192948054	192948964	2.3552	3.63447	0	1	Batf3
chr1	192949893	192950139	1.40406	1.10882	0	0	Batf3
chr2	9599540	9599677	0.588801	0.52361	0	0	Gata3
chr2	11091414	11092048	4.61982	3.32647	0	1	Prkcq
chr2	11116417	11116770	1.7664	1.63243	0	1	Prkcq
chr2	11538370	11539041	6.29564	4.71249	1	0	Rbm17
chr2	11547624	11547968	1.35877	0.770015	0	0	Il2ra
chr2	11562861	11563245	2.08345	1.66323	0	0	Il2ra
chr2	11564037	11565195	10.6437	8.99378	1	0	Il2ra
chr2	11573018	11573547	2.67225	2.18684	1	0	Il2ra
chr2	13481394	13481736	1.58523	1.38603	0	1	Vim
chr2	16604625	16604819	5.84271	8.40857	1	0	Plxdc2
chr2	22535494	22535957	1.99286	1.41683	0	1	Mir3967
chr2	22577384	22577664	1.49465	1.44763	0	0	Apbb1ip
chr2	25407526	25407693	0.95114	1.01642	0	0	Traf2
chr2	27408265	27408395	0.95114	1.01642	0	0	Wdr5
chr2	30291412	30291612	0.76997	0.954819	0	0	Ppp2r4
chr2	32260250	32260491	0.724678	1.07802	0	0	Ptges2
chr2	34813429	34814508	6.97502	4.52769	1	0	Traf1
chr2	34816745	34817586	5.20862	2.03284	1	0	Traf1
chr2	34871535	34872228	4.03102	1.66323	1	0	Hc
chr2	38327155	38327826	6.06918	4.40449	1	0	Nek6
chr2	38328095	38328823	4.71041	3.48047	1	0	Nek6
chr2	38330367	38330704	1.63053	1.38603	1	0	Nek6
chr2	38364510	38364954	1.90228	1.29363	0	0	Nek6
chr2	38391795	38392369	4.43865	2.58725	1	0	Nek6
chr2	43758156	43758347	0.815263	0.246405	0	0	Arhgap15
chr2	44000096	44000324	0.724678	0.924018	0	0	A430092G05Rik
chr2	46226476	46226922	3.12517	1.84804	1	0	1700019E08Rik
chr2	46228302	46228598	1.35877	0.800816	1	0	1700019E08Rik
chr2	58012258	58012714	1.40406	2.12524	0	1	Cytip
chr2	58014067	58014370	0.860555	1.29363	0	0	Cytip
chr2	58040176	58040542	1.85699	2.09444	0	1	Gm13546
chr2	58046850	58047040	0.543508	0.770015	0	0	Gm13546
chr2	71873711	71873884	1.04172	0.770015	0	1	Rapgef4
chr2	71934506	71934665	0.724678	0.770015	0	1	Rapgef4
chr2	72313967	72314182	0.588801	0.831617	0	0	Cdca7
chr2	74976084	74976246	0.498216	0.462009	0	0	9430019J16Rik
chr2	76053084	76053451	1.53994	0.800816	0	1	Pde11a
chr2	81803931	81804006	0.588801	0.646813	0	0	Zfp804a
chr2	90941612	90941840	1.1776	1.17042	0	1	Sfpi1
chr2	93264529	93265282	5.66155	3.26487	1	0	Gm13807
chr2	101637292	101637706	2.53637	1.66323	0	1	Prr5l
chr2	102741350	102741751	1.94757	1.23202	1	0	Cd44
chr2	117006296	117006507	1.13231	0.770015	0	0	Mir674
chr2	119114115	119114583	3.62339	2.15604	0	0	Vps18
chr2	120372292	120372425	0.135877	0.677614	0	0	Zfp106
chr2	125973536	125973795	1.90228	2.80286	0	0	4930525F21Rik
chr2	127140091	127140573	3.35163	1.75564	1	0	Dusp2
chr2	127149287	127149723	2.26462	2.37165	1	0	Dusp2
chr2	127159590	127160045	2.44579	1.72483	1	0	Dusp2
chr2	127161716	127162774	8.69613	8.06976	1	0	Dusp2
chr2	127166932	127167219	0.996432	1.13962	0	0	Astl
chr2	128291234	128291749	2.76283	1.81724	1	0	Gm14005
chr2	128324390	128324631	0.996432	1.20122	0	0	Gm14005
chr2	128325398	128326047	4.1669	2.55645	1	0	Gm14005
chr2	128328392	128328781	2.49108	1.32443	1	0	Gm14005
chr2	128370365	128370934	3.21576	1.78644	0	1	Gm14005
chr2	132527262	132527420	0.95114	0.277206	0	1	1110034G24Rik
chr2	145692117	145692271	1.13231	1.66323	0	0	Naa20
chr2	151356120	151356538	2.4005	2.27925	0	1	Fkbp1a
chr2	151359256	151359826	7.6997	5.35931	0	1	Fkbp1a
chr2	151366222	151366596	1.72111	1.66323	0	0	Fkbp1a
chr2	151367994	151368538	3.5781	3.23406	0	1	Fkbp1a
chr2	152615217	152615555	2.08345	0.893218	1	0	Cox4i2
chr2	153063531	153064096	3.98573	2.37165	0	1	Plagl2
chr2	153085790	153086218	1.63053	0.924018	0	1	Pofut1
chr2	153088519	153089255	6.06918	3.66527	0	1	Pofut1
chr2	153104107	153104672	3.17047	1.84804	0	1	Kif3b
chr2	153412269	153412588	1.53994	1.47843	0	0	Commd7
chr2	165233455	165233717	1.04172	1.04722	0	1	Ocstamp
chr2	167430720	167430972	1.63053	1.32443	0	0	Ube2v1
chr2	167956701	167956811	0.271754	0.831617	0	0	E130018N17Rik
chr2	169980628	169981035	1.63053	0.677614	0	0	Zfp217
chr2	173055454	173055687	1.44936	0.98562	0	1	Zbp1
chr2	173387380	173387604	1.26819	1.26283	0	0	Ankrd60
chr2	173403604	173403933	1.49465	0.708414	0	0	Ankrd60
chr2	174318529	174318654	0.543508	0.708414	0	0	Slmo2
chr2	180313451	180313682	0.905847	1.04722	0	0	1600027N09Rik
chr3	21851887	21852174	1.22289	1.75564	1	0	Tbl1xr1
chr3	37024599	37024933	0.271754	1.90964	0	1	Il2
chr3	37108374	37108749	1.40406	1.47843	0	0	Il21
chr3	37129945	37130357	1.13231	1.94044	0	0	Il21
chr3	37131635	37132031	1.13231	2.12524	0	0	Il21
chr3	37170214	37170441	0.860555	0.98562	1	0	Il21
chr3	37171322	37171904	1.85699	3.23406	1	0	Cetn4
chr3	37179206	37179701	1.94757	1.32443	1	0	Cetn4
chr3	37179823	37180597	4.66511	5.2053	1	0	Cetn4
chr3	37180811	37181282	2.08345	1.90964	1	0	Cetn4
chr3	37182192	37183280	6.47681	5.32851	1	0	Cetn4
chr3	37190024	37190554	3.84985	2.83366	1	0	Cetn4
chr3	37190714	37191444	3.80456	3.69607	1	0	Cetn4
chr3	37191603	37192007	4.03102	3.66527	1	0	Cetn4
chr3	37198261	37198918	3.80456	3.08006	1	0	Cetn4
chr3	37212293	37212777	3.21576	2.21764	0	0	Bbs12
chr3	37213388	37213639	1.08702	1.23202	0	0	Bbs12
chr3	39901917	39902001	0.407631	0.677614	0	0	1700017G19Rik
chr3	52601819	52602058	0.679385	1.07802	1	0	Gm2447
chr3	58918229	58918658	2.21933	1.10882	1	0	Gpr171
chr3	60285736	60285994	1.31348	0.52361	1	0	Mbnl1
chr3	65667236	65667516	1.81169	0.770015	0	1	Ccnl1
chr3	69285837	69286108	0.996432	0.431209	0	1	B3galnt1
chr3	83869779	83870194	1.67582	1.17042	0	1	D930015E06Rik
chr3	87764869	87765134	1.40406	0.338807	0	0	Nes
chr3	95412773	95412909	0.0905847	0.431209	0	0	Ensa
chr3	105609743	105609918	0.815263	0.400408	1	0	Rap1a
chr3	106590564	106590800	0.996432	0.954819	0	1	Cd53
chr3	106635036	106635529	2.80813	2.92606	0	1	Olfr266
chr3	106743096	106743364	0.588801	0.954819	0	0	Kcna3
chr3	106883716	106884064	2.67225	1.26283	0	1	Kcna2
chr3	137724582	137724878	1.7664	0.831617	0	1	Gm5105
chr3	145765151	145765314	0.452924	0.52361	0	0	Wdr63
chr3	148980177	148980241	0.407631	0.49281	0	0	Gm1653
chr4	8593873	8594124	1.49465	1.26283	0	0	Chd7
chr4	8766648	8766952	2.17403	1.69403	1	0	Chd7
chr4	8815508	8815822	1.04172	1.50923	0	0	Chd7
chr4	8825245	8825502	1.35877	0.585212	1	0	Chd7
chr4	8830266	8830737	3.39693	2.27925	1	0	Chd7
chr4	8833773	8834569	8.33379	7.70015	1	0	Chd7
chr4	8837287	8837891	5.25391	3.91168	1	0	Chd7
chr4	8838609	8839151	2.944	2.15604	1	0	Chd7
chr4	8839727	8840232	2.67225	1.84804	1	0	Chd7
chr4	8840726	8841260	2.89871	2.03284	1	0	Chd7
chr4	8844414	8844791	2.12874	1.69403	1	0	Chd7
chr4	8849403	8849651	1.1776	1.13962	1	0	Chd7
chr4	8850096	8850829	4.12161	3.11086	1	0	Chd7
chr4	8850860	8851202	0.679385	1.29363	1	0	Chd7
chr4	8853645	8854329	4.39336	4.00408	1	0	Chd7
chr4	8854412	8855001	2.944	2.46405	1	0	Chd7
chr4	8855798	8856355	3.48751	3.66527	1	0	Chd7
chr4	8863091	8863506	2.17403	1.47843	1	0	Chd7
chr4	8936560	8937364	6.02388	6.52973	0	1	Clvs1
chr4	8939145	8939601	2.62696	3.04926	0	1	Clvs1
chr4	8942756	8943309	4.7557	3.17246	0	1	Clvs1
chr4	8953293	8953895	3.94044	2.98766	0	0	Clvs1
chr4	8954941	8955282	2.80813	1.81724	0	0	Clvs1
chr4	8955659	8956002	1.13231	1.90964	0	0	Clvs1
chr4	9006833	9007092	1.31348	0.338807	0	1	Clvs1
chr4	9043080	9043470	2.3552	0.98562	0	1	Clvs1
chr4	11841945	11842148	0.815263	0.308006	0	1	Pdp1
chr4	29134974	29135116	1.08702	1.17042	0	0	Epha7
chr4	32337410	32338450	6.83915	4.18888	1	0	Bach2
chr4	32339315	32339829	2.89871	0.924018	1	0	Bach2
chr4	32344722	32345648	6.83915	3.38807	1	0	Bach2
chr4	32348707	32349054	2.44579	1.07802	1	0	Bach2
chr4	32350538	32351374	4.71041	2.24844	1	0	Bach2
chr4	32355123	32355350	1.35877	0.677614	1	0	Bach2
chr4	32378210	32378820	3.07988	1.75564	0	0	Bach2
chr4	32422502	32422935	2.58166	1.44763	1	0	Bach2
chr4	32430723	32431159	3.30634	1.81724	1	0	Bach2
chr4	32450268	32451153	5.57096	2.34085	1	0	Bach2
chr4	32461908	32462573	4.21219	1.63243	1	0	Bach2
chr4	32474810	32475129	1.72111	1.20122	1	0	Bach2
chr4	32478248	32478637	1.99286	1.75564	1	0	Bach2
chr4	32488413	32488781	1.81169	1.23202	1	0	Bach2
chr4	43433293	43433555	1.1776	0.184804	0	0	Fam166b
chr4	46403412	46403585	0.679385	0.708414	0	0	5830415F09Rik
chr4	55744953	55745161	0.543508	0.123202	0	0	Klf4
chr4	59373688	59373899	0.76997	0.646813	0	1	Susd1
chr4	62779992	62780251	0.905847	1.32443	0	1	Ambp
chr4	63069811	63070023	0.498216	1.20122	1	0	Akna
chr4	63521816	63522446	2.80813	3.91168	1	0	Tnfsf8
chr4	63524132	63524452	0.95114	1.35523	0	0	Tnfsf8
chr4	63535673	63535955	1.13231	1.35523	0	0	Tnfsf8
chr4	63560389	63560924	2.53637	2.55645	1	0	Tnfsf8
chr4	63567108	63567443	1.26819	1.23202	1	0	Tnfsf8
chr4	63589291	63589635	1.08702	1.81724	0	0	Tnfsf8
chr4	63596397	63596799	1.40406	2.31005	0	1	Tnfsf8
chr4	80477948	80478017	0.860555	1.13962	0	0	Tyrp1
chr4	88648970	88649296	1.58523	1.38603	0	1	Gm12603
chr4	88654481	88654778	1.58523	0.831617	0	1	Gm12603
chr4	88684785	88685184	1.94757	1.44763	0	0	Gm12603
chr4	88704615	88704861	1.26819	0.831617	0	1	Gm12603
chr4	89191482	89191695	0.860555	0.708414	0	0	Dmrta1
chr4	93407015	93407190	0.860555	1.54003	0	0	Tusc1
chr4	97998971	97999169	0.543508	0.0308006	0	0	Tm2d1
chr4	100224795	100224908	0.0452924	0.400408	0	0	Ube2u
chr4	102384411	102384659	0.996432	0.308006	0	1	Sgip1
chr4	102660380	102660613	1.22289	0.893218	0	1	Tctex1d1
chr4	119631944	119632383	2.49108	2.00204	1	0	Hivep3
chr4	125763252	125763554	1.81169	1.72483	0	0	Lsm10
chr4	128685380	128685708	1.67582	0.677614	1	0	Ak2
chr4	128709779	128710257	2.80813	2.46405	1	0	Rnf19b
chr4	128712294	128712590	1.31348	1.07802	1	0	Rnf19b
chr4	130516119	130516333	0.76997	0.800816	0	0	Matn1
chr4	132418096	132418272	0.95114	1.29363	0	0	Ppp1r8
chr4	132561249	132561489	1.49465	0.770015	0	0	Ahdc1
chr4	133396949	133397377	2.89871	2.03284	1	0	Rps6ka1
chr4	133398824	133399491	3.26105	2.37165	1	0	Rps6ka1
chr4	135705759	135705918	0.95114	0.49281	0	0	Id3
chr4	135719467	135719721	1.08702	1.01642	0	0	E2f2
chr4	137400659	137400883	0.860555	0.831617	0	0	Ece1
chr4	137644162	137644339	0.724678	0.0616012	0	0	Eif4g3
chr4	140985915	140986049	0.860555	0.52361	0	0	Gm694
chr4	144876725	144876984	1.67582	0.585212	0	1	Tnfrsf8
chr4	153763515	153763677	0.543508	0.0616012	0	0	Arhgef16
chr4	154282748	154282852	0.996432	1.32443	0	1	2810405K02Rik
chr4	154310721	154310961	0.498216	1.13962	0	1	Tnfrsf14
chr4	155483858	155484187	2.76283	1.87884	0	0	9430015G10Rik
chr4	155621146	155621331	0.543508	0.554411	0	0	Klhl17
chr5	3151947	3152512	2.49108	1.44763	0	1	V1rg10
chr5	3460870	3461211	1.72111	1.54003	0	1	Fam133b
chr5	3463207	3463434	1.44936	0.831617	0	1	Fam133b
chr5	3501623	3502042	2.4005	2.31005	1	0	Fam133b
chr5	3502668	3502995	1.99286	1.87884	1	0	Fam133b
chr5	3512492	3512843	1.63053	1.10882	1	0	Fam133b
chr5	20832390	20832639	1.31348	1.29363	0	1	Fgl2
chr5	24746541	24746743	0.634093	0.123202	0	0	Galnt11
chr5	31904858	31905113	1.08702	0.98562	0	0	Mrpl33
chr5	33759789	33759943	0.498216	1.32443	0	0	4933407H18Rik
chr5	46249108	46249331	0.905847	1.04722	0	0	Lcorl
chr5	53046365	53046447	0.588801	0.52361	0	1	Sepsecs
chr5	53746344	53746647	1.90228	1.60163	0	0	1810013D10Rik
chr5	53793238	53793659	1.22289	3.01846	1	0	1810013D10Rik
chr5	53793783	53794489	4.39336	3.75768	1	0	1810013D10Rik
chr5	53800932	53801266	1.49465	1.10882	1	0	1810013D10Rik
chr5	53804844	53805360	2.30991	2.49485	1	0	Rbpj
chr5	53881064	53881411	1.94757	1.26283	0	0	Rbpj
chr5	53881765	53882671	8.06204	6.09852	1	0	Rbpj
chr5	53886669	53887027	0.996432	2.24844	0	0	Rbpj
chr5	53934671	53935176	2.62696	2.12524	0	1	Rbpj
chr5	53937745	53938132	0.905847	1.81724	0	0	Rbpj
chr5	53957731	53958308	3.5328	2.55645	1	0	Rbpj
chr5	53980061	53980484	2.44579	2.74125	1	0	Rbpj
chr5	53985382	53985833	2.03816	2.06364	1	0	Rbpj
chr5	63238017	63238219	0.724678	0.246405	1	0	Gm17384
chr5	64731287	64731828	2.21933	0.98562	0	1	1700027F09Rik
chr5	64773714	64774098	2.08345	1.04722	0	0	1700027F09Rik
chr5	77458915	77459101	0.724678	0.277206	0	0	1700023E05Rik
chr5	89965202	89965355	1.7664	2.58725	0	0	Npffr2
chr5	91736992	91737196	0.135877	0.739215	0	0	Gm19619
chr5	92547052	92547219	0.543508	0.862417	0	0	Uso1
chr5	100007825	100007963	0.860555	0.49281	0	1	A930011G23Rik
chr5	106083718	106084022	1.58523	1.20122	0	0	Lrrc8d
chr5	106288505	106288735	1.67582	0.770015	0	1	Zfp326
chr5	108154267	108155324	5.70684	4.55849	0	0	Gfi1
chr5	108160390	108160662	1.44936	1.35523	0	1	Gfi1
chr5	108160702	108161035	1.35877	0.800816	0	1	Gfi1
chr5	108185190	108185472	1.08702	1.17042	1	0	Gfi1
chr5	108207776	108208270	2.17403	1.72483	0	1	1700013N18Rik
chr5	114762198	114762415	0.724678	0.585212	0	0	Myo1h
chr5	114765073	114765328	1.13231	0.616012	0	1	Myo1h
chr5	115988795	115988989	1.1776	1.38603	1	0	Rplp0
chr5	116164716	116165023	1.49465	1.44763	1	0	Ccdc64
chr5	123418404	123418681	0.996432	1.75564	0	1	Kdm2b
chr5	124534857	124535212	2.53637	1.13962	0	1	Abcb9
chr5	130615378	130615516	0.724678	0.369607	0	0	Kctd7
chr5	131995573	131995764	4.57453	6.56053	1	0	Wbscr17
chr5	139654932	139655184	0.76997	1.26283	0	0	Sun1
chr5	143668108	143668543	3.84985	2.03284	0	1	Actb
chr5	147716022	147716265	0.95114	1.13962	0	0	Gtf3a
chr5	150059743	150059826	0.543508	1.23202	0	0	Alox5ap
chr5	151468063	151468442	2.03816	1.69403	0	0	N4bp2l2
chr5	152178907	152179282	1.08702	1.78644	0	1	1700028E10Rik
chr5	152179521	152180040	1.85699	2.52565	0	1	1700028E10Rik
chr5	152182053	152182291	0.588801	0.954819	0	1	1700028E10Rik
chr5	152184296	152184655	0.679385	1.69403	0	1	1700028E10Rik
chr5	152198799	152199114	1.35877	1.44763	0	1	1700028E10Rik
chr6	30155640	30155911	1.67582	1.29363	0	0	BB283400
chr6	31037859	31038304	1.7664	2.18684	1	0	Mir29b-1
chr6	31038540	31038908	0.76997	1.60163	1	0	Mir29b-1
chr6	31075528	31076056	2.3552	1.87884	1	0	Mir29b-1
chr6	31076345	31076968	3.26105	2.83366	1	0	Mir29b-1
chr6	31119432	31119728	1.44936	1.60163	0	1	2210408F21Rik
chr6	34222584	34222820	1.58523	1.04722	1	0	Gm6644
chr6	34224516	34224910	2.4005	1.23202	1	0	Gm6644
chr6	41487462	41487717	0.860555	0.585212	0	0	Prss2
chr6	41491803	41492081	1.40406	0.739215	0	0	Prss2
chr6	41498263	41498564	1.81169	1.17042	1	0	Prss2
chr6	41503468	41503734	1.49465	0.924018	1	0	Prss2
chr6	41504123	41504659	4.30277	3.60367	1	0	Prss2
chr6	48631583	48632008	2.17403	1.17042	1	0	Gimap4
chr6	48634314	48634801	3.12517	0.954819	1	0	Gimap4
chr6	48677849	48678227	1.58523	1.50923	1	0	Gimap7
chr6	48682764	48683352	3.44222	2.21764	1	0	Gimap1
chr6	48688847	48689341	3.35163	1.63243	1	0	Gimap1
chr6	48690884	48691527	2.67225	1.26283	1	0	Gimap1
chr6	48695867	48696878	6.56739	4.28129	0	0	Gimap5
chr6	48697421	48698067	4.34807	1.69403	0	0	Gimap5
chr6	52642128	52642306	0.724678	0.338807	1	0	Tax1bp1
chr6	52869062	52869347	1.49465	0.800816	0	0	Jazf1
chr6	59262891	59263467	3.21576	2.49485	1	0	Tigd2
chr6	59263582	59263954	2.67225	1.94044	1	0	Tigd2
chr6	59265857	59266317	2.62696	2.37165	1	0	Tigd2
chr6	65519841	65520022	0.498216	0.616012	0	1	Tnip3
chr6	69466222	69466528	1.63053	2.58725	0	1	Rprl1
chr6	72378128	72378350	0.860555	0.400408	0	0	4930414L22Rik
chr6	82694379	82694957	2.26462	1.54003	1	0	Hk2
chr6	86299380	86299529	0.76997	0.338807	0	0	Fam136a
chr6	86520674	86521216	3.26105	1.75564	0	1	1600020E01Rik
chr6	88706687	88707402	3.71397	3.08006	1	0	Mgll
chr6	99000623	99000827	0.679385	0.770015	1	0	Foxp1
chr6	99211321	99211923	3.66868	1.94044	1	0	Foxp1
chr6	99216097	99216406	1.49465	0.462009	1	0	Foxp1
chr6	99356045	99356634	3.12517	1.50923	1	0	Foxp1
chr6	99378591	99378843	1.1776	0.708414	1	0	Foxp1
chr6	99378876	99379169	1.35877	0.462009	1	0	Foxp1
chr6	99382572	99383081	3.07988	1.38603	1	0	Foxp1
chr6	99456896	99457084	0.135877	0.862417	0	0	Foxp1
chr6	100825929	100826106	0.679385	0.554411	0	0	Ppp4r2
chr6	108486821	108487255	2.3552	2.18684	1	0	0610040F04Rik
chr6	108499397	108499920	2.53637	3.01846	1	0	0610040F04Rik
chr6	108508040	108508262	0.905847	0.52361	1	0	0610040F04Rik
chr6	108609904	108610548	5.20862	3.17246	1	0	Bhlhe40
chr6	108638373	108638788	2.17403	1.29363	1	0	0610040F04Rik
chr6	113588266	113588542	1.85699	2.09444	0	1	Irak2
chr6	119989658	119990010	1.72111	1.23202	0	0	Wnk1
chr6	120032962	120033290	1.7664	0.708414	1	0	Ninj2
chr6	120143286	120143738	2.03816	1.63243	1	0	Ninj2
chr6	125568029	125568201	0.588801	1.01642	0	0	Vwf
chr6	127099581	127099901	1.85699	1.57083	1	0	9330179D12Rik
chr6	127102246	127102527	1.49465	0.98562	0	0	Ccnd2
chr6	127104924	127105258	1.63053	1.23202	0	1	Ccnd2
chr6	127105659	127106054	1.13231	1.47843	0	1	Ccnd2
chr6	127195817	127196296	2.80813	2.34085	1	0	Ccnd2
chr6	129130419	129131375	5.11804	4.25048	0	0	Clec2d
chr6	129132681	129132885	1.1776	0.770015	0	0	Clec2d
chr6	129133215	129133582	1.67582	1.04722	0	0	Clec2d
chr6	129133834	129134074	0.95114	1.04722	0	0	Clec2d
chr6	129158831	129159550	4.25748	3.97328	1	0	Clec2d
chr6	129159996	129160227	0.634093	1.10882	1	0	2310001H17Rik
chr6	129160370	129160774	1.63053	1.90964	1	0	2310001H17Rik
chr6	129166300	129166673	1.58523	2.55645	1	0	2310001H17Rik
chr6	129168746	129169227	1.44936	2.00204	1	0	2310001H17Rik
chr6	129170023	129170595	3.26105	2.80286	1	0	2310001H17Rik
chr6	129178888	129179506	3.62339	2.46405	1	0	2310001H17Rik
chr6	129180035	129180772	5.52567	4.8049	1	0	2310001H17Rik
chr6	129182101	129182561	1.67582	1.47843	1	0	2310001H17Rik
chr6	129182732	129183231	5.07274	3.60367	1	0	2310001H17Rik
chr6	129184460	129185103	3.89514	2.27925	1	0	2310001H17Rik
chr6	129185784	129186634	5.79742	4.46609	1	0	2310001H17Rik
chr6	129186818	129187314	2.49108	2.37165	1	0	2310001H17Rik
chr6	129187746	129188219	2.30991	1.57083	1	0	2310001H17Rik
chr6	129188299	129188615	1.13231	1.23202	0	0	2310001H17Rik
chr6	129225017	129225670	2.85342	2.43325	1	0	Cd69
chr6	129268501	129268726	1.44936	0.924018	0	0	4922502D21Rik
chr6	129316021	129316229	0.271754	0.862417	0	0	Clec12a
chr6	131327529	131327712	5.25391	7.42295	1	0	Csda
chr6	133985157	133985746	2.58166	1.26283	0	1	Etv6
chr6	134292891	134293413	1.31348	2.89526	0	1	Bcl2l14
chr6	134314651	134314886	0.996432	1.04722	1	0	Bcl2l14
chr6	134316246	134316703	2.58166	0.954819	1	0	Bcl2l14
chr6	134317348	134317998	3.07988	2.21764	1	0	Bcl2l14
chr6	134318529	134318835	1.1776	1.20122	1	0	Bcl2l14
chr6	134323079	134323437	2.30991	1.63243	1	0	Bcl2l14
chr6	134339404	134339808	1.40406	1.54003	0	0	Bcl2l14
chr6	136273383	136273515	0.634093	0.338807	0	0	Gm8994
chr6	136446378	136446684	1.53994	1.38603	0	1	Atf7ip
chr6	140562327	140562699	1.81169	1.63243	1	0	Aebp2
chr6	140563456	140563653	1.44936	1.04722	1	0	Aebp2
chr6	140569273	140569786	3.35163	2.46405	1	0	Aebp2
chr6	142771552	142771908	2.08345	0.585212	1	0	Gm7457
chr6	143557716	143557925	1.04172	0.431209	0	1	1700060C16Rik
chr6	143816708	143817035	1.94757	1.57083	1	0	1700060C16Rik
chr6	143903015	143903259	1.13231	0.246405	1	0	Sox5
chr6	143904159	143904493	2.12874	0.49281	1	0	Sox5
chr6	144589064	144589409	1.81169	1.54003	0	1	4933425H06Rik
chr6	144721580	144721841	1.1776	1.04722	0	1	4933425H06Rik
chr6	144851218	144851512	2.12874	0.98562	0	1	Bcat1
chr6	144891219	144891953	4.43865	2.43325	0	1	Bcat1
chr7	16986096	16986704	3.44222	1.94044	0	1	Zc3h4
chr7	20402672	20403064	2.44579	1.90964	0	1	Bcl3
chr7	23560173	23560318	0.543508	0.0308006	0	0	Vmn1r157
chr7	26565010	26565340	1.94757	0.800816	0	1	Axl
chr7	29227902	29228112	0.452924	0.770015	0	0	Gmfg
chr7	29876702	29876770	0.226462	0.585212	0	0	Mir1963
chr7	31158538	31158890	1.90228	1.94044	0	0	Lrfn3
chr7	31216891	31217175	1.22289	1.26283	0	0	Nfkbid
chr7	31627157	31627414	1.13231	0.369607	1	0	Ffar3
chr7	52878995	52879171	1.08702	1.29363	0	1	Izumo1
chr7	58973256	58973549	0.996432	0.431209	0	0	Slc17a6
chr7	58979335	58979758	3.17047	1.66323	0	1	Slc17a6
chr7	66077667	66078051	1.94757	0.800816	1	0	Atp10a
chr7	73383196	73383378	1.13231	1.47843	0	0	Chsy1
chr7	73454922	73455160	0.996432	0.646813	0	1	Lrrk1
chr7	79420250	79420783	2.944	0.893218	1	0	Mctp2
chr7	80763139	80763696	3.80456	2.89526	0	1	1810026B05Rik
chr7	82511434	82511744	2.21933	1.01642	1	0	Sv2b
chr7	85835712	85836163	1.53994	2.21764	0	1	E430016F16Rik
chr7	85840911	85841251	0.996432	1.29363	0	1	E430016F16Rik
chr7	85863938	85864372	3.03459	3.32647	0	0	E430016F16Rik
chr7	85866320	85866764	2.80813	1.81724	0	1	E430016F16Rik
chr7	87548435	87548836	2.4005	1.81724	1	0	Furin
chr7	87548925	87550563	12.4554	11.273	1	0	Furin
chr7	87555094	87555514	2.4005	1.44763	1	0	Furin
chr7	87557214	87557601	2.76283	1.10882	1	0	Furin
chr7	87561750	87562472	5.88801	4.7741	1	0	Furin
chr7	90803667	90804098	3.48751	1.81724	0	1	Stard5
chr7	91892921	91893225	0.452924	0.98562	0	1	2610206C17Rik
chr7	97155416	97156307	5.43508	4.31209	1	0	E230029C05Rik
chr7	97208279	97209021	4.30277	3.35727	1	0	E230029C05Rik
chr7	97216373	97217218	6.97502	4.9589	1	0	E230029C05Rik
chr7	97218583	97218992	1.63053	1.10882	1	0	E230029C05Rik
chr7	97277892	97278987	5.3445	2.92606	0	1	2310010J17Rik
chr7	97277892	97278987	5.3445	2.92606	0	1	2310010J17Rik
chr7	97277892	97278987	5.3445	2.92606	0	1	Picalm
chr7	97558570	97558766	0.362339	0.616012	1	0	Ccdc89
chr7	104573450	104573591	0.452924	0.770015	0	0	Thrsp
chr7	105629559	105629871	1.81169	0.800816	0	0	Lrrc32
chr7	106946864	106947027	0.815263	0.831617	0	0	Neu3
chr7	108768999	108769243	1.04172	0.677614	0	0	Art2b
chr7	113198654	113198893	0.452924	0.739215	0	0	Gm8989
chr7	113380251	113380551	1.49465	1.41683	0	1	Gvin1
chr7	120394266	120394483	0.905847	0.462009	0	0	Arntl
chr7	127042926	127043250	1.40406	1.63243	0	1	Lyrm1
chr7	127050082	127050533	3.39693	1.72483	0	1	Lyrm1
chr7	127206549	127207056	2.67225	1.41683	0	1	Tmem159
chr7	127208892	127209109	0.588801	0.893218	0	0	Tmem159
chr7	128877592	128877899	1.85699	1.20122	0	0	Scnn1g
chr7	134180027	134180148	0.226462	0.400408	0	0	Kif22
chr7	137506341	137506462	1.40406	1.87884	0	0	Fgfr2
chr7	139418431	139418684	1.31348	1.04722	0	0	Cpxm2
chr7	142729303	142729546	1.44936	1.47843	0	1	Ptpre
chr7	147264685	147264903	0.181169	0.831617	0	0	Caly
chr7	147394069	147394414	1.53994	0.862417	1	0	Olfr524
chr7	147507053	147507390	1.90228	0.585212	0	0	Olfr525
chr7	147560308	147560801	2.49108	1.50923	0	0	Olfr530
chr7	148234119	148234417	1.7664	0.862417	0	0	B4galnt4
chr7	148362187	148362407	1.13231	1.04722	0	0	Rnh1
chr7	150272325	150272522	0.543508	0.739215	0	0	Trpm5
chr7	150554207	150554392	0.815263	1.07802	0	0	4933417O13Rik
chr8	14952335	14952579	0.905847	1.32443	0	0	Arhgef10
chr8	15042958	15043221	1.53994	1.04722	0	0	BB014433
chr8	35586966	35587372	1.72111	1.41683	0	1	B930018H19
chr8	35734669	35735163	3.98573	1.78644	1	0	B930018H19
chr8	35745347	35745577	0.996432	1.01642	1	0	B930018H19
chr8	35818585	35818934	2.26462	1.26283	1	0	Dusp4
chr8	35820089	35820522	2.03816	1.78644	1	0	Dusp4
chr8	35822061	35822400	1.94757	0.98562	0	0	Dusp4
chr8	37228001	37228681	2.89871	1.17042	1	0	D8Ertd82e
chr8	37231666	37232041	1.94757	1.38603	1	0	D8Ertd82e
chr8	37235259	37235728	2.80813	1.20122	1	0	Lonrf1
chr8	37245213	37245496	0.860555	1.13962	1	0	Lonrf1
chr8	37247177	37247523	2.58166	1.78644	1	0	Lonrf1
chr8	41680669	41680994	1.7664	0.98562	1	0	Mtmr7
chr8	60053263	60053470	1.08702	1.07802	0	0	Hmgb2
chr8	63929771	63930490	1.53994	2.77206	0	1	Cbr4
chr8	72107318	72107591	0.95114	1.29363	0	0	Zfp868
chr8	73393470	73393705	0.815263	1.13962	0	1	Ccdc124
chr8	84021538	84021851	1.67582	0.893218	1	0	Inpp4b
chr8	84280667	84280967	0.996432	1.10882	1	0	Inpp4b
chr8	84289958	84290420	2.58166	1.13962	1	0	Inpp4b
chr8	84292215	84292530	1.67582	0.924018	1	0	Inpp4b
chr8	84347092	84347340	1.13231	0.52361	1	0	Inpp4b
chr8	85386995	85387209	0.860555	0.462009	0	0	Rnf150
chr8	86651033	86651426	1.99286	1.17042	0	0	Podnl1
chr8	87500106	87500752	4.30277	3.38807	1	0	Junb
chr8	87502180	87502881	6.06918	3.44967	1	0	Junb
chr8	87509478	87510184	4.39336	4.15808	1	0	Hook2
chr8	87521907	87522129	0.860555	1.10882	0	0	Hook2
chr8	93352555	93352841	2.03816	1.60163	0	1	Chd9
chr8	112231221	112231432	0.996432	1.66323	0	0	Zfp821
chr8	124905983	124906082	0.362339	0.585212	0	0	Zc3h18
chr8	125075460	125075722	2.53637	1.66323	0	1	Fam38a
chr8	129109475	129109710	0.679385	1.23202	0	1	Irf2bp2
chr8	129326579	129326831	1.31348	0.554411	0	1	Tomm20
chr8	129327899	129328388	3.62339	2.89526	0	1	Tomm20
chr8	129350216	129350608	2.44579	1.75564	1	0	Tomm20
chr8	129356317	129356775	1.85699	1.26283	1	0	Tomm20
chr8	129357872	129358178	1.22289	1.07802	1	0	Tomm20
chr8	129371362	129372682	9.42081	5.32851	1	0	Tomm20
chr8	129373429	129373808	2.30991	2.15604	1	0	Tomm20
chr8	129376040	129376654	3.12517	2.98766	1	0	Tomm20
chr8	129378269	129378609	1.72111	1.84804	1	0	Tomm20
chr8	129379673	129380167	2.62696	2.55645	1	0	Tomm20
chr8	129381546	129382104	3.48751	3.57287	1	0	Tomm20
chr8	129391394	129392190	6.70327	3.94248	1	0	Tomm20
chr8	129405584	129406128	4.52924	3.60367	0	1	Tomm20
chr9	7872725	7873012	2.03816	1.17042	0	0	Birc3
chr9	13694206	13694420	1.1776	0.770015	0	0	Fam76b
chr9	13708677	13709163	3.17047	1.63243	1	0	Fam76b
chr9	14671577	14671852	1.63053	0.739215	0	0	Gpr83
chr9	14731022	14731430	1.72111	1.44763	0	1	Folr4
chr9	14800120	14800361	0.996432	0.462009	0	1	Panx1
chr9	14819683	14819967	1.40406	0.49281	0	1	Panx1
chr9	32399407	32399764	2.03816	1.01642	0	1	Fli1
chr9	37218599	37218788	0.271754	0.708414	0	0	Robo4
chr9	42799347	42799499	0.588801	0.123202	0	1	Grik4
chr9	45959524	45960232	3.17047	3.41887	0	1	Apoa1
chr9	45980357	45980696	2.03816	1.32443	0	1	Apoa1
chr9	45981019	45981441	3.03459	2.03284	1	0	Apoa1
chr9	45984701	45985076	2.21933	1.23202	1	0	Apoa1
chr9	50517341	50517508	0.317047	0.646813	0	1	Dixdc1
chr9	57783534	57783795	1.13231	1.41683	0	0	Sema7a
chr9	57821532	57821955	2.17403	0.770015	0	0	Sema7a
chr9	64487521	64487722	0.452924	0.616012	0	1	Rab11a
chr9	68532826	68532910	0.271754	0.369607	0	0	Rora
chr9	70653963	70654068	0.76997	1.41683	0	1	Adam10
chr9	75262089	75262307	0.905847	0.831617	0	0	4933433G15Rik
chr9	76592565	76592656	0.543508	0.52361	0	0	Fam83b
chr9	77887002	77887178	1.1776	0.585212	0	0	Gcm1
chr9	88447981	88448218	6.65798	12.197	0	1	Zfp949
chr9	89093964	89094281	1.40406	1.47843	0	0	Bcl2a1b
chr9	89810833	89810936	0.679385	1.01642	0	1	Rasgrf1
chr9	95314416	95314631	0.724678	0.49281	0	0	Chst2
chr9	96817113	96817396	2.49108	1.84804	0	0	Acpl2
chr9	107197655	107198472	5.29921	3.78848	0	0	Cish
chr9	107198574	107199426	4.43865	4.71249	1	0	Cish
chr9	107200196	107201144	4.66511	3.57287	1	0	Cish
chr9	107205322	107206043	5.43508	4.74329	0	0	Cish
chr9	107210036	107211893	10.6437	10.2874	1	0	Cish
chr9	107214458	107214888	0.905847	1.60163	1	0	Cish
chr9	107215015	107215787	7.02032	5.97532	1	0	Cish
chr9	107235984	107237237	8.42438	7.17654	1	0	Hemk1
chr9	107238255	107238557	1.72111	1.87884	1	0	Hemk1
chr9	114407416	114407677	1.40406	1.57083	0	0	Ccr4
chr9	117949248	117949686	2.71754	2.89526	0	1	Azi2
chr9	120049873	120050017	0.815263	0.49281	0	0	Mobp
chr9	122094267	122094441	1.1776	0.431209	0	1	Snrk
chr9	122596420	122596575	0.588801	0.0616012	0	0	Mir138-1
chr9	123847728	123848071	1.94757	1.35523	0	0	Cdkn2d
chr9	123983134	123983478	1.81169	1.50923	0	1	Ccr2
chr9	124036212	124036497	1.22289	1.44763	1	0	Ccr5
chr9	124041251	124041496	1.72111	1.04722	1	0	Ccr5
chr9	124060701	124060998	1.22289	1.26283	1	0	Ccr5
chr9	124061118	124061376	1.40406	0.924018	1	0	Ccr5
chr10	3227587	3227834	1.04172	0.585212	0	0	Cnksr3
chr10	13807122	13807382	0.815263	0.585212	1	0	Hivep2
chr10	17589864	17590047	1.40406	0.924018	0	0	Txlnb
chr10	17917186	17917408	0.905847	0.739215	0	1	Ect2l
chr10	18684660	18685009	0.543508	1.07802	0	1	Tnfaip3
chr10	19428198	19428407	0.362339	0.770015	0	0	Il20ra
chr10	26610476	26610669	1.49465	0.616012	0	1	Arhgap18
chr10	28208788	28209127	1.58523	0.616012	0	1	Themis
chr10	28239773	28240013	1.26819	1.01642	0	1	Themis
chr10	41468836	41469020	1.1776	1.41683	0	0	Cep57l1
chr10	45093174	45093299	0.362339	0.431209	0	0	Bves
chr10	47176297	47176473	0.543508	0.123202	0	0	C130030K03Rik
chr10	51142342	51142694	1.22289	1.44763	0	1	Gp49a
chr10	51210620	51210975	2.53637	1.23202	0	0	Lilrb4
chr10	57822065	57822213	0.0452924	0.49281	0	1	Lims1
chr10	59355833	59356099	1.26819	0.677614	1	0	Dnajb12
chr10	60804346	60804525	0.95114	0.277206	0	0	X99384
chr10	66372039	66372237	0.407631	0.862417	0	0	Reep3
chr10	66777880	66778106	1.1776	0.739215	0	0	Nrbf2
chr10	69657889	69658067	0.588801	1.78644	0	0	2310015B20Rik
chr10	74614090	74614377	1.08702	0.831617	0	1	Specc1l
chr10	74897269	74897597	1.67582	0.49281	0	1	4933407G14Rik
chr10	79388043	79388371	2.53637	1.38603	0	0	Arid3a
chr10	92754670	92754894	1.26819	0.770015	0	0	Elk3
chr10	92828650	92828862	0.905847	0.554411	0	0	Gm17745
chr10	93275855	93276079	0.905847	0.246405	0	0	Usp44
chr10	94938702	94938877	1.1776	0.708414	0	0	Mrpl42
chr10	95690212	95690526	1.44936	0.954819	0	0	Eea1
chr10	95795966	95796219	1.35877	0.554411	1	0	Btg1
chr10	95800738	95801052	1.72111	0.739215	1	0	Btg1
chr10	95833498	95834039	5.07274	2.55645	1	0	Btg1
chr10	95836843	95837552	4.07631	2.61805	1	0	Btg1
chr10	95863388	95863703	1.67582	0.739215	0	1	Btg1
chr10	96062299	96063001	3.71397	2.27925	0	1	Btg1
chr10	96079538	96079917	2.76283	2.06364	1	0	Btg1
chr10	107449267	107449367	0.634093	0.954819	0	0	Otogl
chr10	107555320	107555579	1.22289	0.49281	0	1	Ppp1r12a
chr10	115201273	115201463	1.81169	1.69403	0	0	Tspan8
chr10	117609484	117610081	2.4005	1.38603	0	1	Mdm1
chr10	117615759	117616081	1.44936	1.41683	0	1	Il22
chr10	117706049	117706327	1.31348	0.400408	0	1	Iltifb
chr10	117843950	117844447	2.62696	1.20122	0	1	Ifng
chr10	117856068	117856553	2.44579	1.35523	0	1	Ifng
chr10	117877492	117878922	21.4686	2.83366	1	0	Ifng
chr10	117878968	117880571	11.1419	2.95686	1	0	Ifng
chr10	117880657	117881252	3.84985	0.770015	1	0	Ifng
chr10	117881884	117882311	2.17403	0.831617	1	0	Ifng
chr10	117882492	117883647	7.20149	1.41683	1	0	Ifng
chr10	117943201	117943515	1.58523	1.35523	1	0	Ifng
chr10	126356195	126356466	1.31348	1.01642	0	0	Xrcc6bp1
chr10	126578530	126578920	2.12874	1.26283	1	0	Os9
chr11	4158867	4159070	1.40406	1.50923	0	1	Lif
chr11	4189219	4189773	1.90228	3.26487	0	1	Lif
chr11	6595238	6595610	2.03816	1.20122	1	0	Gm11981
chr11	6668915	6669163	0.860555	1.26283	0	0	Gm11981
chr11	11873432	11873698	1.44936	0.770015	0	0	Grb10
chr11	21092390	21092658	0.634093	1.04722	0	0	Vps54
chr11	22531598	22531861	0.724678	0.308006	0	0	Tmem17
chr11	33910851	33911169	1.72111	1.60163	1	0	Kcnip1
chr11	45893911	45894162	1.08702	0.708414	0	1	Adam19
chr11	45897453	45897844	2.21933	1.47843	0	1	Adam19
chr11	45903663	45903976	1.44936	0.49281	0	1	Adam19
chr11	46176046	46176470	1.49465	2.24844	1	0	Itk
chr11	46202737	46203316	4.03102	2.12524	1	0	Itk
chr11	46206423	46206779	0.634093	1.50923	0	0	Itk
chr11	46212375	46213243	6.74856	5.2053	0	1	Fam71b
chr11	46217003	46217771	5.84271	4.74329	0	0	Fam71b
chr11	46280283	46280774	2.85342	1.90964	1	0	Havcr2
chr11	51646912	51647280	2.21933	0.585212	0	1	Phf15
chr11	52156734	52156978	0.543508	0.770015	0	0	Vdac1
chr11	53430737	53431013	0.905847	1.07802	0	1	Il4
chr11	53464531	53464873	1.7664	2.40245	0	0	Il13
chr11	53468536	53469023	2.49108	2.21764	0	1	Il13
chr11	53470367	53470687	1.13231	2.15604	0	1	Il13
chr11	55332357	55332511	0.407631	0.800816	0	0	Gm12238
chr11	59918263	59918540	1.04172	1.32443	0	1	Rai1
chr11	60669172	60669364	0.860555	0	0	0	Tmem11
chr11	61458075	61458439	1.94757	1.57083	1	0	Grap
chr11	61461045	61461376	0.679385	1.57083	1	0	Grap
chr11	61466541	61466941	2.30991	1.47843	1	0	Grap
chr11	62091625	62091974	1.63053	0.52361	0	0	Zswim7
chr11	67461365	67461513	1.22289	0.431209	1	0	Rcvrn
chr11	69888242	69888470	1.31348	1.04722	0	0	Asgr2
chr11	75104497	75104725	0.996432	0.400408	0	0	Rpa1
chr11	78011512	78011706	0.76997	0.800816	0	0	Proca1
chr11	79027525	79027958	2.89871	1.97124	0	1	Wsb1
chr11	79500255	79500575	1.63053	1.87884	0	0	4930542H20Rik
chr11	79806623	79807191	4.1669	5.35931	0	0	Suz12
chr11	79812547	79812638	0.407631	0.770015	0	0	Suz12
chr11	79824052	79824225	0.724678	1.44763	0	0	Suz12
chr11	79826864	79827135	2.4005	3.91168	0	0	Suz12
chr11	79828560	79828787	0.588801	1.41683	0	0	Suz12
chr11	79833149	79833381	0.905847	1.87884	0	0	Suz12
chr11	79835592	79835792	0.679385	0.770015	0	0	Suz12
chr11	79839261	79839526	2.53637	2.64885	0	0	Suz12
chr11	79842661	79842841	0.588801	1.04722	0	0	Suz12
chr11	79845315	79845639	2.49108	3.38807	0	0	Suz12
chr11	82852676	82853162	1.7664	2.27925	1	0	Slfn10-ps
chr11	82857299	82857876	2.9893	3.85008	1	0	Slfn10-ps
chr11	82857908	82858235	1.53994	1.63243	1	0	Slfn10-ps
chr11	82859111	82859550	2.44579	2.77206	1	0	Slfn10-ps
chr11	82878428	82878955	2.3552	2.34085	0	1	Slfn2
chr11	82891526	82891937	1.99286	1.97124	0	1	Slfn2
chr11	83084862	83085314	2.44579	1.72483	0	0	Slfn14-ps
chr11	86387307	86387588	0.95114	1.41683	0	0	Mir21
chr11	86390787	86391147	1.90228	1.35523	0	0	Mir21
chr11	86398439	86398945	2.44579	1.54003	1	0	Mir21
chr11	86398966	86399535	3.44222	2.52565	1	0	Mir21
chr11	86399676	86401077	12.4554	8.62417	1	0	Mir21
chr11	86403615	86403909	1.67582	1.10882	1	0	Mir21
chr11	86404701	86405282	3.89514	2.09444	1	0	Mir21
chr11	86406487	86406864	1.99286	1.60163	1	0	Mir21
chr11	86437753	86438382	4.89158	2.67965	0	1	Mir21
chr11	86624627	86625429	3.66868	0.277206	0	0	Dhx40
chr11	86629176	86629555	2.944	0.0924018	0	0	Dhx40
chr11	87236235	87236778	4.57453	3.29567	0	1	Tex14
chr11	87240138	87240527	2.9893	1.75564	0	1	Tex14
chr11	87256545	87257283	5.79742	4.49689	1	0	Tex14
chr11	87261931	87262443	3.5328	2.80286	1	0	Tex14
chr11	87284805	87285215	3.07988	2.64885	1	0	Tex14
chr11	87558508	87558876	2.12874	2.27925	1	0	Supt4h1
chr11	87562830	87563431	4.21219	2.83366	1	0	Mir142
chr11	87565049	87565508	2.67225	3.04926	0	0	Mir142
chr11	87568041	87568477	4.39336	3.17246	0	0	Mir142
chr11	87568852	87569437	3.48751	2.31005	0	0	Mir142
chr11	87569974	87570608	2.44579	2.92606	1	0	Mir142
chr11	87584623	87584807	0.860555	0.739215	0	0	Bzrap1
chr11	96988143	96988593	2.67225	1.87884	1	0	Tbx21
chr11	100719584	100719931	2.71754	1.47843	0	0	Stat5a
chr11	100723035	100723462	2.30991	1.72483	0	0	Stat5a
chr11	100754801	100755090	1.63053	1.32443	0	1	Stat5a
chr11	101781016	101781248	0.588801	1.26283	0	0	Meox1
chr11	102128876	102129074	0.634093	0.677614	0	0	Asb16
chr11	103036083	103036784	4.30277	2.46405	1	0	Fmnl1
chr11	106020620	106020878	1.44936	0.49281	0	0	Limd2
chr11	106577857	106578333	2.26462	1.07802	0	0	Pecam1
chr11	113329879	113330053	0.543508	0	0	1	Slc39a11
chr12	4417634	4417788	0.317047	0.708414	0	0	Ncoa1
chr12	8645626	8645864	1.04172	0.49281	0	0	Pum2
chr12	13221775	13221999	0.588801	0.98562	0	0	Ddx1
chr12	15827792	15828114	1.49465	0.585212	1	0	Trib2
chr12	16140204	16140387	0.634093	0.831617	0	1	Trib2
chr12	16178570	16178863	1.63053	0.616012	0	1	Trib2
chr12	17246243	17246403	0.815263	1.20122	0	0	Pdia6
chr12	25382020	25382256	0.95114	0.52361	0	0	Rrm2
chr12	25777170	25777444	2.4005	1.72483	1	0	Id2
chr12	25777629	25778418	5.16333	1.78644	1	0	Id2
chr12	25779331	25779676	1.85699	0.585212	1	0	Id2
chr12	25780235	25781070	7.97146	2.77206	1	0	Id2
chr12	25783128	25783418	1.53994	0.52361	1	0	Id2
chr12	25873946	25874729	5.79742	3.81928	1	0	Gm17746
chr12	25875226	25875727	2.53637	1.75564	1	0	Gm17746
chr12	25924774	25925419	4.57453	1.87884	1	0	Gm17746
chr12	25926509	25926795	1.22289	0.215604	1	0	Gm17746
chr12	25936158	25936766	3.35163	1.54003	1	0	Gm17746
chr12	25939417	25940079	4.21219	1.81724	1	0	Gm17746
chr12	25941166	25941455	1.53994	0.52361	1	0	Gm17746
chr12	25951614	25951961	2.49108	0.831617	1	0	Gm17746
chr12	25984469	25984857	2.67225	1.04722	1	0	Gm17746
chr12	25990654	25991661	6.11447	3.35727	1	0	Gm17746
chr12	25996539	25996924	2.53637	0.646813	1	0	Gm17746
chr12	26044769	26045188	2.67225	1.29363	1	0	Gm17746
chr12	26079079	26079567	4.7557	1.60163	1	0	Gm17746
chr12	26080785	26081259	5.3445	1.90964	0	0	Gm17746
chr12	26100078	26100447	2.76283	1.17042	0	0	Gm17746
chr12	26121067	26121476	2.03816	0.708414	0	0	Gm17746
chr12	26123544	26123883	2.62696	0.585212	0	1	Gm17746
chr12	26548983	26549452	3.75927	1.78644	0	1	4930480M12Rik
chr12	26643292	26643792	1.99286	2.52565	0	1	4930480M12Rik
chr12	26674483	26675016	3.5781	3.23406	0	1	4930480M12Rik
chr12	26742368	26742923	3.75927	3.04926	1	0	4930480M12Rik
chr12	26743939	26744393	4.25748	3.63447	1	0	4930480M12Rik
chr12	26745562	26745831	1.1776	1.26283	1	0	4930480M12Rik
chr12	26752979	26753725	6.20505	4.34289	1	0	4930480M12Rik
chr12	26755642	26755996	1.67582	0.770015	0	0	4930480M12Rik
chr12	33025343	33025573	0.588801	1.13962	0	1	2010109K11Rik
chr12	33028406	33028682	1.44936	1.23202	0	1	2010109K11Rik
chr12	33033636	33033923	0.634093	1.54003	0	1	2010109K11Rik
chr12	33036680	33036968	0.860555	1.35523	0	1	2010109K11Rik
chr12	33064223	33064772	2.85342	2.52565	0	1	2010109K11Rik
chr12	33712031	33712292	1.13231	0.677614	0	0	Cdhr3
chr12	36862670	36862785	1.1776	1.32443	0	0	Bzw2
chr12	52948838	52949055	1.35877	0.308006	1	0	Hectd1
chr12	52965883	52966158	1.26819	0.831617	1	0	Hectd1
chr12	52967110	52967797	4.30277	1.97124	1	0	Hectd1
chr12	55304411	55304913	2.58166	2.89526	1	0	Egln3
chr12	55311662	55312095	1.81169	2.12524	0	0	Egln3
chr12	55394141	55394717	2.58166	3.51127	1	0	Egln3
chr12	55400265	55400963	3.44222	2.52565	1	0	Gm7550
chr12	55414005	55414635	4.57453	2.77206	0	1	Gm7550
chr12	55797832	55798006	1.35877	0.708414	0	0	Eapp
chr12	56592829	56593860	7.06561	4.34289	0	1	Nfkbia
chr12	70462157	70462498	4.12161	5.75972	1	0	Nemf
chr12	74816663	74817248	2.4005	3.08006	1	0	Prkch
chr12	74880171	74880669	2.944	1.75564	0	1	Hif1a
chr12	74943180	74943933	3.84985	3.38807	1	0	Hif1a
chr12	74989042	74989536	1.67582	2.21764	1	0	Hif1a
chr12	78214560	78214838	0.95114	0.554411	0	1	Fut8
chr12	82897612	82897871	1.08702	0.277206	0	0	Map3k9
chr12	86828674	86828969	0.634093	1.41683	0	0	Fos
chr12	93028289	93028466	0.634093	0.770015	0	0	Ston2
chr12	100322456	100322744	2.17403	0.646813	0	0	4930474N09Rik
chr12	108365757	108366348	3.03459	3.91168	0	1	4933406K04Rik
chr12	108383605	108383959	1.90228	1.29363	1	0	4933406K04Rik
chr12	108385003	108385698	4.21219	2.89526	1	0	4933406K04Rik
chr12	112906576	112906897	1.31348	1.75564	0	0	Ckb
chr13	5388496	5388676	0.181169	0.739215	0	0	1700016G22Rik
chr13	5407639	5407871	0.905847	0.369607	0	1	1700016G22Rik
chr13	5767092	5767515	2.30991	2.80286	1	0	1700016G22Rik
chr13	5768820	5769276	1.85699	1.78644	1	0	1700016G22Rik
chr13	6126620	6126821	0.95114	0.462009	0	0	Klf6
chr13	9466584	9466728	0.317047	0.646813	0	1	Dip2c
chr13	15867200	15867440	0.498216	1.01642	0	0	4933412O06Rik
chr13	15869427	15870004	2.76283	2.89526	0	1	4933412O06Rik
chr13	15939875	15940127	0.679385	1.01642	0	0	A530046M15
chr13	15942526	15942934	1.1776	1.72483	0	0	A530046M15
chr13	15999545	15999947	0.452924	1.41683	0	0	A530046M15
chr13	16751081	16751381	0.95114	1.04722	0	0	Inhba
chr13	21872114	21872519	1.7664	0.924018	0	0	Hist1h1b
chr13	23667604	23668010	1.63053	1.17042	0	0	Hist1h3d
chr13	23776015	23776304	1.53994	0.893218	0	0	Hist1h2bc
chr13	23824413	23824620	1.26819	0.554411	0	0	Hist1h1c
chr13	23848750	23849100	1.49465	0.954819	0	0	Hist1h4b
chr13	30656914	30657344	1.58523	1.01642	0	1	Uqcrfs1
chr13	30695727	30696103	1.31348	1.75564	0	1	4930519D14Rik
chr13	30840903	30842084	9.82844	6.83774	1	0	Irf4
chr13	30878029	30878532	3.07988	2.34085	1	0	Irf4
chr13	30880305	30880612	1.85699	1.04722	1	0	Irf4
chr13	30883970	30884701	6.97502	5.48251	1	0	Irf4
chr13	30885693	30886367	6.38622	2.46405	1	0	Irf4
chr13	30887865	30888436	4.34807	1.81724	0	0	Irf4
chr13	30905000	30905831	4.93687	2.67965	1	0	Irf4
chr13	30909283	30909912	3.07988	2.52565	1	0	Irf4
chr13	30911808	30912098	2.71754	1.50923	1	0	Irf4
chr13	30917258	30917690	2.53637	1.01642	1	0	Irf4
chr13	30917904	30918180	1.49465	0.708414	1	0	Irf4
chr13	30922921	30923684	7.88087	6.65293	1	0	Irf4
chr13	30925295	30925728	3.17047	2.58725	1	0	Irf4
chr13	30925788	30926108	1.40406	0.739215	0	0	Irf4
chr13	30954792	30955336	2.53637	1.47843	0	0	Hus1b
chr13	30955577	30956058	2.3552	2.37165	0	1	Hus1b
chr13	30957323	30957878	6.25035	3.41887	0	1	Hus1b
chr13	33093181	33093436	1.22289	0.98562	0	1	Serpinb9
chr13	33163798	33164095	1.35877	0.215604	0	1	Serpinb1b
chr13	36894262	36894524	1.1776	1.04722	0	0	Nrn1
chr13	36895927	36896301	1.63053	1.20122	0	0	Nrn1
chr13	36898991	36899400	2.17403	1.17042	0	0	Nrn1
chr13	36899808	36900281	3.80456	2.55645	1	0	Nrn1
chr13	36900376	36900808	2.03816	1.63243	1	0	Nrn1
chr13	36903499	36903750	1.44936	0.462009	1	0	Nrn1
chr13	36905565	36906224	4.25748	2.12524	1	0	Nrn1
chr13	36906740	36907007	1.1776	1.20122	0	0	Nrn1
chr13	37024046	37024253	0.860555	0.616012	1	0	F13a1
chr13	37046786	37047215	3.71397	3.01846	1	0	F13a1
chr13	37099156	37099498	1.63053	0.770015	1	0	F13a1
chr13	37111313	37111597	1.40406	0.893218	1	0	F13a1
chr13	37163286	37163662	1.94757	1.10882	0	1	F13a1
chr13	37598462	37598562	0	0.431209	0	0	Ly86
chr13	41085111	41085213	1.44936	2.06364	0	0	Pak1ip1
chr13	41667444	41667636	1.22289	0.800816	0	0	Tmem170b
chr13	44416132	44417246	8.56026	9.60979	1	0	A330076C08Rik
chr13	44490151	44490573	1.90228	2.06364	0	0	1700029N11Rik
chr13	44512414	44512806	1.63053	1.44763	0	0	1700029N11Rik
chr13	44565009	44565635	4.89158	4.7741	0	1	1700029N11Rik
chr13	44602210	44602692	2.26462	2.71045	0	1	1700029N11Rik
chr13	44626275	44626815	2.26462	2.83366	0	1	1700029N11Rik
chr13	44628087	44628425	0.996432	1.38603	0	0	1700029N11Rik
chr13	44643002	44643230	0.362339	1.01642	0	0	1700029N11Rik
chr13	45972382	45972664	1.04172	1.23202	1	0	Atxn1
chr13	45980310	45980707	1.94757	2.06364	1	0	Atxn1
chr13	49042528	49042653	0.135877	0.400408	0	1	Fam120a
chr13	51733583	51733873	1.53994	0.0924018	0	0	Cks2
chr13	51941780	51943187	11.2778	5.42091	1	0	Gadd45g
chr13	51943252	51943984	3.66868	1.87884	1	0	Gadd45g
chr13	52031185	52031704	3.66868	2.09444	1	0	Gadd45g
chr13	52031758	52032326	3.62339	2.77206	1	0	Gadd45g
chr13	52046915	52047405	2.17403	0.862417	0	0	Gadd45g
chr13	52065315	52066021	5.97859	3.11086	0	1	Gadd45g
chr13	58869684	58869906	1.08702	0.831617	0	1	4930455J16Rik
chr13	61577882	61578097	1.44936	1.47843	0	0	Ctsm
chr13	63238262	63238488	0.95114	0.184804	0	1	2010111I01Rik
chr13	63324814	63325146	1.58523	0.98562	0	1	Gm16907
chr13	64914190	64914273	0.905847	1.20122	0	0	Cntnap3
chr13	76015469	76015644	0.634093	0.616012	0	0	Glrx
chr13	89710173	89710293	0.588801	1.44763	0	1	Hapln1
chr13	100145610	100145804	0.498216	0.646813	0	1	Mrps27
chr13	113196900	113197170	1.44936	0.52361	0	1	Il6st
chr13	115686133	115686409	1.1776	0.677614	0	1	Itga2
chr14	8830007	8830195	0.724678	0.184804	0	0	Dnase1l3
chr14	11148681	11148944	0.905847	1.01642	0	0	Gm3833
chr14	11230647	11230920	0.76997	1.29363	0	1	Gm3833
chr14	15465798	15465999	0.679385	0.954819	0	1	Slc4a7
chr14	20886538	20886841	1.22289	2.21764	0	0	1810063B07Rik
chr14	21077798	21078007	1.72111	1.87884	0	0	Kcnk16
chr14	21113664	21113995	2.80813	1.54003	0	0	Nudt13
chr14	26426162	26426469	2.12874	0.462009	0	1	4931406H21Rik
chr14	27571813	27572087	1.13231	0.308006	0	1	Pde12
chr14	27578073	27578350	1.31348	0.154003	0	1	Pde12
chr14	32598916	32599104	0.860555	0.246405	0	1	Ankrd28
chr14	32768177	32768389	0.724678	1.17042	0	0	Galntl2
chr14	33667379	33667525	0.181169	0.677614	0	0	E130203B14Rik
chr14	45609360	45609718	0.95114	1.81724	0	1	Ptger2
chr14	45625443	45625989	2.44579	2.98766	0	1	Ptger2
chr14	45653994	45654287	0.860555	1.23202	0	0	Ptger2
chr14	45657773	45658108	0.95114	1.35523	0	0	Ptger2
chr14	45660831	45661174	1.31348	1.41683	0	1	Ptger2
chr14	45669372	45669786	1.99286	1.23202	0	1	Ptger2
chr14	45762345	45762557	0.95114	0.98562	0	1	Txndc16
chr14	54830775	54831173	1.85699	1.66323	1	0	Dad1
chr14	56880732	56881285	3.66868	3.35727	1	0	Gzmb
chr14	56903170	56903407	0.95114	1.44763	1	0	Gzmb
chr14	62190297	62190493	0.271754	0.770015	0	0	6330409N04Rik
chr14	70683706	70684031	1.40406	1.35523	1	0	Ppp3cc
chr14	71053500	71053636	0.271754	0.462009	0	0	Npm2
chr14	73152778	73153061	1.1776	1.07802	0	1	Fndc3a
chr14	73207127	73207347	1.44936	0.893218	0	1	Fndc3a
chr14	73222052	73222495	2.76283	1.13962	0	1	Fndc3a
chr14	73286783	73287079	1.49465	1.41683	0	1	Gm9199
chr14	73498577	73498815	0.679385	0.862417	0	0	Rcbtb2
chr14	74176008	74176197	0.543508	0.98562	0	0	Sucla2
chr14	75578998	75579440	2.62696	1.50923	1	0	Lcp1
chr14	77309265	77309430	0.543508	0.0616012	0	0	9030625A04Rik
chr14	102728878	102728965	0.724678	0.585212	0	0	Lmo7
chr14	122222271	122222744	2.9893	1.44763	1	0	Dock9
chr14	122314855	122315210	1.85699	0.585212	0	1	Gpr18
chr14	122452056	122452445	1.58523	1.23202	0	1	Timm8a2
chr14	122457197	122457627	2.3552	1.87884	0	0	Timm8a2
chr14	123275482	123275724	1.08702	1.10882	0	0	A2ld1
chr15	6833977	6834081	0	0.462009	0	0	Osmr
chr15	9392597	9393716	7.24678	5.91372	0	1	Capsl
chr15	9456744	9457463	4.03102	4.52769	1	0	Il7r
chr15	9457967	9458671	5.48038	3.97328	1	0	Il7r
chr15	9459033	9460167	8.10733	7.14574	1	0	Il7r
chr15	9463167	9463673	2.85342	2.06364	0	0	Il7r
chr15	9464780	9465342	4.03102	2.34085	0	1	Il7r
chr15	9478805	9479048	0.724678	0.893218	0	0	Il7r
chr15	9485616	9486205	4.80099	3.11086	1	0	Il7r
chr15	9492222	9493093	3.66868	4.52769	1	0	Il7r
chr15	9497271	9497525	1.35877	1.20122	1	0	Il7r
chr15	9499131	9499657	3.62339	3.44967	1	0	Il7r
chr15	9499806	9500598	4.52924	4.34289	1	0	Il7r
chr15	9504459	9504895	2.49108	2.03284	1	0	Il7r
chr15	9597440	9597696	1.13231	1.26283	0	1	Spef2
chr15	9631630	9631994	1.72111	0.831617	0	1	Spef2
chr15	9796203	9796539	1.26819	1.29363	0	0	Spef2
chr15	9799803	9800507	5.20862	4.65089	0	1	Spef2
chr15	11901702	11901909	1.44936	1.10882	0	0	1700047G03Rik
chr15	23045696	23045886	1.04172	2.67965	0	0	Cdh18
chr15	36378623	36378825	1.44936	0.646813	0	1	Ankrd46
chr15	51535798	51535995	0.95114	0.739215	0	0	Eif3h
chr15	51556658	51556913	1.04172	0.554411	0	0	Eif3h
chr15	51558430	51558878	3.39693	1.78644	0	0	Eif3h
chr15	51562299	51562772	3.5781	2.34085	1	0	Eif3h
chr15	51568221	51568578	2.12874	1.35523	1	0	Eif3h
chr15	52337082	52337258	0.76997	0.0924018	0	0	Med30
chr15	59123085	59123337	0.996432	0.400408	0	0	Zfp572
chr15	59928736	59928991	0.815263	1.07802	0	0	4933412E24Rik
chr15	61273260	61273677	1.99286	1.90964	1	0	D030024E09Rik
chr15	61286585	61286802	0.634093	1.10882	1	0	D030024E09Rik
chr15	61814812	61815261	1.99286	1.10882	0	0	Myc
chr15	61816991	61817614	4.57453	4.74329	0	0	Myc
chr15	61818925	61819907	3.75927	6.89934	0	0	Myc
chr15	61820909	61821140	0.634093	1.54003	0	0	Myc
chr15	62000663	62001108	2.03816	1.20122	1	0	H2afy3
chr15	62001139	62001782	3.12517	2.00204	1	0	H2afy3
chr15	62021145	62021585	1.90228	1.66323	1	0	H2afy3
chr15	62071657	62071975	2.30991	1.20122	0	1	H2afy3
chr15	62076839	62077252	2.3552	1.04722	0	1	H2afy3
chr15	62099750	62100176	1.94757	2.18684	0	1	H2afy3
chr15	62102886	62103343	2.12874	1.60163	0	1	H2afy3
chr15	62118987	62119261	1.1776	0.770015	0	0	H2afy3
chr15	62288583	62289018	2.49108	1.47843	0	1	H2afy3
chr15	62289440	62290145	4.71041	2.52565	0	1	H2afy3
chr15	62291674	62291907	0.860555	1.04722	0	0	H2afy3
chr15	62315114	62315526	1.72111	1.57083	0	0	H2afy3
chr15	62530134	62530495	1.53994	1.90964	0	1	H2afy3
chr15	62558163	62558467	1.40406	0.893218	0	0	H2afy3
chr15	62562127	62562521	1.81169	1.26283	0	0	H2afy3
chr15	62566518	62567162	3.66868	2.12524	0	1	H2afy3
chr15	62617957	62618279	1.26819	1.50923	0	0	H2afy3
chr15	62626727	62627029	1.26819	1.17042	0	0	H2afy3
chr15	62631448	62631674	1.26819	0.831617	0	0	H2afy3
chr15	62631693	62632007	1.26819	0.369607	0	0	H2afy3
chr15	62634371	62634720	1.67582	1.47843	0	0	H2afy3
chr15	62640190	62641280	7.02032	6.28333	0	1	H2afy3
chr15	62649959	62650182	0.317047	1.13962	0	0	H2afy3
chr15	62653133	62653564	1.72111	1.29363	0	0	H2afy3
chr15	62655417	62655903	2.89871	2.03284	0	0	H2afy3
chr15	62656326	62656943	2.89871	2.71045	0	0	H2afy3
chr15	62660429	62660696	0.905847	1.20122	0	0	H2afy3
chr15	62664583	62665138	3.84985	2.98766	0	1	H2afy3
chr15	62666619	62667186	4.21219	3.51127	0	0	H2afy3
chr15	62671073	62671255	0.588801	0.98562	0	0	H2afy3
chr15	63907396	63907765	2.17403	1.17042	1	0	Fam49b
chr15	66344400	66344723	1.13231	1.47843	1	0	Lrrc6
chr15	66693438	66693717	1.13231	1.35523	1	0	Wisp1
chr15	66694130	66694371	1.04172	1.17042	1	0	Wisp1
chr15	66731151	66731540	1.22289	1.81724	0	1	Wisp1
chr15	66829987	66830276	1.63053	1.38603	0	1	Ndrg1
chr15	73551248	73551492	1.1776	1.38603	0	0	Ptp4a3
chr15	74753959	74754170	1.53994	0.646813	0	0	Ly6e
chr15	74819814	74820141	1.22289	1.10882	0	0	Ly6i
chr15	74880289	74880802	2.58166	2.00204	0	0	Ly6c1
chr15	78279664	78280004	2.08345	1.04722	1	0	Tmprss6
chr15	78678999	78679153	0.996432	0.585212	0	1	Cdc42ep1
chr15	78717171	78717353	0.634093	0.369607	0	0	Gga1
chr15	79780699	79780863	0.996432	0.893218	0	0	Cbx7
chr15	79891511	79891939	2.44579	1.66323	1	0	Snord83b
chr15	79893275	79893671	1.99286	1.78644	0	0	Snord83b
chr15	82193344	82193525	0.543508	0.0616012	0	0	Ndufa6
chr15	97204303	97204531	1.1776	0.708414	0	1	Amigo2
chr15	97417787	97417924	0.634093	0.338807	0	0	Rpap3
chr15	97651725	97652141	2.44579	1.32443	1	0	Hdac7
chr15	97655413	97656075	4.25748	4.37369	1	0	Hdac7
chr15	97659313	97659694	1.90228	2.06364	1	0	Hdac7
chr15	97673709	97674150	2.58166	1.69403	1	0	Hdac7
chr15	99957212	99957479	1.26819	1.35523	0	1	Dip2b
chr16	8175015	8175105	0.498216	0.462009	0	0	Cldn26
chr16	15642838	15642990	2.03816	3.32647	0	1	Prkdc
chr16	16870685	16871037	0.95114	1.90964	0	0	Top3b
chr16	18898120	18898296	0.679385	0.0924018	0	0	Hira
chr16	24506872	24507411	3.12517	1.60163	1	0	A730098P11Rik
chr16	36014632	36014741	0.407631	0.585212	0	0	Wdr5b
chr16	37046199	37046373	0.634093	1.38603	0	0	Polq
chr16	43655336	43655616	0.543508	1.41683	1	0	Tigit
chr16	43695954	43696464	2.30991	1.78644	1	0	Tigit
chr16	49771722	49772134	0.905847	2.09444	0	0	Ift57
chr16	49772806	49773113	1.49465	1.10882	0	1	Ift57
chr16	49774062	49774593	1.81169	2.09444	0	1	Ift57
chr16	49774676	49775157	2.53637	2.46405	0	1	Ift57
chr16	49775670	49776122	1.90228	2.40245	0	0	Ift57
chr16	49797058	49797593	3.07988	2.95686	1	0	Cd47
chr16	49798869	49799324	2.944	3.32647	1	0	Cd47
chr16	49804208	49804543	1.67582	1.41683	1	0	Cd47
chr16	49807014	49807413	1.99286	1.87884	1	0	Cd47
chr16	49838864	49839165	1.26819	0.49281	0	0	Cd47
chr16	49854986	49856707	9.69257	9.17858	1	0	Cd47
chr16	49857617	49858047	1.04172	1.90964	1	0	Cd47
chr16	49858987	49859390	1.99286	1.29363	1	0	Cd47
chr16	49937921	49938221	1.22289	1.47843	0	0	Gm6936
chr16	49970672	49970983	1.53994	1.54003	0	1	Gm6936
chr16	49971362	49971649	0.905847	1.50923	0	1	Gm6936
chr16	51878397	51878738	1.44936	0.400408	0	1	Cblb
chr16	55820330	55820633	0.996432	0.616012	1	0	Nfkbiz
chr16	59617030	59617209	0.588801	0.308006	0	0	4930547E14Rik
chr16	72804596	72804745	1.44936	1.50923	0	0	Robo1
chr16	76197534	76197647	0.181169	0.431209	0	0	4930578N18Rik
chr16	84583536	84584147	3.5781	2.77206	0	1	4930529L06Rik
chr16	84621511	84621974	1.99286	2.27925	0	1	4930529L06Rik
chr16	84627341	84627716	2.08345	1.57083	0	1	4930529L06Rik
chr16	84643982	84644306	1.63053	0.800816	0	0	4930529L06Rik
chr16	84646373	84646934	1.85699	2.52565	0	0	4930529L06Rik
chr16	84682374	84682734	1.99286	1.41683	0	1	4930529L06Rik
chr16	84703008	84704106	10.0096	6.46813	0	1	Mir155
chr16	84704206	84704604	1.58523	1.17042	0	0	Mir155
chr16	84705618	84705901	1.40406	0.739215	0	0	Mir155
chr16	84705971	84706277	0.905847	1.57083	0	0	Mir155
chr16	89835854	89836206	1.63053	0.739215	1	0	Tiam1
chr16	95971920	95972184	0.226462	1.32443	0	0	Ets2
chr17	5795953	5796192	1.31348	1.32443	0	0	3300005D01Rik
chr17	8064658	8065103	2.53637	1.60163	1	0	Tagap
chr17	8070760	8071200	3.07988	2.00204	1	0	Tagap
chr17	8081760	8082429	5.75213	3.08006	1	0	Tagap
chr17	8132511	8132864	2.08345	1.69403	0	1	Rsph3a
chr17	8807093	8807310	0.76997	0.0308006	0	0	T
chr17	12358021	12358805	3.80456	2.55645	1	0	Agpat4
chr17	12398519	12399166	3.03459	2.86446	1	0	Agpat4
chr17	12468625	12468844	0.452924	1.01642	0	0	Map3k4
chr17	27787141	27787347	0.634093	0.954819	0	0	Pacsin1
chr17	28544438	28544694	2.21933	0.585212	0	1	Tulp1
chr17	29530392	29531008	4.61982	3.57287	1	0	Fgd2
chr17	29531044	29531509	3.03459	2.12524	1	0	Fgd2
chr17	29532219	29532823	6.43152	5.1437	1	0	Fgd2
chr17	29532914	29533610	2.76283	1.26283	1	0	Fgd2
chr17	29533873	29534253	3.39693	2.98766	0	0	Fgd2
chr17	29534938	29535380	2.9893	1.41683	0	0	Fgd2
chr17	29627609	29628768	8.2885	4.7741	1	0	Pim1
chr17	29630597	29630961	1.40406	1.63243	1	0	Pim1
chr17	29630971	29632035	8.51496	6.28333	1	0	Pim1
chr17	29635029	29635538	2.17403	1.63243	1	0	Pim1
chr17	29636848	29637097	1.26819	1.35523	1	0	Pim1
chr17	29637533	29638166	6.38622	3.29567	1	0	Pim1
chr17	29650042	29650426	2.3552	2.52565	0	0	Pim1
chr17	33925556	33925732	0.498216	0.123202	0	0	Angptl4
chr17	35331097	35331759	3.5328	2.64885	0	0	Ltb
chr17	35337231	35337675	3.21576	1.97124	0	0	Tnf
chr17	35338280	35339033	3.75927	3.94248	0	0	Tnf
chr17	35347164	35347476	1.67582	1.41683	1	0	Lta
chr17	36138867	36139201	1.94757	1.13962	0	1	A930015D03Rik
chr17	36160606	36160899	1.44936	1.50923	0	1	H2-T24
chr17	36172329	36172589	1.85699	1.13962	0	1	H2-T23
chr17	45855399	45855574	0.860555	0.400408	0	0	1600014C23Rik
chr17	48426227	48426429	0.860555	0.246405	0	0	Treml2
chr17	51965927	51966206	1.63053	1.47843	0	0	Satb1
chr17	51970727	51971354	3.35163	2.34085	0	0	Satb1
chr17	51971453	51972145	4.21219	2.58725	0	0	Satb1
chr17	51972465	51972780	1.81169	1.47843	0	0	Satb1
chr17	51973456	51973766	1.40406	1.57083	0	0	Satb1
chr17	52018677	52019211	2.71754	2.09444	1	0	Gm20098
chr17	52043063	52043624	4.71041	2.83366	1	0	Gm20098
chr17	52175437	52176050	3.26105	1.75564	0	0	Gm20098
chr17	52201433	52201836	1.49465	1.26283	0	0	Gm20098
chr17	52203965	52204556	4.39336	2.55645	1	0	Gm20098
chr17	52215987	52216565	7.6997	5.63651	1	0	Gm20098
chr17	52217213	52217771	3.03459	1.47843	0	0	Gm20098
chr17	52249918	52250211	1.53994	1.17042	0	0	Gm20098
chr17	52255363	52255627	1.26819	0.462009	0	1	Gm20098
chr17	52264663	52265110	2.17403	1.81724	0	1	Gm20098
chr17	52270833	52271065	0.76997	0.800816	0	1	Gm20098
chr17	52295437	52295946	3.12517	2.43325	1	0	Gm20098
chr17	52301444	52302767	10.0549	8.00816	1	0	Gm20098
chr17	52307403	52308280	5.97859	4.46609	1	0	Gm20098
chr17	52322096	52322414	2.26462	1.13962	0	0	Gm20098
chr17	78854518	78854727	0.634093	1.13962	0	0	Fez2
chr17	79510239	79510459	0.317047	0.831617	0	0	Qpct
chr17	87318263	87318424	0.95114	0.431209	0	1	Tmem247
chr17	88511589	88512126	4.21219	2.98766	1	0	Gm4832
chr17	88523057	88523443	2.08345	0.924018	0	0	Gm4832
chr18	4369149	4369400	0.362339	1.01642	0	0	Mtpap
chr18	10151005	10151137	1.22289	0.893218	0	0	Rock1
chr18	38566920	38567257	1.81169	1.78644	0	1	Ndfip1
chr18	45215690	45215778	0.996432	1.20122	0	0	Ythdc2
chr18	50128426	50128582	0.588801	0.52361	0	0	Tnfaip8
chr18	55782459	55782660	0.634093	0.924018	0	0	Zfp608
chr18	61138026	61138277	0.996432	0.893218	0	0	Camk2a
chr18	62222605	62222725	0.679385	0.0924018	0	0	Sh3tc2
chr18	65481948	65482497	4.25748	2.49485	1	0	Alpk2
chr18	65488374	65488705	1.63053	1.47843	1	0	Alpk2
chr18	65489521	65489810	1.40406	0.677614	1	0	Alpk2
chr18	65541131	65542026	6.65798	4.65089	1	0	Alpk2
chr18	65555009	65555509	2.944	2.46405	0	0	Alpk2
chr18	65564992	65565349	2.17403	1.54003	1	0	Alpk2
chr18	65587090	65587211	1.99286	2.52565	0	0	Malt1
chr18	76538451	76538701	0.724678	0.954819	0	0	Smad2
chr18	82203523	82203696	0.452924	0.585212	0	0	Mir5127
chr19	4065969	4066173	0.679385	0.400408	0	0	BC021614
chr19	6304879	6305106	1.35877	1.81724	0	0	Cdc42bpg
chr19	9129695	9129974	0.452924	1.26283	1	0	Scgb1a1
chr19	9206738	9206875	0.181169	0.739215	0	0	Asrgl1
chr19	10837811	10838589	3.94044	2.74125	1	0	A430093F15Rik
chr19	10856200	10856559	1.49465	1.60163	1	0	A430093F15Rik
chr19	11430352	11430684	1.13231	1.17042	0	1	Ms4a7
chr19	11434739	11434941	0.815263	1.04722	0	1	Ms4a7
chr19	11560169	11560655	1.85699	2.74125	0	1	Gm8369
chr19	11565982	11566328	0.996432	1.35523	0	0	Gm8369
chr19	11576866	11577157	0.543508	1.07802	0	1	Gm8369
chr19	11585753	11586264	1.7664	2.27925	1	0	Ms4a6b
chr19	11591472	11591744	1.22289	0.646813	0	0	Ms4a6b
chr19	11595684	11596191	1.35877	2.00204	1	0	Ms4a6b
chr19	11676398	11676799	2.21933	2.92606	0	1	Ms4a6d
chr19	12666523	12666714	0.815263	0.646813	0	0	A330040F15Rik
chr19	23397490	23398018	2.944	1.04722	1	0	Smc5
chr19	23401581	23401896	1.7664	0.400408	1	0	Smc5
chr19	23441479	23441720	1.22289	0.308006	1	0	Mamdc2
chr19	29260060	29260575	2.58166	2.40245	0	1	Mir101b
chr19	29325578	29326072	3.66868	2.12524	0	0	Jak2
chr19	29326128	29326574	3.03459	1.47843	0	1	Jak2
chr19	29528468	29529223	3.71397	2.40245	1	0	Pdcd1lg2
chr19	30998531	30998974	2.4005	0.770015	1	0	Gm6642
chr19	32046627	32046776	1.13231	0.800816	0	1	A1cf
chr19	44447496	44447760	0.634093	1.23202	0	0	Scd1
chr19	47195551	47195833	1.40406	0.431209	0	0	Calhm2
chr19	53494329	53494621	0.76997	1.35523	1	0	Smndc1
chr19	53498308	53498826	2.53637	1.38603	1	0	Smndc1
chr19	53508358	53508953	3.75927	3.29567	1	0	5830416P10Rik
chr19	53517478	53518137	3.5781	2.80286	1	0	5830416P10Rik
chr19	53594400	53594807	2.44579	1.63243	1	0	Dusp5
chr19	53603433	53604187	5.70684	3.72687	1	0	Dusp5
chr19	53837432	53837634	0.76997	0.431209	0	0	Rbm20
chr19	56851591	56851804	0.905847	0.554411	0	0	A630007B06Rik
chrX	4281940	4282079	0.452924	0.184804	0	0	Gm5925
chrX	7436317	7436622	1.35877	0.616012	0	0	Otud5
chrX	7442484	7442792	1.85699	1.29363	0	1	Pim2
chrX	14942418	14942573	0.407631	0.585212	0	0	Ppp1r2-ps9
chrX	20204675	20204760	0.317047	0.400408	0	0	Rbm10
chrX	20370400	20370663	0.815263	0.184804	0	0	Araf
chrX	20394084	20394584	1.53994	2.67965	0	1	Araf
chrX	46399760	46399980	0.860555	0.739215	0	0	Gm595
chrX	54514005	54514238	1.08702	0.585212	0	0	Cd40lg
chrX	75651594	75651834	0.815263	1.04722	0	0	4930480E11Rik
chrX	75652689	75652904	0.588801	1.04722	0	0	4930480E11Rik
chrX	75654108	75654263	1.26819	1.94044	0	0	4930480E11Rik
chrX	75654653	75654733	0.226462	0.52361	0	0	4930480E11Rik
chrX	96573400	96573473	0.452924	0.49281	0	0	Gm14812
chrX	132409790	132410016	0.452924	1.04722	0	0	Bhlhb9
chrX	163099322	163099661	1.72111	0.184804	0	0	Gm1720
chrX	163526994	163527288	0.95114	1.35523	0	1	Gm8817
chrX	163532845	163533078	0.905847	0.831617	0	0	Gm8817
chrX	163646817	163647246	4.12161	2.71045	0	1	Tmsb4x
chrX	163714980	163715162	0.724678	0.400408	0	0	Tlr8

## Sheet: Aff4 binding sites
Chr	Start	End	WT Aff4 RPM	T-bet-/- Aff4 RPM	Overlaps SE or associated gene	Overlaps typical enhancer or associated gene	Closest gene TSS
chr1	9225806	9226046	1.49147	0.289624	0	0	Sntg1
chr1	34516452	34516665	1.63352	0.724059	0	1	Ptpn18
chr1	37120055	37120156	0.0710226	4.48917	0	0	Tmem131
chr1	37329475	37329544	0.355113	0.796465	0	0	Inpp4a
chr1	41007019	41007143	0.0710226	0.651654	0	0	Tmem182
chr1	53012168	53012244	0.639203	0.36203	0	0	1700019D03Rik
chr1	54898691	54898929	1.70454	1.44812	0	1	Ankrd44
chr1	55187863	55188152	2.05966	2.09977	0	0	Mob4
chr1	57434334	57434507	1.34943	1.30331	0	0	1700066M21Rik
chr1	57434334	57434507	1.34943	1.30331	0	0	4930558J18Rik
chr1	58088189	58088264	0.142045	0.579248	0	0	Aox1
chr1	62769237	62769362	0.426136	0.724059	0	0	Nrp2
chr1	62976225	62976369	0.639203	0.724059	0	0	4930487H11Rik
chr1	63401600	63401764	0.0710226	1.2309	0	0	Zdbf2
chr1	64996095	64996245	0.923294	0	0	0	Plekhm3
chr1	65056876	65057003	0.852271	0.36203	0	0	Akr1cl
chr1	67108156	67108284	0.28409	0.941277	0	0	Lancl1
chr1	72078416	72078495	0	1.30331	0	0	4933417E11Rik
chr1	72170384	72170460	0.923294	0.36203	0	0	Mreg
chr1	74274005	74274180	0.355113	0.941277	0	0	Arpc2
chr1	74766515	74766603	0.0710226	3.6203	0	0	Cyp27a1
chr1	74780954	74781045	0.0710226	1.08609	0	0	Prkag3
chr1	74849654	74849893	2.8409	0.868871	0	1	Wnt10a
chr1	75176915	75177078	0.426136	0.724059	0	0	Abcb6
chr1	79961861	79961946	0	0.868871	0	0	Serpine2
chr1	80754893	80755174	1.42045	0.724059	1	0	Dock10
chr1	84984087	84984324	1.06534	1.1585	0	0	Slc16a14
chr1	88209807	88209913	0	0.796465	0	0	B3gnt7
chr1	90102243	90102340	0.568181	0.724059	0	1	Dnajb3
chr1	90733094	90733225	0	0.941277	0	0	2410088K16Rik
chr1	92578674	92578775	0.0710226	1.01368	0	0	Cops8
chr1	94807169	94807431	2.27272	2.09977	0	0	Rnpepl1
chr1	95651141	95651756	5.82385	3.83752	0	0	Atg4b
chr1	95651141	95651756	5.82385	3.83752	0	0	Thap4
chr1	97564037	97564328	2.13068	1.30331	0	1	St8sia4
chr1	104524770	104524904	7.17328	5.86488	0	1	Gm20268
chr1	105512451	105512551	0	1.08609	0	0	Cdh20
chr1	107886835	107887427	4.75851	2.75143	0	0	Zcchc2
chr1	107887843	107888090	0.852271	1.30331	0	0	Zcchc2
chr1	108412501	108412785	3.62215	1.2309	1	0	Bcl2
chr1	120575482	120575567	0.0710226	0.579248	0	0	Tfcp2l1
chr1	133096668	133096898	1.63352	1.30331	0	1	Rassf5
chr1	135974061	135974227	0.355113	0.796465	0	1	Btg2
chr1	140068531	140069733	2.91193	0.579248	1	0	Ptprc
chr1	140070098	140072028	3.12499	1.44812	1	0	Ptprc
chr1	145550014	145550288	2.13068	2.02737	0	0	Cdc73
chr1	153937283	153937523	30.6818	0.0724059	1	0	1700025G04Rik
chr1	154749941	154750281	3.19602	2.3894	0	0	Smg7
chr1	154987923	154988138	4.54545	0.434436	1	0	Lamc2
chr1	155587342	155587900	6.32101	2.02737	0	0	Rgs16
chr1	155587966	155588182	1.5625	0.36203	0	0	Rgs16
chr1	155588193	155588420	2.27272	0.434436	0	0	Rgs16
chr1	155590777	155591022	1.63352	0	0	0	Rgs16
chr1	157239223	157239383	0	0.796465	0	1	Xpr1
chr1	159342656	159342895	0.568181	1.44812	0	0	Rasal2
chr1	162143018	162143357	2.76988	2.75143	0	0	Cacybp
chr1	166246969	166247107	0.497158	0.724059	0	0	Nme7
chr1	166864046	166864197	1.20738	0.0724059	0	1	Xcl1
chr1	166864617	166864749	0.710226	0.0724059	0	1	Xcl1
chr1	166865445	166865712	2.05966	0.217218	0	1	Xcl1
chr1	167022003	167022132	1.06534	0.36203	0	0	4930568G15Rik
chr1	173259365	173259766	3.97727	3.47549	0	0	Dedd
chr1	173752166	173752251	0	1.88255	0	0	Cd84
chr1	174299019	174299152	0.852271	0	0	0	Pigm
chr1	175508605	175508746	0.0710226	0.724059	0	0	Pydc4
chr1	175799733	175799820	0	0.724059	0	0	Mndal
chr1	176525250	176525330	0.28409	0.724059	0	0	Fmn2
chr1	179372138	179372409	1.27841	1.73774	0	0	Zfp238
chr1	179890655	179890783	0.0710226	0.651654	0	0	Gm16432
chr1	180266522	180266836	1.98863	2.53421	0	0	Hnrnpu
chr1	182295414	182295542	1.84659	1.1585	0	1	Gm5069
chr1	187027860	187028063	1.98863	1.52052	0	0	Rab3gap2
chr1	191447802	191447880	0.0710226	1.1585	0	0	Cenpf
chr1	191746201	191746424	1.70454	0.144812	0	0	Smyd2
chr1	192306960	192307051	0.142045	5.14082	0	0	Prox1
chr1	192752692	192752971	1.34943	1.30331	0	0	Angel2
chr1	193358449	193358608	0.142045	0.941277	0	0	Dtl
chr1	193961791	193962117	1.34943	1.73774	0	0	Rcor3
chr1	196957177	196957403	2.2017	0.651654	0	0	Cr1l
chr2	4802494	4802685	1.42045	0.941277	0	0	Sephs1
chr2	4802830	4802978	1.06534	1.08609	0	0	Sephs1
chr2	4985002	4985212	0.568181	1.30331	0	0	Optn
chr2	6243540	6243829	2.2017	1.2309	0	1	Usp6nl
chr2	9798781	9799347	1.91761	3.18586	1	0	Gata3
chr2	11093738	11094124	3.55113	1.52052	0	1	Prkcq
chr2	18919667	18920029	3.97727	1.66534	0	1	4930426L09Rik
chr2	18919667	18920029	3.97727	1.66534	0	1	Pip4k2a
chr2	25407514	25407759	0.142045	12.0918	0	0	Traf2
chr2	26207460	26207610	0.710226	0.868871	0	0	Dnlz
chr2	26353833	26353925	0.710226	0.724059	0	1	Notch1
chr2	27370588	27370757	1.27841	0.941277	0	0	Wdr5
chr2	28372767	28372897	0.710226	0.941277	1	0	Ralgds
chr2	28388826	28389058	0.426136	0.796465	1	0	Ralgds
chr2	29820834	29821278	2.55681	0.868871	0	0	Spna2
chr2	29904246	29904499	2.13068	1.59293	0	0	Wdr34
chr2	29943788	29943865	0.0710226	3.18586	0	0	Zdhhc12
chr2	31986144	31986230	0.852271	0.579248	0	0	Prrc2b
chr2	32218356	32218811	4.61647	3.40308	0	0	Ciz1
chr2	32218356	32218811	4.61647	3.40308	0	0	Ciz1
chr2	44994520	44994688	1.27841	0.0724059	0	1	Zeb2
chr2	49474752	49474856	1.42045	0.796465	0	0	Kif5c
chr2	52750197	52750391	0.213068	0.868871	1	0	Fmnl2
chr2	59379678	59379797	0.781249	0.796465	0	0	Dapl1
chr2	59720590	59720783	1.98863	0.868871	0	1	Wdsub1
chr2	62484058	62484259	1.20738	1.52052	0	0	Ifih1
chr2	68309884	68310304	3.90624	1.66534	0	1	Stk39
chr2	68689961	68690053	1.91761	1.08609	0	0	Lass6
chr2	69875442	69875589	1.13636	0.36203	0	0	Myo3b
chr2	70663637	70664084	2.8409	1.81015	0	0	Tlk1
chr2	72816972	72817276	1.42045	1.66534	0	1	Sp3
chr2	75497659	75497886	1.84659	1.59293	0	1	Gm6793
chr2	75521064	75521499	0.28409	22.9527	1	0	Nfe2l2
chr2	75541715	75542146	1.34943	1.81015	1	0	Nfe2l2
chr2	76205376	76205461	0.426136	0.579248	0	0	Rbm45
chr2	76513167	76513343	0.852271	0.796465	0	0	Plekha3
chr2	81803938	81804010	0	1.08609	0	0	Zfp804a
chr2	84555042	84555406	2.27272	2.3894	0	0	Zdhhc5
chr2	90466438	90466632	0.28409	0.941277	0	0	Ptprj
chr2	90910347	90910713	4.54545	3.76511	0	0	Slc39a13
chr2	91424827	91424911	0.0710226	1.52052	0	0	Snord67
chr2	91898735	91898898	0.923294	1.08609	0	0	Creb3l1
chr2	92023848	92024121	1.13636	1.2309	0	0	Phf21a
chr2	92885706	92886079	2.76988	1.2309	0	0	Prdm11
chr2	92911919	92912114	0.568181	1.08609	0	0	Prdm11
chr2	94435349	94435426	0.142045	1.1585	0	0	Api5
chr2	98170544	98170658	0	0.651654	0	0	Lrrc4c
chr2	103637149	103637445	1.5625	1.95496	0	0	Caprin1
chr2	104582907	104583111	0.710226	1.01368	0	1	Depdc7
chr2	106186732	106186880	0.142045	0.868871	0	0	Gm14015
chr2	116725772	116725860	0.497158	0.651654	0	0	D330050G23Rik
chr2	117167888	117168107	2.48579	3.04105	1	0	Rasgrp1
chr2	117945485	117945629	0.852271	0.144812	0	0	Thbs1
chr2	118371572	118371731	1.13636	0.289624	0	1	Bmf
chr2	120372340	120372430	0.142045	1.73774	0	0	Zfp106
chr2	120966035	120966236	0.781249	1.30331	0	0	Lcmt2
chr2	121767621	121767707	0	1.66534	0	0	Mageb3
chr2	125973563	125973701	0.28409	17.9567	0	0	4930525F21Rik
chr2	127952942	127953295	2.2017	1.52052	0	1	Bcl2l11
chr2	131088138	131088598	2.69886	2.4618	0	1	Pank2
chr2	131252942	131253402	0.639203	1.1585	1	0	Smox
chr2	131735661	131735881	1.06534	1.2309	0	1	Prnp
chr2	144043079	144043214	0.781249	0.144812	0	0	Gm5535
chr2	144096386	144096767	3.12499	3.04105	0	0	Snx5
chr2	144210179	144210257	0	0.868871	0	0	Csrp2bp
chr2	145692137	145692228	0	7.67503	0	0	Naa20
chr2	153171720	153171973	1.49147	1.66534	0	1	Asxl1
chr2	154438942	154439427	3.26704	3.04105	0	0	Zfp341
chr2	154844835	154844979	0.923294	0.506842	0	1	a
chr2	155418302	155418603	1.27841	1.44812	0	0	Gss
chr2	156238071	156238220	0.142045	1.08609	0	0	Epb4.1l1
chr2	156688547	156688944	2.76988	2.82383	0	0	1110008F13Rik
chr2	156688547	156688944	2.76988	2.82383	0	0	5430405H02Rik
chr2	158029989	158030138	0.994316	0.941277	0	0	1700060C20Rik
chr2	165607979	165608052	0.639203	0.651654	0	0	Zmynd8
chr2	167318151	167318696	5.75283	5.86488	0	1	Spata2
chr2	167776854	167777055	1.27841	1.66534	0	1	Ptpn1
chr2	167956724	167956851	0	7.74744	0	0	E130018N17Rik
chr2	168780963	168781203	2.27272	1.52052	0	1	Zfp64
chr2	178521590	178521864	11.4346	7.02338	0	0	Cdh26
chr2	179759309	179759770	3.83522	1.66534	0	0	Lsm14b
chr2	181022540	181022815	2.34375	1.88255	0	0	Gmeb2
chr2	181254891	181255358	4.82954	2.75143	0	0	Dnajc5
chr2	181255416	181255758	2.48579	1.01368	0	0	Dnajc5
chr3	4743656	4743806	0.142045	0.724059	0	0	1110015O18Rik
chr3	9038437	9038612	1.20738	0.941277	0	0	4930539M17Rik
chr3	9833450	9833657	0.781249	1.2309	1	0	Pag1
chr3	12253299	12253440	0	1.01368	0	0	Gm10745
chr3	13341056	13341146	0	0.724059	0	0	Ralyl
chr3	19210763	19210898	0.923294	0.289624	0	1	Pde7a
chr3	19211170	19211535	4.11931	2.02737	0	1	Pde7a
chr3	30500129	30500285	1.13636	0.36203	0	0	Mynn
chr3	30993590	30993809	1.42045	0.289624	0	0	Skil
chr3	30993832	30994120	2.05966	2.17218	0	1	Skil
chr3	32264331	32264768	2.91193	1.08609	0	0	4930429B21Rik
chr3	32264331	32264768	2.91193	1.08609	0	0	Zmat3
chr3	36394490	36394630	0.426136	1.08609	0	0	E330009D11
chr3	37024450	37024935	4.90056	11.3677	0	1	Il2
chr3	37539004	37540071	9.58805	6.22691	0	1	Spry1
chr3	39901916	39902004	0	4.63398	0	0	1700017G19Rik
chr3	40549220	40549507	2.13068	1.1585	0	0	Hspa4l
chr3	51081098	51081603	4.11931	4.19955	0	0	Elf2
chr3	51143911	51144324	2.55681	2.09977	0	0	Elf2
chr3	52821035	52821232	2.8409	2.67902	0	0	Cog6
chr3	55265764	55265962	1.27841	0.217218	0	0	Dclk1
chr3	63779958	63780214	1.91761	0.506842	0	0	Gmps
chr3	68583654	68583944	1.98863	1.30331	0	0	Il12a
chr3	68583998	68584427	3.69317	2.24458	0	0	Il12a
chr3	72700174	72700328	2.69886	2.4618	0	0	Sis
chr3	82377555	82377639	0.213068	1.37571	0	0	Npy2r
chr3	84618201	84618647	4.26136	3.6203	0	0	Fbxw7
chr3	85703744	85703820	0.0710226	1.88255	0	0	Glt28d2
chr3	87811719	87811793	0.0710226	0.651654	0	0	Bcan
chr3	88307046	88307309	0.355113	0.868871	1	0	Lmna
chr3	88579035	88579230	1.27841	0.868871	0	0	5830417I10Rik
chr3	88639032	88639256	1.49147	1.52052	0	0	Gon4l
chr3	88968590	88968993	3.26704	2.89624	0	0	Clk2
chr3	89568287	89568473	0.923294	1.52052	0	0	Chrnb2
chr3	89716999	89717240	1.63352	1.59293	0	0	Il6ra
chr3	89802536	89802735	1.84659	0.651654	0	1	Gm19710
chr3	89802536	89802735	1.84659	0.651654	0	1	Hax1
chr3	89869654	89869735	0.639203	0.36203	0	0	1700094D03Rik
chr3	90390739	90391217	2.05966	1.1585	1	0	S100a2
chr3	94761272	94761411	0.0710226	1.52052	0	1	Rfx5
chr3	95121482	95121581	0.710226	0.579248	0	0	Lass2
chr3	95799862	95800038	1.20738	0.941277	0	0	Plekho1
chr3	96218757	96218843	0.781249	0.796465	0	0	Terc
chr3	96888585	96888704	0.0710226	1.01368	0	0	Gja5
chr3	101150097	101150244	0.0710226	2.17218	0	0	Igsf3
chr3	103167517	103167605	0	1.1585	0	0	Trim33
chr3	106838972	106839575	4.04829	3.54789	0	1	Kcna3
chr3	109879780	109879899	0.142045	1.01368	0	0	Ntng1
chr3	111797069	111797158	0.0710226	0.579248	0	0	Gm6602
chr3	112998114	112998269	0	0.579248	0	0	Amy2b
chr3	121948347	121948523	0.781249	0.868871	0	0	Gclm
chr3	121948594	121948842	0.639203	1.44812	0	0	Gclm
chr3	127599047	127599283	0.426136	25.2697	1	0	5730508B09Rik
chr3	135101502	135101783	1.98863	2.02737	0	0	4930539J05Rik
chr3	135101502	135101783	1.98863	2.02737	0	0	Ube2d3
chr3	135354185	135354571	2.2017	3.11346	0	1	Nfkb1
chr3	137527138	137527488	2.76988	2.60661	0	0	H2afz
chr3	144383055	144383486	3.05397	3.47549	0	1	Sh3glb1
chr3	148980172	148980251	0.0710226	1.01368	0	0	Gm1653
chr3	152059178	152059369	1.98863	0.941277	0	0	Zzz3
chr4	4065671	4065984	2.41477	1.66534	0	0	Penk
chr4	6917852	6918000	0.28409	0.796465	0	1	Tox
chr4	8446389	8446467	0.0710226	2.67902	0	0	Rab2a
chr4	11477454	11477538	0.568181	0.651654	0	0	Rad54b
chr4	22284856	22285096	0.994316	1.30331	0	0	Fbxl4
chr4	29135031	29135113	0	1.37571	0	0	Epha7
chr4	32325507	32325650	1.20738	0.724059	0	0	Bach2
chr4	33118204	33118557	3.33806	1.95496	0	0	4933421O10Rik
chr4	33118204	33118557	3.33806	1.95496	0	0	Ube2j1
chr4	40381579	40381670	0	5.35804	0	0	Tmem215
chr4	40704689	40704920	0.213068	36.4926	1	0	Smu1
chr4	41587108	41587340	1.42045	0.941277	0	0	Enho
chr4	43444662	43444747	0.710226	0.796465	0	0	Fam166b
chr4	44246856	44247145	2.13068	1.81015	0	0	Mir5106
chr4	44914211	44914292	0	0.724059	0	0	Grhpr
chr4	45097400	45097615	1.42045	0.36203	0	0	Fbxo10
chr4	46463636	46464041	4.11931	2.4618	0	1	Anp32b
chr4	46464849	46465357	4.82954	3.40308	0	1	Anp32b
chr4	53452899	53453224	2.27272	2.02737	0	0	Slc44a1
chr4	53530748	53530827	0	0.724059	0	0	Slc44a1
chr4	57078354	57078435	1.42045	0.579248	0	0	6430704M03Rik
chr4	59201827	59202141	2.13068	0.941277	0	0	Ugcg
chr4	59353753	59353850	0.852271	0.796465	0	1	Susd1
chr4	59561588	59561799	1.77556	0.868871	0	0	Rod1
chr4	61881332	61881451	0	1.08609	0	0	Zfp37
chr4	62342615	62342910	2.76988	3.04105	1	0	Rgs3
chr4	63070221	63070630	1.70454	2.09977	1	0	Akna
chr4	82505354	82505709	3.90624	2.17218	0	1	Zdhhc21
chr4	88003891	88004014	0	2.4618	0	1	Ptplad2
chr4	88196192	88196392	1.34943	0.579248	0	0	Gm12597
chr4	88956471	88956655	1.27841	0.724059	0	1	Cdkn2b
chr4	93407069	93407225	0.0710226	0.868871	0	0	Tusc1
chr4	94717281	94717653	2.91193	2.09977	0	1	Jun
chr4	94718061	94718981	6.81817	4.63398	0	1	Jun
chr4	96050519	96050643	0.0710226	0.651654	0	0	Cyp2j11
chr4	96958765	96958905	0	0.796465	0	0	Nfia
chr4	97988996	97989260	1.5625	1.88255	0	0	Tm2d1
chr4	98492159	98492263	0.213068	1.66534	0	0	Kank4
chr4	100224788	100224929	0	2.82383	0	0	Ube2u
chr4	100255094	100255171	0	1.01368	0	0	Ube2u
chr4	102787225	102787578	2.27272	2.24458	0	0	Mier1
chr4	106583920	106584170	2.13068	1.2309	0	1	Ssbp3
chr4	107986767	107986934	1.13636	0.506842	0	1	Zyg11b
chr4	113845654	113845741	0.639203	0.289624	0	0	Skint11
chr4	115256362	115256484	0	0.651654	0	0	Gm12839
chr4	116136369	116136510	0.994316	1.08609	0	0	Mast2
chr4	117965670	117965767	0.568181	0.796465	0	0	Ptprf
chr4	119212031	119212299	2.05966	2.02737	0	0	Foxj3
chr4	119604781	119605435	2.27272	2.31699	1	0	Hivep3
chr4	120473176	120473264	0.0710226	1.08609	0	0	Nfyc
chr4	120497816	120498501	6.39203	4.19955	0	0	Nfyc
chr4	120697486	120697577	0.213068	3.18586	0	0	Smap2
chr4	123288362	123288454	0.142045	1.1585	0	1	Macf1
chr4	123341970	123342191	1.42045	1.08609	0	1	Macf1
chr4	125794802	125794880	0.0710226	0.724059	0	1	Stk40
chr4	125879993	125880283	2.8409	0.796465	0	0	Thrap3
chr4	126106587	126106918	3.19602	2.02737	0	1	Eif2c3
chr4	126171751	126171830	0	1.81015	0	0	Eif2c1
chr4	126265669	126265811	0	0.724059	0	0	5730409E04Rik
chr4	126754443	126754751	2.62784	0.579248	0	0	Zmym6
chr4	129419364	129419615	2.05966	1.73774	0	0	Khdrbs1
chr4	129419695	129419957	1.49147	2.09977	0	0	Khdrbs1
chr4	131429282	131429647	1.27841	1.88255	0	0	Srsf4
chr4	131429808	131430068	1.34943	1.44812	0	0	Srsf4
chr4	131817117	131817257	0.994316	0.796465	0	0	Gmeb1
chr4	132418110	132418195	0.0710226	3.04105	0	0	Ppp1r8
chr4	132833439	132833922	5.61078	4.34436	0	0	Tmem222
chr4	132895172	132895573	2.62784	1.2309	0	0	Wdtc1
chr4	133369118	133369859	6.03692	4.9236	0	0	Arid1a
chr4	133369896	133370435	4.19033	4.70639	0	1	Arid1a
chr4	133873680	133873789	0.0710226	0.724059	0	0	Trim63
chr4	133928415	133928603	0.426136	1.08609	0	0	Extl1
chr4	134908984	134909319	2.62784	2.31699	0	1	Srrm1
chr4	135454481	135454655	0.852271	1.01368	0	0	Cnr2
chr4	135542969	135543341	3.12499	2.53421	0	0	1110049F12Rik
chr4	136434929	136435119	0.142045	0.868871	0	0	C1qb
chr4	137021748	137021902	0	0.651654	0	0	Hspg2
chr4	137400712	137400834	0.781249	0.651654	0	0	Ece1
chr4	137510476	137510559	0.0710226	0.651654	0	1	Eif4g3
chr4	137524186	137524345	0.923294	0.579248	0	0	Eif4g3
chr4	138866499	138866743	1.49147	1.66534	0	1	Akr7a5
chr4	138866499	138866743	1.49147	1.66534	0	1	Pqlc2
chr4	140257213	140257415	1.27841	1.59293	0	0	Rcc2
chr4	140257968	140258161	1.06534	1.08609	0	0	Rcc2
chr4	140306487	140306654	0.994316	0.36203	0	0	Padi6
chr4	140769797	140769934	1.27841	1.2309	0	0	6330545A04Rik
chr4	141094374	141094809	3.26704	2.24458	0	0	Spen
chr4	145276085	145276230	0.781249	0.289624	0	0	Gm13242
chr4	145698955	145699146	0.0710226	1.01368	0	0	Gm13247
chr4	146886459	146886591	0.142045	0.579248	0	0	Gm13154
chr4	147847470	147847548	0.0710226	1.1585	0	0	Mtor
chr4	149052560	149052641	0.28409	0.868871	0	0	Pik3cd
chr4	149148246	149148537	2.98295	1.59293	0	1	Slc25a33
chr4	149487147	149487280	0.710226	0.868871	0	0	Slc2a5
chr4	149510990	149511054	0.852271	0.579248	0	0	Slc2a7
chr4	151477273	151477456	0.639203	1.44812	0	0	Plekhg5
chr4	153463830	153463943	0	0.724059	0	0	Trp73
chr4	154282769	154282853	0.213068	8.03706	0	1	2810405K02Rik
chr4	155221426	155221622	1.42045	1.30331	0	0	Dvl1
chr4	155366349	155366820	3.05397	3.40308	0	0	B3galt6
chr4	155366978	155367245	2.2017	1.73774	0	0	Sdf4
chr5	3802987	3803279	1.20738	1.66534	0	0	Ankib1
chr5	3802987	3803279	1.20738	1.66534	0	0	Krit1
chr5	3802987	3803279	1.20738	1.66534	0	0	Krit1
chr5	3893810	3894154	2.55681	0.941277	0	0	Mterf
chr5	5691786	5691873	0.0710226	0.651654	0	0	Steap2
chr5	8992845	8992943	0	0.796465	0	1	Crot
chr5	12453573	12453645	0	0.868871	0	0	Sema3d
chr5	20300793	20300878	0.0710226	1.30331	0	0	Phtf2
chr5	21164563	21164658	0.852271	0.941277	0	0	Armc10
chr5	21290927	21291143	1.5625	0.868871	0	0	Dnajc2
chr5	21290927	21291143	1.5625	0.868871	0	0	Psmc2
chr5	23227852	23228039	0.852271	0.0724059	0	0	AI506816
chr5	24348097	24348543	3.97727	3.40308	0	0	Rheb
chr5	30533219	30533370	0.781249	0	0	0	Gpr113
chr5	31252100	31252318	0.923294	1.52052	0	0	Abhd1
chr5	31352719	31352839	0.142045	1.73774	0	0	Slc5a6
chr5	31475788	31475867	0.0710226	0.941277	0	0	Gtf3c2
chr5	33361396	33361789	3.19602	2.31699	0	0	Ywhah
chr5	33886086	33886306	0.639203	1.37571	0	0	Fam53a
chr5	33932287	33932400	0.710226	0.868871	0	0	Fam53a
chr5	34553031	34553175	1.49147	0.868871	0	0	Mxd4
chr5	36740767	36740941	1.13636	1.1585	0	1	Sorcs2
chr5	38952721	38953148	3.12499	0.941277	0	1	Wdr1
chr5	43399113	43399194	0	2.02737	0	0	Cpeb2
chr5	44199286	44199477	1.49147	0.579248	0	1	Bst1
chr5	44617803	44618178	3.12499	2.4618	0	0	Tapt1
chr5	53046363	53046487	0.28409	13.8295	0	1	Sepsecs
chr5	64618287	64618362	0	1.08609	0	1	Tbc1d1
chr5	65928304	65928657	3.19602	2.3894	0	1	Ube2k
chr5	66089398	66089759	2.91193	1.52052	0	0	Pds5a
chr5	74464332	74464547	0.923294	1.2309	0	0	Usp46
chr5	77017620	77017817	1.77556	1.44812	0	1	Cep135
chr5	77017925	77018204	3.12499	1.52052	0	0	Cep135
chr5	79431456	79431588	0.0710226	0.796465	0	0	Pea15b
chr5	88993850	88994052	1.77556	1.66534	0	0	Utp3
chr5	89965199	89965330	0.213068	6.44413	0	0	Npffr2
chr5	92706180	92706330	0.0710226	3.6203	0	0	Naaa
chr5	92934477	92934800	2.48579	2.02737	0	1	Scarb2
chr5	96696215	96696341	0.142045	0.651654	0	0	Mrpl1
chr5	97426336	97426609	0.923294	1.37571	0	0	Bmp2k
chr5	98777825	98777964	0.355113	0.796465	0	0	1700007G11Rik
chr5	107866706	107867043	2.69886	1.37571	0	1	Btbd8
chr5	111068612	111068820	0.426136	1.01368	0	0	Noc4l
chr5	111526406	111526546	0	1.08609	0	0	Mir701
chr5	111702748	111702912	0.852271	0.434436	0	0	Pitpnb
chr5	113575825	113575981	0.142045	0.724059	0	0	2900026A02Rik
chr5	114174584	114174800	1.49147	1.08609	0	0	1700069L16Rik
chr5	115460944	115461273	3.40908	2.31699	0	0	Sppl3
chr5	118621799	118621961	0.426136	0.651654	0	0	Hrk
chr5	119010110	119010285	1.27841	1.1585	0	0	Med13l
chr5	120581747	120581834	0.781249	0.36203	0	0	Gm10390
chr5	120584181	120584257	0.639203	0.796465	0	0	Gm10390
chr5	121552050	121552122	0	0.724059	0	0	Ptpn11
chr5	122078047	122078134	0.710226	0.651654	0	0	Acad12
chr5	122794409	122794595	1.06534	0.651654	0	0	Rad9b
chr5	122822247	122822754	3.7642	4.27195	0	0	Gpn3
chr5	122951855	122952060	1.70454	0.868871	0	1	Atp2a2
chr5	123181470	123181549	0.923294	0.506842	0	0	P2rx4
chr5	123350192	123350493	1.98863	1.59293	0	1	Kdm2b
chr5	123591245	123591383	0.497158	0.941277	0	0	Rhof
chr5	123621702	123621810	0.994316	0.868871	0	0	Hpd
chr5	124357222	124357534	1.70454	2.53421	0	1	Denr
chr5	124675297	124675377	0.0710226	0.724059	0	0	4930568K20Rik
chr5	126331909	126332093	0.0710226	1.08609	0	0	Tmem132b
chr5	129525609	129526162	4.4034	2.75143	0	0	Ran
chr5	130230766	130231110	2.8409	2.4618	0	0	Gbas
chr5	135870302	135870517	1.13636	1.73774	0	0	Pom121
chr5	135876263	135876413	1.13636	0.868871	0	0	Pom121
chr5	136837309	136837460	0.994316	0.724059	0	0	Mir721
chr5	137042164	137042325	0.710226	1.01368	0	0	Cux1
chr5	137758464	137758553	0	0.724059	0	0	Trip6
chr5	144492961	144493507	5.18465	3.18586	0	0	Usp42
chr5	144524012	144524156	0	0.651654	0	0	D130017N08Rik
chr5	145024863	145025006	0.142045	0.579248	0	0	Bri3
chr5	147606281	147606768	3.7642	2.96864	0	1	Usp12
chr5	147641170	147641369	0.994316	0.868871	0	0	Rpl21
chr5	147822780	147822929	0.0710226	1.59293	0	0	Mtif3
chr5	148039042	148039192	1.34943	1.30331	0	0	Gsx1
chr5	149119230	149119352	0.28409	0.724059	0	0	Slc7a1
chr5	149806774	149806863	0.994316	0.868871	0	0	Gm15408
chr5	150059510	150059694	0.355113	6.58894	0	0	Alox5ap
chr5	150059738	150059835	0	4.70639	0	0	Alox5ap
chr5	150093614	150093765	0.142045	0.651654	0	0	Alox5ap
chr5	150327289	150327475	0.497158	1.08609	0	0	Wdr95
chr5	150998435	150998628	1.06534	0.941277	0	0	Fry
chr6	4551044	4551205	1.06534	0.289624	0	0	Casd1
chr6	5060516	5060634	0.781249	0.651654	0	1	Pon1
chr6	17190183	17190267	0.0710226	0.941277	0	0	Cav2
chr6	18792975	18793070	0.639203	0	0	0	Naa38
chr6	29997826	29998161	2.8409	3.11346	0	0	Nrf1
chr6	31811372	31811460	0.0710226	0.651654	0	0	1700012A03Rik
chr6	38826233	38826509	1.34943	2.02737	0	0	Hipk2
chr6	39156614	39156901	1.98863	2.09977	0	1	Jhdm1d
chr6	40404539	40404630	0.426136	0.651654	0	0	Wee2
chr6	47404157	47404492	2.2017	1.52052	0	0	Cul1
chr6	47785479	47785976	3.97727	2.82383	0	0	Zfp398
chr6	47870550	47870944	2.48579	2.31699	0	0	Zfp212
chr6	47966306	47966454	0.781249	0.724059	0	0	Zfp777
chr6	48695931	48696432	3.55113	1.1585	0	0	Gimap5
chr6	54649562	54649726	0.852271	1.08609	0	1	2410066E13Rik
chr6	54766435	54767043	4.11931	3.90992	0	1	Znrf2
chr6	57653214	57653473	2.8409	1.08609	0	0	Lancl2
chr6	68460325	68460472	0	0.579248	0	0	Rprl1
chr6	69466314	69466511	0.568181	10.4265	0	1	Rprl1
chr6	71806377	71806498	0.0710226	0.941277	0	0	Immt
chr6	72219848	72219932	0.213068	1.30331	0	0	Sftpb
chr6	72280282	72280360	0.142045	3.47549	0	0	Usp39
chr6	72849646	72849913	1.06534	1.59293	0	1	Kcmf1
chr6	73160602	73160690	0.781249	0.579248	0	1	Dnahc6
chr6	81873595	81873732	1.91761	0.796465	0	0	AW146020
chr6	85315539	85315619	0.142045	0.796465	0	0	Rab11fip5
chr6	87706475	87706570	0.142045	1.01368	0	0	Gp9
chr6	87810144	87810254	0.0710226	0.868871	0	0	Cnbp
chr6	88992465	88992615	0.426136	0.796465	0	1	4933427D06Rik
chr6	90557286	90557402	1.13636	0.434436	0	0	Slc41a3
chr6	95048395	95048615	0.852271	0.941277	0	0	Kbtbd8
chr6	98624624	98624728	0	0.724059	0	0	Gm765
chr6	99813914	99814019	0.0710226	0.941277	0	0	Prok2
chr6	100456292	100456396	0.0710226	0.651654	0	0	1700049E22Rik
chr6	108611647	108611743	0.923294	0.796465	0	0	0610040F04Rik
chr6	113027272	113027525	2.41477	2.3894	0	0	Gt(ROSA)26Sor
chr6	113647016	113647277	1.91761	1.59293	0	0	Tatdn2
chr6	115084832	115084979	0.710226	0.506842	0	0	Syn2
chr6	119338582	119338853	2.05966	1.59293	0	1	Adipor2
chr6	120023900	120024005	0	1.1585	0	0	Ninj2
chr6	120544540	120544688	0.0710226	1.73774	0	0	1700072O05Rik
chr6	122775113	122775191	0.0710226	0.724059	0	0	Foxj2
chr6	125568023	125568142	0.0710226	5.64766	0	0	Vwf
chr6	127575325	127575425	0.355113	1.08609	0	0	Efcab4b
chr6	128258519	128258634	0.923294	0.289624	0	0	Tead4
chr6	129130510	129131288	5.53976	4.70639	0	0	Clec2d
chr6	129136608	129136810	0.426136	1.30331	0	0	Clec2d
chr6	129188425	129188625	0.852271	1.2309	0	0	2310001H17Rik
chr6	135289969	135290138	0.142045	0.868871	0	0	Emp1
chr6	136879250	136879501	1.91761	1.08609	0	1	Erp27
chr6	137118235	137118398	0.852271	1.01368	0	0	Rerg
chr6	147039807	147040059	1.49147	1.59293	0	0	Klhdc5
chr6	149340053	149340143	0.639203	0.0724059	0	0	Bicd1
chr7	3363799	3363950	0.142045	1.08609	0	0	Cacng7
chr7	4304141	4304237	0	0.868871	0	0	Ncr1
chr7	4817732	4817862	0.852271	0.144812	0	0	Isoc2b
chr7	4971901	4972246	2.41477	2.3894	0	0	Zfp865
chr7	13878050	13878158	0	0.868871	0	0	Lig1
chr7	16480777	16480892	0	1.88255	0	0	Crxos1
chr7	18969422	18969593	0.0710226	1.08609	0	0	Psg18
chr7	19894025	19894232	0.923294	1.2309	0	1	Fosb
chr7	19918203	19918370	1.13636	0.724059	0	1	Ercc1
chr7	24676056	24676201	0	1.30331	0	0	Vmn1r178
chr7	25266908	25267033	0.923294	0.289624	0	0	Cadm4
chr7	25687965	25688167	0.994316	1.1585	0	0	Arhgef1
chr7	25964657	25964878	1.91761	1.52052	0	0	D930028M14Rik
chr7	26471840	26472195	2.48579	1.95496	0	1	Tgfb1
chr7	28835037	28835238	1.49147	0.579248	0	0	Psmc4
chr7	28994023	28994154	0.355113	1.01368	0	0	Dyrk1b
chr7	29279201	29279381	0.28409	0.868871	0	0	1700028B04Rik
chr7	29876691	29876772	0	2.82383	0	0	Mir1963
chr7	30168430	30168552	1.13636	0.796465	0	0	Dpf1
chr7	30568911	30569031	1.20738	0.579248	0	0	Zfp30
chr7	33099694	33099805	0.213068	0.796465	0	0	Gm5326
chr7	35174418	35174880	3.33806	4.63398	0	0	Lsm14a
chr7	35841252	35841855	4.19033	4.99601	0	0	Cebpg
chr7	46799687	46799903	1.27841	1.01368	0	0	Zfp619
chr7	46843893	46844070	0.994316	0.36203	0	0	Zfp619
chr7	52879043	52879208	0	8.03706	0	1	Izumo1
chr7	54054055	54054137	0.0710226	1.1585	0	0	Gtf2h1
chr7	56183824	56183960	0.213068	0.724059	0	0	Nav2
chr7	66879795	66879920	0.0710226	0.868871	0	0	Snord116
chr7	66879795	66879920	0.0710226	0.868871	0	0	Snord116l1
chr7	66879795	66879920	0.0710226	0.868871	0	0	Snord116l2
chr7	73383206	73383289	0.0710226	1.95496	0	0	Chsy1
chr7	80702634	80702901	2.2017	1.01368	0	1	1810026B05Rik
chr7	83058949	83059095	0.710226	0.941277	0	0	Klhl25
chr7	85886123	85886230	0.0710226	0.724059	0	0	E430016F16Rik
chr7	90014609	90014863	1.70454	1.73774	0	0	Mex3b
chr7	93162768	93162872	0.0710226	0.796465	0	0	Vmn2r74
chr7	96317269	96317355	0.497158	0.941277	0	1	Tmem135
chr7	97156608	97156788	1.06534	1.01368	0	0	E230029C05Rik
chr7	97278228	97279001	5.11363	3.04105	0	1	2310010J17Rik
chr7	97278228	97279001	5.11363	3.04105	0	1	Picalm
chr7	97298955	97299088	0.355113	0.579248	0	1	Picalm
chr7	104573471	104573644	1.13636	0.434436	0	0	Thrsp
chr7	106617350	106617589	1.20738	1.73774	0	1	Klhl35
chr7	109408179	109408249	0.142045	0.796465	0	0	Stim1
chr7	127039077	127039297	1.70454	1.30331	0	0	Dcun1d3
chr7	127347440	127347561	0.639203	0.36203	0	0	Abca14
chr7	127898349	127898428	0.994316	0.579248	0	1	Vwa3a
chr7	132704876	132705054	1.06534	1.01368	0	1	Il4ra
chr7	133343886	133344066	1.27841	0.941277	0	1	Xpo6
chr7	133424929	133425094	0.142045	1.01368	0	1	Sbk1
chr7	133645525	133645904	2.76988	1.44812	0	0	Atxn2l
chr7	133646545	133647375	6.88919	6.15451	0	0	Atxn2l
chr7	134072223	134072554	2.62784	0.651654	0	0	Kctd13
chr7	134180068	134180209	0	2.4618	0	0	Kif22
chr7	137506358	137506447	0	10.7161	0	0	Fgfr2
chr7	146929352	146929524	0.0710226	1.81015	0	0	Gpr123
chr7	147268338	147268518	0.355113	0.868871	0	0	Caly
chr7	148362233	148362315	0.568181	0.796465	0	0	Rnh1
chr7	148483880	148483961	0	0.941277	0	0	Drd4
chr7	150554289	150554425	0	0.724059	0	0	4933417O13Rik
chr7	150666506	150666674	1.13636	0.579248	0	0	Slc22a18
chr8	3500314	3500658	3.26704	1.66534	0	0	Mcoln1
chr8	4238622	4238895	1.84659	1.81015	0	0	Map2k7
chr8	4677458	4677867	2.98295	3.11346	0	0	Zfp958
chr8	9977656	9977904	1.91761	1.01368	0	0	Abhd13
chr8	13380256	13380364	0	1.1585	0	0	Atp4b
chr8	15519768	15520137	10.0142	7.24059	0	1	Myom2
chr8	18924505	18924707	1.27841	1.01368	0	0	Xkr5
chr8	23704178	23704363	1.63352	1.30331	0	0	Vdac3
chr8	23969800	23970090	1.06534	2.02737	0	0	Myst3
chr8	26712477	26712907	3.97727	2.24458	0	0	Whsc1l1
chr8	27269076	27269363	1.70454	1.73774	0	0	Thap1
chr8	34763852	34764098	1.13636	1.66534	0	0	Gsr
chr8	35187013	35187263	1.13636	1.37571	0	0	Mboat4
chr8	35209699	35210022	2.41477	1.2309	0	0	Leprotl1
chr8	36561441	36561619	0.497158	0.941277	0	0	Eri1
chr8	37632384	37632469	0.0710226	1.81015	0	0	Dlc1
chr8	41720378	41720457	0.0710226	0.796465	0	0	Mtmr7
chr8	46591246	46591328	0	0.868871	0	0	Sorbs2
chr8	59009321	59009440	0.852271	0.579248	0	0	BC088983
chr8	63702854	63703086	2.27272	1.01368	0	0	Sh3rf1
chr8	69897853	69897982	0.142045	0.868871	0	0	Nat1
chr8	72273429	72273710	2.2017	2.02737	0	0	Zfp963
chr8	73222726	73223138	4.33238	3.11346	0	1	Jund
chr8	74548913	74549023	0.710226	0.289624	0	0	Cyp4f18
chr8	74998941	74999344	3.19602	2.17218	0	0	Cherp
chr8	77617399	77617585	1.42045	0.724059	0	0	Hmox1
chr8	81923301	81923498	1.42045	1.1585	0	0	Smad1
chr8	82162939	82163261	2.41477	2.17218	0	0	Otud4
chr8	83262864	83263115	1.91761	1.81015	0	0	Smarca5
chr8	83263444	83263796	2.48579	2.31699	0	0	Smarca5
chr8	85913643	85913794	1.13636	0.796465	0	0	Clgn
chr8	86535229	86535455	1.63352	1.1585	0	0	Mir1199
chr8	87347682	87347890	1.13636	0.941277	0	0	Dand5
chr8	89269891	89270195	2.91193	1.44812	0	1	Siah1a
chr8	90723945	90724134	0.355113	1.01368	0	0	Papd5
chr8	90790191	90790322	0.923294	1.08609	0	0	Adcy7
chr8	92666714	92666789	0	0.724059	0	0	Tox3
chr8	93352580	93352809	1.20738	1.81015	0	1	Chd9
chr8	95958069	95958150	0.0710226	0.796465	0	0	Ces1g
chr8	97362117	97362405	1.42045	2.09977	0	0	Ciapin1
chr8	97362117	97362405	1.42045	2.09977	0	0	Coq9
chr8	97958481	97958880	3.26704	3.6927	0	1	Gtl3
chr8	98221162	98221330	0.568181	0.724059	0	0	Ndrg4
chr8	106895053	106895155	0.0710226	0.724059	0	0	Cmtm4
chr8	108129440	108129596	0.426136	0.941277	0	0	Fam65a
chr8	108160110	108160886	5.39772	4.34436	0	0	Ctcf
chr8	108384446	108384738	2.34375	1.95496	0	0	Nutf2
chr8	108384446	108384738	2.34375	1.95496	0	0	Nutf2-ps1
chr8	108517642	108517722	0.0710226	1.2309	0	1	Dpep2
chr8	108583382	108583784	2.69886	2.67902	0	0	Nfatc3
chr8	108692571	108692902	2.62784	1.37571	0	0	Slc7a6
chr8	109628593	109628700	1.06534	0.434436	0	0	Terf2
chr8	111435559	111435678	1.34943	0.506842	0	0	Mir3108
chr8	112231295	112231385	0.142045	10.2816	0	0	Zfp821
chr8	113519920	113519991	0	0.579248	0	1	Ddx19a
chr8	113755828	113755909	0	0.796465	0	1	Glg1
chr8	114389504	114389632	0.0710226	1.52052	0	0	Tmem170
chr8	114513985	114514051	0.710226	0.434436	0	1	Adat1
chr8	117619607	117619699	0.213068	0.651654	0	1	Maf
chr8	121748597	121748741	0.639203	0.434436	0	0	Hsbp1
chr8	123060395	123060689	1.63352	0.434436	0	1	Gse1
chr8	123191755	123192092	1.34943	2.02737	0	0	Cox4nb
chr8	123668259	123668394	0.142045	0.651654	0	0	Foxl1
chr8	123752887	123753049	0.355113	0.868871	0	0	Foxl1
chr8	124212153	124212294	0.213068	5.35804	0	0	Zcchc14
chr8	124449676	124449791	1.06534	0.289624	0	0	BC048644
chr8	124474385	124474736	2.98295	2.17218	0	0	Banp
chr8	124906012	124906095	0.0710226	1.81015	0	0	Zc3h18
chr8	124999848	125000167	2.62784	0.724059	0	1	Ctu2
chr8	124999848	125000167	2.62784	0.724059	0	1	Rnf166
chr8	125777938	125778198	2.41477	0.868871	0	0	1300018I17Rik
chr8	125777938	125778198	2.41477	0.868871	0	0	Zfp276
chr8	125935317	125935503	1.06534	0.144812	0	0	Tubb3
chr8	126755166	126755365	1.20738	1.08609	0	1	Galnt2
chr8	127359556	127359628	0.142045	0.579248	0	0	2810004N23Rik
chr8	127473073	127473487	2.91193	3.25827	0	0	Egln1
chr8	127536538	127537065	4.26136	2.75143	0	0	Tsnax
chr8	128599457	128599603	0.852271	0.217218	0	0	Kcnk1
chr8	128998855	128999074	1.77556	1.66534	0	1	Gm17296
chr8	129082941	129083018	0	0.796465	0	0	Irf2bp2
chr8	129116200	129118020	16.7613	7.53022	0	1	Irf2bp2
chr8	130113351	130113464	0.355113	0.941277	0	0	Pard3
chr9	3258822	3258925	9.58805	6.66135	0	0	4930433N12Rik
chr9	14079535	14079784	1.77556	0.434436	0	0	Sesn3
chr9	18096569	18096821	2.98295	1.37571	0	0	Chordc1
chr9	20635559	20635723	1.13636	0.36203	0	0	Rdh8
chr9	23522191	23522259	3.26704	1.73774	0	0	Npsr1
chr9	35228924	35229223	1.77556	2.02737	0	0	Cdon
chr9	40609292	40609705	2.8409	3.47549	0	1	Hspa8
chr9	42151704	42151852	0.213068	0.724059	0	0	Tecta
chr9	45714372	45714712	2.76988	2.60661	0	0	Pcsk7
chr9	45959794	45960144	1.84659	3.11346	0	1	Apoa1
chr9	53163182	53163255	0	0.651654	0	0	Kdelc2
chr9	53853291	53853401	0.0710226	1.52052	0	0	Elmod1
chr9	57359256	57359324	0	0.724059	0	0	Rpp25
chr9	59334309	59334707	2.8409	3.25827	0	0	Arih1
chr9	61220028	61220328	2.13068	0.579248	0	1	Tle3
chr9	63804020	63804148	0.28409	0.651654	0	0	Smad6
chr9	63978961	63979097	0	2.09977	0	0	Lctl
chr9	65283478	65283689	1.63352	1.81015	0	0	Mtfmt
chr9	65308602	65308845	2.05966	1.08609	0	0	Spg21
chr9	66359421	66359800	3.55113	2.82383	0	0	Fbxl22
chr9	68761739	68761814	0.142045	1.59293	0	0	9530091C08Rik
chr9	69989289	69989412	0.994316	0.434436	0	0	Fam81a
chr9	70351423	70351740	2.55681	1.81015	0	0	Rnf111
chr9	70390427	70390823	3.62215	3.54789	0	0	Sltm
chr9	70390427	70390823	3.62215	3.54789	0	0	Sltm
chr9	70653965	70654064	0.213068	3.47549	0	1	Adam10
chr9	71980875	71981124	1.49147	1.37571	0	0	Tcf12
chr9	72122498	72122871	2.91193	1.81015	0	1	Zfp280d
chr9	75257730	75258171	2.69886	2.82383	0	0	4933433G15Rik
chr9	75257730	75258171	2.69886	2.82383	0	0	Mapk6
chr9	77598337	77598766	3.69317	4.05473	0	1	Gclc
chr9	88448060	88448244	0.852271	53.87	0	1	Zfp949
chr9	89810806	89810997	0	4.99601	0	1	Rasgrf1
chr9	92144995	92145188	1.20738	1.1585	0	1	Plscr1
chr9	96550430	96550604	0.710226	1.01368	0	1	Rasa2
chr9	97683548	97683693	0.213068	1.52052	0	0	Clstn2
chr9	99336873	99337086	1.5625	0.724059	0	0	Mras
chr9	99747334	99747483	0.568181	0.796465	0	0	Sox14
chr9	100977811	100978210	2.2017	2.60661	0	0	Msl2
chr9	100980426	100980551	0.994316	0.724059	0	0	Msl2
chr9	102447479	102447642	1.13636	0.289624	0	1	Ky
chr9	102674517	102674686	0.213068	3.47549	0	0	Gm5627
chr9	103014817	103014983	0.994316	0.434436	0	0	Rab6b
chr9	106789279	106789811	3.7642	3.25827	0	0	Rbm15b
chr9	107134048	107134250	1.70454	0.796465	0	0	Dock3
chr9	107198642	107198806	1.77556	1.2309	0	0	Cish
chr9	107515016	107515291	1.84659	1.37571	0	0	Sema3b
chr9	107535634	107535906	2.41477	1.2309	0	1	Gnai2
chr9	108392875	108393425	9.09089	9.26796	0	0	Usp19
chr9	110183749	110183878	9.51703	9.05074	0	1	2610002I17Rik
chr9	110435346	110435612	0.781249	1.37571	0	0	Setd2
chr9	110825376	110825506	0.923294	0.724059	0	0	Gm590
chr9	113840010	113840334	1.84659	2.09977	0	0	Ubp1
chr9	113900075	113900171	0.710226	0.941277	0	0	Fbxl2
chr9	116164078	116164162	0.0710226	1.08609	0	0	Tgfbr2
chr9	118817494	118817603	0.639203	0.724059	0	0	Ctdspl
chr9	119715552	119715641	0	0.651654	0	0	Scn11a
chr9	119937033	119937177	0.355113	0.868871	0	0	Xirp1
chr9	119964081	119964226	0.781249	0.434436	0	0	Cx3cr1
chr9	121766787	121767192	1.84659	2.53421	0	0	Higd1a
chr9	122557171	122557268	0	1.08609	0	0	Mir138-1
chr9	123432878	123433035	0.923294	0.217218	0	0	Sacm1l
chr10	3358894	3359129	1.34943	0.434436	0	0	Ipcef1
chr10	3363358	3363498	1.13636	0.144812	0	1	Ipcef1
chr10	5958873	5959713	9.09089	6.44413	0	0	Zbtb2
chr10	6178590	6178672	0.0710226	1.37571	0	0	Akap12
chr10	6788980	6789048	0	0.796465	0	0	Iyd
chr10	18463516	18463661	1.77556	0.868871	0	0	D10Bwg1379e
chr10	19211453	19211574	0.852271	0.217218	0	0	Ifngr1
chr10	19869120	19869291	0.28409	1.08609	0	1	Mtap7
chr10	21883646	21883743	0.639203	0.724059	0	0	Raet1a
chr10	23200405	23200536	0.0710226	0.868871	0	0	Eya4
chr10	26095748	26095999	1.77556	1.37571	0	0	L3mbtl3
chr10	29081805	29082046	1.49147	1.73774	0	0	Rnf146
chr10	33457241	33457356	0	1.01368	0	0	Gm4794
chr10	33739328	33739722	3.33806	2.17218	0	0	Rwdd1
chr10	40021964	40022175	2.13068	0.941277	0	0	Amd1
chr10	40021964	40022175	2.13068	0.941277	0	0	Amd2
chr10	41402665	41402823	0.355113	1.01368	0	0	Ccdc162
chr10	41468897	41468983	0.0710226	6.44413	0	0	Cep57l1
chr10	42221757	42222268	3.97727	5.50285	0	0	Snx3
chr10	42481253	42481630	2.8409	1.44812	0	0	Sec63
chr10	44765194	44765325	0.213068	0.941277	0	0	Prep
chr10	45297813	45297964	0.923294	1.01368	0	0	Hace1
chr10	57205977	57206289	2.13068	0.506842	0	0	4930467K11Rik
chr10	57205977	57206289	2.13068	0.506842	0	0	Hsf2
chr10	57519394	57519517	0.710226	0.0724059	0	1	Smpdl3a
chr10	59362015	59362620	5.53976	0.724059	1	0	Dnajb12
chr10	60297857	60297974	1.49147	0.289624	0	0	Unc5b
chr10	60985111	60985196	0.142045	3.98233	0	0	Lrrc20
chr10	62012644	62012807	2.98295	0.868871	1	0	2510003E04Rik
chr10	62254918	62255347	2.55681	3.04105	0	0	Ccar1
chr10	62409641	62409852	1.77556	1.2309	0	0	Dna2
chr10	68784131	68784255	1.20738	0.36203	0	0	Cdk1
chr10	68859476	68859617	0.0710226	0.724059	0	0	Cdk1
chr10	69657947	69658084	0	5.14082	0	0	2310015B20Rik
chr10	75700547	75700797	1.77556	0.651654	0	0	Prmt2
chr10	75976063	75976201	0.568181	0.796465	0	0	Lss
chr10	76745730	76745817	0.852271	0.144812	0	0	Pofut2
chr10	76978529	76978802	3.40908	1.88255	1	0	1810008A18Rik
chr10	76984944	76985256	8.45169	1.30331	1	0	1810008A18Rik
chr10	77077738	77077824	0.213068	2.02737	0	0	Ube2g2
chr10	77476810	77476885	0	0.579248	0	0	Pfkl
chr10	77481601	77481750	1.06534	0.651654	0	0	Pfkl
chr10	79144430	79144899	4.04829	2.89624	0	0	Cdc34
chr10	79957514	79957736	1.5625	0.868871	0	0	Onecut3
chr10	80005406	80005501	0.142045	1.01368	0	0	Atp8b3
chr10	80147118	80147211	0.710226	0.724059	0	0	Mknk2
chr10	80380819	80381054	1.84659	1.44812	0	0	Lmnb2
chr10	80450923	80451089	0.994316	1.44812	0	1	Gng7
chr10	80635966	80636128	2.34375	1.2309	0	0	Eef2
chr10	81106231	81106582	3.26704	1.81015	0	0	Gm10778
chr10	82418026	82418114	3.48011	3.40308	0	1	Chst11
chr10	82612840	82612964	0	0.579248	0	1	Chst11
chr10	83966302	83966386	0.0710226	1.73774	0	0	Ckap4
chr10	84509525	84509601	0.710226	0.144812	0	0	Fhl4
chr10	86257691	86257875	0.852271	0.144812	0	0	Nt5dc3
chr10	90586701	90586997	0.994316	1.52052	0	1	Slc25a3
chr10	92773019	92773377	1.91761	1.81015	0	0	Elk3
chr10	93002563	93002809	0.923294	1.66534	0	0	Amdhd1
chr10	93074292	93074384	1.06534	0.434436	0	0	Snrpf
chr10	93103884	93104007	0.497158	0.651654	0	0	Ntn4
chr10	95690447	95690622	1.27841	1.08609	0	0	Eea1
chr10	100204864	100205019	0.355113	0.796465	0	0	1700017N19Rik
chr10	101914552	101914672	0.923294	0.217218	0	0	Nts
chr10	105775452	105775580	0.0710226	1.2309	0	0	Ppfia2
chr10	106847216	106847304	0	3.54789	0	0	Myf5
chr10	107605034	107605155	0.781249	0.724059	0	1	Ppp1r12a
chr10	110910127	110910426	2.8409	1.44812	0	0	Nap1l1
chr10	110943568	110943816	1.91761	1.73774	0	1	Phlda1
chr10	115201295	115201383	0.0710226	10.8609	0	0	Tspan8
chr10	116285963	116286028	0.852271	0.941277	0	0	Gm239
chr10	117183318	117183568	2.62784	1.66534	0	0	Slc35e3
chr10	118203207	118203361	1.49147	0.579248	0	1	Dyrk2
chr10	119501617	119501727	1.13636	0.217218	0	0	Helb
chr10	121176836	121177084	2.2017	0.796465	0	0	BC048403
chr10	122283478	122283639	0.142045	3.54789	0	1	Mirlet7i
chr10	126342986	126343144	1.20738	1.01368	0	0	Xrcc6bp1
chr10	126725735	126726174	3.83522	4.12714	0	0	Mbd6
chr10	127495867	127496201	1.70454	2.24458	0	0	Ptges3
chr10	127896100	127896444	3.26704	2.4618	0	0	Smarcc2
chr10	127944644	127944731	0	0.579248	0	0	Myl6b
chr10	128242463	128242776	1.06534	1.81015	0	0	Dnajc14
chr10	129554325	129554447	0.213068	0.724059	0	0	Olfr823
chr11	3996607	3996888	2.41477	1.73774	0	0	Mtfp1
chr11	4166566	4166941	1.42045	2.60661	0	1	Lif
chr11	4851867	4852057	0.0710226	1.81015	0	0	Nefh
chr11	5641076	5641338	2.2017	1.08609	0	0	Urgcp
chr11	6375860	6376256	2.76988	2.96864	0	0	Purb
chr11	11652161	11652530	1.5625	1.2309	1	0	Fignl1
chr11	13951348	13951450	0.923294	0.796465	0	0	1700046C09Rik
chr11	17059087	17059514	3.83522	2.53421	0	0	Ppp3r1
chr11	19935468	19935609	1.34943	0.651654	0	0	Actr2
chr11	21139242	21139412	0.852271	1.01368	0	1	Vps54
chr11	23206229	23206513	2.62784	0.941277	0	0	Usp34
chr11	32241239	32241385	0.923294	0.434436	0	0	Sh3pxd2b
chr11	33922915	33923346	2.34375	1.73774	0	0	Lcp2
chr11	40551672	40551847	2.34375	1.37571	0	0	Nudcd2
chr11	46161159	46161349	1.27841	0.434436	1	0	Cyfip2
chr11	49660245	49660472	1.5625	1.2309	0	0	Mapk9
chr11	49988212	49988443	0.923294	1.37571	0	0	3010026O09Rik
chr11	50664675	50664932	0.710226	1.59293	0	0	Grm6
chr11	51076378	51076670	2.76988	1.88255	0	0	BC049762
chr11	51419444	51419712	2.13068	1.01368	0	0	Hnrnpab
chr11	52111013	52111133	1.34943	0.289624	0	0	Tcf7
chr11	54062768	54063159	2.69886	0.868871	0	0	Csf2
chr11	57592010	57592101	1.20738	0.506842	0	1	Sap30l
chr11	57601507	57601647	1.13636	1.01368	0	0	Sap30l
chr11	59021694	59021935	1.13636	1.59293	0	1	2310033P09Rik
chr11	60513039	60513471	2.98295	2.17218	0	0	Llgl1
chr11	61392827	61393248	3.19602	1.2309	1	0	Epn2
chr11	62570479	62570639	1.27841	1.44812	0	0	Zfp287
chr11	67779059	67779220	0.994316	0.579248	0	0	Wdr16
chr11	69419270	69419382	0.142045	0.724059	0	0	Atp1b2
chr11	69446363	69446628	2.55681	1.66534	0	0	Fxr2
chr11	70051154	70051433	2.41477	1.95496	0	0	0610010K14Rik
chr11	70577895	70578138	2.98295	1.81015	0	0	Zfp3
chr11	72420664	72420925	1.63352	1.73774	0	0	Ube2g1
chr11	72444038	72444200	0.0710226	1.37571	0	0	Ube2g1
chr11	78011532	78011686	0.213068	1.66534	0	0	Proca1
chr11	78169126	78169226	0.852271	0.289624	0	0	Unc119
chr11	79310046	79310158	0.0710226	0.796465	0	0	Omg
chr11	80022360	80022677	1.63352	2.3894	0	0	Rhot1
chr11	80176814	80176937	0.142045	1.30331	0	0	5730455P16Rik
chr11	82877875	82878071	1.34943	1.52052	0	0	Slfn2
chr11	82878309	82879617	9.65907	9.26796	0	1	Slfn2
chr11	82880087	82880445	2.76988	1.88255	0	1	Slfn2
chr11	83462601	83462820	1.34943	0.144812	0	1	Ccl3
chr11	83476047	83476519	6.88919	0.36203	0	1	Ccl4
chr11	84611564	84611716	0.710226	1.08609	0	0	Mrm1
chr11	84683419	84683705	2.13068	1.01368	0	0	Ggnbp2
chr11	84684099	84684306	1.91761	0.724059	0	0	Ggnbp2
chr11	86625154	86625407	1.98863	0	0	0	Dhx40
chr11	86629106	86629553	6.46306	0.289624	0	0	Dhx40
chr11	87568890	87569363	4.11931	3.25827	0	0	Mir142
chr11	88001258	88001435	1.5625	0.289624	0	1	Mrps23
chr11	94189185	94189551	4.4034	2.96864	0	1	Ankrd40
chr11	95375894	95376098	1.27841	0.796465	0	0	Nxph3
chr11	95382112	95382308	1.91761	0.289624	0	0	Nxph3
chr11	97049000	97049297	1.84659	1.95496	0	0	Kpnb1
chr11	97049426	97049983	4.54545	3.25827	0	0	Kpnb1
chr11	97493379	97493529	1.13636	0.796465	0	0	E130012A19Rik
chr11	97521402	97521744	4.04829	2.3894	0	1	Mllt6
chr11	97793701	97793822	0.213068	14.4812	0	0	Fbxo47
chr11	98656316	98656563	2.13068	2.17218	0	0	Msl1
chr11	98800572	98801164	1.84659	0.868871	1	0	Rara
chr11	98824935	98825206	2.13068	0.651654	1	0	Rara
chr11	100082211	100082280	0.0710226	0.651654	0	0	Krt14
chr11	102022561	102022651	0.213068	1.66534	0	0	Tmem101
chr11	102158094	102158665	5.39772	5.57526	0	0	Atxn7l3
chr11	102178074	102178367	2.48579	1.52052	0	0	Ubtf
chr11	103032284	103032665	2.41477	1.01368	1	0	Fmnl1
chr11	103620218	103620296	0.497158	0.651654	0	0	Wnt9b
chr11	104303542	104303874	2.41477	2.02737	0	1	Kansl1
chr11	104378728	104378828	0	1.2309	0	0	Cdc27
chr11	104389581	104389666	0.0710226	0.724059	0	0	Cdc27
chr11	104396063	104396156	0.0710226	0.724059	0	0	Cdc27
chr11	104411649	104411911	0.994316	2.60661	0	0	Cdc27
chr11	104469278	104469492	1.5625	1.01368	0	1	Itgb3
chr11	105989083	105989154	0.0710226	0.868871	0	0	Limd2
chr11	106227830	106227970	0.426136	1.08609	0	0	2310007L24Rik
chr11	107331937	107332199	2.41477	1.73774	0	1	Pitpnc1
chr11	108311264	108311335	0.994316	0.36203	0	0	Ccdc46
chr11	109224117	109224380	2.62784	1.81015	0	1	Gna13
chr11	109281205	109281634	2.91193	1.88255	1	0	Amz2
chr11	109335141	109335453	1.91761	1.66534	0	0	Slc16a6
chr11	113498097	113498255	0.355113	1.1585	0	0	Sstr2
chr11	115473920	115474028	1.5625	1.08609	0	0	Mif4gd
chr11	115885187	115885858	5.11363	3.33067	0	0	H3f3b
chr11	115913479	115913566	0.0710226	0.796465	0	0	Unk
chr11	116714216	116714499	2.8409	1.88255	0	0	Srsf2
chr11	116746598	116746822	0.923294	0.796465	0	0	Mfsd11
chr11	117100662	117101276	1.27841	0.506842	1	0	Sept9
chr11	117180309	117180920	3.19602	0.868871	1	0	Sept9
chr11	117704375	117704536	0.0710226	2.75143	0	0	Birc5
chr11	118600357	118600435	0.28409	0.796465	0	0	Rbfox3
chr11	119161015	119161508	2.48579	2.89624	0	0	Eif4a3
chr11	120410830	120411174	2.91193	2.53421	0	0	Fam195b
chr11	120645490	120645732	1.84659	2.75143	0	0	Gps1
chr11	120645490	120645732	1.84659	2.75143	0	0	Rfng
chr11	120657671	120657879	2.05966	1.66534	0	0	Dus1l
chr11	121218186	121218345	0.28409	0.868871	0	0	Wdr45l
chr12	3303246	3303377	0	0.796465	0	0	Rab10
chr12	3391052	3391134	0.568181	0.941277	0	1	Kif3c
chr12	3807271	3807521	1.34943	1.01368	0	1	Dnmt3a
chr12	4417710	4417851	0	0.724059	0	0	Ncoa1
chr12	4507285	4507359	0.0710226	1.2309	0	0	Ncoa1
chr12	5632111	5632226	2.41477	1.2309	0	0	2810032G03Rik
chr12	7866506	7866630	0.213068	0.724059	0	0	Apob
chr12	9059020	9059116	0.426136	0.579248	0	0	Ttc32
chr12	15821511	15821977	3.62215	1.81015	1	0	Trib2
chr12	15822408	15822968	1.27841	0.651654	1	0	Trib2
chr12	17246222	17246326	0.28409	5.43045	0	0	Pdia6
chr12	17355151	17355333	2.05966	1.08609	0	0	Nol10
chr12	17551618	17551864	1.91761	1.81015	0	1	Odc1
chr12	19719167	19719318	0	0.651654	0	0	1700030C10Rik
chr12	21484218	21484300	0	1.73774	0	0	Ywhaq
chr12	25176974	25177055	0	1.1585	0	0	Taf1b
chr12	25874118	25874417	7.38635	3.11346	1	0	Gm17746
chr12	25924958	25925322	1.5625	1.1585	1	0	Gm17746
chr12	32746139	32746331	1.63352	1.44812	0	0	Prkar2b
chr12	33064312	33064617	2.8409	1.44812	0	1	2010109K11Rik
chr12	36862695	36862777	0.28409	6.80616	0	0	Bzw2
chr12	52966444	52967000	2.27272	0.796465	1	0	Hectd1
chr12	52967002	52967512	1.63352	0.434436	1	0	Hectd1
chr12	53102732	53102827	0.28409	0.579248	0	0	6530401N04Rik
chr12	55199872	55200070	0.497158	1.08609	0	0	Egln3
chr12	55797738	55797963	1.34943	1.37571	0	0	Eapp
chr12	56593148	56593685	4.54545	2.96864	0	1	Nfkbia
chr12	58647644	58647787	0.710226	0.144812	0	0	Foxa1
chr12	66273641	66273932	2.34375	1.66534	0	0	Mis18bp1
chr12	70457864	70458278	0.852271	0.579248	1	0	Nemf
chr12	70462568	70463053	2.13068	0.434436	1	0	Nemf
chr12	70964678	70964775	0.639203	0.724059	0	1	4931403G20Rik
chr12	72525867	72525944	0	0.868871	0	0	Dact1
chr12	75008781	75009178	2.13068	0.434436	1	0	Hif1a
chr12	77471393	77471733	1.42045	2.17218	0	1	Zbtb1
chr12	85291557	85291921	2.34375	2.02737	0	0	2410016O06Rik
chr12	86814815	86815001	2.8409	1.52052	1	0	Fos
chr12	87002023	87002157	1.06534	0.506842	0	1	Batf
chr12	87070478	87070577	1.13636	0.144812	0	0	Mfsd7c
chr12	88173089	88173387	1.27841	0.579248	1	0	6430527G18Rik
chr12	88527820	88527904	0.0710226	1.66534	0	0	Tmed8
chr12	89467004	89467135	0	0.579248	0	0	Gm5662
chr12	92924010	92924250	2.69886	1.52052	1	0	Gtf2a1
chr12	99985004	99985299	2.2017	2.09977	0	0	Zc3h14
chr12	102137092	102138025	15.1988	5.57526	0	1	Gpr68
chr12	102141948	102142417	3.40908	1.08609	0	1	Gpr68
chr12	102267076	102267304	1.77556	1.73774	0	0	Ccdc88c
chr12	102321687	102321996	1.91761	2.67902	0	0	Smek1
chr12	103707247	103707547	1.77556	1.44812	0	0	Golga5
chr12	103817376	103817478	0.497158	0.724059	0	0	Chga
chr12	104500843	104500945	0.852271	0	0	0	Prima1
chr12	104574880	104576673	2.55681	1.01368	1	0	Asb2
chr12	106251419	106251874	2.05966	0.868871	1	0	4831426I19Rik
chr12	110030383	110030621	1.42045	1.59293	0	0	Yy1
chr12	110032332	110032593	2.41477	1.52052	0	1	Yy1
chr12	110491093	110491232	0	0.724059	0	0	Begain
chr12	111600804	111600906	0	0.579248	0	0	Dio3
chr12	114067183	114067686	4.26136	2.3894	0	0	Cdca4
chr12	117162368	117162468	0.426136	0.724059	0	0	Zfp386
chr12	119437337	119437548	1.70454	0.651654	0	0	Dnahc11
chr13	9092956	9093217	1.06534	1.66534	0	0	Larp4b
chr13	10545786	10545871	0.142045	1.81015	0	0	Chrm3
chr13	12742422	12742546	0.923294	1.01368	0	0	Gpr137b-ps
chr13	12771129	12771207	0	1.37571	0	0	Gpr137b-ps
chr13	16104135	16104314	1.34943	0.434436	0	0	Inhba
chr13	17896238	17896447	1.20738	1.01368	0	1	Cdk13
chr13	17896870	17897225	3.05397	1.66534	0	1	Cdk13
chr13	18035968	18036198	1.42045	1.37571	0	0	Rala
chr13	21622755	21623030	1.42045	1.08609	0	0	Zfp192
chr13	23516430	23516588	1.27841	0.941277	0	0	Abt1
chr13	23667682	23667972	2.2017	1.2309	0	0	Hist1h3d
chr13	25030758	25030872	0.28409	0.579248	0	0	Aldh5a1
chr13	30711660	30711795	0.994316	0.868871	0	1	4930519D14Rik
chr13	30858255	30858822	2.62784	0.579248	1	0	Irf4
chr13	33057335	33057701	3.7642	1.01368	0	0	Serpinb6b
chr13	33057895	33058131	1.5625	0.36203	0	0	Serpinb6b
chr13	35586645	35586757	0	0.941277	0	0	Cdyl
chr13	37598439	37598568	0.142045	3.83752	0	0	Ly86
chr13	39515727	39515806	0.0710226	1.95496	0	0	Slc35b3
chr13	40938955	40939074	0.28409	1.01368	0	0	Gcnt2
chr13	41085125	41085204	0.213068	2.75143	0	0	Pak1ip1
chr13	42905831	42905994	0.213068	1.81015	0	0	Phactr1
chr13	43266714	43266926	2.41477	3.04105	0	1	Tbc1d7
chr13	46822852	46823545	5.39772	4.41676	0	1	Nup153
chr13	49063271	49063959	5.0426	5.93729	0	1	C030044B11Rik
chr13	51843438	51843719	1.70454	1.1585	1	0	Sema4d
chr13	51888785	51889112	1.42045	0.724059	1	0	Sema4d
chr13	53381204	53381418	1.20738	0	0	0	Ror2
chr13	55828523	55828942	3.33806	2.89624	0	0	Pcbd2
chr13	56530588	56530738	1.27841	0.36203	0	0	Slc25a48
chr13	56677032	56677211	0.923294	0.144812	0	0	Lect2
chr13	58229781	58230436	3.83522	4.63398	0	0	Hnrnpa0
chr13	58316798	58317164	3.55113	2.24458	0	0	Ubqln1
chr13	58869688	58869862	0.28409	6.95097	0	1	4930455J16Rik
chr13	61577919	61577996	0	1.2309	0	0	Ctsm
chr13	62021640	62021753	0.213068	0.796465	0	0	BC052688
chr13	62693561	62693670	0.0710226	0.579248	0	0	6720489N17Rik
chr13	64263150	64263354	0.994316	1.44812	0	0	Habp4
chr13	64468637	64468717	0	2.24458	0	0	Ctsl
chr13	64914202	64914278	0.0710226	0.579248	0	0	Cntnap3
chr13	69672378	69672577	0.639203	1.30331	0	0	Papd7
chr13	69673273	69673580	2.2017	1.2309	0	0	Papd7
chr13	73049787	73049955	0	1.44812	0	0	D730050B12Rik
chr13	74605546	74605675	0.0710226	4.56157	0	0	Zfp825
chr13	75935301	75935570	1.42045	1.37571	0	1	Glrx
chr13	81203702	81203802	3.05397	0.941277	1	0	9330111N05Rik
chr13	84860067	84860235	0.0710226	0.651654	0	0	Ccnh
chr13	85428653	85428994	2.98295	2.02737	0	1	Rasa1
chr13	89878967	89879211	0.994316	1.1585	0	0	Vcan
chr13	91510502	91510712	1.70454	0.941277	0	0	A830009L08Rik
chr13	94073744	94074093	1.70454	1.81015	0	0	Homer1
chr13	94494327	94494414	0.142045	0.724059	0	0	AW495222
chr13	98010974	98011325	3.33806	2.96864	0	1	Enc1
chr13	101603174	101603606	4.82954	3.98233	0	0	Slc30a5
chr13	107812369	107812705	2.27272	1.01368	0	1	3830408C21Rik
chr13	110808669	110808793	0.497158	0.651654	0	0	Mir1904
chr13	111185063	111185660	6.03692	2.17218	0	1	Plk2
chr13	112280474	112280877	3.19602	2.31699	0	0	Gpbp1
chr13	112476289	112476563	2.13068	1.08609	0	1	Mier3
chr13	114483731	114483803	0.994316	0.217218	0	0	Hspb3
chr13	115178160	115178343	0.213068	0.941277	0	1	Ndufs4
chr13	117813149	117813356	1.34943	0.506842	0	1	Parp8
chr14	9632925	9633017	0.355113	0.651654	0	0	4930455B14Rik
chr14	20448203	20448290	0	0.796465	0	0	Gm5458
chr14	21365043	21365458	2.91193	2.17218	0	0	1810062O18Rik
chr14	23397568	23397640	0.781249	0.289624	0	0	4930405A10Rik
chr14	26726835	26726995	0.355113	0.941277	0	0	Plac9
chr14	26747074	26747226	0.994316	0.651654	0	0	D14Ertd449e
chr14	26866655	26866770	0.426136	0.724059	0	0	Plac9
chr14	26886886	26887047	1.06534	0.579248	0	0	D14Ertd449e
chr14	27308375	27308452	0.0710226	2.02737	0	0	Slmap
chr14	31315701	31315779	0.0710226	1.08609	0	0	Cacna1d
chr14	31404753	31404841	0.852271	0.796465	0	0	Mir3076
chr14	31528678	31529045	2.91193	2.09977	0	0	Sfmbt1
chr14	31832594	31832847	1.63352	1.73774	0	0	Pbrm1
chr14	32085430	32085599	0.639203	0.796465	0	0	Bap1
chr14	32643943	32644210	1.77556	1.59293	0	0	Ankrd28
chr14	33667380	33667493	0.0710226	3.18586	0	0	E130203B14Rik
chr14	35147017	35147173	0.0710226	1.01368	0	0	Gm3219
chr14	44561732	44561804	0.568181	0.724059	0	0	Ang6
chr14	45608119	45609697	15.4829	9.7748	0	1	Ptger2
chr14	46086270	46086352	0	1.44812	0	0	Fermt2
chr14	47706428	47706560	0.28409	0.579248	0	0	Samd4
chr14	48154623	48154727	0.142045	0.724059	0	0	Atg14
chr14	49685978	49686248	2.13068	2.24458	0	0	Mudeng
chr14	51575991	51576135	0.213068	0.724059	0	0	Pnp2
chr14	51885914	51886039	1.20738	0.579248	0	0	Ear11
chr14	52082601	52082704	0.0710226	0.579248	0	0	Vmn2r89
chr14	53342657	53342751	0.0710226	1.01368	0	0	Olfr1507
chr14	53411636	53411727	1.27841	0.434436	0	0	Olfr1507
chr14	53549175	53549325	0.781249	0.36203	0	0	Olfr1507
chr14	53860135	53860337	1.06534	0.289624	0	0	A430107P09Rik
chr14	57217722	57217835	0.781249	0.0724059	0	0	Parp4
chr14	57232671	57232836	0.142045	0.868871	0	0	Parp4
chr14	58690971	58691164	1.77556	0.868871	0	0	Fgf9
chr14	60233132	60233313	0	12.5262	0	1	Shisa2
chr14	62117104	62117294	0.639203	1.01368	0	1	4930556J02Rik
chr14	65977248	65977519	2.05966	0.868871	0	1	Zfp395
chr14	67403895	67403980	0.213068	0.724059	0	0	Dpysl2
chr14	68611291	68611473	1.06534	0.506842	0	0	Dock5
chr14	69178677	69178830	0.142045	0.579248	0	0	Adamdec1
chr14	69955016	69955515	4.61647	1.59293	0	0	Entpd4
chr14	69955016	69955515	4.61647	1.59293	0	0	Gm16677
chr14	70496240	70496408	1.06534	1.08609	0	0	Bin3
chr14	71053432	71053582	0	1.81015	0	0	Npm2
chr14	77436392	77436654	1.91761	0.868871	0	0	9030625A04Rik
chr14	77436392	77436654	1.91761	0.868871	0	0	Ccdc122
chr14	78707480	78707908	2.76988	2.53421	0	1	Tnfsf11
chr14	79314089	79314271	0.852271	0.796465	0	0	1300010F03Rik
chr14	79867602	79867687	0.142045	1.01368	0	0	Elf1
chr14	86789335	86789404	0	1.01368	0	0	4930529K09Rik
chr14	96037611	96037741	0.639203	0.868871	0	0	4921530L21Rik
chr14	102728807	102728965	0	1.73774	0	0	Lmo7
chr14	107680966	107681126	0	0.941277	0	0	1700128A07Rik
chr14	114600509	114600603	0	0.579248	0	0	4930524C18Rik
chr14	115440179	115440404	1.27841	1.44812	0	0	Mir17
chr14	115441293	115441497	1.70454	1.44812	0	0	Mir17
chr14	119167366	119167550	1.34943	1.37571	0	0	Cldn10
chr14	121310312	121310521	0.568181	1.37571	0	0	Ipo5
chr14	123312165	123312473	1.5625	1.88255	0	1	A2ld1
chr15	6572627	6572742	0.923294	0.144812	0	1	Fyb
chr15	9488417	9488661	13.2102	4.41676	1	0	Il7r
chr15	9489678	9490428	9.09089	6.44413	1	0	Il7r
chr15	23045705	23045861	0	1.2309	0	0	Cdh18
chr15	27299562	27299715	0.28409	1.66534	0	0	Ank
chr15	27814258	27814410	0.639203	0.941277	0	1	Trio
chr15	30576542	30576697	0.710226	0.796465	0	0	4930430F21Rik
chr15	36892474	36892583	0	0.651654	0	0	Zfp706
chr15	38177008	38177089	0.852271	0.724059	0	0	Odf1
chr15	38228953	38229153	1.5625	1.08609	0	1	Klf10
chr15	38400497	38400787	1.84659	1.81015	0	1	Azin1
chr15	38499886	38500051	0.142045	2.96864	0	1	2310043O21Rik
chr15	51696926	51697277	13.4233	11.5125	1	0	Eif3h
chr15	51700385	51700468	0	1.37571	0	0	Eif3h
chr15	57743607	57743853	1.49147	0.579248	0	1	Wdr67
chr15	58654958	58655280	3.26704	2.53421	0	1	Tmem65
chr15	58720276	58720947	7.2443	4.48917	0	0	Rnf139
chr15	58913569	58913822	1.42045	1.2309	0	1	Mtss1
chr15	59451503	59451697	0.426136	1.08609	0	1	Trib1
chr15	59591311	59591479	1.27841	1.01368	0	0	Gm19510
chr15	59973482	59973751	11.5057	5.72007	1	0	4933412E24Rik
chr15	60019048	60019194	0.497158	1.01368	0	1	4933412E24Rik
chr15	61377622	61378068	2.48579	4.05473	0	1	D030024E09Rik
chr15	61816898	61819988	33.0965	35.4065	0	0	Myc
chr15	61820876	61821201	1.49147	2.09977	0	0	Myc
chr15	62640627	62640929	1.27841	2.02737	0	0	H2afy3
chr15	66632898	66633225	7.38635	7.89225	1	0	Sla
chr15	66656311	66656645	14.6307	7.89225	1	0	Sla
chr15	70090035	70090183	0	1.2309	0	0	Gm19782
chr15	73014763	73015457	13.9204	6.44413	1	0	Eif2c2
chr15	73578666	73578864	1.06534	0.506842	0	1	Ptp4a3
chr15	74764063	74764274	1.13636	0.868871	0	0	Ly6e
chr15	75006066	75006183	0.781249	0.217218	0	0	Ly6c2
chr15	75446842	75447033	1.49147	1.44812	0	0	Zfp41
chr15	76034176	76036021	3.48011	2.09977	1	0	Plec
chr15	76437841	76438166	4.47442	2.67902	0	0	Cpsf1
chr15	77671657	77672248	2.05966	1.01368	1	0	Myh9
chr15	77919224	77919308	0	1.52052	0	0	Cacng2
chr15	78707742	78708092	2.34375	2.09977	0	0	Gga1
chr15	78717178	78717263	0.0710226	3.33067	0	0	Gga1
chr15	78730073	78730317	1.77556	0.289624	0	0	Sh3bp1
chr15	78868357	78868530	1.27841	0.724059	0	0	Galr3
chr15	79272413	79272697	1.49147	1.37571	0	0	Csnk1e
chr15	79844266	79844542	1.84659	1.2309	0	1	Pdgfb
chr15	79844963	79845183	1.49147	1.52052	0	1	Pdgfb
chr15	82049111	82049186	0.0710226	1.59293	0	0	Tnfrsf13c
chr15	84091757	84091854	0.0710226	0.868871	0	0	Parvb
chr15	86016054	86016239	0.639203	1.01368	0	1	Cerk
chr15	88510211	88510359	0	0.724059	0	0	Brd1
chr15	88706852	88707080	0.781249	1.1585	0	0	Pim3
chr15	89259822	89260215	3.12499	2.09977	0	0	BC090627
chr15	89259822	89260215	3.12499	2.09977	0	0	Chkb
chr15	93064794	93064897	0.28409	0.579248	0	0	Gxylt1
chr15	93167160	93167629	3.97727	2.02737	0	0	Yaf2
chr15	93426248	93426463	2.27272	1.52052	0	1	Prickle1
chr15	96116945	96117432	3.33806	3.47549	0	0	Arid2
chr15	96919089	96919240	0.28409	0.796465	0	0	Slc38a4
chr15	97417812	97417918	0.0710226	1.73774	0	0	Rpap3
chr15	97923597	97923851	1.84659	2.02737	0	0	Senp1
chr15	99064298	99064460	0.710226	0.651654	0	0	Kcnh3
chr15	99125345	99125696	2.98295	1.95496	0	0	Prpf40b
chr15	100703682	100703772	0.852271	0.579248	0	1	Scn8a
chr15	102181048	102181342	2.91193	1.01368	0	0	Aaas
chr16	4077747	4077922	0.923294	1.66534	0	0	Trap1
chr16	4420466	4420666	0.994316	1.08609	0	0	Adcy9
chr16	4624913	4625053	1.5625	1.08609	0	0	Pam16
chr16	5515507	5515592	0	0.796465	0	0	Fam86
chr16	8175022	8175186	0.213068	2.24458	0	0	Cldn26
chr16	9007437	9007584	0	0.868871	0	0	1810013L24Rik
chr16	10565724	10565876	1.42045	0.651654	0	1	Clec16a
chr16	13806223	13806300	0.142045	1.37571	0	0	Ntan1
chr16	15642887	15642975	0.355113	18.7531	0	1	Prkdc
chr16	16870688	16870993	3.55113	2.67902	0	0	Top3b
chr16	17849217	17849361	0.710226	0.217218	0	0	Car15
chr16	18172691	18172919	1.42045	0.506842	0	0	4933432I09Rik
chr16	18876472	18876695	0.923294	1.30331	0	0	Mrpl40
chr16	18877188	18877425	2.48579	1.81015	0	0	Hira
chr16	20804674	20804835	0.142045	0.941277	0	0	Thpo
chr16	21794312	21794514	0.923294	1.52052	0	0	1300002E11Rik
chr16	22009304	22009653	1.27841	2.02737	0	0	Senp2
chr16	23224742	23224951	1.63352	0.724059	0	0	St6gal1
chr16	24831210	24831445	90.5538	46.4846	1	0	Lpp
chr16	28560458	28560530	0	1.30331	0	0	Mir690
chr16	31425744	31425819	1.34943	0.868871	0	0	Bdh1
chr16	32246970	32247421	3.33806	2.53421	0	0	Fbxo45
chr16	32246970	32247421	3.33806	2.53421	0	0	Wdr53
chr16	32246970	32247421	3.33806	2.53421	0	0	Wdr53
chr16	32527981	32528084	0	1.73774	0	0	Zdhhc19
chr16	33115890	33116098	0.213068	0.796465	0	1	Mir1947
chr16	33306780	33306881	0.710226	0.651654	0	0	Snx4
chr16	35156541	35156663	0.781249	0.651654	0	0	Adcy5
chr16	35360803	35360929	1.06534	0.724059	0	0	Sec22a
chr16	35456940	35457017	0.0710226	1.30331	0	0	Pdia5
chr16	35983277	35983504	2.2017	1.66534	0	0	Kpna1
chr16	36014601	36014834	0	2.4618	0	0	Wdr5b
chr16	37046208	37046364	0	1.30331	0	0	Polq
chr16	37141900	37142005	0	1.1585	0	0	Polq
chr16	45372727	45372889	0.710226	0.796465	0	0	Cd200
chr16	52060499	52060663	1.84659	1.30331	0	1	Cblb
chr16	52715308	52715381	0	0.724059	0	0	4930404A05Rik
chr16	57612044	57612174	0.781249	0.0724059	0	0	2610528E23Rik
chr16	58232212	58232288	0.142045	0.724059	0	0	Dcbld2
chr16	59683378	59683465	0.28409	0.724059	0	0	Arl6
chr16	72804608	72804687	0	1.73774	0	0	Robo1
chr16	76372597	76372854	1.63352	0.796465	0	1	Nrip1
chr16	76373153	76373482	2.48579	1.37571	0	1	Nrip1
chr16	84703458	84704023	10.7954	8.61631	0	1	Mir155
chr16	84704192	84704459	1.20738	1.44812	0	0	Mir155
chr16	84704781	84704986	1.77556	0.941277	0	0	Mir155
chr16	87455080	87455353	2.34375	1.73774	0	0	Usp16
chr16	89836129	89836414	90.5538	46.4846	1	0	Tiam1
chr16	89849711	89850016	4.90056	2.82383	1	0	Tiam1
chr16	90925869	90926011	0.0710226	0.941277	0	0	1110004E09Rik
chr16	91547270	91547488	24.1477	14.3364	1	0	Ifngr2
chr16	91765865	91765974	0	2.75143	0	1	Itsn1
chr16	92110996	92111140	0.852271	0	0	0	Mrps6
chr16	92654258	92654499	24.1477	14.3364	1	0	Runx1
chr16	93608003	93608086	1.34943	0.579248	0	0	Cbr1
chr16	96566904	96567025	0.28409	0.796465	0	0	Igsf5
chr17	3140569	3140640	0.0710226	0.579248	0	0	Scaf8
chr17	15841834	15842092	1.91761	1.37571	0	1	Chd1
chr17	20537168	20537264	0.0710226	0.651654	0	0	Vmn1r224
chr17	21615122	21615251	0.568181	0.868871	0	0	Zfp53
chr17	21928445	21928534	0	0.796465	0	0	Zfp820
chr17	23814323	23814537	1.91761	0.796465	0	0	Tnfrsf12a
chr17	23837194	23837368	0.923294	1.01368	0	0	Cldn9
chr17	24435336	24435422	0.142045	2.60661	0	0	Ccnf
chr17	24455794	24455943	0.0710226	1.01368	0	0	Abca17
chr17	24615606	24615852	1.84659	2.02737	0	0	Mlst8
chr17	25969841	25969979	1.27841	0.941277	0	0	Stub1
chr17	26232305	26232479	0.923294	0.796465	0	0	Nme4
chr17	27179136	27179288	0.213068	0.868871	0	0	Ggnbp1
chr17	27692404	27692575	0.639203	1.01368	0	0	Hmga1
chr17	28523276	28523355	0.852271	0.796465	0	0	Tulp1
chr17	29089357	29089629	2.8409	1.52052	0	0	Kctd20
chr17	29825970	29826180	0	1.1585	0	0	1110021J02Rik
chr17	30542602	30542741	8.52271	6.51654	1	0	Gm6402
chr17	31256536	31256686	1.5625	1.2309	0	0	Tff3
chr17	32173197	32173423	1.70454	1.30331	0	0	Rrp1b
chr17	35035308	35035590	1.13636	1.81015	0	0	Ehmt2
chr17	35070758	35070835	0.142045	1.88255	0	0	Neu1
chr17	35301473	35301912	2.13068	2.4618	0	0	Prrc2a
chr17	35336996	35337621	4.19033	2.31699	0	0	Tnf
chr17	35338013	35339189	15.4829	6.95097	0	0	Tnf
chr17	35341330	35341839	4.19033	1.30331	0	0	Lta
chr17	35341911	35342384	3.7642	2.4618	0	0	Lta
chr17	35358986	35359788	3.90624	3.47549	1	0	Nfkbil1
chr17	35419267	35419420	0.142045	1.08609	0	0	LOC547349
chr17	35571913	35572090	1.34943	0.651654	0	0	H2-Q7
chr17	35837385	35837623	0.994316	1.30331	0	1	Ddr1
chr17	35978089	35978435	2.55681	3.25827	0	0	Mdc1
chr17	35978444	35978722	2.34375	1.1585	0	0	Mdc1
chr17	36116687	36117256	3.90624	3.47549	0	0	Gnl1
chr17	36116687	36117256	3.90624	3.47549	0	0	Prr3
chr17	36408003	36408221	1.84659	1.44812	0	0	Trim39
chr17	37084056	37084215	0.710226	0.941277	0	0	Rnf39
chr17	44871478	44871978	8.38067	4.48917	1	0	Runx2
chr17	44872003	44872553	0.994316	1.01368	1	0	Runx2
chr17	44872802	44873560	1.63352	1.59293	1	0	Runx2
chr17	46994441	46994785	2.34375	2.82383	0	0	BC032203
chr17	48341175	48341317	0.0710226	0.868871	0	0	Trem1
chr17	48549357	48549686	2.91193	2.89624	0	0	AI314976
chr17	48607030	48607112	1.13636	0.579248	0	0	Unc5cl
chr17	51971736	51972012	2.05966	1.30331	0	0	Satb1
chr17	64004360	64004491	0	0.941277	0	0	Fbxl17
chr17	66286720	66286797	0	0.651654	0	1	Twsg1
chr17	66425768	66426001	0.923294	1.37571	0	0	Ankrd12
chr17	66426365	66426717	2.76988	2.67902	0	0	Ankrd12
chr17	71808348	71808418	0.142045	1.08609	0	1	Smchd1
chr17	71824597	71824897	2.62784	1.59293	0	1	Smchd1
chr17	74694523	74694932	2.62784	2.17218	0	0	Memo1
chr17	74786132	74786245	0	0.796465	0	0	Slc30a6
chr17	77380139	77380213	0.0710226	0.941277	0	0	Gm4710
chr17	84471567	84471662	0	0.724059	0	0	4933433H22Rik
chr17	89051503	89051655	0.923294	1.30331	0	0	Gtf2a1l
chr18	7692941	7693222	2.62784	1.08609	0	0	Mpp7
chr18	11803990	11804118	0.994316	0.0724059	0	0	Rbbp8
chr18	12499549	12499619	0	1.1585	0	0	Lama3
chr18	24204270	24204413	0.568181	1.01368	0	0	Zfp191
chr18	33098790	33099080	2.34375	1.1585	0	1	Camk4
chr18	34095909	34096016	0	1.01368	0	0	Epb4.1l4a
chr18	35091515	35091819	2.13068	1.81015	0	0	Etf1
chr18	35821734	35821969	1.84659	0.506842	0	0	Spata24
chr18	36581226	36581545	1.42045	2.09977	1	0	Pfdn1
chr18	36613732	36614280	1.42045	1.37571	1	0	Pfdn1
chr18	38498555	38498791	2.27272	0.579248	0	1	Gnpda1
chr18	38904252	38904343	0.0710226	0.724059	0	0	Spry4
chr18	42528905	42529054	0.781249	0.0724059	0	0	Pou4f3
chr18	45215687	45215772	0.142045	2.24458	0	0	Ythdc2
chr18	48191803	48191883	2.62784	1.44812	0	0	Gm5506
chr18	49813324	49813402	0.0710226	0.651654	0	0	Dtwd2
chr18	50287806	50288006	1.20738	1.1585	0	0	Hsd17b4
chr18	55782410	55782616	0.142045	5.21323	0	0	Zfp608
chr18	56708742	56708859	0.0710226	3.6927	0	0	Aldh7a1
chr18	61138102	61138313	1.91761	0.506842	0	0	Camk2a
chr18	65587109	65587251	0.142045	10.2092	0	0	Malt1
chr18	65587400	65587489	0	2.09977	0	0	Malt1
chr18	66124805	66124903	0.568181	0.868871	0	0	Cplx4
chr18	67405000	67405259	1.84659	0.724059	0	1	Mppe1
chr18	67934437	67934770	2.69886	2.60661	0	0	Seh1l
chr18	67934813	67935044	2.34375	1.52052	0	0	Seh1l
chr18	69667608	69667693	0.497158	1.08609	0	1	Tcf4
chr18	73731633	73731953	2.8409	2.82383	0	0	Mex3c
chr18	73732417	73732594	1.20738	1.08609	0	1	Mex3c
chr18	73862797	73862951	0.497158	0.868871	0	0	Smad4
chr18	73914024	73914239	1.84659	0.724059	0	1	Elac1
chr18	74520578	74520705	0	0.579248	0	0	Ccdc11
chr18	75584187	75584275	0.213068	0.724059	0	1	Smad7
chr18	76538486	76538659	1.34943	1.01368	0	0	Smad2
chr18	78055227	78055300	0.0710226	0.868871	0	0	Pstpip2
chr18	79301379	79301457	0.0710226	0.724059	0	1	Setbp1
chr18	80909601	80909915	1.98863	1.37571	0	1	Nfatc1
chr18	82124124	82124297	0.142045	0.651654	0	0	Mir5127
chr18	82125007	82125135	1.20738	0.0724059	0	0	Mir5127
chr18	82203532	82203637	0.355113	0.651654	0	0	Mir5127
chr18	82705419	82705919	0.426136	1.2309	1	0	Mbp
chr18	86660208	86660328	0.639203	0.579248	0	0	Neto1
chr19	3682015	3682124	0	1.66534	0	0	Lrp5
chr19	3768622	3768911	1.70454	1.66534	0	0	Suv420h1
chr19	4306277	4306467	1.5625	0.651654	0	0	Adrbk1
chr19	4946763	4946844	0.0710226	0.651654	0	0	Peli3
chr19	5094386	5094518	1.98863	0.579248	0	0	Cnih2
chr19	5302633	5302745	0.923294	0.651654	0	0	Gal3st3
chr19	5366403	5366709	2.13068	3.25827	0	0	Banf1
chr19	5567504	5568442	8.38067	5.50285	0	1	Gm962
chr19	5729628	5729765	1.13636	0.579248	0	0	Fam89b
chr19	5808436	5808524	0.142045	1.1585	0	0	Malat1
chr19	6276754	6276926	0.781249	1.37571	0	0	Ehd1
chr19	7315436	7315898	3.55113	2.96864	0	0	Naa40
chr19	8972438	8972694	1.49147	2.3894	0	0	Ganab
chr19	9206742	9206823	0	1.88255	0	0	Asrgl1
chr19	10599610	10600287	6.17897	5.28563	0	0	Cpsf7
chr19	10599610	10600287	6.17897	5.28563	0	0	Sdhaf2
chr19	10630141	10630395	1.84659	1.08609	0	0	Tmem216
chr19	24551879	24552149	1.63352	1.37571	0	0	Fam122a
chr19	29311712	29311854	0.852271	0.144812	0	0	Jak2
chr19	29325666	29325945	1.27841	1.88255	0	0	Jak2
chr19	29326070	29326721	5.11363	4.77879	0	1	Jak2
chr19	29430141	29430284	0.639203	0.868871	0	0	5033414D02Rik
chr19	29528032	29528497	1.84659	26.1385	1	0	Pdcd1lg2
chr19	32285157	32285556	0.0710226	1.59293	1	0	Sgms1
chr19	32560150	32560517	2.05966	2.24458	0	1	Minpp1
chr19	32831917	32832219	1.5625	1.73774	0	1	Pten
chr19	34266941	34267255	1.84659	1.88255	0	1	Stambpl1
chr19	37000444	37001011	3.90624	2.67902	0	0	Btaf1
chr19	38887671	38887753	0	1.59293	0	1	Noc3l
chr19	40300026	40300149	0.0710226	0.579248	0	1	Cyp2c70
chr19	41986125	41986414	2.2017	1.81015	0	0	Pgam1
chr19	42055827	42056160	2.76988	1.30331	0	0	Ubtd1
chr19	42058996	42059105	0.0710226	0.941277	0	0	Ubtd1
chr19	43835149	43835226	0.355113	0.651654	0	0	Cutc
chr19	44181846	44182095	1.70454	1.44812	0	0	Chuk
chr19	44369316	44369481	1.34943	0.217218	0	1	Scd2
chr19	44463002	44463156	1.42045	0.434436	0	0	Scd1
chr19	44561839	44562017	1.13636	0.579248	0	0	Wnt8b
chr19	44962320	44962441	0.923294	0.796465	0	0	Fam178a
chr19	47166214	47166297	0.0710226	1.30331	0	0	Pdcd11
chr19	47637174	47637260	0	0.724059	0	0	Slk
chr19	55336607	55336684	0.142045	1.08609	0	0	Acsl5
chr19	56369661	56369818	0.852271	0.651654	0	0	Habp2
chr19	58556618	58556854	13.0682	6.22691	0	0	Gfra1
chr19	59528820	59528961	0.213068	0.796465	0	1	Emx2os
chr19	60831717	60831894	1.5625	1.08609	0	1	Nanos1
chr19	61227415	61227538	0.781249	0.506842	0	0	Gm7102
chrX	5137019	5137119	0	0.796465	0	0	Mycs
chrX	6896334	6896555	1.34943	1.08609	0	1	Clcn5
chrX	8306209	8306335	0.355113	1.44812	0	0	Ssx9
chrX	12339327	12339591	1.84659	0.217218	0	0	Gm14634
chrX	12973028	12973106	0	0.868871	0	0	Nyx
chrX	20204669	20204754	0.142045	2.4618	0	0	Rbm10
chrX	31247781	31247866	0.710226	0.217218	0	0	Gm2863
chrX	34170421	34170539	0	1.66534	0	0	Akap17b
chrX	34492630	34492706	0.0710226	1.66534	0	0	Sept6
chrX	51082067	51082153	0	0.579248	0	0	Zfp36l3
chrX	51123963	51124070	0.142045	0.579248	0	0	Xlr
chrX	51137840	51138016	0.142045	0.868871	0	0	Xlr
chrX	51139360	51139494	0.0710226	0.796465	0	0	Xlr
chrX	51376336	51376422	0	0.651654	0	0	Xlr
chrX	51403333	51403469	0	0.579248	0	0	Xlr
chrX	52584380	52584537	0.0710226	0.724059	0	0	Gm14625
chrX	52961488	52961641	0	0.579248	0	0	Gm16404
chrX	53200427	53200538	0	1.01368	0	0	3830403N18Rik
chrX	53205090	53205207	0	0.796465	0	0	3830403N18Rik
chrX	53207029	53207160	0	1.88255	0	0	3830403N18Rik
chrX	53239608	53239749	0	0.796465	0	0	3830403N18Rik
chrX	53239815	53239922	0	0.724059	0	0	3830403N18Rik
chrX	53259869	53259946	0.0710226	1.1585	0	0	3830403N18Rik
chrX	53260723	53260904	0	1.08609	0	0	3830403N18Rik
chrX	53387698	53387851	0	0.796465	0	0	3830403N18Rik
chrX	53388719	53388799	0	0.868871	0	0	3830403N18Rik
chrX	53520268	53520388	0	1.01368	0	0	1600025M17Rik
chrX	53522112	53522267	0	0.941277	0	0	1600025M17Rik
chrX	53522400	53522496	0.0710226	0.651654	0	0	1600025M17Rik
chrX	53526109	53526206	0	1.01368	0	0	1600025M17Rik
chrX	53529563	53529668	0.142045	1.08609	0	0	1600025M17Rik
chrX	71212936	71213226	2.8409	0.651654	0	0	Hcfc1
chrX	72957529	72957747	0.213068	1.73774	0	0	4933407K13Rik
chrX	81689208	81689330	0.0710226	0.724059	0	0	1600014K23Rik
chrX	85144689	85144849	0.28409	1.1585	0	1	Il1rapl1
chrX	89647339	89647441	0.142045	0.724059	0	0	Gm5941
chrX	91367646	91368060	4.11931	3.6927	0	0	Zfx
chrX	91368509	91368683	1.06534	0.434436	0	0	Zfx
chrX	96094316	96094395	0	1.1585	0	0	Ophn1
chrX	96133247	96133588	1.49147	1.44812	0	0	Yipf6
chrX	100460299	100460376	0.0710226	0.724059	0	0	4930519F16Rik
chrX	120112491	120112706	0	1.73774	0	0	3110007F17Rik
chrX	120112784	120113016	0.28409	2.24458	0	0	3110007F17Rik
chrX	120272050	120272188	0	0.941277	0	0	3110007F17Rik
chrX	120317163	120317292	0	0.796465	0	0	3110007F17Rik
chrX	120425309	120425463	0.142045	0.868871	0	0	3110007F17Rik
chrX	120538272	120538427	0	0.796465	0	0	3110007F17Rik
chrX	120555831	120555959	0.0710226	0.651654	0	0	3110007F17Rik
chrX	120760311	120760487	0.213068	0.868871	0	0	Vmn2r121
chrX	120763439	120763584	0	0.868871	0	0	Vmn2r121
chrX	120979788	120979929	0.142045	0.724059	0	0	Vmn2r121
chrX	121167571	121167699	0	0.651654	0	0	Vmn2r121
chrX	121218103	121218247	0	0.651654	0	0	Vmn2r121
chrX	121264237	121264349	0	0.796465	0	0	Vmn2r121
chrX	121265823	121265934	0	0.579248	0	0	Vmn2r121
chrX	121271815	121271966	0	0.796465	0	0	Vmn2r121
chrX	121284782	121284886	0.0710226	0.651654	0	0	Vmn2r121
chrX	121288557	121288794	0.142045	1.08609	0	0	Vmn2r121
chrX	121297370	121297480	0	0.724059	0	0	Vmn2r121
chrX	121445691	121445846	0.0710226	0.579248	0	0	Vmn2r121
chrX	121513927	121514012	0.0710226	0.796465	0	0	Vmn2r121
chrX	121523046	121523183	0	0.651654	0	0	Vmn2r121
chrX	121636127	121636276	0.0710226	0.579248	0	0	Vmn2r121
chrX	121657567	121657717	0.142045	0.579248	0	0	Vmn2r121
chrX	121773969	121774092	0	0.724059	0	0	Vmn2r121
chrX	121936771	121936862	0	0.724059	0	0	Vmn2r121
chrX	121942442	121942576	0	0.796465	0	0	Vmn2r121
chrX	121943364	121943468	0	0.941277	0	0	Vmn2r121
chrX	121944106	121944345	0.0710226	1.30331	0	0	Vmn2r121
chrX	122204975	122205137	0	0.724059	0	0	Vmn2r121
chrX	122213257	122213353	0.0710226	0.651654	0	0	Vmn2r121
chrX	122276484	122276621	0	0.579248	0	0	Vmn2r121
chrX	122343502	122343645	0.0710226	0.651654	0	0	4932411N23Rik
chrX	122528225	122528385	0.0710226	0.796465	0	0	4932411N23Rik
chrX	122689291	122689433	0.142045	0.651654	0	0	4932411N23Rik
chrX	122690983	122691126	0	0.651654	0	0	4932411N23Rik
chrX	122705077	122705240	0.142045	1.2309	0	0	4932411N23Rik
chrX	122705826	122705990	0	0.724059	0	0	4932411N23Rik
chrX	122712878	122713027	0	0.651654	0	0	4932411N23Rik
chrX	122713361	122713475	0.0710226	0.868871	0	0	4932411N23Rik
chrX	138990383	138990472	0.0710226	2.3894	0	0	Tmem164
chrX	139115860	139116037	1.06534	0.289624	0	0	Tmem164
chrX	140472056	140472217	0	1.1585	0	0	Dcx
chrX	143709327	143709477	0	0.724059	0	0	Mir448
chrX	147128343	147128426	0	1.30331	0	0	Tro
chrX	148699911	148699994	0	1.01368	0	0	Kdm5c
chrX	157757315	157757400	0.28409	1.2309	0	0	Scml2
chrX	163491275	163491354	0.0710226	1.66534	0	0	Gm8817
chrX	163646361	163646598	2.05966	0.941277	0	1	Tmsb4x
chrX	163646737	163647150	3.83522	1.73774	0	1	Tmsb4x

## Sheet: Med1 binding sites
Chr	Start	End	WT Med1 RPM	T-bet-/- Med1 RPM	Overlaps SE or associated gene	Overlaps typical enhancer or associated gene	Closest gene TSS
chr1	37947230	37947465	1.80606	0.0658424	0	0	Mitd1
chr1	37947230	37947465	1.80606	0.0658424	0	0	Mrpl30
chr1	40110700	40110980	2.66156	0.658424	0	1	Il1r2
chr1	40415766	40415976	1.52089	0	0	1	Il1rl2
chr1	40450065	40450283	2.28134	1.05348	1	0	Il1rl1
chr1	40536605	40536802	1.99617	0.460897	1	0	Il18r1
chr1	46132906	46133033	1.23573	0.658424	0	1	Dnahc7b
chr1	48519056	48519137	0.855503	0.0658424	0	0	Slc39a10
chr1	48938341	48938489	1.42584	0.329212	0	0	Slc39a10
chr1	51535007	51535269	2.09123	0.921794	1	0	Obfc2a
chr1	51571316	51571659	3.04179	0.855952	0	1	Obfc2a
chr1	52170685	52170957	2.47145	0.855952	0	1	Stat1
chr1	52784092	52784290	1.14067	0	0	1	Mfsd6
chr1	56839088	56839226	1.33078	0.395055	0	1	Hsfy2
chr1	58670671	58670881	6.17863	2.83122	0	0	Ndufb3
chr1	58782694	58782996	2.75662	1.90943	0	1	Cflar
chr1	60833889	60834102	1.61595	0.329212	0	1	Cd28
chr1	61102697	61102953	2.47145	0.329212	1	0	Icos
chr1	61103191	61103527	2.3764	0.592582	1	0	Icos
chr1	64352174	64352543	3.51707	0.987637	0	1	Klf7
chr1	72272706	72273130	5.13302	1.44853	0	0	Mreg
chr1	72283442	72283825	6.08357	1.18516	0	0	Mreg
chr1	72290692	72291175	7.60447	1.31685	0	1	Mreg
chr1	72301432	72302164	10.0759	2.6337	0	0	Pecr
chr1	74225243	74225525	3.13684	0	0	1	Cxcr1
chr1	74226679	74226969	2.3764	0.0658424	0	0	Cxcr1
chr1	80667114	80667268	1.23573	0	1	0	Dock10
chr1	88406009	88406185	1.61595	0.0658424	0	1	Ptma
chr1	90551320	90551549	1.71101	0	0	1	Arl4c
chr1	94609616	94609718	0	0.921794	0	0	Otos
chr1	97348506	97348629	1.61595	0.592582	0	0	Fam174a
chr1	104524781	104524909	4.46762	1.25101	0	1	Gm20268
chr1	108412289	108412613	3.61212	1.11932	1	0	Bcl2
chr1	108497467	108497803	2.3764	0.131685	1	0	Bcl2
chr1	108503560	108503926	3.2319	0.921794	1	0	Bcl2
chr1	108509068	108509637	5.13302	1.7119	1	0	Bcl2
chr1	121734018	121734177	1.14067	0	0	0	Ptpn4
chr1	124253683	124253837	3.32695	2.04112	0	1	Ddx18
chr1	130237353	130237484	0.190112	0.921794	0	1	Lct
chr1	132799189	132799392	1.71101	0.26337	0	1	Il20
chr1	132890323	132890693	4.46762	0.329212	0	1	Il10
chr1	132922499	132922738	2.56651	0.460897	1	0	Il10
chr1	138261419	138261552	1.23573	0.329212	0	1	Camsap2
chr1	146051890	146052258	3.89729	1.90943	0	1	Rgs13
chr1	146053295	146053986	6.65391	1.38269	0	1	Rgs13
chr1	146062348	146062809	6.27369	1.84359	0	1	Rgs1
chr1	146063279	146063621	3.80223	2.50201	0	0	Rgs1
chr1	146086030	146086747	13.1177	3.8847	0	1	Rgs1
chr1	146088604	146088914	2.75662	2.10696	0	0	Rgs1
chr1	146095242	146096470	28.6118	7.44019	1	0	Rgs1
chr1	146111196	146111530	3.89729	1.25101	0	1	Rgs1
chr1	146120057	146120594	7.12919	2.43617	0	1	Rgs1
chr1	146143341	146143782	3.80223	1.44853	0	0	Rgs1
chr1	146153857	146154512	7.03413	3.22628	1	0	Rgs1
chr1	146155333	146156000	11.5018	3.09459	1	0	Rgs1
chr1	146163288	146164035	13.3078	3.29212	1	0	Rgs1
chr1	146177257	146177998	15.9694	2.96291	1	0	Rgs1
chr1	155147540	155147875	3.2319	0.790109	1	0	Lamc1
chr1	156897300	156897735	7.3193	2.30449	1	0	Ier5
chr1	156945126	156945464	3.89729	0.658424	1	0	Ier5
chr1	156946553	156946798	2.09123	0.197527	1	0	Ier5
chr1	157006532	157006674	1.61595	0.460897	1	0	Stx6
chr1	161342235	161342400	1.52089	0.0658424	0	0	Mir1843b
chr1	162528679	162528835	0	0.658424	0	1	Gpr52
chr1	163061596	163061736	1.04561	0	0	0	Klhl20
chr1	166001745	166002435	7.88964	1.11932	1	0	Sell
chr1	166003144	166003671	6.84402	1.44853	1	0	Sell
chr1	166065346	166065990	9.79075	1.25101	1	0	F5
chr1	166066093	166066520	6.93908	1.64606	1	0	F5
chr1	166066847	166067203	5.22807	0.460897	1	0	F5
chr1	167720242	167720400	1.71101	0.131685	0	1	Cd247
chr1	169270352	169270518	2.56651	0.592582	0	1	Aldh9a1
chr1	172872053	172872239	1.61595	0.131685	0	0	Fcrla
chr1	173177153	173177381	2.47145	0.329212	0	0	Ndufs2
chr1	173411650	173411871	1.71101	0.0658424	0	0	Alyref2
chr1	173433110	173433396	2.56651	1.05348	0	0	Alyref2
chr1	175697051	175697298	2.94673	0.724267	0	0	Ifi204
chr1	192886801	192886983	1.33078	0	0	0	Nsl1
chr1	192886801	192886983	1.33078	0	0	0	Tatdn3
chr1	192919130	192919459	2.94673	1.38269	0	1	Batf3
chr1	192944726	192944923	1.71101	0.658424	0	1	Batf3
chr1	192948144	192948395	2.47145	0.658424	0	1	Batf3
chr1	194571719	194571875	1.23573	0.0658424	0	1	Hhat
chr2	3574692	3574932	3.04179	0.26337	1	0	Fam107b
chr2	5534856	5535046	1.42584	0	0	1	Camk1d
chr2	9281495	9281628	0.190112	0.460897	0	0	1700061F12Rik
chr2	11068359	11068602	1.99617	0.658424	0	1	Prkcq
chr2	11091453	11092017	7.41436	1.84359	0	1	Prkcq
chr2	11139944	11140225	2.09123	0.592582	0	1	Prkcq
chr2	11538313	11538991	17.4903	3.02875	1	0	Rbm17
chr2	11544715	11545136	3.51707	1.25101	1	0	Il2ra
chr2	11563952	11564808	19.3914	6.5184	1	0	Il2ra
chr2	11573099	11573606	8.36491	1.05348	1	0	Il2ra
chr2	11576641	11576891	3.13684	0.790109	1	0	Il2ra
chr2	13335283	13335508	1.80606	0.131685	1	0	Cubn
chr2	13481428	13481731	3.42201	0.26337	0	1	Vim
chr2	13495804	13496086	2.28134	0.26337	0	0	Vim
chr2	16604685	16604842	4.37257	2.04112	1	0	Plxdc2
chr2	22535463	22535862	4.37257	1.05348	0	1	Mir3967
chr2	22599171	22599364	5.13302	2.1728	0	0	Apbb1ip
chr2	25066899	25067033	1.23573	0.26337	0	0	Cobra1
chr2	27300629	27300762	0.380223	0.790109	0	0	Vav2
chr2	27395368	27395495	0.950559	0.0658424	0	0	Wdr5
chr2	29980015	29980246	1.80606	0	0	0	Zer1
chr2	29989213	29989459	1.90112	0.395055	0	0	Tbc1d13
chr2	31158832	31159174	3.42201	0.526739	0	1	Ncs1
chr2	31829903	31830082	1.33078	0.26337	0	0	Nup214
chr2	32092032	32092207	1.33078	0.855952	0	0	Pomt1
chr2	32350976	32351201	2.28134	0.0658424	0	1	Fam102a
chr2	34813464	34814478	13.688	1.51438	1	0	Traf1
chr2	34818362	34819482	17.6804	2.04112	1	0	Traf1
chr2	34832027	34832367	3.42201	0.0658424	1	0	Traf1
chr2	34832698	34833015	2.75662	0.329212	1	0	Traf1
chr2	34837926	34838185	2.3764	0.26337	1	0	Traf1
chr2	34871480	34872299	14.9238	2.23864	1	0	Hc
chr2	34878979	34879407	5.13302	0.395055	1	0	Hc
chr2	34894527	34894821	2.56651	0.460897	1	0	Hc
chr2	38327162	38327695	10.9314	1.7119	1	0	Nek6
chr2	38328173	38328754	9.03031	1.44853	1	0	Nek6
chr2	38330336	38330908	6.08357	2.04112	1	0	Nek6
chr2	38334222	38334527	3.89729	0.26337	1	0	Nek6
chr2	38391827	38392425	11.5018	1.58022	1	0	Nek6
chr2	42675665	42675770	0.950559	0	0	0	Lrp1b
chr2	44742126	44742785	6.84402	2.83122	0	1	Gtdc1
chr2	44782372	44782732	3.32695	0.329212	0	1	Gtdc1
chr2	44782848	44783203	3.80223	0.197527	0	1	Gtdc1
chr2	44808297	44808888	6.84402	1.84359	0	1	Mir5129
chr2	44811845	44812141	2.94673	1.18516	0	0	Mir5129
chr2	46158201	46158374	1.61595	0.329212	0	0	1700019E08Rik
chr2	46226479	46226936	6.17863	1.05348	1	0	1700019E08Rik
chr2	46228361	46228628	3.04179	0.658424	1	0	1700019E08Rik
chr2	52174740	52174983	2.09123	0	0	1	Neb
chr2	57987498	57987755	1.99617	0.460897	0	1	Cytip
chr2	58040207	58040479	2.3764	1.25101	0	1	Gm13546
chr2	60047880	60048086	1.42584	0	0	0	March7
chr2	60538261	60538458	1.52089	0.395055	0	1	Itgb6
chr2	60693122	60693375	2.18628	1.05348	1	0	Rbms1
chr2	69560828	69560927	1.23573	0.0658424	0	0	Ppig
chr2	71482073	71482262	1.42584	0.0658424	0	1	Gm1631
chr2	71482263	71482441	1.42584	0.131685	0	1	Gm1631
chr2	73705983	73706118	1.80606	0.526739	0	0	Atf2
chr2	75476261	75476453	1.23573	0	0	0	Hnrnpa3
chr2	83540953	83541219	2.09123	0.526739	1	0	Itgav
chr2	85858832	85858999	0.950559	0	0	0	Olfr1033
chr2	90382976	90383507	4.9429	1.25101	0	1	Ptprj
chr2	91023284	91023440	1.14067	0	0	0	Madd
chr2	91042948	91043110	1.33078	0.131685	0	0	Acp2
chr2	91797287	91797510	1.52089	0.329212	0	1	Dgkz
chr2	93264689	93265271	9.31547	0.592582	1	0	Gm13807
chr2	93267904	93268417	5.13302	1.44853	1	0	Gm13807
chr2	101637220	101637743	6.93908	1.51438	0	1	Prr5l
chr2	101651028	101651367	2.56651	0.197527	0	1	Prr5l
chr2	102821578	102821873	2.75662	0.921794	0	1	Cd44
chr2	102839279	102839639	2.56651	0.329212	0	1	Pdhx
chr2	105410826	105410939	2.3764	1.31685	0	0	Pax6
chr2	117073998	117074163	1.71101	0.197527	0	0	Fam98b
chr2	118443166	118443363	1.42584	0.131685	0	0	Bub1b
chr2	119488447	119488624	1.52089	0.395055	0	0	Ndufaf1
chr2	121986451	121986688	1.80606	0.0658424	0	1	Trim69
chr2	125973604	125973771	1.42584	0.724267	0	0	4930525F21Rik
chr2	125977817	125978017	1.90112	0.0658424	0	0	Dtwd1
chr2	126501465	126501628	1.52089	0	0	0	Gabpb1
chr2	127140153	127140648	9.60064	1.31685	1	0	Dusp2
chr2	127149335	127149736	4.9429	0.592582	1	0	Dusp2
chr2	127158380	127158701	3.89729	0.460897	1	0	Dusp2
chr2	127159744	127160273	6.84402	2.23864	1	0	Dusp2
chr2	127161723	127162297	9.12536	2.23864	1	0	Dusp2
chr2	128122587	128122824	2.18628	0.460897	0	0	Gm14005
chr2	128206415	128206715	2.28134	0.395055	1	0	Gm14005
chr2	128218126	128218416	2.66156	0.0658424	1	0	Gm14005
chr2	128227258	128227420	1.23573	0.131685	1	0	Gm14005
chr2	128240334	128240662	2.47145	1.05348	1	0	Gm14005
chr2	128259354	128259627	2.94673	0.592582	0	0	Gm14005
chr2	128283428	128283679	2.18628	0.460897	1	0	Gm14005
chr2	128291118	128291688	6.74897	3.09459	1	0	Gm14005
chr2	128325407	128326028	11.5018	0.855952	1	0	Gm14005
chr2	128328383	128328788	6.27369	1.31685	1	0	Gm14005
chr2	128342370	128342741	3.61212	0.131685	0	0	Gm14005
chr2	128344386	128344738	3.80223	0.395055	0	0	Gm14005
chr2	128370175	128370433	2.66156	0.724267	0	1	Gm14005
chr2	128370449	128370954	5.51324	0.592582	0	1	Gm14005
chr2	131249401	131249695	2.85168	0.855952	1	0	Smox
chr2	134353602	134353749	1.33078	0.131685	0	1	Hao1
chr2	151310571	151310724	1.52089	0.592582	0	0	4921509C19Rik
chr2	151355935	151356542	9.60064	0.921794	0	1	Fkbp1a
chr2	151359231	151359848	13.1177	3.22628	0	1	Fkbp1a
chr2	151366156	151366681	6.17863	1.31685	0	0	Fkbp1a
chr2	151368027	151368602	7.60447	0.658424	0	1	Fkbp1a
chr2	152614604	152614818	2.28134	0.658424	1	0	Cox4i2
chr2	152615289	152615526	2.85168	1.51438	1	0	Cox4i2
chr2	152651427	152651940	4.65774	0.855952	0	1	Bcl2l1
chr2	152655887	152656164	2.47145	1.58022	0	1	Bcl2l1
chr2	153063612	153064063	7.60447	1.58022	0	1	Plagl2
chr2	153088490	153089318	16.7298	2.83122	0	1	Pofut1
chr2	153104076	153104561	6.93908	1.77775	0	1	Kif3b
chr2	153118007	153118642	6.65391	2.1728	0	1	Kif3b
chr2	154482495	154482694	1.99617	0.131685	0	0	Chmp4b
chr2	154864213	154864482	2.18628	0.329212	0	1	a
chr2	157193233	157193389	1.42584	0	0	0	Manbal
chr2	163468859	163468997	1.90112	0.0658424	0	0	0610039K10Rik
chr2	165147238	165147574	2.66156	0.0658424	1	0	Elmo2
chr2	166618039	166618190	0.0950559	0.921794	0	0	Trp53rk
chr2	168298372	168298623	2.85168	0.460897	0	1	Nfatc2
chr2	168317426	168317769	3.61212	0.855952	1	0	Nfatc2
chr2	169980727	169980877	0.190112	0.855952	0	0	Zfp217
chr2	172265989	172266166	1.04561	0.131685	0	1	2410001C21Rik
chr2	179983677	179983856	2.09123	0.131685	0	1	Rps21
chr3	3097347	3097477	1.33078	0.855952	0	0	Hnf4g
chr3	4339004	4339162	2.94673	0.526739	0	0	1110015O18Rik
chr3	21851895	21852087	1.80606	0.329212	1	0	Tbl1xr1
chr3	37108347	37108807	4.65774	2.1728	0	0	Il21
chr3	37171380	37171819	3.70718	1.31685	1	0	Cetn4
chr3	37179814	37180552	11.1215	4.60897	1	0	Cetn4
chr3	37182627	37183341	8.1748	3.81886	1	0	Cetn4
chr3	37191634	37192044	7.88964	2.04112	1	0	Cetn4
chr3	37198236	37199127	15.304	4.60897	1	0	Cetn4
chr3	37211230	37211644	3.80223	0.790109	1	0	Bbs12
chr3	37211230	37211644	3.80223	0.790109	1	0	Cetn4
chr3	37212185	37212751	8.36491	2.23864	0	0	Bbs12
chr3	52262012	52262156	0.0950559	0.921794	0	0	Foxo1
chr3	53384514	53384715	1.61595	0.26337	0	1	Frem2
chr3	58918155	58918407	2.47145	0.658424	1	0	Gpr171
chr3	63320512	63320624	2.56651	1.7119	0	0	Mme
chr3	69244780	69245034	2.18628	0	0	1	Ppm1l
chr3	84518974	84519285	3.51707	0.395055	1	0	Tmem154
chr3	84575967	84576238	2.66156	0.855952	0	1	Fbxw7
chr3	84618291	84618510	1.80606	0.26337	0	0	Fbxw7
chr3	89189463	89189717	1.71101	0	0	0	Gm15417
chr3	89884106	89884367	1.61595	0.197527	0	1	Tpm3
chr3	90035470	90035635	1.33078	0.131685	0	0	Jtb
chr3	90390786	90391116	3.51707	0.329212	1	0	S100a2
chr3	95462643	95462833	1.80606	0.460897	1	0	Mcl1
chr3	95733065	95733297	1.90112	0.658424	0	0	Anp32e
chr3	100247887	100248160	2.28134	0.0658424	1	0	4930406D18Rik
chr3	103187210	103187404	1.71101	0.197527	0	0	Trim33
chr3	105490403	105490590	1.33078	0.526739	0	1	Ddx20
chr3	106587870	106588398	5.79841	2.23864	0	1	Cd53
chr3	106590919	106591247	3.99235	1.58022	0	1	Cd53
chr3	106591424	106591864	4.75279	0.921794	0	1	Cd53
chr3	106635059	106635528	6.4638	1.77775	0	1	Olfr266
chr3	106840983	106841266	2.85168	0.855952	0	1	AI504432
chr3	106879539	106879921	3.61212	1.11932	0	1	Kcna2
chr3	106883668	106884118	4.84785	0.460897	0	1	Kcna2
chr3	108456766	108456943	1.52089	0.0658424	0	0	Clcc1
chr3	108456766	108456943	1.52089	0.0658424	0	0	Clcc1
chr3	108456766	108456943	1.52089	0.0658424	0	0	Clcc1
chr3	129096874	129096949	0.665391	0.658424	0	0	Gm5712
chr3	130608206	130608399	1.42584	0	0	0	Rpl34-ps1
chr3	134294252	134294421	0.855503	0	0	0	Tacr3
chr3	135101596	135101790	1.71101	0	0	0	4930539J05Rik
chr3	135101596	135101790	1.71101	0	0	0	Ube2d3
chr3	135303248	135303600	3.42201	1.05348	0	1	Nfkb1
chr3	135354291	135354559	2.75662	0.790109	0	1	Nfkb1
chr3	137724704	137724887	1.52089	0.460897	0	1	Gm5105
chr3	138151952	138152146	1.33078	0	0	0	Metap1
chr3	142283406	142283669	2.85168	1.58022	0	0	Gbp2
chr3	152364589	152364723	2.28134	1.18516	0	0	Pigk
chr4	8320193	8320403	1.04561	0.0658424	0	0	Rab2a
chr4	8426210	8426334	0.380223	0.526739	0	0	Rab2a
chr4	8593857	8594032	1.33078	0.526739	0	0	Chd7
chr4	8738236	8738501	2.66156	0.197527	1	0	Chd7
chr4	8765765	8766129	4.0874	0.460897	1	0	Chd7
chr4	8766543	8767019	4.46762	0.26337	1	0	Chd7
chr4	8815536	8815799	1.99617	1.25101	0	0	Chd7
chr4	8830109	8830710	6.93908	3.29212	1	0	Chd7
chr4	8833722	8834597	20.9123	3.8847	1	0	Chd7
chr4	8837250	8837888	9.88581	5.00402	1	0	Chd7
chr4	8839742	8840550	8.45997	0.724267	1	0	Chd7
chr4	8844324	8844849	7.69952	0.658424	1	0	Chd7
chr4	8850175	8850670	6.36874	1.31685	1	0	Chd7
chr4	8853705	8854330	6.84402	2.30449	1	0	Chd7
chr4	8855946	8856349	7.12919	1.97527	1	0	Chd7
chr4	8936782	8937297	7.12919	2.43617	0	1	Clvs1
chr4	8942718	8943276	7.03413	2.56785	0	1	Clvs1
chr4	8953320	8953929	8.26986	3.55549	0	0	Clvs1
chr4	9043104	9043380	3.80223	1.31685	0	1	Clvs1
chr4	11016161	11016465	2.85168	0.921794	0	1	2310030N02Rik
chr4	11062475	11062649	1.33078	0.197527	0	0	Mir684-2
chr4	22284684	22284856	1.14067	0.0658424	0	0	Fbxl4
chr4	32337328	32338525	18.9161	3.29212	1	0	Bach2
chr4	32344952	32345586	9.31547	1.31685	1	0	Bach2
chr4	32350632	32350985	5.22807	0.855952	1	0	Bach2
chr4	32378290	32378844	6.65391	1.31685	0	0	Bach2
chr4	32402207	32402532	3.51707	0.131685	0	1	Bach2
chr4	32407087	32407351	2.66156	0.395055	0	0	Bach2
chr4	32417915	32418286	3.51707	0.395055	1	0	Bach2
chr4	32422635	32423021	3.80223	0.526739	1	0	Bach2
chr4	32430693	32431158	8.07975	0.855952	1	0	Bach2
chr4	32450599	32451048	7.22424	1.51438	1	0	Bach2
chr4	32461987	32462638	8.26986	1.7119	1	0	Bach2
chr4	32478220	32478641	5.70335	1.18516	1	0	Bach2
chr4	32480234	32480590	3.89729	0.921794	1	0	Bach2
chr4	32488394	32488816	4.65774	0.724267	1	0	Bach2
chr4	51825348	51825497	2.09123	0.526739	0	0	C630028M04Rik
chr4	53873570	53873649	3.51707	0.658424	0	0	Tmem38b
chr4	63329435	63329702	2.66156	0.0658424	0	1	1700018C11Rik
chr4	63520899	63521283	3.70718	1.18516	1	0	Tnfsf8
chr4	63535705	63535938	2.56651	1.05348	0	0	Tnfsf8
chr4	63560134	63560918	9.98086	3.68718	1	0	Tnfsf8
chr4	63589312	63589591	2.47145	1.11932	0	0	Tnfsf8
chr4	63596360	63596767	3.99235	2.43617	0	1	Tnfsf8
chr4	86520214	86520378	1.14067	0.197527	0	0	Acer2
chr4	87080359	87080518	0.855503	0.131685	0	1	Slc24a2
chr4	88287002	88287175	5.22807	1.18516	0	0	Ifna13
chr4	88647288	88647872	5.79841	1.77775	0	1	Gm12603
chr4	88648930	88649327	3.42201	0.526739	0	1	Gm12603
chr4	88654410	88654826	4.0874	1.7119	0	1	Gm12603
chr4	88660073	88660265	1.71101	0.724267	0	0	Gm12603
chr4	88684713	88685139	4.84785	1.84359	0	0	Gm12603
chr4	88689904	88690288	4.9429	1.51438	0	1	Gm12603
chr4	88703034	88703461	4.56268	0.460897	0	1	Gm12603
chr4	88704535	88704859	3.70718	0.26337	0	1	Gm12603
chr4	89026434	89026600	1.14067	0.0658424	0	1	Cdkn2b
chr4	101057353	101057498	0.0950559	0.526739	0	0	E130102H24Rik
chr4	102193888	102194013	0.570335	0.790109	0	1	Pde4b
chr4	102280225	102280483	2.09123	0.724267	1	0	Pde4b
chr4	102280566	102280962	3.99235	0.987637	1	0	Pde4b
chr4	109349131	109349318	1.90112	0	0	1	Faf1
chr4	115726157	115726342	1.42584	0.26337	0	0	Nsun4
chr4	116862433	116862896	5.13302	2.10696	0	0	Kif2c
chr4	116875111	116875408	3.2319	1.31685	0	0	Kif2c
chr4	119593755	119593990	1.80606	0.592582	1	0	Hivep3
chr4	119605150	119605610	3.70718	0.460897	1	0	Hivep3
chr4	119631926	119632362	5.22807	0.855952	1	0	Hivep3
chr4	125780411	125780597	1.52089	0.460897	0	0	Stk40
chr4	128648422	128648661	1.42584	0.790109	0	0	Adc
chr4	128709793	128710314	6.65391	2.04112	1	0	Rnf19b
chr4	128712440	128712654	1.80606	0.592582	1	0	Rnf19b
chr4	128735284	128735507	1.61595	0.0658424	0	0	Rnf19b
chr4	129488179	129488426	2.47145	0.329212	0	1	Ptp4a2
chr4	129497133	129497395	1.90112	0.197527	0	0	Ptp4a2
chr4	131399308	131399466	1.52089	0.0658424	0	0	Mecr
chr4	132925563	132925762	1.99617	0.0658424	0	1	Mir5122
chr4	132925563	132925762	1.99617	0.0658424	0	1	Slc9a1
chr4	133130596	133130762	1.04561	0	0	0	Gpatch3
chr4	133310213	133310529	3.42201	0.724267	0	0	Arid1a
chr4	133397068	133397263	1.99617	0.987637	1	0	Rps6ka1
chr4	133398842	133399589	6.93908	0.526739	1	0	Rps6ka1
chr4	135673075	135673258	1.33078	0.197527	0	1	Id3
chr4	136158619	136158784	1.42584	0.329212	0	1	Kdm1a
chr4	137416005	137416265	2.3764	0.526739	0	1	Ece1
chr4	137446627	137446781	1.23573	0.329212	0	1	Ece1
chr4	137860657	137860833	1.23573	0.131685	0	0	Ddost
chr4	138894200	138894304	1.04561	0.131685	0	0	Mrto4
chr4	140504002	140504443	3.89729	0.329212	1	0	Gm13031
chr4	140981605	140981915	3.2319	0.197527	0	1	Hspb7
chr4	144932177	144932445	2.28134	0.526739	0	1	Tnfrsf8
chr4	149032134	149032373	2.09123	0.921794	0	1	Pik3cd
chr4	150172958	150173161	1.90112	0.197527	1	0	1700045H11Rik
chr4	150182503	150182943	3.32695	0.724267	1	0	1700045H11Rik
chr4	150288474	150288667	1.90112	0.329212	1	0	Park7
chr4	151307623	151307799	1.61595	0.26337	0	0	Dnajc11
chr4	155382451	155382815	3.2319	0.921794	0	1	Tnfrsf4
chr4	155404850	155405151	3.04179	0.0658424	1	0	Tnfrsf18
chr5	3152176	3152419	1.99617	0.790109	0	1	V1rg10
chr5	3152522	3152733	2.3764	0	0	1	V1rg10
chr5	3301104	3301324	1.90112	0.329212	0	1	Cdk6
chr5	3355888	3356234	3.70718	0.526739	0	1	Cdk6
chr5	3460803	3461254	5.79841	0.855952	0	1	Fam133b
chr5	3463029	3463474	3.99235	1.44853	0	1	Fam133b
chr5	3494666	3495137	7.79458	0.658424	1	0	Fam133b
chr5	3501634	3502079	7.12919	1.77775	1	0	Fam133b
chr5	3502608	3503026	7.98469	1.38269	1	0	Fam133b
chr5	3508563	3508772	2.18628	0.395055	1	0	Fam133b
chr5	3509493	3509820	3.42201	1.44853	1	0	Fam133b
chr5	3512475	3513015	4.27751	1.64606	1	0	Fam133b
chr5	24746547	24746705	0.855503	0	0	0	Galnt11
chr5	30533198	30533373	1.04561	0	0	0	Gpr113
chr5	31878905	31879484	6.27369	0.855952	1	0	Mrpl33
chr5	31899095	31899399	4.46762	1.05348	0	1	Mrpl33
chr5	32437961	32438378	3.70718	0	0	0	Fosl2
chr5	32494404	32494662	2.18628	0.658424	0	1	Plb1
chr5	45911434	45911604	1.52089	0	0	0	Med28
chr5	48763551	48763700	1.42584	0	0	0	Pacrgl
chr5	53784755	53785202	5.41818	0.855952	1	0	1810013D10Rik
chr5	53793271	53793635	3.42201	1.05348	1	0	1810013D10Rik
chr5	53793789	53794484	9.6957	2.89707	1	0	1810013D10Rik
chr5	53804976	53805439	6.4638	1.18516	1	0	Rbpj
chr5	53812675	53812901	2.56651	0.592582	1	0	Rbpj
chr5	53881723	53882618	23.2887	7.24267	1	0	Rbpj
chr5	53934564	53935058	6.4638	2.1728	0	1	Rbpj
chr5	53957776	53958219	7.79458	2.04112	1	0	Rbpj
chr5	53963868	53964016	1.04561	0.329212	1	0	Rbpj
chr5	53979867	53980518	6.08357	0.855952	1	0	Rbpj
chr5	53985457	53985891	3.80223	0.592582	1	0	Rbpj
chr5	60434070	60434334	1.71101	0.921794	0	0	4933402J10Rik
chr5	63207037	63207362	2.75662	0.592582	1	0	Gm17384
chr5	63249477	63249752	2.09123	0	1	0	Gm17384
chr5	64731294	64731602	2.47145	0.526739	0	1	1700027F09Rik
chr5	64751726	64752189	4.27751	0.460897	0	1	1700027F09Rik
chr5	64771852	64772353	5.03796	1.90943	0	1	1700027F09Rik
chr5	66254754	66254953	2.3764	0.131685	0	1	Rhoh
chr5	66474731	66474867	0.855503	0.329212	0	0	Rbm47
chr5	72559462	72559623	1.23573	0.460897	0	0	Commd8
chr5	89965204	89965295	1.33078	0.987637	0	0	Npffr2
chr5	96639009	96639194	2.3764	0.658424	0	1	Mrpl1
chr5	101227586	101227807	2.09123	0.197527	0	0	Helq
chr5	101227586	101227807	2.09123	0.197527	0	0	Mrps18c
chr5	106066162	106066430	2.56651	0.131685	0	1	Lrrc8d
chr5	106227690	106227850	1.14067	0.855952	0	1	Zfp326
chr5	106288351	106288742	4.65774	0.131685	0	1	Zfp326
chr5	107866764	107867003	2.75662	0	0	0	Btbd8
chr5	108040328	108040489	1.33078	0	0	0	Glmn
chr5	108106261	108106593	2.75662	0.26337	0	1	4930428O21Rik
chr5	108107482	108107855	3.32695	0.724267	0	0	4930428O21Rik
chr5	108160353	108160840	6.74897	1.97527	0	1	Gfi1
chr5	108164034	108164264	3.04179	1.05348	0	0	Gfi1
chr5	108183806	108184185	3.32695	1.97527	1	0	Gfi1
chr5	108185070	108185620	5.89346	0.855952	1	0	Gfi1
chr5	108190935	108191225	2.18628	0.131685	0	0	Gfi1
chr5	108206508	108206799	2.66156	0.724267	0	1	1700013N18Rik
chr5	108207803	108208198	4.0874	0.921794	0	1	1700013N18Rik
chr5	110605797	110605965	1.61595	0.26337	0	0	Golga3
chr5	118915059	118915488	4.27751	0.921794	1	0	Med13l
chr5	118927716	118927887	1.61595	0.197527	1	0	Med13l
chr5	121995878	121996048	1.61595	0.197527	0	0	Mapkapk5
chr5	122015791	122015950	0.950559	0	0	0	Mapkapk5
chr5	131995582	131995675	3.70718	1.58022	1	0	Wbscr17
chr5	134800060	134800230	1.23573	0	0	0	Gtf2i
chr5	134854737	134854823	0.950559	0.26337	0	0	Gtf2i
chr5	136592312	136592521	1.33078	0.131685	0	0	Polr2j
chr5	139728174	139728377	1.90112	0.26337	0	0	Get4
chr5	142843271	142843486	1.80606	0.131685	0	0	Foxk1
chr5	142877314	142877538	1.33078	0.26337	0	1	Foxk1
chr5	143668182	143668481	3.13684	0.131685	0	1	Actb
chr5	147191058	147191246	1.61595	1.77775	0	0	Wasf3
chr5	148241537	148241747	1.33078	0.0658424	0	0	Pan3
chr5	149119252	149119376	1.42584	0	0	0	Slc7a1
chr5	152171055	152171477	4.56268	0.658424	0	1	1700028E10Rik
chr5	152179536	152179949	5.22807	0.987637	0	1	1700028E10Rik
chr6	3000497	3000675	1.71101	0.26337	0	0	Gm8579
chr6	3000825	3001005	1.61595	0.131685	0	0	Gm8579
chr6	8680121	8680233	5.51324	2.83122	0	1	Ica1
chr6	17015432	17015745	2.75662	0.0658424	0	1	Tes
chr6	22306121	22306261	1.14067	0.460897	0	0	Fam3c
chr6	31075725	31075844	0.855503	1.18516	1	0	Mir29b-1
chr6	31076424	31076893	6.55885	0.921794	1	0	Mir29b-1
chr6	31119419	31119776	4.75279	2.1728	0	1	2210408F21Rik
chr6	31546136	31546317	1.23573	0.921794	0	0	Podxl
chr6	32052162	32052307	0	1.05348	0	0	1700012A03Rik
chr6	34222492	34222862	5.41818	0.526739	1	0	Gm6644
chr6	35127380	35127532	1.23573	0	0	0	Nup205
chr6	38304502	38304684	1.33078	0.790109	0	0	Zc3hav1
chr6	39523538	39523670	0.0950559	0.855952	0	0	Adck2
chr6	39760899	39761057	1.04561	0.0658424	0	0	Mrps33
chr6	40840878	40841266	3.80223	0.724267	1	0	Moxd2
chr6	41147453	41147680	1.52089	0.329212	0	0	Try4
chr6	41504204	41505204	15.304	4.60897	1	0	Prss2
chr6	42195829	42196035	1.42584	0	0	0	Gstk1
chr6	48071195	48071400	9.41053	3.55549	0	0	Zfp746
chr6	48631597	48632100	6.74897	0.987637	1	0	Gimap4
chr6	48637441	48637798	3.80223	0.460897	1	0	Gimap4
chr6	48682742	48683374	10.3611	1.64606	1	0	Gimap1
chr6	48695883	48696499	9.31547	0.790109	0	0	Gimap5
chr6	48697327	48698133	11.3116	2.04112	0	0	Gimap5
chr6	48742097	48742254	1.33078	0.395055	0	0	Gimap3
chr6	48751934	48752268	2.3764	0.658424	1	0	Gimap3
chr6	49186445	49186613	6.55885	2.56785	0	1	Igf2bp3
chr6	52641855	52642067	2.47145	0	1	0	Tax1bp1
chr6	54987849	54988039	1.42584	0	0	1	Gars
chr6	59262950	59263477	7.79458	2.96291	1	0	Tigd2
chr6	59263516	59263911	4.0874	1.05348	1	0	Tigd2
chr6	59265876	59266296	5.6083	2.30449	1	0	Tigd2
chr6	62326476	62326587	0.0950559	0.724267	0	0	Grid2
chr6	69466324	69466502	1.80606	0.592582	0	1	Rprl1
chr6	82694592	82694932	2.85168	0.592582	1	0	Hk2
chr6	83004514	83004743	1.90112	0.0658424	0	0	Aup1
chr6	83004514	83004743	1.90112	0.0658424	0	0	Htra2
chr6	86476533	86476757	2.28134	0.197527	0	0	Pcbp1
chr6	88706906	88707440	5.79841	1.44853	1	0	Mgll
chr6	88719690	88720047	4.65774	0.460897	1	0	Mgll
chr6	88723937	88724381	5.79841	1.31685	1	0	Mgll
chr6	91465892	91466065	0.950559	0	0	0	Lsm3
chr6	91663000	91663175	1.42584	0	1	0	Slc6a6
chr6	97261802	97262175	3.80223	1.31685	0	1	Lmod3
chr6	97307758	97307848	2.47145	1.44853	0	1	Lmod3
chr6	99000647	99001041	2.75662	0	1	0	Foxp1
chr6	99007110	99007554	5.32313	1.58022	1	0	Foxp1
chr6	99211317	99211854	7.03413	0.921794	1	0	Foxp1
chr6	99356103	99356604	7.22424	0.987637	1	0	Foxp1
chr6	99364033	99364216	1.80606	0.395055	1	0	Foxp1
chr6	99382732	99383117	5.98852	0.329212	1	0	Foxp1
chr6	108486814	108487322	5.6083	1.38269	1	0	0610040F04Rik
chr6	108490374	108490634	2.66156	0.790109	1	0	0610040F04Rik
chr6	108499358	108499897	8.26986	2.23864	1	0	0610040F04Rik
chr6	108609974	108610439	7.03413	0.921794	1	0	Bhlhe40
chr6	108615418	108615928	5.51324	0.724267	1	0	0610040F04Rik
chr6	108622156	108622407	1.99617	0.658424	1	0	0610040F04Rik
chr6	108638390	108638758	5.32313	1.11932	1	0	0610040F04Rik
chr6	108872634	108872791	1.23573	0	0	1	Edem1
chr6	109060237	109060369	0	0.855952	0	0	Edem1
chr6	113588371	113588546	1.04561	0.329212	0	1	Irak2
chr6	113646834	113647019	1.61595	0.26337	0	0	Tatdn2
chr6	114306780	114306950	0.0950559	0.526739	0	0	Hrh1
chr6	116237641	116237853	0.190112	0.724267	0	0	Anubl1
chr6	119508364	119508447	1.42584	0.0658424	0	0	Wnt5b
chr6	120062524	120062798	3.04179	0.395055	1	0	Ninj2
chr6	120143433	120143642	1.61595	0	1	0	Ninj2
chr6	127169472	127169795	2.66156	1.77775	0	1	Ccnd2
chr6	127189683	127190029	3.51707	0.592582	1	0	Ccnd2
chr6	127195869	127196249	3.89729	0.658424	1	0	Ccnd2
chr6	129130400	129130831	5.03796	1.64606	0	0	Clec2d
chr6	129158772	129159569	19.5815	6.58424	1	0	Clec2d
chr6	129160258	129160843	9.60064	2.50201	1	0	2310001H17Rik
chr6	129166317	129166737	7.79458	2.04112	1	0	2310001H17Rik
chr6	129168709	129169278	6.65391	2.37033	1	0	2310001H17Rik
chr6	129169963	129170531	7.12919	1.31685	1	0	2310001H17Rik
chr6	129178927	129179501	9.22042	1.97527	1	0	2310001H17Rik
chr6	129179837	129181292	24.3343	6.12335	1	0	2310001H17Rik
chr6	129182603	129183240	14.4485	3.75302	1	0	2310001H17Rik
chr6	129185779	129186649	14.4485	4.01639	1	0	2310001H17Rik
chr6	129186739	129188618	21.7678	8.36199	1	0	2310001H17Rik
chr6	129186739	129188618	21.7678	8.36199	1	0	2310001H17Rik
chr6	129225149	129225440	2.47145	0.921794	1	0	Cd69
chr6	129234375	129234725	4.65774	0.855952	1	0	Cd69
chr6	129262571	129262890	2.75662	1.05348	0	0	4922502D21Rik
chr6	129573892	129574171	2.09123	0.0658424	0	0	Klrk1
chr6	131327511	131327633	2.85168	1.51438	1	0	Csda
chr6	134170279	134170819	4.9429	1.05348	1	0	Bcl2l14
chr6	134201999	134202250	2.18628	0.526739	0	1	Bcl2l14
chr6	134292948	134293311	3.70718	0.592582	0	1	Bcl2l14
chr6	134314665	134314969	3.61212	0.395055	1	0	Bcl2l14
chr6	134316235	134316881	5.51324	0.724267	1	0	Bcl2l14
chr6	134323038	134323426	4.65774	1.25101	1	0	Bcl2l14
chr6	134339587	134339754	1.04561	0.131685	0	0	Bcl2l14
chr6	134517231	134517399	1.61595	0.131685	0	0	Lrp6
chr6	137507411	137507754	3.32695	0.855952	0	1	Eps8
chr6	140562314	140562725	4.27751	1.25101	1	0	Aebp2
chr6	140569313	140569847	8.55503	1.90943	1	0	Aebp2
chr6	140571697	140572136	6.27369	0.987637	1	0	Aebp2
chr6	142233910	142234067	1.04561	0	0	0	Iapp
chr6	142771582	142771889	2.56651	0.197527	1	0	Gm7457
chr6	142796870	142797042	1.52089	0.131685	0	1	Gm7457
chr6	143816358	143817064	10.4561	1.97527	1	0	1700060C16Rik
chr6	143902829	143903136	2.85168	0.26337	1	0	Sox5
chr6	143904225	143904556	3.42201	0	1	0	Sox5
chr6	143996710	143997002	2.3764	0.460897	1	0	Sox5
chr6	144589047	144589410	3.42201	1.18516	0	1	4933425H06Rik
chr6	144621010	144621300	2.94673	0	0	1	4933425H06Rik
chr6	144642132	144642309	1.33078	0	0	1	4933425H06Rik
chr6	144721558	144721861	2.47145	0.197527	0	1	4933425H06Rik
chr6	144851290	144851503	1.80606	0.26337	0	1	Bcat1
chr6	144891269	144891735	6.08357	1.18516	0	1	Bcat1
chr6	145198715	145198933	1.99617	0.395055	0	0	Kras
chr6	149142084	149142336	2.56651	0.0658424	0	1	Amn1
chr6	149315036	149315224	1.61595	0.0658424	0	1	Bicd1
chr6	149340044	149340204	1.04561	0.131685	0	0	Bicd1
chr7	16880214	16880421	2.28134	0.197527	0	1	Ccdc9
chr7	19967136	19967360	1.61595	0	0	0	Ercc2
chr7	20158653	20158853	1.61595	0.526739	0	0	Gemin7
chr7	20402696	20403079	4.18246	0.658424	0	1	Bcl3
chr7	25705526	25705708	0.760447	0.855952	0	1	Arhgef1
chr7	26566775	26567076	2.66156	0.26337	0	1	Axl
chr7	29046238	29046410	1.42584	0.0658424	0	0	Eid2
chr7	29166024	29166334	2.85168	0.197527	0	0	Zfp36
chr7	31133112	31133334	1.90112	0.0658424	0	1	Lrfn3
chr7	31192253	31192327	0.0950559	0.460897	0	1	Tyrobp
chr7	52879046	52879133	1.61595	0.658424	0	1	Izumo1
chr7	52973282	52973486	1.99617	0.0658424	0	0	Rpl18
chr7	52973282	52973486	1.99617	0.0658424	0	0	Sphk2
chr7	54366008	54366287	2.94673	0.395055	1	0	Ptpn5
chr7	54368794	54369154	3.2319	0.395055	1	0	Ptpn5
chr7	58979360	58979753	5.89346	0.395055	0	1	Slc17a6
chr7	58980470	58980626	1.42584	1.05348	0	0	Slc17a6
chr7	66077730	66078197	5.13302	1.25101	1	0	Atp10a
chr7	66079991	66080415	5.70335	0.526739	1	0	Atp10a
chr7	79420363	79420737	3.42201	0	1	0	Mctp2
chr7	80763324	80763569	2.85168	0.197527	0	1	1810026B05Rik
chr7	81640479	81640693	1.90112	0.855952	0	1	Slco3a1
chr7	83442079	83442218	0.0950559	0.592582	0	0	Agbl1
chr7	85835930	85836224	3.32695	1.18516	0	1	E430016F16Rik
chr7	85840852	85841120	2.56651	0.329212	0	1	E430016F16Rik
chr7	85863909	85864416	7.3193	2.10696	0	0	E430016F16Rik
chr7	85866314	85866762	5.13302	1.77775	0	1	E430016F16Rik
chr7	85874063	85874683	5.89346	1.05348	0	0	E430016F16Rik
chr7	86611052	86611174	1.23573	0	0	0	Polg
chr7	87485808	87485987	1.42584	0.460897	0	0	Unc45a
chr7	87548940	87549555	9.41053	3.81886	1	0	Furin
chr7	87549660	87550091	4.65774	1.7119	1	0	Furin
chr7	87550101	87550547	6.36874	3.42381	1	0	Furin
chr7	87555047	87555531	6.4638	1.38269	1	0	Furin
chr7	87561740	87562521	15.304	3.55549	1	0	Furin
chr7	88490071	88490261	1.42584	0.197527	0	1	Rps17
chr7	90803788	90804195	4.75279	0.592582	0	1	Stard5
chr7	97155470	97156353	20.7222	4.21392	1	0	E230029C05Rik
chr7	97208306	97208901	7.69952	1.7119	1	0	E230029C05Rik
chr7	97216346	97217125	13.4029	2.43617	1	0	E230029C05Rik
chr7	97493428	97493778	2.75662	0.197527	1	0	Sytl2
chr7	99346211	99346399	1.61595	0	0	1	Dlg2
chr7	108729320	108729676	3.89729	1.11932	0	1	Art2b
chr7	109398970	109399255	3.13684	0.131685	0	0	Rhog
chr7	113174856	113175104	2.09123	0.197527	0	0	Gm8989
chr7	113358720	113358855	1.14067	0.0658424	0	1	Gm4070
chr7	113379829	113380263	4.0874	1.18516	0	1	Gvin1
chr7	113400314	113400539	2.28134	0.724267	0	1	Gvin1
chr7	117102633	117102846	1.61595	0.790109	0	1	Dennd5a
chr7	121282834	121282974	1.04561	0.131685	0	0	Rras2
chr7	125740419	125740569	0.0950559	0.790109	0	0	Tmc5
chr7	126979592	126979807	1.90112	0.131685	0	1	2610020H08Rik
chr7	127005191	127005513	3.2319	0.460897	1	0	Dcun1d3
chr7	127042843	127043206	3.51707	0.790109	0	1	Lyrm1
chr7	127050063	127050557	8.45997	1.84359	0	1	Lyrm1
chr7	127206547	127206888	3.99235	2.04112	0	1	Tmem159
chr7	130554631	130554836	1.14067	0.131685	0	0	Lcmt1
chr7	132074252	132074422	1.99617	0.26337	0	0	3100003L05Rik
chr7	132074475	132074653	1.90112	0.26337	0	0	3100003L05Rik
chr7	133646812	133647079	2.09123	1.05348	0	0	Atxn2l
chr7	134119488	134119667	1.99617	0.26337	0	0	Cdipt
chr7	134376714	134376897	1.33078	0.0658424	0	0	Zfp553
chr7	135843513	135843612	1.14067	0.197527	0	0	Mcmbp
chr7	137506357	137506517	1.61595	1.05348	0	0	Fgfr2
chr7	137977869	137978102	3.99235	0.921794	1	0	Plekha1
chr7	138506190	138506364	1.04561	0.0658424	0	0	2310057M21Rik
chr7	142780471	142780666	1.23573	0.329212	0	1	Mir1962
chr7	143025945	143026085	0	1.05348	0	0	Mki67
chr7	147157410	147157723	3.04179	0.987637	1	0	6430531B16Rik
chr7	147160225	147160574	3.13684	0.197527	1	0	6430531B16Rik
chr7	147302208	147302368	0.950559	0.197527	0	0	Echs1
chr7	147323384	147323560	1.23573	0.0658424	0	0	Mtg1
chr7	147392775	147393150	3.70718	0.526739	1	0	Olfr524
chr7	147394019	147394359	2.94673	0.460897	1	0	Olfr524
chr7	147507039	147507436	3.51707	0.526739	0	0	Olfr525
chr7	147545145	147545386	2.47145	0.26337	0	1	Olfr60
chr7	147560249	147560802	6.08357	0.790109	0	0	Olfr530
chr7	150554231	150554402	1.52089	0.987637	0	0	4933417O13Rik
chr8	9448625	9448775	1.14067	0.0658424	0	0	4933430N04Rik
chr8	10499810	10499955	1.42584	0.26337	0	1	Myo16
chr8	10534937	10535183	2.18628	0.329212	0	1	B930025P03Rik
chr8	15519776	15520089	3.99235	1.58022	0	1	Myom2
chr8	28589418	28589575	1.33078	0.724267	0	0	Poteg
chr8	32260247	32260542	2.94673	0.526739	0	0	Tti2
chr8	35586896	35587337	4.37257	0.790109	0	1	B930018H19
chr8	35654071	35654461	4.0874	0.26337	1	0	B930018H19
chr8	35685791	35685987	1.61595	0.460897	1	0	B930018H19
chr8	35715144	35715315	1.42584	0	0	1	B930018H19
chr8	35734797	35735139	3.61212	0.395055	1	0	B930018H19
chr8	35818399	35818961	6.74897	0.855952	1	0	Dusp4
chr8	35820026	35820539	7.41436	1.11932	1	0	Dusp4
chr8	36492045	36492313	2.28134	0.921794	1	0	Ppp1r3b
chr8	36545178	36545447	2.85168	0.658424	0	1	Eri1
chr8	36654928	36655150	1.99617	0.329212	0	0	Gm16793
chr8	37228310	37228685	3.51707	0.26337	1	0	D8Ertd82e
chr8	37231675	37232034	4.37257	0.921794	1	0	D8Ertd82e
chr8	37235313	37235639	4.0874	0.921794	1	0	Lonrf1
chr8	37247169	37247461	3.80223	0.329212	1	0	Lonrf1
chr8	41670063	41670249	1.52089	0.592582	1	0	Mtmr7
chr8	41680526	41680995	5.22807	0.658424	1	0	Mtmr7
chr8	47637159	47637333	1.14067	0.790109	0	0	Mlf1ip
chr8	47737279	47737482	1.80606	0.197527	1	0	Casp3
chr8	47741156	47741546	4.37257	0.987637	1	0	Casp3
chr8	48026671	48026932	1.90112	0.526739	0	1	Enpp6
chr8	70681208	70681371	1.42584	0.197527	0	1	Sh2d4a
chr8	73650970	73651127	1.71101	0.592582	0	0	1700026F02Rik
chr8	74200351	74200590	2.56651	0.329212	0	0	Jak3
chr8	75763798	75763880	1.14067	0.0658424	0	1	Large
chr8	75843542	75843651	14.0683	5.26739	0	1	Large
chr8	81923289	81923457	1.23573	0.329212	0	0	Smad1
chr8	84021534	84021790	2.18628	0.131685	1	0	Inpp4b
chr8	84160036	84160428	3.2319	0.460897	0	1	Inpp4b
chr8	84280611	84280940	2.56651	0.131685	1	0	Inpp4b
chr8	84289916	84290384	5.13302	1.18516	1	0	Inpp4b
chr8	84347054	84347397	3.51707	0.790109	1	0	Inpp4b
chr8	84390978	84391271	2.3764	0.329212	1	0	Inpp4b
chr8	86651071	86651384	3.13684	0.26337	0	0	Podnl1
chr8	87183888	87184077	2.28134	0.131685	0	0	Ier2
chr8	87185403	87185754	4.27751	0.197527	0	1	Ier2
chr8	87211687	87211868	1.90112	0.0658424	0	0	Nacc1
chr8	87500179	87500807	8.93525	1.05348	1	0	Junb
chr8	87502311	87502781	5.98852	0.592582	1	0	Junb
chr8	87509530	87510193	9.50559	1.58022	1	0	Hook2
chr8	98412299	98412461	1.23573	0.131685	0	0	Got2
chr8	108384424	108384617	1.33078	0.0658424	0	0	Nutf2
chr8	108384424	108384617	1.33078	0.0658424	0	0	Nutf2-ps1
chr8	109326858	109326986	0.190112	0.855952	0	1	Has3
chr8	112231292	112231460	1.04561	0.329212	0	0	Zfp821
chr8	112302300	112302538	1.99617	0.855952	0	0	Ap1g1
chr8	117627568	117627698	0	0.987637	0	1	Maf
chr8	123239239	123239562	2.75662	0.26337	1	0	Irf8
chr8	124353457	124353613	1.42584	0.329212	1	0	Klhdc4
chr8	124372437	124372725	2.3764	0.395055	1	0	Klhdc4
chr8	124374782	124375209	4.75279	0.526739	1	0	Klhdc4
chr8	124474421	124474591	1.61595	0	0	0	Banp
chr8	125949756	125949907	1.71101	0.0658424	0	0	Tubb3
chr8	125957846	125958064	3.04179	0	0	0	Def8
chr8	128302946	128303091	9.12536	3.68718	0	0	Ntpcr
chr8	129021555	129021711	1.23573	0.0658424	0	1	Gm17296
chr8	129207990	129208251	2.66156	0.197527	0	1	Irf2bp2
chr8	129327962	129328463	10.171	1.58022	0	1	Tomm20
chr8	129350205	129350584	4.75279	1.97527	1	0	Tomm20
chr8	129356265	129357146	9.98086	2.43617	1	0	Tomm20
chr8	129357738	129358174	4.27751	0.197527	1	0	Tomm20
chr8	129371407	129372658	19.2963	2.56785	1	0	Tomm20
chr8	129375828	129376558	9.6957	1.90943	1	0	Tomm20
chr8	129379721	129380180	7.98469	2.43617	1	0	Tomm20
chr8	129381666	129382204	8.84019	2.37033	1	0	Tomm20
chr8	129391395	129392193	17.4903	4.01639	1	0	Tomm20
chr8	129399565	129399972	3.70718	0.526739	0	0	Tomm20
chr8	129405705	129406117	8.93525	2.23864	0	1	Tomm20
chr8	129443154	129443528	3.89729	0.460897	0	1	Tomm20
chr8	131029842	131030093	2.28134	0.131685	0	1	Mir1903
chr9	3258716	3258924	4.37257	0.921794	0	0	4930433N12Rik
chr9	7221562	7221775	1.52089	0.460897	0	1	Dcun1d5
chr9	7239986	7240426	5.79841	1.11932	0	1	Mmp13
chr9	7658130	7658526	4.9429	0.855952	0	1	Mmp20
chr9	7836834	7837061	2.09123	0.329212	0	0	Birc2
chr9	7872795	7873368	7.03413	2.1728	0	0	Birc3
chr9	13368089	13368270	1.33078	0.329212	0	1	Maml2
chr9	13698957	13699469	4.46762	0.460897	1	0	Fam76b
chr9	13708663	13709157	5.51324	0.592582	1	0	Fam76b
chr9	14712304	14712848	6.55885	0.526739	0	1	Folr4
chr9	14731005	14731444	5.03796	2.69954	0	1	Folr4
chr9	14781317	14781541	1.90112	0.724267	0	0	Panx1
chr9	14800055	14800269	1.71101	0.0658424	0	1	Panx1
chr9	14807807	14807956	1.14067	0	0	1	Panx1
chr9	15110662	15110791	0.855503	0	0	0	Taf1d
chr9	17309642	17309782	1.61595	0.197527	0	0	Chordc1
chr9	18096588	18096724	1.14067	0.329212	0	0	Chordc1
chr9	20820399	20820629	1.99617	0.0658424	0	0	Icam1
chr9	20965848	20966046	1.42584	0.395055	0	1	Pde4a
chr9	21351158	21351328	1.04561	0.131685	0	0	Carm1
chr9	23522184	23522256	2.56651	1.25101	0	0	Npsr1
chr9	32832470	32832701	1.90112	0.526739	0	1	Ets1
chr9	40976686	40976814	0.0950559	0.921794	0	0	Ubash3b
chr9	44142956	44143154	1.61595	0.0658424	0	0	H2afx
chr9	45959692	45959980	3.04179	0.329212	0	1	Apoa1
chr9	45976963	45977254	2.66156	1.11932	0	1	Apoa1
chr9	45984705	45985067	4.9429	0.921794	1	0	Apoa1
chr9	56234449	56234586	0.0950559	1.05348	0	1	C230081A13Rik
chr9	57819782	57820191	4.37257	0.395055	1	0	Sema7a
chr9	58123045	58123287	2.18628	0.526739	1	0	Stoml1
chr9	61601725	61601913	2.09123	0	0	1	Rplp1
chr9	62646722	62646860	0	1.44853	0	0	Fem1b
chr9	63450274	63450448	1.61595	0.460897	0	0	Aagab
chr9	63554230	63554519	3.04179	1.05348	1	0	Smad3
chr9	65044111	65044798	11.5968	3.48965	0	0	Parp16
chr9	65049222	65049740	5.22807	1.7119	0	0	Parp16
chr9	65389526	65389716	1.23573	0.0658424	1	0	Plekho2
chr9	65687724	65687938	1.90112	0.131685	0	0	Zfp609
chr9	66793784	66793937	1.23573	0.197527	0	0	Rps27l
chr9	79658412	79658586	1.23573	0.329212	0	1	4930429F24Rik
chr9	86517723	86518093	3.61212	0.329212	1	0	Rwdd2a
chr9	86522560	86522840	2.47145	0.197527	1	0	Rwdd2a
chr9	88448027	88448185	7.60447	2.04112	0	1	Zfp949
chr9	88851534	88851717	1.14067	0.0658424	0	0	Bcl2a1a
chr9	89093959	89094275	3.99235	0.658424	0	0	Bcl2a1b
chr9	92144284	92144486	1.90112	0.790109	0	0	Plscr1
chr9	96620355	96620529	1.04561	0	0	1	Zbtb38
chr9	98464033	98464171	0.855503	0	0	0	Copb2
chr9	103207263	103207559	2.28134	0	0	0	Topbp1
chr9	105660563	105660730	1.14067	0	0	1	Col6a6
chr9	107197874	107198455	14.0683	5.33324	0	0	Cish
chr9	107198975	107199374	5.22807	1.51438	1	0	Cish
chr9	107205284	107206059	16.2546	3.42381	0	0	Cish
chr9	107214919	107215941	31.3684	8.75704	1	0	Cish
chr9	107235978	107237473	28.8019	5.39908	1	0	Hemk1
chr9	107238322	107238526	3.13684	1.90943	1	0	Hemk1
chr9	107515133	107515389	2.09123	0.592582	0	0	Sema3b
chr9	110183763	110183879	6.27369	0.26337	0	1	2610002I17Rik
chr9	111020580	111020805	2.09123	0	0	0	Lrrfip2
chr9	118584059	118584236	1.71101	0.526739	0	1	Itga9
chr9	119891979	119892373	3.51707	0.131685	0	1	Csrnp1
chr9	119911189	119911430	1.80606	0.26337	0	1	Csrnp1
chr9	123022278	123022441	1.42584	0.395055	0	0	Exosc7
chr9	123022278	123022441	1.42584	0.395055	0	0	Zdhhc3
chr9	123677611	123677771	1.14067	0.197527	0	1	Ccr9
chr9	123847639	123848046	5.41818	0.855952	0	0	Cdkn2d
chr9	123937813	123937979	1.04561	0.197527	0	1	Ccr3
chr9	123986293	123986566	2.75662	0.131685	0	0	Ccr2
chr9	124060647	124060974	2.47145	0.724267	1	0	Ccr5
chr9	124061093	124061502	4.46762	1.64606	1	0	Ccr5
chr10	3227668	3227891	1.90112	0.26337	0	0	Cnksr3
chr10	7512585	7512743	1.14067	0.26337	0	0	Ppil4
chr10	14425257	14425404	0.380223	0.855952	0	0	Vta1
chr10	17775210	17775383	1.42584	0.395055	0	0	Reps1
chr10	18735142	18735359	1.90112	0.395055	0	1	Tnfaip3
chr10	21714368	21714547	1.52089	0.26337	0	1	Sgk1
chr10	28237925	28238437	4.46762	1.31685	0	1	Themis
chr10	30338230	30338404	1.52089	0.131685	0	0	Hint3
chr10	39977338	39977592	2.56651	0.395055	0	0	Gtf3c6
chr10	41468917	41468982	0.665391	0.987637	0	0	Cep57l1
chr10	44152151	44152305	1.61595	0.131685	1	0	Prdm1
chr10	47172319	47172448	1.23573	0	0	0	C130030K03Rik
chr10	51142441	51142772	3.80223	1.25101	0	1	Gp49a
chr10	51200162	51200642	5.98852	1.18516	1	0	Gp49a
chr10	51210489	51210981	6.08357	1.11932	0	0	Lilrb4
chr10	52137220	52137429	1.80606	0	0	0	Nus1
chr10	53725686	53726083	3.61212	0.526739	0	1	Man1a
chr10	53729471	53729761	3.13684	0.460897	0	1	Man1a
chr10	53746357	53746897	7.79458	1.51438	0	1	Man1a
chr10	56113380	56113526	0.285168	1.25101	0	0	Gja1
chr10	58785995	58786199	1.52089	0.197527	0	0	P4ha1
chr10	59370622	59370890	2.18628	0.0658424	1	0	Dnajb12
chr10	66390919	66391149	1.90112	0.395055	0	1	Reep3
chr10	66559748	66559929	1.71101	0.0658424	0	0	Reep3
chr10	67109482	67109655	1.33078	0.197527	1	0	Ado
chr10	69685056	69685191	1.80606	0.855952	0	0	2310015B20Rik
chr10	74789316	74789545	2.28134	0.197527	1	0	Adora2a
chr10	74980614	74980817	1.33078	0.329212	0	1	Snrpd3
chr10	75301844	75302203	3.70718	1.31685	0	1	Gstt2
chr10	77760797	77761098	2.56651	0.197527	1	0	Agpat3
chr10	79604088	79604335	1.71101	0.197527	0	0	Atp5d
chr10	80393140	80393488	4.46762	0.790109	0	1	Gadd45b
chr10	80395419	80395804	5.22807	1.05348	0	0	Gadd45b
chr10	81106572	81106745	1.33078	0.329212	0	0	Gm10778
chr10	82322914	82323090	1.61595	0	0	0	Txnrd1
chr10	82417982	82418127	1.99617	0.460897	0	1	Chst11
chr10	84325987	84326138	1.14067	0	0	1	Rfx4
chr10	86099775	86099922	1.14067	0	0	0	1810014B01Rik
chr10	92533411	92533633	1.61595	0.592582	0	1	Cdk17
chr10	94008335	94008538	1.33078	0	0	1	Tmcc3
chr10	95644131	95644380	2.09123	0.460897	0	1	Eea1
chr10	95676626	95676882	1.71101	0.131685	0	0	Eea1
chr10	95690278	95690669	3.89729	0.329212	0	0	Eea1
chr10	95701556	95701868	2.94673	0.197527	0	0	Eea1
chr10	95788100	95788396	2.66156	0	1	0	Btg1
chr10	95800755	95801065	2.66156	0.197527	1	0	Btg1
chr10	95814010	95814237	2.09123	0.460897	1	0	Btg1
chr10	95833326	95834074	17.1101	2.30449	1	0	Btg1
chr10	95837116	95837627	5.6083	0.329212	1	0	Btg1
chr10	95854416	95854593	1.23573	0	0	0	Btg1
chr10	95863411	95863783	5.03796	0.855952	0	1	Btg1
chr10	96062293	96062980	8.74514	1.7119	0	1	Btg1
chr10	96067800	96068099	2.75662	0.790109	0	0	Btg1
chr10	96079524	96079901	4.84785	0.329212	1	0	Btg1
chr10	97971207	97971358	0.950559	0.0658424	0	1	Gm8633
chr10	111409694	111409874	1.23573	0.131685	0	0	Krr1
chr10	115201286	115201455	1.42584	0.395055	0	0	Tspan8
chr10	117605174	117605464	2.75662	0.790109	0	1	Mdm1
chr10	117609521	117609848	3.32695	0.790109	0	1	Mdm1
chr10	117615729	117616166	4.56268	0.790109	0	1	Il22
chr10	117667366	117667552	1.23573	0.460897	0	1	Il22
chr10	117843851	117844439	8.07975	0.329212	0	1	Ifng
chr10	117856041	117856599	7.22424	0.197527	0	1	Ifng
chr10	117877589	117878876	27.6613	1.97527	1	0	Ifng
chr10	117907708	117908094	4.27751	0.395055	1	0	Ifng
chr10	117943310	117943458	1.33078	1.05348	1	0	Ifng
chr10	126587552	126587726	1.33078	0.0658424	1	0	B4galnt1
chr10	126727431	126727727	2.09123	0.395055	0	0	Ddit3
chr10	127105100	127105427	2.56651	0.197527	0	1	1700012D01Rik
chr10	127878890	127879032	1.52089	1.18516	0	0	Smarcc2
chr11	4189310	4189502	1.99617	0.658424	0	1	Lif
chr11	4189531	4189696	1.14067	0.987637	0	1	Lif
chr11	5906264	5906356	0.950559	0	0	0	Ykt6
chr11	5911375	5911470	1.33078	0	0	0	Camk2b
chr11	6595075	6595634	5.70335	0.592582	1	0	Gm11981
chr11	8911146	8911290	1.23573	0	0	0	Hus1
chr11	21074385	21074744	3.61212	0.131685	0	1	Vps54
chr11	21120710	21121069	2.3764	0.855952	0	1	Vps54
chr11	22890516	22890705	1.23573	0.26337	0	0	Cct4
chr11	31271565	31271810	2.28134	0	0	0	Stc2
chr11	33910745	33911198	5.13302	1.7119	1	0	Kcnip1
chr11	33922879	33923128	1.61595	0.26337	0	0	Lcp2
chr11	34596588	34596851	2.18628	0.131685	0	1	Dock2
chr11	45893844	45894129	3.04179	0.658424	0	1	Adam19
chr11	45897480	45897870	4.75279	0.26337	0	1	Adam19
chr11	46176110	46176510	4.75279	1.25101	1	0	Itk
chr11	46212384	46213174	15.4941	4.67481	0	1	Fam71b
chr11	46217009	46217701	13.0227	4.27976	0	0	Fam71b
chr11	46275114	46275357	1.99617	0.592582	1	0	Havcr2
chr11	46280333	46280823	7.03413	1.51438	1	0	Havcr2
chr11	46287672	46288170	6.4638	1.51438	1	0	Havcr2
chr11	51647003	51647145	1.14067	0.987637	0	1	Phf15
chr11	53464509	53464840	3.89729	1.84359	0	0	Il13
chr11	53468576	53468966	4.18246	1.25101	0	1	Il13
chr11	53520810	53520974	1.52089	0.592582	0	0	Rad50
chr11	53577465	53577722	2.56651	0.395055	0	1	Irf1
chr11	53953518	53954203	39.6383	25.7444	0	0	P4ha2
chr11	54767479	54767830	3.42201	0.197527	1	0	Tnip1
chr11	55286392	55286525	1.14067	0.790109	0	0	G3bp1
chr11	61451587	61451888	2.85168	0.329212	1	0	Grap
chr11	61458061	61458423	3.32695	1.90943	1	0	Grap
chr11	61460605	61461036	4.37257	1.05348	1	0	Grap
chr11	61466480	61466968	6.08357	0.790109	1	0	Grap
chr11	61512459	61512694	1.80606	0.26337	0	1	Fam83g
chr11	61998509	61998725	2.3764	0.526739	0	1	Adora2b
chr11	67376770	67377010	2.09123	0	1	0	Gas7
chr11	68705547	68705746	1.23573	0.26337	0	0	Rnf222
chr11	68886803	68887096	3.42201	0.790109	0	0	Tmem107
chr11	69224170	69224504	3.99235	1.05348	1	0	Kdm6b
chr11	72442851	72443004	1.33078	0	0	0	Ube2g1
chr11	75141370	75141512	1.90112	1.05348	0	1	Rpa1
chr11	77796073	77796273	2.09123	0.131685	0	0	Phf12
chr11	78873406	78873715	3.70718	0.526739	1	0	Gm11201
chr11	78890099	78890367	2.47145	0.26337	1	0	Gm11201
chr11	78943496	78943775	2.75662	0.131685	1	0	Ksr1
chr11	79806800	79807116	8.36491	1.97527	0	0	Suz12
chr11	79809237	79809322	2.09123	0.790109	0	0	Suz12
chr11	79812544	79812643	3.51707	0.592582	0	0	Suz12
chr11	79824031	79824162	2.85168	1.84359	0	0	Suz12
chr11	79826862	79827110	9.88581	3.22628	0	0	Suz12
chr11	79828640	79828745	2.75662	1.11932	0	0	Suz12
chr11	79833159	79833309	4.27751	2.37033	0	0	Suz12
chr11	79835652	79835803	2.09123	0.329212	0	0	Suz12
chr11	79839297	79839471	6.84402	1.90943	0	0	Suz12
chr11	79842730	79842883	2.28134	1.31685	0	0	Suz12
chr11	79843498	79843594	1.61595	0.724267	0	0	Suz12
chr11	79845317	79845640	7.3193	2.04112	0	0	Suz12
chr11	80022443	80022581	0.950559	0.0658424	0	0	Rhot1
chr11	80312159	80312355	1.61595	0.131685	1	0	Cdk5r1
chr11	82852654	82853172	6.93908	2.10696	1	0	Slfn10-ps
chr11	82857224	82858292	16.5397	5.85998	1	0	Slfn10-ps
chr11	82859080	82859511	6.84402	1.64606	1	0	Slfn10-ps
chr11	82878416	82878926	5.22807	2.1728	0	1	Slfn2
chr11	82891521	82891914	5.6083	1.97527	0	1	Slfn2
chr11	82893285	82893687	4.65774	0.790109	0	0	Slfn2
chr11	83084939	83085380	5.79841	1.31685	0	0	Slfn14-ps
chr11	84833895	84834026	0.0950559	0.658424	0	0	Car4
chr11	86390772	86391372	5.70335	0.724267	0	0	Mir21
chr11	86400055	86401120	24.0491	5.06987	1	0	Mir21
chr11	86406301	86407162	15.7793	3.68718	1	0	Mir21
chr11	86432131	86432457	3.80223	0.526739	0	1	Mir21
chr11	86437472	86438478	20.7222	4.3456	0	1	Mir21
chr11	86443109	86443249	0.570335	0.921794	0	1	Mir21
chr11	86466144	86466538	6.17863	0.987637	0	1	Vmp1
chr11	86629173	86629702	6.55885	0.131685	0	0	Dhx40
chr11	87236130	87236856	23.3837	5.79413	0	1	Tex14
chr11	87240051	87240769	18.726	5.33324	0	1	Tex14
chr11	87256461	87257282	23.9541	7.70356	1	0	Tex14
chr11	87261999	87262709	20.2469	5.26739	1	0	Tex14
chr11	87275612	87276162	18.9161	5.46492	1	0	Tex14
chr11	87284678	87285251	19.4864	5.46492	1	0	Tex14
chr11	87558419	87558912	7.98469	1.51438	1	0	Supt4h1
chr11	87562802	87563463	8.93525	1.11932	1	0	Mir142
chr11	87565110	87565527	5.79841	1.51438	0	0	Mir142
chr11	87568082	87568415	5.79841	0.724267	0	0	Mir142
chr11	87568893	87569344	5.70335	1.11932	0	0	Mir142
chr11	87882381	87882562	1.23573	0	0	0	Vezf1
chr11	93829543	93829775	1.80606	0.26337	0	0	Nme1
chr11	96988123	96988584	4.75279	2.30449	1	0	Tbx21
chr11	98514381	98514566	0.950559	0.790109	0	0	Gsdma2
chr11	98543628	98543952	3.32695	0.131685	0	0	Psmd3
chr11	98804511	98804908	3.61212	0.526739	1	0	Rara
chr11	100723108	100723497	4.0874	1.31685	0	0	Stat5a
chr11	101114920	101115108	1.42584	0.131685	0	0	Vps25
chr11	101466111	101466413	3.42201	1.64606	0	0	LOC666331
chr11	101488551	101489011	8.45997	2.37033	0	0	Rdm1
chr11	101502828	101503577	17.1101	4.21392	0	1	Rdm1
chr11	101506698	101507427	15.8743	3.95055	0	1	Rdm1
chr11	101519407	101520116	16.0644	3.68718	0	0	Arl4d
chr11	102017584	102017792	1.14067	0.395055	0	0	Tmem101
chr11	102417613	102417775	1.33078	0.197527	0	0	Gpatch8
chr11	103039514	103039752	2.28134	0.131685	1	0	Fmnl1
chr11	106586555	106586693	1.80606	0.26337	0	0	Pecam1
chr11	106993486	106993596	1.14067	0	0	0	Bptf
chr11	108040167	108040331	0.855503	1.11932	0	0	Prkca
chr11	108084587	108084760	1.52089	0	0	0	Prkca
chr11	113484747	113484902	0	0.460897	0	0	Sstr2
chr11	113623675	113623807	0.190112	0.460897	0	0	Cdc42ep4
chr11	115502534	115502793	1.71101	0.395055	1	0	Slc25a19
chr11	116238423	116238751	3.32695	0.855952	1	0	Rnf157
chr11	116267507	116267825	2.18628	0.329212	1	0	Rnf157
chr11	116360298	116360456	1.04561	0.526739	0	0	Prpsap1
chr11	119852729	119852907	1.33078	0.26337	0	1	Mir3065
chr12	15827716	15828067	3.04179	1.05348	1	0	Trib2
chr12	15839455	15839633	1.80606	0	1	0	Trib2
chr12	16013491	16013944	5.51324	1.84359	1	0	Trib2
chr12	16176982	16177243	2.75662	0.131685	0	0	Trib2
chr12	16178474	16178696	2.28134	0.197527	0	1	Trib2
chr12	16598437	16598667	1.71101	0	0	0	Lpin1
chr12	17246150	17246322	1.14067	0.26337	0	0	Pdia6
chr12	25780331	25781232	13.9732	0.724267	1	0	Id2
chr12	25873715	25874690	13.3078	2.56785	1	0	Gm17746
chr12	25875234	25875709	7.88964	1.51438	1	0	Gm17746
chr12	25924821	25925373	9.79075	0.987637	1	0	Gm17746
chr12	25939445	25940074	10.5512	0.592582	1	0	Gm17746
chr12	25951621	25951938	3.32695	0.0658424	1	0	Gm17746
chr12	25984468	25984864	4.56268	0.658424	1	0	Gm17746
chr12	25990640	25991593	16.8249	1.64606	1	0	Gm17746
chr12	25996513	25996890	5.32313	0.26337	1	0	Gm17746
chr12	26023688	26023997	3.61212	0.26337	1	0	Gm17746
chr12	26024657	26024980	2.85168	0.329212	1	0	Gm17746
chr12	26044213	26044546	2.66156	0.460897	1	0	Gm17746
chr12	26044617	26045293	9.98086	1.25101	1	0	Gm17746
chr12	26078893	26079668	20.5321	1.38269	1	0	Gm17746
chr12	26080684	26081315	14.2584	2.10696	0	0	Gm17746
chr12	26100115	26100398	3.04179	0.26337	0	0	Gm17746
chr12	26121096	26121504	4.75279	0.724267	0	0	Gm17746
chr12	26123453	26123962	5.98852	0.855952	0	1	Gm17746
chr12	26548947	26549558	8.65008	1.11932	0	1	4930480M12Rik
chr12	26643325	26644049	11.977	1.18516	0	1	4930480M12Rik
chr12	26674440	26675021	11.3116	1.64606	0	1	4930480M12Rik
chr12	26678972	26679347	4.9429	0.790109	0	1	4930480M12Rik
chr12	26705709	26705899	1.71101	0	0	0	4930480M12Rik
chr12	26742336	26742924	10.5512	1.44853	1	0	4930480M12Rik
chr12	26743884	26744364	11.2166	4.14807	1	0	4930480M12Rik
chr12	26753037	26753918	13.7831	3.22628	1	0	4930480M12Rik
chr12	33028382	33028707	4.0874	1.90943	0	1	2010109K11Rik
chr12	33033611	33033896	2.28134	1.31685	0	1	2010109K11Rik
chr12	33036643	33036996	4.46762	1.77775	0	1	2010109K11Rik
chr12	34500465	34500601	0	0.921794	0	0	Ferd3l
chr12	52948796	52949404	7.69952	1.05348	1	0	Hectd1
chr12	52966990	52967826	13.7831	2.83122	1	0	Hectd1
chr12	55304664	55304921	2.3764	0.526739	1	0	Egln3
chr12	55311773	55312134	3.51707	1.84359	0	0	Egln3
chr12	55394146	55394635	6.55885	2.30449	1	0	Egln3
chr12	55400510	55400746	2.3764	1.05348	1	0	Gm7550
chr12	55414144	55414486	4.0874	1.77775	0	1	Gm7550
chr12	55414621	55414922	3.13684	1.38269	0	1	Gm7550
chr12	55797585	55798000	11.5018	4.08223	0	0	Eapp
chr12	56593401	56593656	3.42201	0.395055	0	1	Nfkbia
chr12	70462155	70462583	3.61212	1.05348	1	0	Nemf
chr12	70517801	70518109	3.32695	0.131685	1	0	Arf6
chr12	70548304	70548528	2.47145	0.395055	1	0	5830428M24Rik
chr12	70548932	70549291	3.13684	0.658424	1	0	5830428M24Rik
chr12	70640318	70640673	3.51707	0.197527	1	0	Mettl21d
chr12	74816918	74817320	5.03796	0.921794	1	0	Prkch
chr12	74880254	74880662	3.80223	0.526739	0	1	Hif1a
chr12	74943036	74943742	7.60447	2.6337	1	0	Hif1a
chr12	74988879	74989575	6.17863	1.58022	1	0	Hif1a
chr12	78180489	78180827	3.32695	0.658424	0	0	Max
chr12	78186191	78186540	3.32695	0.526739	0	1	Max
chr12	81542324	81542480	1.33078	0.197527	0	1	Dcaf5
chr12	85758113	85758276	1.14067	0.131685	0	0	Rnf113a2
chr12	102126069	102126268	1.61595	0	0	1	Gpr68
chr12	103306926	103307065	0	0.855952	0	0	Slc24a4
chr12	104579288	104579883	7.79458	0.987637	1	0	Asb2
chr12	104585195	104585454	1.90112	0.0658424	1	0	Asb2
chr12	107549373	107549613	2.18628	0.197527	0	1	1700121N20Rik
chr12	108365789	108366211	4.84785	1.11932	0	1	4933406K04Rik
chr12	108383575	108383961	5.13302	0.395055	1	0	4933406K04Rik
chr12	108385003	108385573	5.89346	1.38269	1	0	4933406K04Rik
chr12	108884237	108884404	1.42584	0	0	0	4930465M20Rik
chr12	111934558	111934816	2.18628	0	0	1	Hsp90aa1
chr12	113161354	113161526	0.950559	0.329212	0	0	Ppp1r13b
chr12	115985058	115985180	0.0950559	0.526739	0	0	Adam6a
chr12	116441716	116442038	2.18628	0.460897	0	0	Zfp386
chr12	116573169	116573386	2.09123	0.724267	0	1	Zfp386
chr12	117030878	117030977	0.285168	0.855952	0	0	Zfp386
chr12	119232078	119232218	1.04561	0	0	1	Cdca7l
chr12	119615045	119615524	4.18246	0.526739	1	0	Sp4
chr13	3408048	3408224	0.570335	0.855952	0	0	2810429I04Rik
chr13	5713539	5713731	1.99617	0.460897	0	1	1700016G22Rik
chr13	5767067	5767592	9.12536	1.38269	1	0	1700016G22Rik
chr13	5768803	5769340	6.17863	1.05348	1	0	1700016G22Rik
chr13	15869360	15869927	5.22807	1.64606	0	1	4933412O06Rik
chr13	16748103	16748292	1.52089	0.26337	0	0	Inhba
chr13	16751105	16751387	2.94673	0.921794	0	0	Inhba
chr13	17718869	17719387	5.03796	2.04112	0	0	5033411D12Rik
chr13	21826783	21827004	1.33078	0.592582	0	0	Hist1h4j
chr13	22127148	22127360	1.33078	0.329212	0	0	Hist1h2ah
chr13	22133008	22133288	2.56651	0.0658424	0	0	Hist1h4i
chr13	23538554	23538745	1.23573	0.0658424	0	0	C230035I16Rik
chr13	23643225	23643781	4.75279	0.921794	0	0	Hist1h4f
chr13	23662687	23663000	2.18628	0.526739	0	0	Hist1h2ae
chr13	23677716	23677894	1.80606	0.790109	0	0	Hist1h4d
chr13	23844259	23844507	1.90112	0.26337	0	0	Hist1h3b
chr13	24923486	24923670	1.42584	0.0658424	0	0	Tdp2
chr13	30656900	30657285	3.61212	0.26337	0	1	Uqcrfs1
chr13	30840953	30841732	10.266	3.35796	1	0	Irf4
chr13	30878041	30878564	7.3193	2.23864	1	0	Irf4
chr13	30883949	30884728	20.1518	5.46492	1	0	Irf4
chr13	30885739	30886279	15.2089	1.05348	1	0	Irf4
chr13	30887881	30888409	8.93525	1.38269	0	0	Irf4
chr13	30896218	30896603	3.70718	0.592582	0	0	Irf4
chr13	30904864	30905766	10.266	0.921794	1	0	Irf4
chr13	30906168	30906754	6.93908	0.460897	1	0	Irf4
chr13	30911766	30912193	7.98469	1.25101	1	0	Irf4
chr13	30917232	30917641	5.32313	0.460897	1	0	Irf4
chr13	30923033	30923716	26.9008	7.30851	1	0	Irf4
chr13	30925261	30926040	14.8287	4.21392	1	0	Irf4
chr13	30955540	30956183	11.977	3.02875	0	1	Hus1b
chr13	30957211	30957851	18.3458	3.95055	0	1	Hus1b
chr13	30980430	30980602	1.71101	0	0	0	Hus1b
chr13	33073713	33073932	2.18628	0.855952	0	0	Serpinb6b
chr13	33093198	33093627	4.9429	0.855952	0	1	Serpinb9
chr13	33163680	33164079	3.51707	0.0658424	0	1	Serpinb1b
chr13	36884732	36884959	2.56651	1.25101	0	0	Nrn1
chr13	36899751	36900279	9.88581	3.09459	1	0	Nrn1
chr13	36900304	36900872	5.79841	2.04112	1	0	Nrn1
chr13	36905767	36906303	8.84019	0.790109	1	0	Nrn1
chr13	36977865	36978186	2.85168	1.18516	1	0	Nrn1
chr13	37046732	37047269	13.4979	1.97527	1	0	F13a1
chr13	37099116	37099881	9.31547	1.7119	1	0	F13a1
chr13	37102297	37102893	5.89346	1.18516	1	0	F13a1
chr13	37111330	37111656	4.0874	0.724267	1	0	F13a1
chr13	37163299	37163543	2.66156	0.395055	0	1	F13a1
chr13	37404530	37404822	2.56651	0.197527	0	0	Ly86
chr13	41371446	41371608	0.475279	0.790109	0	0	BC024659
chr13	43357447	43357602	1.61595	0.460897	1	0	Gfod1
chr13	43364285	43364598	2.94673	0.26337	1	0	Gfod1
chr13	43871182	43871354	1.33078	0.26337	0	0	Cd83
chr13	44416204	44417186	22.6233	7.30851	1	0	A330076C08Rik
chr13	44512589	44512831	2.28134	1.25101	0	0	1700029N11Rik
chr13	44565012	44565641	14.2584	5.66245	0	1	1700029N11Rik
chr13	44602327	44602885	5.98852	2.76538	0	1	1700029N11Rik
chr13	44626230	44626847	10.0759	3.55549	0	1	1700029N11Rik
chr13	44639479	44639738	3.04179	1.31685	0	1	1700029N11Rik
chr13	44683298	44683532	1.90112	0.197527	0	1	Jarid2
chr13	45951679	45951866	1.42584	0.131685	1	0	Atxn1
chr13	45962667	45962914	1.99617	0.0658424	1	0	Atxn1
chr13	45972479	45972740	2.09123	0.26337	1	0	Atxn1
chr13	45980355	45980615	2.85168	0.921794	1	0	Atxn1
chr13	46020050	46020267	1.42584	0.0658424	1	0	Atxn1
chr13	46435406	46435586	1.14067	0.0658424	1	0	Gm1574
chr13	46764697	46764894	1.52089	0.724267	0	1	C78339
chr13	51733655	51733909	2.47145	0	0	0	Cks2
chr13	51941883	51942679	8.84019	1.44853	1	0	Gadd45g
chr13	52031152	52031661	7.12919	1.25101	1	0	Gadd45g
chr13	52031739	52032274	8.1748	1.25101	1	0	Gadd45g
chr13	52046957	52047379	4.37257	0.987637	0	0	Gadd45g
chr13	52053785	52054019	2.09123	0.395055	0	0	Gadd45g
chr13	52059756	52060089	2.66156	0.395055	0	1	Gadd45g
chr13	52065252	52065968	10.4561	2.6337	0	1	Gadd45g
chr13	52179093	52179388	3.51707	0.921794	0	1	4921525O09Rik
chr13	52807478	52807648	1.61595	0.131685	0	0	BB123696
chr13	53010059	53010249	1.23573	0.790109	0	1	Auh
chr13	54723046	54723231	1.52089	0.329212	0	0	Faf2
chr13	58316946	58317099	0.855503	0	0	0	Ubqln1
chr13	75939457	75939694	1.71101	0.592582	0	1	Glrx
chr13	85428629	85428868	1.99617	0.131685	0	1	Rasa1
chr13	96490044	96490163	0.475279	0.921794	0	1	F2rl2
chr13	97907789	97907929	1.80606	0	0	0	Gfm2
chr13	97907789	97907929	1.80606	0	0	0	Nsa2
chr13	98450569	98450700	0.665391	0.724267	0	1	Gm5086
chr13	99055830	99055995	0.950559	0.0658424	0	0	Ankra2
chr13	101603534	101603713	1.23573	0.131685	0	0	Slc30a5
chr13	111185182	111185346	1.71101	0.131685	0	1	Plk2
chr13	113186913	113187228	2.94673	0.26337	0	1	Il6st
chr13	113196757	113197061	3.13684	0.460897	0	1	Il6st
chr13	113569283	113569471	0	1.11932	0	0	Ppap2a
chr14	26008745	26009222	5.13302	0.460897	0	1	4930572O13Rik
chr14	27571781	27572286	6.08357	0.131685	0	1	Pde12
chr14	27578004	27578476	5.51324	0.460897	0	1	Pde12
chr14	27639223	27639544	3.61212	0.197527	0	1	Asb14
chr14	32972983	32973157	1.61595	0.592582	0	0	Ncoa4
chr14	45625504	45625871	3.70718	0.724267	0	1	Ptger2
chr14	45654049	45654236	1.33078	0.395055	0	0	Ptger2
chr14	45660913	45661081	1.71101	0.790109	0	1	Ptger2
chr14	45669471	45669736	2.56651	1.05348	0	1	Ptger2
chr14	46432432	46432619	1.14067	0.658424	0	0	Ddhd1
chr14	47918582	47918767	1.04561	0.26337	0	0	Mapk1ip1l
chr14	48249128	48249256	3.89729	2.56785	0	0	Ktn1
chr14	54846977	54847429	4.75279	0.658424	1	0	Dad1
chr14	54852934	54853273	3.61212	0.131685	1	0	Dad1
chr14	54980454	54980600	1.14067	0.0658424	0	0	Oxa1l
chr14	56880933	56881224	3.61212	0.987637	1	0	Gzmb
chr14	56915247	56915570	2.85168	1.11932	1	0	Gzmb
chr14	59819897	59820103	1.04561	0.0658424	0	0	Rcbtb1
chr14	61355644	61355882	1.90112	0.790109	1	0	C1qtnf9
chr14	67487910	67488065	1.52089	0.197527	0	0	Gm5464
chr14	73177854	73178046	1.23573	0.526739	0	1	Fndc3a
chr14	73207126	73207437	3.70718	1.38269	0	1	Fndc3a
chr14	73221996	73222508	6.17863	1.25101	0	1	Fndc3a
chr14	73286678	73287089	4.37257	0.526739	0	1	Gm9199
chr14	75579039	75579416	3.13684	0.395055	1	0	Lcp1
chr14	121309691	121309908	1.99617	0	0	0	Ipo5
chr14	122222270	122222702	5.03796	0.790109	1	0	Dock9
chr14	122223905	122224175	1.90112	0.329212	1	0	Dock9
chr14	122229368	122229686	2.66156	0.460897	1	0	Dock9
chr14	122361379	122361671	2.56651	0.526739	0	1	Gpr183
chr14	122451986	122452296	2.66156	1.18516	0	1	Timm8a2
chr14	122452406	122452751	3.2319	0.197527	0	1	Timm8a2
chr14	125067584	125067745	0.570335	0.790109	0	0	Fgf14
chr15	5381369	5381630	1.99617	0.329212	0	1	5430437J10Rik
chr15	5467838	5468045	2.09123	0.197527	0	1	5430437J10Rik
chr15	6442570	6442765	1.42584	0.26337	0	1	C9
chr15	9385061	9385283	2.18628	0.26337	0	1	Capsl
chr15	9392759	9393612	12.1671	3.81886	0	1	Capsl
chr15	9457735	9458690	13.688	3.02875	1	0	Il7r
chr15	9458997	9459875	17.3952	5.00402	1	0	Il7r
chr15	9464884	9465348	7.03413	2.56785	0	1	Il7r
chr15	9485555	9486149	15.0188	5.06987	1	0	Il7r
chr15	9492288	9492784	9.03031	3.09459	1	0	Il7r
chr15	9499167	9499663	7.79458	2.10696	1	0	Il7r
chr15	9499753	9500666	11.7869	3.42381	1	0	Il7r
chr15	9597424	9597808	3.2319	2.76538	0	1	Spef2
chr15	9631650	9632058	5.6083	0.26337	0	1	Spef2
chr15	9678595	9678773	1.42584	0.0658424	0	0	Spef2
chr15	9799796	9800526	11.7869	4.67481	0	1	Spef2
chr15	23000035	23000158	0.475279	0.592582	0	0	Cdh18
chr15	36318965	36319095	0.950559	0.0658424	0	0	Rnf19a
chr15	36385272	36385483	1.52089	0.26337	0	1	Ankrd46
chr15	43114168	43114394	1.99617	0.0658424	0	0	Eif3e
chr15	51410731	51410881	0	0.658424	0	0	Gm19303
chr15	51535776	51536087	3.32695	0.724267	0	0	Eif3h
chr15	51556665	51556965	3.32695	0.790109	0	0	Eif3h
chr15	51558499	51558867	5.98852	1.58022	0	0	Eif3h
chr15	51562221	51562815	9.98086	2.1728	1	0	Eif3h
chr15	51568258	51568602	4.56268	0.987637	1	0	Eif3h
chr15	53945752	53945918	1.42584	0.0658424	0	1	Tnfrsf11b
chr15	58704121	58704263	1.33078	0	0	0	Trmt12
chr15	59430556	59430760	2.18628	0	1	0	Trib1
chr15	59559840	59560105	2.09123	0.460897	0	1	Gm19510
chr15	59591375	59591548	1.23573	0.0658424	0	0	Gm19510
chr15	61273320	61273565	2.47145	0.855952	1	0	D030024E09Rik
chr15	61286518	61286712	1.80606	0.526739	1	0	D030024E09Rik
chr15	61378220	61378405	1.33078	0.395055	0	1	D030024E09Rik
chr15	61816679	61817704	12.2622	1.18516	0	0	Myc
chr15	61996213	61996678	4.84785	0.26337	1	0	H2afy3
chr15	62001165	62001830	10.4561	1.51438	1	0	H2afy3
chr15	62004800	62005226	4.56268	1.11932	1	0	H2afy3
chr15	62021194	62021518	3.32695	1.05348	1	0	H2afy3
chr15	62071542	62071991	5.32313	0.724267	0	1	H2afy3
chr15	62076894	62077314	4.0874	1.7119	0	1	H2afy3
chr15	62099803	62100211	3.99235	0.526739	0	1	H2afy3
chr15	62102797	62103356	5.51324	1.31685	0	1	H2afy3
chr15	62190077	62190275	1.71101	0.592582	0	1	H2afy3
chr15	62224968	62225229	2.75662	0.592582	0	1	H2afy3
chr15	62289451	62290043	8.36491	1.97527	0	1	H2afy3
chr15	62315168	62315442	3.04179	0.26337	0	0	H2afy3
chr15	62530045	62530475	6.08357	1.05348	0	1	H2afy3
chr15	62566441	62567142	8.93525	4.01639	0	1	H2afy3
chr15	62617927	62618308	4.0874	2.10696	0	0	H2afy3
chr15	62640261	62641311	15.1139	5.46492	0	1	H2afy3
chr15	62655430	62655922	7.12919	1.84359	0	0	H2afy3
chr15	62656531	62656900	4.18246	1.90943	0	0	H2afy3
chr15	62664695	62665211	9.12536	1.97527	0	1	H2afy3
chr15	62666644	62667162	8.84019	2.10696	0	0	H2afy3
chr15	63907274	63907731	5.22807	1.11932	1	0	Fam49b
chr15	66339376	66339857	4.0874	0.460897	1	0	Lrrc6
chr15	66344412	66344710	2.56651	0.855952	1	0	Lrrc6
chr15	66354482	66354876	4.18246	0.592582	1	0	Lrrc6
chr15	66392516	66392769	1.99617	0.0658424	0	1	Tmem71
chr15	66686473	66686705	1.90112	0.395055	1	0	Sla
chr15	66830066	66830358	2.66156	0.460897	0	1	Ndrg1
chr15	67241699	67241932	2.3764	0.0658424	0	1	1700012I11Rik
chr15	68089988	68090210	1.52089	0.0658424	0	0	Zfat
chr15	74880274	74880565	2.56651	0.658424	0	0	Ly6c1
chr15	74968311	74968500	1.33078	0.131685	0	0	Ly6c2
chr15	75447022	75447206	1.14067	0.460897	0	1	Zfp41
chr15	75911215	75911453	2.18628	0.197527	0	0	Puf60
chr15	75911215	75911453	2.18628	0.197527	0	0	Puf60
chr15	76034613	76034808	1.71101	0.921794	1	0	Plec
chr15	76437901	76438099	1.90112	0	0	0	Cpsf1
chr15	78325480	78325777	2.66156	0.329212	0	1	Il2rb
chr15	79880603	79880873	2.18628	0.131685	0	0	Snord83b
chr15	79882316	79882602	2.75662	0.395055	1	0	Snord83b
chr15	79891605	79891976	5.41818	1.31685	1	0	Snord83b
chr15	79893291	79893587	2.56651	0.790109	0	0	Snord83b
chr15	97203610	97203932	2.3764	0.26337	0	1	Amigo2
chr15	97651711	97652254	5.70335	2.50201	1	0	Hdac7
chr15	97655498	97656073	11.5968	1.05348	1	0	Hdac7
chr15	97668111	97668421	2.56651	0.329212	1	0	Hdac7
chr15	97673607	97674182	6.74897	1.31685	1	0	Hdac7
chr15	103106539	103106625	3.04179	1.11932	0	0	Copz1
chr16	3714829	3715041	1.42584	0.197527	0	1	Mefv
chr16	3723338	3723585	2.18628	0.0658424	0	1	Mefv
chr16	4077802	4077977	1.61595	0	0	0	Trap1
chr16	10754737	10754962	1.80606	0.197527	0	1	Socs1
chr16	15642882	15642967	1.80606	0.855952	0	1	Prkdc
chr16	21531071	21531195	1.14067	0.131685	0	1	Vps8
chr16	22461079	22461378	2.47145	0.131685	1	0	Etv5
chr16	23107422	23107627	1.90112	0.0658424	0	0	Eif4a2
chr16	24506907	24507367	5.89346	2.04112	1	0	A730098P11Rik
chr16	24629405	24629651	1.99617	0.526739	1	0	Lpp
chr16	25107777	25107925	0.0950559	0.592582	0	0	A230028O05Rik
chr16	43655299	43655663	3.89729	0.790109	1	0	Tigit
chr16	43695935	43696367	4.56268	1.64606	1	0	Tigit
chr16	43697878	43698246	3.80223	0.658424	1	0	Tigit
chr16	45347188	45347362	1.42584	0.526739	0	0	Cd200
chr16	45389916	45390202	2.18628	0.592582	0	1	Cd200
chr16	49775583	49776083	4.0874	2.1728	0	0	Ift57
chr16	49790934	49791400	5.22807	0.658424	1	0	Cd47
chr16	49797038	49797413	4.37257	0.790109	1	0	Cd47
chr16	49798852	49799327	6.08357	0.855952	1	0	Cd47
chr16	49937962	49938234	2.3764	1.05348	0	0	Gm6936
chr16	49976211	49976434	1.52089	0.526739	0	1	Gm6936
chr16	50204921	50205258	3.32695	0.658424	0	1	Gm4827
chr16	51691002	51691202	1.61595	0.395055	0	1	Cblb
chr16	52200592	52200780	0	1.44853	0	1	Cblb
chr16	52230043	52230209	0.285168	1.25101	0	1	Cblb
chr16	52292836	52293014	1.52089	0.131685	0	1	Alcam
chr16	54108750	54108977	1.61595	0	0	1	Zpld1
chr16	55754562	55754925	3.13684	0.526739	1	0	Nfkbiz
chr16	55838830	55839116	2.18628	0.395055	0	0	Nfkbiz
chr16	56717549	56717696	1.14067	0.131685	0	0	Tfg
chr16	57143072	57143145	1.42584	0.658424	0	0	Tomm70a
chr16	78576887	78577124	2.28134	0.131685	0	1	D16Ertd472e
chr16	80002760	80002897	0	0.526739	0	0	Tmprss15
chr16	84583603	84584150	13.4029	1.97527	0	1	4930529L06Rik
chr16	84621490	84621974	9.31547	1.84359	0	1	4930529L06Rik
chr16	84622003	84622331	3.04179	0.526739	0	1	4930529L06Rik
chr16	84627384	84627757	5.6083	1.31685	0	1	4930529L06Rik
chr16	84643945	84644310	3.42201	1.11932	0	0	4930529L06Rik
chr16	84646343	84646959	8.07975	3.35796	0	0	4930529L06Rik
chr16	84681057	84681436	3.70718	0.526739	0	1	4930529L06Rik
chr16	84682259	84682875	7.41436	2.89707	0	1	4930529L06Rik
chr16	84703080	84704398	28.0415	4.8065	0	1	Mir155
chr16	84713150	84713851	6.4638	1.38269	0	0	Mir155
chr16	87725148	87725376	1.71101	0.460897	0	1	Bach1
chr16	89835870	89836203	2.47145	0.790109	1	0	Tiam1
chr16	93575014	93575182	1.23573	0.197527	0	0	Setd4
chr16	98244185	98244367	2.75662	1.77775	0	0	A630089N07Rik
chr17	5841189	5841500	2.28134	0.26337	0	0	Snx9
chr17	6803211	6803477	1.99617	0.197527	0	1	Dynlt1f
chr17	8064644	8065078	6.17863	0.592582	1	0	Tagap
chr17	8067588	8068262	11.4067	1.05348	1	0	Tagap
chr17	8068905	8069443	7.03413	1.11932	1	0	Tagap
chr17	8070654	8071332	10.0759	1.97527	1	0	Tagap
chr17	8081660	8082494	21.5777	4.67481	1	0	Tagap
chr17	8097828	8098215	3.70718	0.592582	1	0	Tagap
chr17	8118623	8119340	8.55503	0.855952	1	0	Tagap
chr17	8132271	8132944	10.3611	2.76538	0	1	Rsph3a
chr17	12143183	12143400	1.71101	0.460897	0	0	D17Ertd648e
chr17	12357836	12358669	10.9314	3.29212	1	0	Agpat4
chr17	12398509	12399112	7.60447	1.90943	1	0	Agpat4
chr17	12511644	12511807	1.14067	0	0	0	4732491K20Rik
chr17	24844526	24844722	1.52089	0.26337	0	0	Tbl3
chr17	26059736	26059934	1.04561	0.395055	0	0	Rab40c
chr17	27694767	27694975	2.28134	0.460897	0	0	Hmga1-rs1
chr17	28363113	28363271	1.33078	0	0	1	Ppard
chr17	28828229	28828436	1.71101	0	0	0	Mapk14
chr17	29530242	29531611	31.1783	6.91346	1	0	Fgd2
chr17	29532152	29532870	26.9008	4.67481	1	0	Fgd2
chr17	29630664	29631991	21.5777	5.13571	1	0	Pim1
chr17	29637658	29638122	10.3611	2.04112	1	0	Pim1
chr17	29639956	29640338	4.75279	1.31685	1	0	Pim1
chr17	29643138	29643359	2.75662	0.987637	0	0	Pim1
chr17	31707296	31707459	4.46762	1.44853	0	0	Pknox1
chr17	32421298	32421503	1.23573	0	0	0	Brd4
chr17	34272289	34272478	1.42584	0	0	0	H2-DMa
chr17	35341923	35342292	4.75279	0.526739	0	0	Lta
chr17	35347152	35347543	4.46762	0.592582	1	0	Lta
chr17	35356644	35356936	3.32695	0.526739	1	0	Lta
chr17	35372722	35372948	1.80606	0.658424	1	0	Nfkbil1
chr17	35530783	35530919	0.380223	0.724267	0	0	H2-Q8
chr17	35605932	35606113	1.52089	0	0	0	H2-Q10
chr17	36053275	36053438	1.33078	0.197527	0	0	Mrps18b
chr17	36138868	36139173	3.04179	0.987637	0	1	A930015D03Rik
chr17	48549419	48549574	0.855503	0.987637	0	0	AI314976
chr17	50559431	50559524	1.71101	0.460897	0	0	Plcl2
chr17	51971616	51972063	5.13302	1.11932	0	0	Satb1
chr17	51972253	51972760	5.6083	0.658424	0	0	Satb1
chr17	51993390	51993697	2.66156	0.197527	0	0	Satb1
chr17	52018980	52019333	4.0874	0.855952	1	0	Gm20098
chr17	52043150	52043664	10.3611	1.90943	1	0	Gm20098
chr17	52175189	52175700	5.79841	1.11932	0	0	Gm20098
chr17	52175776	52176169	3.42201	1.31685	0	0	Gm20098
chr17	52203833	52204585	12.6424	2.04112	1	0	Gm20098
chr17	52215674	52216548	26.5206	5.20155	1	0	Gm20098
chr17	52249860	52250203	3.99235	0.790109	0	0	Gm20098
chr17	52255428	52255721	2.94673	0.592582	0	1	Gm20098
chr17	52264765	52265041	2.85168	0.658424	0	1	Gm20098
chr17	52270766	52271143	3.13684	0.395055	0	1	Gm20098
chr17	52288449	52288700	2.56651	0.790109	1	0	Gm20098
chr17	52295547	52295938	4.84785	0.724267	1	0	Gm20098
chr17	52301390	52302759	26.2354	8.49367	1	0	Gm20098
chr17	52307257	52308386	17.1101	4.3456	1	0	Gm20098
chr17	52322087	52322337	2.28134	0.26337	0	0	Gm20098
chr17	52601223	52601376	1.04561	0.26337	0	0	Kcnh8
chr17	57333617	57333846	1.80606	0.26337	0	0	Tnfsf14
chr17	73267521	73267760	1.71101	0.26337	0	0	Lbh
chr17	88463772	88464141	4.37257	0	0	0	Fbxo11
chr17	88465220	88465449	2.66156	0	0	0	Fbxo11
chr17	88511151	88512113	18.2507	4.67481	1	0	Gm4832
chr17	88523043	88523384	4.18246	0.855952	0	0	Gm4832
chr17	88594539	88594972	3.70718	0.0658424	0	1	Gm4832
chr18	6489928	6490158	2.09123	0.329212	0	0	Mir1893
chr18	10150981	10151189	5.22807	1.38269	0	0	Rock1
chr18	12326987	12327172	1.71101	0.26337	0	0	3110002H16Rik
chr18	14806283	14806446	4.56268	1.25101	0	1	Ss18
chr18	14841443	14841714	1.99617	0	0	0	Ss18
chr18	14941416	14941535	1.42584	0.0658424	0	0	Taf4b
chr18	35020770	35021077	3.51707	0.921794	0	1	Egr1
chr18	38566801	38567247	4.56268	1.05348	0	1	Ndfip1
chr18	45215685	45215793	1.61595	0.921794	0	0	Ythdc2
chr18	65481934	65482532	9.79075	2.23864	1	0	Alpk2
chr18	65488313	65488746	5.03796	1.11932	1	0	Alpk2
chr18	65541259	65542038	10.9314	2.1728	1	0	Alpk2
chr18	65554987	65555531	8.74514	2.04112	0	0	Alpk2
chr18	65565035	65565333	3.42201	0.197527	1	0	Alpk2
chr18	65575383	65575565	1.71101	0.395055	1	0	Malt1
chr18	65590045	65590367	3.04179	1.11932	0	0	Malt1
chr18	68988657	68989206	5.03796	0.329212	0	1	4930546C10Rik
chr18	79260811	79261068	2.47145	0.395055	0	1	Setbp1
chr18	81130670	81130850	1.52089	0	0	0	Atp9b
chr18	82678590	82678828	2.3764	0.329212	1	0	Mbp
chr18	90009622	90009783	1.23573	0.0658424	0	0	Dok6
chr19	4078436	4078520	0.950559	0.131685	0	0	Cabp2
chr19	5802484	5802792	2.85168	0.987637	1	0	Malat1
chr19	5818006	5818218	2.3764	0.26337	1	0	Malat1
chr19	6077174	6077361	1.33078	0	0	0	1110014N23Rik
chr19	6297683	6297980	2.47145	0.460897	0	1	Cdc42bpg
chr19	6581941	6582012	1.33078	0.658424	0	0	Slc22a12
chr19	10030334	10030480	0	0.855952	0	0	Fth1
chr19	10837814	10838510	7.69952	2.10696	1	0	A430093F15Rik
chr19	10855963	10856467	4.9429	0.855952	1	0	A430093F15Rik
chr19	11430267	11430486	1.99617	0.592582	0	1	Ms4a7
chr19	11436598	11436782	1.42584	0.460897	0	1	Ms4a7
chr19	11585899	11586188	3.04179	0.921794	1	0	Ms4a6b
chr19	11676562	11676754	1.90112	0.395055	0	1	Ms4a6d
chr19	12871090	12871415	2.85168	0.526739	0	0	U05342
chr19	12871090	12871415	2.85168	0.526739	0	0	Zfp91
chr19	18669318	18669498	1.14067	0	0	1	Ostf1
chr19	18807204	18807395	4.56268	1.18516	0	0	Trpm6
chr19	23397473	23398097	6.55885	0.460897	1	0	Smc5
chr19	23441206	23441746	6.36874	0.592582	1	0	Mamdc2
chr19	23448309	23448561	2.28134	0.0658424	1	0	Mamdc2
chr19	24745984	24746193	1.80606	0.0658424	0	1	E030010A14Rik
chr19	24794947	24795185	1.80606	0.329212	0	1	E030010A14Rik
chr19	29260122	29260619	6.84402	1.51438	0	1	Mir101b
chr19	29303558	29303817	1.61595	0.658424	0	1	Jak2
chr19	29311207	29311453	1.90112	0.0658424	0	1	Jak2
chr19	29313913	29314241	3.2319	0.329212	0	0	Jak2
chr19	29325633	29326548	11.6919	0.987637	0	1	Jak2
chr19	29505484	29505771	3.32695	0.526739	1	0	Pdcd1lg2
chr19	29528431	29529182	12.7375	2.23864	1	0	Pdcd1lg2
chr19	29880939	29881147	1.52089	0.0658424	0	0	9930021J03Rik
chr19	30998557	30998933	4.37257	0.395055	1	0	Gm6642
chr19	30999108	30999441	2.66156	0.724267	1	0	Gm6642
chr19	38820738	38820911	1.14067	0.197527	0	1	Noc3l
chr19	41894996	41895158	0.950559	0	0	0	Frat1
chr19	43798783	43798956	1.04561	0	0	0	Cox15
chr19	46379772	46380329	7.03413	1.31685	0	0	Nfkb2
chr19	53338446	53338622	1.90112	0	1	0	1700001K23Rik
chr19	53347889	53348141	1.80606	0.197527	1	0	1700001K23Rik
chr19	53354227	53354482	2.18628	0.395055	1	0	1700001K23Rik
chr19	53486627	53486891	2.56651	0.329212	1	0	Smndc1
chr19	53495520	53496016	8.93525	1.64606	1	0	Smndc1
chr19	53497781	53498317	7.79458	1.11932	1	0	Smndc1
chr19	53499031	53499591	6.36874	1.51438	1	0	Smndc1
chr19	53508325	53508975	14.2584	2.04112	1	0	5830416P10Rik
chr19	53515849	53516394	7.3193	1.64606	1	0	5830416P10Rik
chr19	53517456	53518220	8.74514	0.526739	1	0	5830416P10Rik
chr19	53535637	53536129	5.51324	0.724267	0	1	5830416P10Rik
chr19	53539139	53539569	5.32313	1.25101	0	1	5830416P10Rik
chr19	53594496	53594793	3.51707	0.197527	1	0	Dusp5
chr19	53603299	53603883	5.70335	0.329212	1	0	Dusp5
chr19	53611231	53611597	4.18246	1.18516	1	0	Dusp5
chr19	61341688	61341774	2.66156	0.724267	0	0	Csf2ra
chrX	7442497	7442818	4.27751	0.395055	0	1	Pim2
chrX	20394234	20394509	2.09123	0.592582	0	1	Araf
chrX	21257683	21257841	1.14067	0.329212	0	0	Slc6a14
chrX	75651601	75651888	3.32695	2.6337	0	0	4930480E11Rik
chrX	75652590	75652880	2.94673	1.51438	0	0	4930480E11Rik
chrX	75653956	75654059	1.33078	0.0658424	0	0	4930480E11Rik
chrX	75654108	75654259	5.03796	3.35796	0	0	4930480E11Rik
chrX	75654426	75654501	1.33078	0.526739	0	0	4930480E11Rik
chrX	84483678	84483778	2.56651	0.658424	0	1	Il1rapl1
chrX	90041421	90041500	0.950559	0.329212	0	0	Mageb18
chrX	103382050	103382591	26.9008	0.921794	0	0	Pgk1
chrX	103797833	103798106	2.94673	0.131685	0	1	Cysltr1
chrX	113400771	113400857	1.23573	0.395055	0	0	Cpxcr1
chrX	121234335	121234518	0.380223	0.987637	0	0	Vmn2r121
chrX	130712811	130712962	0	0.855952	0	0	Arl13a
chrX	131120086	131120260	1.61595	0.197527	0	0	Rpl36a
chrX	163458034	163458222	1.42584	0.26337	0	0	Gm8817
chrX	163526950	163527372	4.56268	0.460897	0	1	Gm8817
chrX	163529803	163530287	4.65774	1.11932	0	0	Gm8817
chrX	163532825	163533099	1.71101	0.395055	0	0	Gm8817
chrX	163584509	163584844	2.94673	0.592582	0	0	Tmsb4x
chrX	163646784	163647231	5.41818	1.05348	0	1	Tmsb4x

## Sheet: Brd4 binding sites
Chr	Start	End	WT Brd4 RPM	T-bet-/- Brd4 RPM	Overlaps SE or associated gene	Overlaps typical enhancer or associated gene	Closest gene TSS
chr1	4775463	4776083	4.85054	4.95017	0	0	Mrpl15
chr1	4797640	4798276	4.25355	1.57506	0	0	Lypla1
chr1	4847459	4848118	4.32817	5.25018	0	0	Tcea1
chr1	5073055	5073365	2.46258	2.32508	0	0	Atp6v1h
chr1	6204403	6205146	4.1043	4.80017	0	0	Rb1cc1
chr1	6372838	6373138	0.596989	1.42505	0	0	Fam150a
chr1	6396535	6396742	0.970107	1.05004	0	0	Fam150a
chr1	6408054	6408322	1.19398	0.750026	0	0	Fam150a
chr1	6444024	6444846	5.14903	4.12514	0	1	St18
chr1	6457192	6457496	1.2686	1.05004	0	1	St18
chr1	7078494	7079444	5.74602	4.35015	0	1	Pcmtd1
chr1	7194971	7195164	1.5671	1.57506	0	0	Pcmtd1
chr1	7386951	7387293	1.79097	1.20004	0	1	Pcmtd1
chr1	7388092	7388593	2.5372	2.47509	0	0	Pcmtd1
chr1	7699336	7699608	0.671613	1.27504	0	0	Pcmtd1
chr1	9535194	9536227	7.46236	6.75024	0	0	Rrs1
chr1	9690658	9690889	1.34323	1.05004	0	0	Mybl1
chr1	9738274	9738748	3.43269	1.57506	0	0	Vcpip1
chr1	9838291	9838603	1.94021	0.825029	0	0	Sgk3
chr1	9933798	9934483	8.05935	7.87528	0	0	Snhg6
chr1	10027828	10028362	2.76107	3.52512	0	0	Cops5
chr1	10027828	10028362	2.76107	3.52512	0	0	Cspp1
chr1	10029616	10029966	1.5671	1.50005	0	0	Cspp1
chr1	10222455	10222879	1.41785	2.32508	0	0	Arfgef1
chr1	10222889	10223424	3.95505	3.22511	0	0	Arfgef1
chr1	11647839	11648031	0.895483	0.450016	0	0	A830018L16Rik
chr1	12982301	12982667	1.71634	1.95007	0	0	Slco5a1
chr1	13040334	13040570	0.596989	1.20004	0	0	Slco5a1
chr1	13042184	13042326	0.82086	0.525018	0	0	Slco5a1
chr1	13145375	13145861	2.16408	3.37512	0	1	Prdm14
chr1	13152463	13152854	1.2686	2.17508	0	1	Prdm14
chr1	13257554	13257862	0.82086	2.17508	0	1	Ncoa2
chr1	13362372	13364828	18.2828	17.1756	0	1	Ncoa2
chr1	13373610	13373965	0.746236	1.50005	0	0	Ncoa2
chr1	13416897	13417231	1.04473	1.50005	0	0	Ncoa2
chr1	13444709	13445032	0.447742	1.27504	0	1	Ncoa2
chr1	13521649	13521960	1.49247	1.05004	0	0	Tram1
chr1	13579052	13580291	6.71613	7.95028	0	1	Tram1
chr1	13583265	13583796	2.5372	3.0001	0	1	Tram1
chr1	13605971	13606290	1.04473	1.50005	0	1	Tram1
chr1	13629327	13629563	0.895483	1.12504	0	1	Lactb2
chr1	13629624	13629972	1.64172	1.95007	0	1	Lactb2
chr1	13633214	13633510	1.19398	1.05004	0	1	Lactb2
chr1	13650089	13650975	7.23849	7.20025	0	1	Lactb2
chr1	13779349	13779583	1.41785	0.675024	0	0	Gm5523
chr1	14997859	14998072	1.2686	0.675024	0	0	Trpa1
chr1	15795521	15796167	3.58193	3.75013	0	0	Terf1
chr1	16094094	16094645	3.05957	3.52512	0	0	Rpl7
chr1	16094923	16095362	2.76107	2.25008	0	0	Rpl7
chr1	16095452	16096082	2.98494	3.07511	0	0	Rdh10
chr1	16152708	16152912	0.82086	0.450016	0	0	Rdh10
chr1	16423617	16423872	1.34323	0.825029	0	1	Stau2
chr1	16509251	16509504	0.970107	1.20004	0	1	Stau2
chr1	16608605	16609098	1.64172	2.7751	0	0	Ube2w
chr1	16609114	16609600	2.46258	3.67513	0	0	Ube2w
chr1	16646560	16647265	3.88043	3.45012	0	0	Tceb1
chr1	16655045	16655764	5.29828	4.35015	0	0	Tmem70
chr1	16678723	16678912	0.746236	0.900031	0	1	Ly96
chr1	20503839	20504061	1.34323	0.450016	0	0	Pkhd1
chr1	20749993	20750211	0.447742	0.900031	0	0	Il17f
chr1	20777092	20777389	0.298494	1.42505	0	0	Il17f
chr1	20880472	20880782	1.79097	0.825029	0	0	6720483E21Rik
chr1	20880472	20880782	1.79097	0.825029	0	0	Paqr8
chr1	20880979	20881351	0.970107	1.50005	0	0	Paqr8
chr1	20902715	20903110	1.41785	1.57506	0	0	Paqr8
chr1	20929239	20929505	1.71634	0.900031	0	0	Efhc1
chr1	21054357	21054658	0.223871	1.20004	0	0	Tram2
chr1	21091311	21091574	1.49247	1.80006	0	0	Tram2
chr1	21151979	21152189	1.11935	0.375013	0	0	Tmem14a
chr1	21208469	21209068	3.8058	3.0001	0	0	Tmem14a
chr1	21261546	21261808	1.41785	1.12504	0	0	Gm4956
chr1	21323627	21324097	1.34323	3.97514	0	0	Khdc1a
chr1	21334454	21334667	0.522365	1.35005	0	0	Khdc1a
chr1	21415743	21416074	0.82086	1.35005	0	1	Khdc1b
chr1	21451275	21451544	0.596989	0.900031	0	1	Khdc1b
chr1	21741933	21742255	0.746236	1.20004	0	1	Kcnq5
chr1	21770874	21771205	1.2686	1.42505	0	1	Kcnq5
chr1	21826426	21826777	1.94021	2.02507	0	1	Kcnq5
chr1	21828703	21828956	0.895483	0.525018	0	1	Kcnq5
chr1	21950466	21951910	10.6712	12.6004	0	1	Kcnq5
chr1	22259130	22259313	0.895483	0.825029	0	0	Kcnq5
chr1	23769677	23769963	1.2686	1.87507	0	0	B3gat2
chr1	23799671	23799856	0.970107	1.05004	0	0	B3gat2
chr1	23833946	23834297	0.970107	1.20004	0	0	B3gat2
chr1	23913058	23913181	0.895483	0.30001	0	0	Smap1
chr1	23928528	23929470	3.8058	3.75013	0	0	Smap1
chr1	24012245	24012654	2.68645	1.57506	0	0	1110058L19Rik
chr1	24685183	24685790	3.65656	4.20015	0	0	Lmbrd1
chr1	30930132	30931022	3.73118	4.42515	0	0	Phf3
chr1	31006135	31007137	5.96989	4.12514	0	0	Gm13363
chr1	31006135	31007137	5.96989	4.12514	0	0	Ptp4a1
chr1	33622698	33622953	1.04473	1.35005	0	1	Prim2
chr1	33641133	33641296	0.82086	0.375013	0	1	Prim2
chr1	33720129	33720268	0.895483	1.20004	0	1	Prim2
chr1	33726511	33726888	2.5372	1.50005	0	1	1700001G17Rik
chr1	33726511	33726888	2.5372	1.50005	0	1	Prim2
chr1	33768078	33768329	0.223871	1.05004	0	0	Rab23
chr1	33776528	33776788	1.2686	0.975034	0	0	Rab23
chr1	33796194	33796562	2.5372	3.0001	0	0	Bag2
chr1	33871051	33871662	4.55204	4.20015	0	0	Zfp451
chr1	33940282	33940615	1.71634	1.05004	0	1	Bend6
chr1	33964727	33965037	1.19398	0.900031	0	0	Bend6
chr1	34068282	34068488	1.04473	0.30001	0	0	Dst
chr1	34221539	34221771	0.149247	0.825029	0	0	Dst
chr1	34275227	34275471	0.671613	1.42505	0	0	Dst
chr1	34293219	34293539	1.79097	0.900031	0	0	Mir5103
chr1	34491510	34492142	4.70129	3.67513	0	0	Mir5103
chr1	34496002	34496388	1.71634	1.72506	0	0	Ccdc115
chr1	34496514	34496940	1.86559	2.25008	0	0	Ccdc115
chr1	34496514	34496940	1.86559	2.25008	0	0	Imp4
chr1	34516352	34516746	1.2686	1.42505	0	1	Ptpn18
chr1	34529349	34529664	0.671613	1.35005	0	1	Ptpn18
chr1	34529917	34530264	1.34323	0.975034	0	1	Ptpn18
chr1	34535751	34536071	2.16408	1.42505	0	1	Ptpn18
chr1	34542771	34543089	1.64172	1.27504	0	0	Prss39
chr1	34636342	34636611	1.04473	0.450016	0	0	Fam123c
chr1	34659255	34659569	2.68645	0.975034	0	0	Fam123c
chr1	34699300	34699668	1.49247	1.50005	0	0	AA619741
chr1	34795201	34795542	1.34323	1.20004	0	0	Arhgef4
chr1	34858431	34859499	5.74602	5.55019	0	0	Arhgef4
chr1	34899337	34900170	6.34301	5.17518	0	0	Fam168b
chr1	34906606	34907002	2.16408	2.17508	0	0	Plekhb2
chr1	34908377	34908787	1.94021	2.17508	0	0	Plekhb2
chr1	34909402	34909685	0.895483	1.27504	0	0	Plekhb2
chr1	34924055	34924361	1.94021	1.95007	0	0	Plekhb2
chr1	34953863	34954088	1.41785	1.42505	0	0	Plekhb2
chr1	36124938	36125435	2.61183	3.37512	0	0	Hs6st1
chr1	36129999	36130509	1.41785	2.62509	0	0	Hs6st1
chr1	36191529	36191719	0.970107	1.27504	0	0	Hs6st1
chr1	36217121	36217460	1.71634	1.57506	0	1	Uggt1
chr1	36291914	36292266	1.04473	1.35005	0	1	Uggt1
chr1	36300827	36301337	2.01484	2.8501	0	1	Uggt1
chr1	36318910	36319371	3.05957	2.70009	0	0	Neurl3
chr1	36320909	36321329	1.71634	2.17508	0	1	Neurl3
chr1	36330187	36330541	1.86559	2.02507	0	1	Neurl3
chr1	36336087	36336370	0.82086	1.05004	0	0	Neurl3
chr1	36364421	36365106	4.55204	4.65016	0	1	Arid5a
chr1	36382519	36383221	3.43269	3.82513	0	1	Arid5a
chr1	36425787	36426287	4.32817	4.65016	0	0	Kansl3
chr1	36528163	36528693	2.01484	2.62509	0	0	Cnnm4
chr1	36558186	36558443	1.34323	1.20004	0	0	Cnnm3
chr1	36568475	36568843	1.2686	1.87507	0	0	Cnnm3
chr1	36569167	36569775	1.64172	2.9251	0	0	Cnnm3
chr1	36603804	36604410	3.35806	2.62509	0	0	Ankrd39
chr1	36691907	36692197	1.19398	1.50005	0	0	Fam178b
chr1	36740940	36741276	1.41785	1.20004	0	0	Fam178b
chr1	36748207	36748643	1.79097	3.15011	0	0	Cox5b
chr1	36766566	36767105	3.43269	4.50016	0	0	Actr1b
chr1	36779224	36779811	2.91032	2.25008	0	0	4933424G06Rik
chr1	36794172	36794469	1.04473	1.50005	0	0	4933424G06Rik
chr1	36801481	36801822	1.41785	1.50005	0	0	Zap70
chr1	36803387	36803626	0.895483	1.50005	0	0	Zap70
chr1	36818063	36819134	8.28322	7.27525	0	0	Zap70
chr1	36823682	36824455	4.55204	6.45023	0	0	Zap70
chr1	36825275	36826360	8.65634	12.9005	0	0	Zap70
chr1	36829103	36829843	3.43269	5.25018	0	0	Zap70
chr1	36841615	36841863	0.970107	0.975034	0	0	Zap70
chr1	36854472	36854744	0.596989	1.12504	0	1	Zap70
chr1	36977191	36977752	1.2686	2.8501	0	1	Tmem131
chr1	36996180	36997005	3.8058	3.82513	0	1	Tmem131
chr1	37086043	37086315	0.522365	1.20004	0	0	Tmem131
chr1	37329335	37329665	2.08946	2.32508	0	0	Inpp4a
chr1	37356425	37356923	2.46258	2.02507	0	1	Inpp4a
chr1	37360369	37360726	1.2686	1.57506	0	1	Inpp4a
chr1	37368020	37368251	0.671613	0.900031	0	1	Inpp4a
chr1	37458643	37458898	1.11935	1.35005	0	1	6330578E17Rik
chr1	37486594	37487280	4.62666	4.80017	0	0	6330578E17Rik
chr1	37486594	37487280	4.62666	4.80017	0	0	Unc50
chr1	37548600	37548911	0.970107	1.72506	0	1	4930594C11Rik
chr1	37597736	37598037	1.34323	1.50005	0	0	Mgat4a
chr1	37642554	37642857	0.522365	1.35005	0	0	Mgat4a
chr1	37681116	37681427	1.71634	1.20004	0	0	Mgat4a
chr1	37691528	37691768	0.970107	0.975034	0	0	2010300C02Rik
chr1	37696060	37696394	1.34323	1.80006	0	0	2010300C02Rik
chr1	37735236	37735611	1.34323	2.32508	0	0	2010300C02Rik
chr1	37776660	37776890	1.2686	1.27504	0	0	2010300C02Rik
chr1	37921608	37922337	5.14903	3.75013	0	0	Tsga10
chr1	37928995	37929310	1.2686	1.87507	0	0	Lipt1
chr1	37947095	37947610	4.70129	4.72517	0	0	Mitd1
chr1	37947095	37947610	4.70129	4.72517	0	0	Mrpl30
chr1	37988671	37989038	0.746236	1.65006	0	0	Lyg2
chr1	38053653	38054326	3.43269	2.02507	0	0	Txndc9
chr1	38054600	38055217	3.88043	3.45012	0	0	Eif5b
chr1	38186282	38187174	6.26838	6.07521	0	0	Rev1
chr1	38242408	38242632	0.970107	1.42505	0	1	Rev1
chr1	38614485	38614762	0.746236	1.20004	0	1	Aff3
chr1	38704361	38704540	0.596989	0.825029	0	1	Aff3
chr1	38721686	38722071	1.86559	2.32508	0	1	Aff3
chr1	38722419	38722798	1.04473	2.17508	0	0	Aff3
chr1	38780287	38780618	0.746236	1.57506	0	1	Aff3
chr1	38824787	38824963	1.04473	0.825029	0	0	Lonrf2
chr1	38826778	38826984	0.746236	1.20004	0	0	Lonrf2
chr1	38834194	38834749	2.46258	1.57506	0	1	Lonrf2
chr1	38844293	38844648	1.49247	1.42505	0	0	Lonrf2
chr1	38856323	38856507	0.895483	0.750026	0	1	Lonrf2
chr1	38913171	38913295	1.34323	1.05004	0	0	Lonrf2
chr1	38954700	38955087	1.79097	1.35005	0	0	Chst10
chr1	38991542	38991793	1.34323	0.750026	0	0	Nms
chr1	38993680	38993979	2.46258	1.95007	0	0	Nms
chr1	39044325	39044760	1.94021	1.12504	0	1	Pdcl3
chr1	39057984	39058324	1.34323	1.50005	0	0	Pdcl3
chr1	39249828	39250240	2.38796	2.70009	0	0	Npas2
chr1	39253524	39254049	1.94021	2.55009	0	1	Npas2
chr1	39263765	39264160	2.01484	1.80006	0	1	Npas2
chr1	39338710	39339073	1.19398	1.80006	0	1	Rpl31
chr1	39397534	39397888	1.5671	1.27504	0	1	Rpl31
chr1	39424471	39425012	3.65656	3.15011	0	0	Rpl31
chr1	39449104	39449406	2.16408	1.42505	0	0	Rpl31
chr1	39579463	39579749	1.79097	1.12504	0	0	D1Bwg0212e
chr1	39584352	39584643	1.41785	1.50005	0	0	D1Bwg0212e
chr1	39587154	39587446	1.49247	1.57506	0	0	D1Bwg0212e
chr1	39592305	39593088	5.22365	4.20015	0	0	D1Bwg0212e
chr1	39612635	39613512	4.47742	7.20025	0	1	Snord89
chr1	39615676	39616227	1.5671	5.7752	0	1	Snord89
chr1	39633273	39634612	7.53699	9.75034	0	0	Rnf149
chr1	39707295	39707554	0.970107	1.27504	0	0	Creg2
chr1	39707910	39708329	1.94021	1.72506	0	0	Creg2
chr1	39737472	39737745	0.596989	1.27504	0	1	Creg2
chr1	39742771	39742995	0.895483	0.975034	0	1	Creg2
chr1	39770875	39771234	1.49247	1.27504	0	1	Rfx8
chr1	39791750	39792061	1.41785	0.900031	0	0	Rfx8
chr1	39817938	39818440	3.13419	3.60013	0	1	Rfx8
chr1	39898958	39899429	2.5372	2.25008	0	1	1700066B17Rik
chr1	39968334	39968666	1.41785	2.47509	0	1	Map4k4
chr1	39993367	39993794	3.95505	3.30012	0	1	Map4k4
chr1	40079526	40079997	2.01484	3.0001	0	1	Il1r2
chr1	40089847	40090857	4.70129	11.5504	0	0	Il1r2
chr1	40109743	40111433	5.6714	12.7504	0	1	Il1r2
chr1	40112460	40113348	5.96989	11.1004	0	0	Il1r2
chr1	40115835	40116482	4.77591	7.27525	0	0	Il1r2
chr1	40134429	40134956	1.2686	2.55009	0	0	Il1r2
chr1	40142441	40143100	2.76107	3.67513	0	1	Gm16894
chr1	40166108	40166542	3.05957	4.42515	0	1	Gm16894
chr1	40173284	40173608	2.01484	1.87507	0	1	Gm16894
chr1	40231053	40231318	1.04473	0.825029	0	0	Il1r1
chr1	40292397	40292765	1.71634	1.80006	0	1	Il1r1
chr1	40292813	40293338	1.79097	2.8501	0	1	Il1r1
chr1	40381266	40381507	0.298494	0.900031	0	1	Il1rl2
chr1	40415451	40416142	4.25355	2.32508	0	1	Il1rl2
chr1	40435699	40435940	1.94021	1.42505	0	0	Il1rl2
chr1	40436936	40437317	1.79097	2.25008	0	0	Il1rl2
chr1	40449997	40450704	7.46236	7.50026	1	0	Il1rl1
chr1	40456372	40456994	1.49247	3.52512	0	0	Il1rl1
chr1	40469330	40469677	1.34323	2.7751	0	1	Il1rl1
chr1	40484128	40484440	0.671613	1.35005	0	0	Il1rl1
chr1	40501472	40502064	5.82064	5.47519	1	0	Il1rl1
chr1	40522256	40522752	3.95505	4.80017	0	1	Il18r1
chr1	40522256	40522752	3.95505	4.80017	0	1	Il18r1
chr1	40571902	40572431	1.86559	3.37512	0	0	Il18rap
chr1	40573237	40573538	0.895483	1.57506	0	0	Il18rap
chr1	40586020	40586417	0.447742	1.80006	0	0	Il18rap
chr1	40636734	40636968	0.895483	0.675024	0	0	Slc9a4
chr1	40714860	40715169	1.2686	1.12504	0	0	Slc9a2
chr1	40737929	40738263	0.895483	1.42505	0	0	Slc9a2
chr1	40825523	40825739	0.671613	0.975034	0	0	Mfsd9
chr1	40847357	40847770	2.16408	1.35005	0	0	Mfsd9
chr1	40854299	40854566	1.49247	2.17508	0	0	Mfsd9
chr1	40859653	40859920	1.11935	0.975034	0	0	Tmem182
chr1	40901581	40901808	1.71634	1.20004	0	1	Tmem182
chr1	40904420	40904810	1.49247	2.55009	0	1	Tmem182
chr1	42907887	42908527	3.13419	2.55009	0	0	Mrps9
chr1	42971913	42972137	0.895483	0.600021	0	0	Gpr45
chr1	43149058	43149772	3.88043	3.15011	0	0	Tgfbrap1
chr1	43155211	43155947	4.02968	4.27515	0	0	AI597479
chr1	43155211	43155947	4.02968	4.27515	0	0	Tgfbrap1
chr1	43167434	43167751	2.08946	0.975034	0	0	AI597479
chr1	43187014	43187356	0.895483	0.975034	0	1	AI597479
chr1	43196463	43196797	3.28344	2.62509	0	1	Fhl2
chr1	43201120	43201840	3.58193	2.32508	0	1	Fhl2
chr1	43219972	43220245	1.19398	0.450016	0	1	Fhl2
chr1	43225307	43225855	3.35806	3.0001	0	1	Fhl2
chr1	43256725	43257054	2.5372	0.525018	0	0	Fhl2
chr1	43281028	43281388	1.2686	1.20004	0	1	Fhl2
chr1	43321258	43321628	1.71634	0.600021	0	0	Fhl2
chr1	43418175	43418552	2.01484	0.900031	0	1	Nck2
chr1	43502404	43502776	2.16408	1.27504	0	1	Nck2
chr1	43524490	43524739	1.34323	0.600021	0	1	Nck2
chr1	43531350	43531963	1.79097	2.62509	0	1	Nck2
chr1	43577140	43577386	0.970107	0.225008	0	1	Nck2
chr1	43817048	43817261	0.895483	1.05004	0	1	1500015O10Rik
chr1	43823144	43823583	2.08946	3.52512	0	1	1500015O10Rik
chr1	43824693	43825127	1.11935	2.25008	0	1	1500015O10Rik
chr1	43825506	43825885	1.49247	2.02507	0	1	1500015O10Rik
chr1	43883797	43884062	0.671613	1.42505	0	1	Uxs1
chr1	43884107	43885116	5.22365	4.12514	0	1	Uxs1
chr1	43955820	43956226	1.34323	2.17508	0	0	Tpp2
chr1	43990275	43991155	5.89527	6.15022	0	1	Tpp2
chr1	44098693	44098920	0.970107	1.20004	0	0	A530098C11Rik
chr1	44099096	44099303	0.895483	0.825029	0	0	A530098C11Rik
chr1	44104341	44104719	1.86559	1.27504	0	0	A530098C11Rik
chr1	44121583	44121790	1.49247	1.87507	0	0	1700029F09Rik
chr1	44158985	44159450	2.8357	3.22511	0	0	1700029F09Rik
chr1	44176098	44176406	0.82086	1.20004	0	0	Bivm
chr1	44176657	44176973	1.49247	0.900031	0	0	Bivm
chr1	44204536	44205019	2.01484	2.17508	0	0	Ercc5
chr1	45852113	45852634	3.13419	3.90014	0	0	Wdr75
chr1	45873762	45874079	1.79097	1.80006	0	0	Wdr75
chr1	46132772	46133075	2.5372	2.40008	0	1	Dnahc7b
chr1	46789315	46789622	4.02968	3.37512	0	1	Slc39a10
chr1	46906724	46906917	1.86559	1.57506	0	1	Slc39a10
chr1	46909510	46910965	9.70107	6.75024	0	1	Slc39a10
chr1	46921057	46921351	1.41785	0.525018	0	1	Slc39a10
chr1	51019262	51019431	0.895483	1.27504	0	0	Tmeff2
chr1	51515895	51516215	1.34323	0.975034	0	0	Obfc2a
chr1	51523384	51523594	0.746236	0.825029	0	0	Obfc2a
chr1	51534878	51535652	11.8652	9.90035	1	0	Obfc2a
chr1	51565859	51566283	3.05957	2.47509	0	1	Obfc2a
chr1	51629631	51629864	1.11935	0.225008	0	0	Obfc2a
chr1	51634556	51634927	1.71634	0.450016	0	0	Obfc2a
chr1	51641642	51642261	4.02968	2.25008	1	0	Obfc2a
chr1	51650688	51651199	3.65656	3.52512	1	0	Obfc2a
chr1	51653922	51654143	1.71634	1.27504	0	0	Obfc2a
chr1	51657412	51657633	1.5671	0.975034	0	0	Obfc2a
chr1	51672380	51672650	1.49247	1.65006	0	0	Obfc2a
chr1	51701333	51701574	2.76107	1.95007	0	0	Obfc2a
chr1	52027055	52027284	0.671613	0.900031	0	0	Stat4
chr1	52061024	52061188	1.2686	0.900031	0	0	Stat4
chr1	52065283	52065638	1.86559	1.42505	0	1	Stat4
chr1	52076497	52076973	1.71634	1.65006	0	1	Stat4
chr1	52096090	52096384	1.64172	1.12504	0	1	Stat4
chr1	52170255	52171012	8.65634	12.3754	0	1	Stat1
chr1	52175938	52176590	4.92516	8.4753	0	1	Stat1
chr1	52175938	52176590	4.92516	8.4753	0	1	Stat1
chr1	52289106	52290394	11.6413	9.82534	0	0	Gls
chr1	52324553	52324813	0.671613	1.35005	0	0	Gls
chr1	52359514	52359793	1.49247	1.42505	0	0	Gls
chr1	52388357	52388657	1.04473	1.20004	0	0	Gls
chr1	52420514	52420754	1.5671	0.900031	0	1	Gls
chr1	52423285	52423621	1.71634	1.35005	0	1	Gls
chr1	52431405	52431951	3.05957	3.22511	0	1	Nab1
chr1	52444922	52445376	4.32817	4.57516	0	1	Nab1
chr1	52445710	52446264	2.8357	2.02507	0	0	Nab1
chr1	52478473	52478756	1.11935	0.30001	0	0	Nab1
chr1	52556542	52557870	11.5667	10.4254	0	1	Nab1
chr1	52634926	52635626	4.1043	2.17508	0	1	Tmem194b
chr1	52654573	52655106	7.76086	6.15022	0	1	Tmem194b
chr1	52687291	52687724	2.61183	2.32508	0	1	Tmem194b
chr1	52709466	52709656	1.19398	0.750026	0	1	Tmem194b
chr1	52805244	52805379	1.19398	1.05004	0	0	Mfsd6
chr1	52857222	52857472	0.895483	1.05004	0	1	Inpp1
chr1	52873831	52874069	1.34323	1.05004	0	1	Inpp1
chr1	52874392	52874725	1.86559	1.50005	0	1	Inpp1
chr1	52901576	52902148	2.91032	3.97514	0	0	Hibch
chr1	53012065	53012278	1.2686	1.05004	0	0	1700019D03Rik
chr1	53150167	53150341	0.298494	1.05004	0	0	Mstn
chr1	53353586	53354300	3.95505	4.20015	0	0	Ormdl1
chr1	53353586	53354300	3.95505	4.20015	0	0	Pms1
chr1	53370372	53370647	0.970107	0.975034	0	0	Osgepl1
chr1	53409140	53409759	4.47742	3.67513	0	0	Asnsd1
chr1	53772376	53772609	1.11935	0.450016	0	0	Dnahc7a
chr1	53818530	53818858	0.746236	1.42505	1	0	Stk17b
chr1	53830822	53831192	2.46258	4.05014	1	0	Stk17b
chr1	53841469	53842212	4.77591	3.82513	1	0	Stk17b
chr1	53854674	53855021	2.16408	1.87507	0	1	Stk17b
chr1	53880532	53880814	1.11935	0.375013	0	0	Stk17b
chr1	53895014	53895387	1.34323	1.95007	1	0	Stk17b
chr1	53902090	53902441	0.895483	1.42505	1	0	Stk17b
chr1	54233464	54233748	1.19398	1.12504	0	0	Hecw2
chr1	54307331	54307805	2.61183	1.42505	0	1	Ccdc150
chr1	54495640	54496000	4.17892	4.35015	0	0	Gtf3c3
chr1	54576938	54577441	1.86559	2.70009	0	1	Pgap1
chr1	54614364	54614750	2.8357	2.25008	0	1	Pgap1
chr1	54660724	54661085	1.2686	1.50005	0	0	Pgap1
chr1	54663022	54663266	1.11935	0.525018	0	0	Pgap1
chr1	54884718	54885008	1.11935	1.12504	0	1	Ankrd44
chr1	54898624	54899063	3.50731	4.12514	0	1	Ankrd44
chr1	54904164	54904364	1.19398	0.675024	0	1	Ankrd44
chr1	54927822	54928159	1.2686	1.05004	0	1	Ankrd44
chr1	54953350	54953659	1.19398	1.12504	0	1	Ankrd44
chr1	54976981	54977374	1.5671	1.05004	0	1	Ankrd44
chr1	54982923	54983546	3.20882	3.75013	0	1	Ankrd44
chr1	54991807	54992058	0.970107	1.05004	0	1	Ankrd44
chr1	55083706	55084648	5.52215	5.40019	0	0	Sf3b1
chr1	55109290	55110213	4.02968	4.50016	0	0	Coq10b
chr1	55144072	55145598	16.4172	18.1506	0	0	Hspd1
chr1	55144072	55145598	16.4172	18.1506	0	0	Hspe1
chr1	55187693	55188383	5.82064	5.32519	0	0	Mob4
chr1	55272278	55272660	1.04473	1.72506	0	0	Rftn2
chr1	55293787	55294334	3.50731	2.7751	0	0	Mars2
chr1	55296134	55296420	0.746236	1.57506	0	0	Mars2
chr1	55420135	55420479	2.01484	1.65006	0	0	Boll
chr1	55439978	55440343	2.23871	2.02507	0	0	Boll
chr1	55462523	55462936	2.16408	1.27504	0	1	Plcl1
chr1	55467585	55467798	0.746236	1.20004	0	1	Plcl1
chr1	55545227	55545473	1.11935	1.05004	0	1	Plcl1
chr1	55585685	55585965	1.11935	1.05004	0	1	Plcl1
chr1	55812606	55812945	1.41785	1.27504	0	0	9130227L01Rik
chr1	56839037	56839291	2.61183	3.37512	0	1	Hsfy2
chr1	57262598	57262747	0.746236	0.975034	0	0	BC055402
chr1	57434267	57434715	2.01484	2.32508	0	0	1700066M21Rik
chr1	57434267	57434715	2.01484	2.32508	0	0	4930558J18Rik
chr1	57451014	57451265	1.49247	1.57506	0	0	9430016H08Rik
chr1	57463126	57463885	4.47742	4.72517	0	0	1110034B05Rik
chr1	57463126	57463885	4.47742	4.72517	0	0	9430016H08Rik
chr1	57485837	57486048	0.298494	1.05004	0	0	1110034B05Rik
chr1	58026669	58027151	2.76107	2.8501	0	0	Kctd18
chr1	58052588	58052936	1.71634	1.42505	0	0	Sgol2
chr1	58088113	58088360	1.2686	1.57506	0	0	Aox1
chr1	58169720	58169909	0.149247	0.825029	0	0	Aox3
chr1	58353165	58353471	1.2686	1.65006	0	0	Aox3l1
chr1	58361268	58361605	0.895483	1.12504	0	0	Aox3l1
chr1	58416480	58416682	0.895483	0.975034	0	0	Bzw1
chr1	58449424	58450419	5.82064	5.7002	0	0	Bzw1
chr1	58480451	58481123	2.98494	3.37512	0	0	Clk1
chr1	58501906	58502727	7.01462	6.52523	0	0	Ppil3
chr1	58561389	58561981	2.8357	2.32508	0	0	Orc2
chr1	58642989	58643382	1.64172	1.72506	0	0	Fam126b
chr1	58670667	58670920	2.31333	1.87507	0	0	Ndufb3
chr1	58708551	58708936	1.41785	2.25008	0	1	Gm20257
chr1	58709253	58709890	3.28344	2.7751	0	1	Gm20257
chr1	58768141	58768767	3.50731	3.60013	0	0	Cflar
chr1	58769980	58770486	2.76107	2.62509	0	1	Cflar
chr1	58778854	58779834	4.99978	7.65027	0	1	Cflar
chr1	58782426	58783271	5.96989	7.72527	0	1	Cflar
chr1	58799367	58799760	1.11935	2.17508	0	1	Cflar
chr1	58818184	58818508	1.64172	1.72506	0	1	Casp8
chr1	58852116	58852759	2.76107	2.40008	0	1	Casp8
chr1	58859106	58859662	2.23871	3.30012	0	1	Casp8
chr1	58913644	58914038	1.34323	2.17508	0	1	Casp8
chr1	58916470	58916976	1.2686	3.37512	0	1	Casp8
chr1	58954481	58954747	0.746236	1.20004	0	0	Trak2
chr1	59029929	59030835	3.95505	4.42515	0	0	Stradb
chr1	59029929	59030835	3.95505	4.42515	0	0	Trak2
chr1	59176597	59177187	2.23871	3.45012	0	0	Tmem237
chr1	59176597	59177187	2.23871	3.45012	0	0	Tmem237
chr1	59219672	59220388	4.62666	7.72527	0	0	Mpp4
chr1	59227606	59228018	0.746236	2.9251	0	0	Mpp4
chr1	59236754	59237311	2.08946	4.12514	0	0	Mpp4
chr1	59293814	59294326	3.28344	1.42505	0	0	Als2
chr1	59293814	59294326	3.28344	1.42505	0	0	Als2
chr1	59294817	59295045	1.5671	0.750026	0	0	Als2
chr1	59641551	59641809	1.41785	1.42505	0	0	Gm973
chr1	59680210	59680530	1.71634	1.42505	0	0	Sumo1
chr1	59727463	59727881	2.68645	2.32508	0	0	Sumo1
chr1	59741621	59742214	4.02968	3.75013	0	0	Nop58
chr1	59819949	59820520	2.98494	2.17508	0	0	Bmpr2
chr1	59934924	59935098	0.746236	0.450016	0	0	Fam117b
chr1	59940636	59940879	1.34323	1.50005	0	0	Fam117b
chr1	59943710	59944164	1.5671	2.32508	0	1	Fam117b
chr1	59969462	59970513	4.25355	4.35015	0	1	Fam117b
chr1	59974362	59974508	1.11935	1.27504	0	1	Fam117b
chr1	60072957	60073189	0.522365	1.05004	0	1	Ica1l
chr1	60154358	60154667	1.34323	1.57506	0	0	Wdr12
chr1	60154900	60155572	4.55204	3.22511	0	0	Carf
chr1	60154900	60155572	4.55204	3.22511	0	0	Wdr12
chr1	60154900	60155572	4.55204	3.22511	0	0	Wdr12
chr1	60215413	60215584	0.970107	0.450016	0	0	Nbeal1
chr1	60237011	60237601	4.1043	3.30012	0	0	Nbeal1
chr1	60399932	60400571	4.02968	3.15011	0	0	Cyp20a1
chr1	60466157	60466642	2.5372	2.47509	0	0	Abi2
chr1	60466806	60467198	1.71634	1.95007	0	0	Abi2
chr1	60485820	60486097	1.34323	1.57506	0	0	Abi2
chr1	60504015	60504297	1.04473	0.900031	0	0	Abi2
chr1	60596204	60596424	0.596989	0.825029	0	1	Raph1
chr1	60623416	60624141	3.88043	3.97514	0	1	Raph1
chr1	60684338	60684656	1.64172	1.12504	0	0	Raph1
chr1	60693856	60694294	1.64172	1.87507	0	0	Raph1
chr1	60734164	60734625	2.31333	1.42505	0	1	Cd28
chr1	60802905	60803481	3.35806	3.67513	0	1	Cd28
chr1	60809924	60810159	0.671613	1.35005	0	1	Cd28
chr1	60828619	60828927	0.895483	1.35005	0	1	Cd28
chr1	60833665	60834202	3.8058	5.25018	0	1	Cd28
chr1	60862378	60862748	0.970107	1.42505	0	1	Cd28
chr1	60879785	60880112	3.28344	2.8501	0	1	Cd28
chr1	60884978	60885415	1.86559	1.95007	0	1	Ctla4
chr1	60890554	60890909	1.2686	1.57506	0	1	Ctla4
chr1	60891749	60892097	1.34323	1.65006	0	0	Ctla4
chr1	60902598	60902817	0.82086	1.12504	0	0	Ctla4
chr1	60910946	60911245	1.04473	1.20004	0	0	Ctla4
chr1	60925358	60925675	1.19398	1.35005	0	0	Ctla4
chr1	60932093	60932461	1.71634	0.975034	0	1	Ctla4
chr1	60956290	60956636	1.41785	0.975034	0	0	Ctla4
chr1	60970140	60970530	1.5671	2.17508	1	0	Ctla4
chr1	60977275	60977607	1.64172	0.525018	1	0	Ctla4
chr1	60993924	60994200	0.671613	1.20004	0	0	Ctla4
chr1	60996973	60997120	1.11935	0.975034	0	1	Ctla4
chr1	61011757	61011954	1.41785	0.975034	0	0	Icos
chr1	61018071	61018201	0.82086	0.900031	0	0	Icos
chr1	61031907	61032402	0.970107	2.7751	1	0	Icos
chr1	61034466	61034938	2.68645	2.55009	1	0	Icos
chr1	61039910	61040255	0.970107	1.57506	1	0	Icos
chr1	61083637	61083903	0.522365	1.05004	0	0	Icos
chr1	61103136	61103522	0.746236	1.72506	1	0	Icos
chr1	61107169	61107623	1.5671	2.7751	1	0	Icos
chr1	61112130	61112274	0.746236	1.20004	0	0	Icos
chr1	61158599	61158828	0.970107	0.975034	0	0	Icos
chr1	61196003	61196426	1.71634	2.7751	0	0	Icos
chr1	61196519	61196933	1.19398	3.0001	0	0	Icos
chr1	61237944	61238342	2.61183	2.9251	0	0	9530026F06Rik
chr1	61817816	61818146	1.71634	2.40008	0	0	Pard3b
chr1	62749806	62749986	0.82086	0.750026	0	0	Nrp2
chr1	62769113	62769414	1.49247	1.20004	0	0	Nrp2
chr1	62948183	62948432	0.373118	0.975034	0	0	4930487H11Rik
chr1	62976087	62976363	1.86559	1.80006	0	0	4930487H11Rik
chr1	63160405	63161503	7.46236	5.7752	0	0	Gm11602
chr1	63160405	63161503	7.46236	5.7752	0	0	Gm11602
chr1	63160405	63161503	7.46236	5.7752	0	0	Ino80d
chr1	63223083	63224104	6.79075	5.55019	0	0	Eef1b2
chr1	63223083	63224104	6.79075	5.55019	0	0	Ndufs1
chr1	63227633	63227987	2.23871	2.17508	0	0	Snora41
chr1	63704662	63704915	1.04473	0.825029	0	0	Dytn
chr1	63706253	63706418	0.671613	0.825029	0	0	Dytn
chr1	63777006	63777422	1.86559	1.95007	0	0	Fastkd2
chr1	64000179	64000348	0.746236	0.450016	0	0	Gm13749
chr1	64051779	64052164	0.746236	1.57506	0	0	Gm13749
chr1	64168101	64169121	8.13397	7.27525	0	0	Klf7
chr1	64238206	64238434	1.34323	0.750026	0	0	Klf7
chr1	64347635	64348249	7.01462	5.6252	0	1	Klf7
chr1	64351866	64352577	5.22365	3.75013	0	1	Klf7
chr1	64578505	64579786	8.73096	10.5004	0	0	Creb1
chr1	64647869	64648102	0.298494	1.20004	0	0	Mettl21a
chr1	64663494	64664461	6.34301	6.90024	0	0	Mettl21a
chr1	64737039	64737598	3.50731	3.0001	0	0	2810408I11Rik
chr1	64751845	64752092	0.895483	0.825029	0	0	Ccnyl1
chr1	64843844	64844072	1.11935	0.450016	0	1	Fzd5
chr1	65002986	65003505	2.38796	1.65006	0	0	Plekhm3
chr1	65032760	65033074	1.41785	1.50005	0	0	Plekhm3
chr1	65056790	65057025	1.49247	1.35005	0	0	Akr1cl
chr1	65158711	65158845	0.596989	1.27504	0	0	Cryga
chr1	65224812	65225186	2.01484	0.750026	0	0	Idh1
chr1	65226485	65226785	1.19398	1.50005	0	0	Idh1
chr1	65232982	65233592	2.76107	2.55009	0	0	Idh1
chr1	65232982	65233592	2.76107	2.55009	0	0	Pikfyve
chr1	66221667	66221904	0.596989	0.975034	0	1	Mtap2
chr1	66696231	66696483	0.895483	0.450016	0	1	Rpe
chr1	66747166	66747899	4.02968	3.75013	0	1	Rpe
chr1	66885188	66885353	0.522365	0.900031	0	1	Kansl1l
chr1	66909228	66909636	2.31333	1.65006	0	1	Acadl
chr1	67085223	67085648	2.16408	1.95007	0	0	Lancl1
chr1	67085223	67085648	2.16408	1.95007	0	0	Lancl1
chr1	67108077	67108425	2.46258	2.02507	0	0	Lancl1
chr1	69288359	69288674	0.895483	1.27504	0	0	Erbb4
chr1	69414251	69414506	0.746236	1.12504	0	0	Erbb4
chr1	69507770	69508060	0.223871	1.57506	0	1	Ikzf2
chr1	69545543	69545869	1.11935	1.50005	0	0	Ikzf2
chr1	69590800	69591230	1.04473	2.17508	0	1	Ikzf2
chr1	69733953	69734331	1.64172	2.40008	0	0	Ikzf2
chr1	69836865	69837144	1.64172	1.20004	0	0	Spag16
chr1	71148871	71149309	2.38796	2.17508	0	0	Bard1
chr1	71149445	71149796	1.94021	1.57506	0	0	Bard1
chr1	71552568	71552765	1.04473	0.0750026	0	0	Atic
chr1	71603500	71604090	4.47742	3.45012	0	0	Atic
chr1	72170220	72170530	2.98494	2.70009	0	0	Mreg
chr1	72258797	72259027	0.82086	0.675024	0	1	Mreg
chr1	72272571	72273177	2.68645	3.52512	0	0	Mreg
chr1	72283300	72283805	3.13419	2.25008	0	0	Mreg
chr1	72290282	72291170	5.22365	5.10018	0	1	Mreg
chr1	72301173	72302007	5.82064	4.05014	0	0	Pecr
chr1	72330695	72331022	1.49247	1.27504	0	0	Pecr
chr1	72330695	72331022	1.49247	1.27504	0	0	Tmem169
chr1	72353564	72353707	0.746236	0.225008	0	0	Xrcc5
chr1	72353822	72354369	3.13419	3.60013	0	0	Xrcc5
chr1	72583578	72583785	1.04473	0.450016	0	0	March4
chr1	72757527	72758460	5.22365	6.97524	0	0	Rpl37a
chr1	72763658	72763803	1.49247	0.825029	0	0	Rpl37a
chr1	72765446	72765795	1.86559	2.02507	0	0	Rpl37a
chr1	73872877	73873252	2.8357	3.75013	0	1	6030407O03Rik
chr1	73948124	73948493	2.08946	2.32508	0	0	6030407O03Rik
chr1	73982350	73982736	1.41785	4.12514	0	1	6030407O03Rik
chr1	73983047	73984123	5.14903	9.75034	0	1	6030407O03Rik
chr1	73987300	73987799	1.11935	2.9251	0	1	6030407O03Rik
chr1	73994160	73994502	0.671613	1.50005	0	1	6030407O03Rik
chr1	74042910	74043154	1.19398	1.27504	0	1	Tns1
chr1	74062504	74062815	0.671613	1.35005	0	1	Tns1
chr1	74124060	74124224	1.94021	1.50005	0	1	Tns1
chr1	74129510	74129795	1.2686	1.20004	0	1	Tns1
chr1	74162873	74163298	0.746236	2.7751	0	1	Tns1
chr1	74168864	74169273	1.34323	2.17508	0	1	Tns1
chr1	74170979	74171356	1.64172	0.825029	0	1	Tns1
chr1	74171715	74172132	2.38796	2.25008	0	0	Rufy4
chr1	74195735	74196146	1.86559	2.17508	0	1	Cxcr2
chr1	74202206	74202552	1.11935	1.72506	0	1	Cxcr2
chr1	74225265	74225620	1.11935	1.72506	0	1	Cxcr1
chr1	74242588	74242916	1.34323	1.57506	0	0	Cxcr1
chr1	74273895	74274339	3.13419	2.7751	0	0	Arpc2
chr1	74282743	74283474	5.89527	6.22522	0	1	Arpc2
chr1	74295411	74295751	1.86559	2.02507	0	1	Arpc2
chr1	74331157	74331795	2.98494	1.87507	0	0	Aamp
chr1	74331157	74331795	2.98494	1.87507	0	0	Pnkd
chr1	74333745	74334146	1.19398	2.17508	0	0	Pnkd
chr1	74341824	74342455	2.46258	4.72517	0	0	Tmbim1
chr1	74350568	74350859	1.19398	1.27504	0	0	Tmbim1
chr1	74360007	74360259	0.895483	1.35005	0	0	Tmbim1
chr1	74378909	74379313	2.31333	1.50005	0	0	Pnkd
chr1	74433121	74433766	4.40279	4.05014	1	0	Ctdsp1
chr1	74437880	74438319	1.86559	2.25008	1	0	Ctdsp1
chr1	74443918	74444288	1.49247	1.95007	1	0	Mir26b
chr1	74444508	74444853	1.71634	1.87507	1	0	Mir26b
chr1	74484609	74485028	2.46258	2.10007	0	0	Vil1
chr1	74506873	74507102	0.82086	0.900031	0	0	Rqcd1
chr1	74552093	74553131	5.14903	4.42515	0	0	Rqcd1
chr1	74600991	74601345	1.11935	1.72506	0	0	Plcd4
chr1	74633951	74635130	5.44752	6.82524	0	0	Bcs1l
chr1	74633951	74635130	5.44752	6.82524	0	0	Zfp142
chr1	74708078	74708776	3.95505	3.37512	0	0	Ttll4
chr1	74718873	74719095	1.04473	0.525018	0	0	Ttll4
chr1	74809744	74809910	0.82086	0.750026	0	0	Wnt6
chr1	74846989	74847296	1.86559	1.27504	0	1	Wnt10a
chr1	74849552	74850006	3.28344	2.17508	0	1	Wnt10a
chr1	74853112	74853512	1.79097	3.22511	0	1	Wnt10a
chr1	74854742	74855084	1.41785	1.50005	0	0	Wnt10a
chr1	74863450	74863846	2.5372	1.57506	0	0	Wnt10a
chr1	74927457	74927655	1.2686	1.80006	0	0	Fev
chr1	74995427	74995719	1.19398	1.20004	0	0	Ihh
chr1	75011045	75011420	1.34323	2.10007	0	0	Ihh
chr1	75063484	75063721	2.01484	1.27504	0	0	Nhej1
chr1	75121130	75121531	1.94021	1.80006	0	0	Nhej1
chr1	75137957	75138458	3.43269	2.40008	0	0	1810031K17Rik
chr1	75138947	75139747	5.96989	4.65016	0	0	Fam134a
chr1	75165154	75165411	1.04473	1.05004	0	0	Zfand2b
chr1	75165154	75165411	1.04473	1.05004	0	0	Zfand2b
chr1	75165436	75165731	1.94021	1.05004	0	0	Zfand2b
chr1	75188476	75188810	1.41785	0.675024	0	1	Ankzf1
chr1	75188476	75188810	1.41785	0.675024	0	1	Atg9a
chr1	75207198	75207646	2.38796	2.55009	0	0	Glb1l
chr1	75207198	75207646	2.38796	2.55009	0	0	Stk16
chr1	75215660	75216004	2.16408	1.80006	0	0	Tuba4a
chr1	75232893	75233274	2.08946	1.57506	0	0	Dnajb2
chr1	75248231	75248534	2.16408	2.47509	0	0	Ptprn
chr1	75250857	75251063	0.970107	0.975034	0	0	Ptprn
chr1	75313868	75314806	6.56688	4.42515	0	0	Dnpep
chr1	75432429	75432745	1.11935	1.42505	0	0	Gmppa
chr1	75442301	75442672	2.23871	1.72506	0	0	Accn4
chr1	75464261	75464450	1.71634	0.900031	0	0	Chpf
chr1	75473998	75474363	1.94021	1.80006	0	0	Chpf
chr1	75475520	75476260	4.1043	3.30012	0	0	Chpf
chr1	75475520	75476260	4.1043	3.30012	0	0	Tmem198
chr1	75517897	75518286	1.94021	1.87507	0	0	Stk11ip
chr1	75556162	75556426	1.34323	1.20004	0	0	Slc4a3
chr1	75594358	75594483	0.373118	0.975034	0	0	Slc4a3
chr1	77975340	77975532	1.71634	1.57506	0	0	Pax3
chr1	78485184	78485667	1.79097	2.10007	0	1	Farsb
chr1	78521797	78522075	1.71634	1.65006	1	0	Mogat1
chr1	78534053	78534649	4.17892	3.97514	1	0	Mogat1
chr1	78587893	78588091	0.82086	0.150005	0	1	Acsl3
chr1	78587893	78588091	0.82086	0.150005	0	1	Utp14b
chr1	78654177	78654812	4.32817	4.20015	0	1	Acsl3
chr1	78654177	78654812	4.32817	4.20015	0	1	Utp14b
chr1	78654824	78655114	1.71634	1.05004	0	1	Utp14b
chr1	78721145	78721418	2.16408	0.900031	0	0	Utp14b
chr1	78721556	78722008	3.05957	1.50005	0	0	Utp14b
chr1	79140680	79141271	7.46236	5.32519	0	0	Scg2
chr1	79185268	79185825	3.95505	2.32508	0	0	Scg2
chr1	79354361	79354603	1.04473	1.12504	0	0	Scg2
chr1	79362026	79362475	2.8357	1.80006	0	1	Scg2
chr1	79363876	79364148	0.970107	1.20004	0	0	Scg2
chr1	79421219	79421567	1.11935	1.35005	0	0	Scg2
chr1	79436431	79436836	2.46258	2.10007	0	1	Scg2
chr1	79453942	79454639	6.26838	2.55009	0	0	Scg2
chr1	79455036	79455570	6.41763	0.900031	0	0	Scg2
chr1	79544541	79545236	5.89527	3.75013	0	0	Scg2
chr1	79555711	79556580	13.283	10.2754	0	1	Ap1s3
chr1	79556925	79558318	14.8501	15.3755	0	0	Ap1s3
chr1	79568364	79568805	2.68645	0.750026	0	0	Ap1s3
chr1	79572493	79573089	5.07441	1.05004	0	0	Ap1s3
chr1	79577544	79578762	21.0439	17.4006	0	1	Ap1s3
chr1	79628163	79628852	4.02968	1.35005	0	1	Ap1s3
chr1	79636777	79637540	8.13397	4.35015	0	1	Ap1s3
chr1	79640317	79640750	1.71634	2.62509	0	1	Ap1s3
chr1	79668185	79668789	2.98494	2.32508	0	1	Ap1s3
chr1	79698032	79698718	4.25355	3.75013	0	0	Ap1s3
chr1	79700151	79700439	1.2686	1.65006	0	1	Ap1s3
chr1	79758023	79758573	3.13419	4.35015	0	1	Wdfy1
chr1	79772460	79773040	9.10408	7.87528	0	0	Mrpl44
chr1	79854811	79855673	5.29828	3.07511	0	1	Serpine2
chr1	80149700	80149975	0.671613	1.27504	0	0	Fam124b
chr1	80210295	80210804	1.71634	3.22511	0	1	Fam124b
chr1	80336623	80337947	6.34301	6.67523	0	1	Cul3
chr1	80359129	80359396	0.746236	1.12504	0	1	Cul3
chr1	80405223	80405421	0.82086	0.900031	0	0	1700016L21Rik
chr1	80415272	80415575	1.19398	1.27504	0	0	1700016L21Rik
chr1	80444196	80444405	0.223871	0.825029	0	1	1700016L21Rik
chr1	80593352	80593708	0.522365	1.57506	1	0	1700016L21Rik
chr1	80597126	80597477	1.19398	2.55009	1	0	1700016L21Rik
chr1	80599305	80599608	0.596989	2.32508	1	0	Dock10
chr1	80599669	80600184	2.08946	3.45012	1	0	Dock10
chr1	80609704	80610227	1.19398	2.70009	1	0	Dock10
chr1	80615679	80615974	0.970107	2.7751	1	0	Dock10
chr1	80637995	80638935	4.47742	6.67523	1	0	Dock10
chr1	80640327	80641200	2.46258	7.20025	1	0	Dock10
chr1	80661664	80662172	2.91032	4.42515	1	0	Dock10
chr1	80719218	80719618	2.38796	1.80006	1	0	Dock10
chr1	80734421	80734818	1.04473	2.10007	1	0	Dock10
chr1	80742565	80743200	3.58193	6.52523	1	0	Dock10
chr1	80745520	80746353	3.65656	5.7002	1	0	Dock10
chr1	80753836	80755582	14.9993	23.2508	1	0	Dock10
chr1	80762181	80762491	1.11935	1.72506	1	0	Dock10
chr1	80780003	80780215	1.04473	1.05004	0	0	Dock10
chr1	80846387	80846691	0.373118	1.35005	0	0	Dock10
chr1	80851575	80852328	3.05957	6.67523	0	0	Dock10
chr1	80961002	80961352	1.11935	1.50005	0	0	9430031J16Rik
chr1	81283766	81284063	0.970107	1.35005	0	0	9430031J16Rik
chr1	81306715	81306998	0.895483	1.42505	0	0	9430031J16Rik
chr1	81313274	81313411	0.82086	1.57506	0	0	9430031J16Rik
chr1	82279783	82280242	1.79097	1.27504	0	0	Irs1
chr1	82312792	82313540	5.07441	4.05014	0	0	Rhbdd1
chr1	82721242	82721660	3.43269	3.60013	0	0	Mff
chr1	82783976	82784222	1.04473	0.900031	0	0	Tm4sf20
chr1	82791948	82792359	0.746236	2.32508	0	0	Tm4sf20
chr1	82804923	82805518	1.5671	3.37512	0	0	Agfg1
chr1	82827880	82828891	7.01462	14.3255	1	0	Agfg1
chr1	82828980	82829873	6.79075	16.2756	1	0	Agfg1
chr1	82831004	82831605	4.62666	9.30033	0	0	Agfg1
chr1	82835782	82836611	6.79075	9.75034	1	0	Agfg1
chr1	82875852	82876107	0.895483	1.42505	1	0	Agfg1
chr1	82897198	82897427	0.522365	1.65006	0	0	Agfg1
chr1	82898812	82899029	0.0746236	1.05004	0	0	Agfg1
chr1	82972407	82972779	1.64172	1.27504	0	1	Slc19a3
chr1	82984446	82984689	0.746236	1.35005	0	0	Slc19a3
chr1	83002744	83003141	1.86559	3.75013	0	0	Slc19a3
chr1	83072751	83072966	1.34323	0.825029	0	0	Slc19a3
chr1	83073732	83073999	1.2686	1.35005	0	0	Slc19a3
chr1	83108415	83108636	0.373118	0.900031	0	0	Ccl20
chr1	84283494	84283773	1.34323	1.35005	0	0	Pid1
chr1	84835690	84836359	4.32817	3.30012	0	0	Trip12
chr1	84836625	84836992	1.71634	1.80006	0	1	Fbxo36
chr1	84878119	84878481	1.11935	1.87507	0	1	Fbxo36
chr1	84991594	84991869	2.38796	4.05014	0	0	Slc16a14
chr1	85176155	85176554	2.16408	2.25008	0	0	Gm7609
chr1	87478214	87478452	2.46258	2.40008	0	0	Sp110
chr1	87583936	87584310	1.79097	1.12504	0	0	Sp100
chr1	87599932	87600192	0.895483	0.375013	0	0	A630001G21Rik
chr1	87632289	87632835	3.28344	2.55009	1	0	A630001G21Rik
chr1	87632968	87633327	1.79097	2.40008	1	0	A630001G21Rik
chr1	87636412	87636755	1.64172	1.65006	1	0	A630001G21Rik
chr1	87647905	87649236	9.25333	7.95028	1	0	A630001G21Rik
chr1	87654307	87655076	4.85054	4.80017	0	0	A630001G21Rik
chr1	87658251	87658686	2.68645	3.0001	0	0	A630001G21Rik
chr1	87689807	87690199	3.20882	3.0001	0	1	Cab39
chr1	87734633	87734973	1.94021	1.20004	0	1	Cab39
chr1	87742050	87742408	1.79097	1.65006	0	1	Itm2c
chr1	87749990	87750214	0.895483	1.20004	0	0	Itm2c
chr1	87793355	87793721	1.71634	0.525018	0	0	Itm2c
chr1	87832101	87832384	1.94021	1.50005	0	0	4933407L21Rik
chr1	87853815	87854247	0.671613	2.47509	0	0	Gpr55
chr1	87882474	87882761	0.223871	0.975034	0	0	Gpr55
chr1	87896851	87897195	0.671613	1.65006	0	0	Spata3
chr1	87904451	87904702	2.38796	2.25008	0	0	Spata3
chr1	87955982	87956300	1.34323	1.50005	0	0	Psmd1
chr1	87960821	87961599	3.50731	4.20015	0	0	Psmd1
chr1	88051079	88051513	3.88043	3.15011	0	0	Armc9
chr1	88051079	88051513	3.88043	3.15011	0	0	Armc9
chr1	88075404	88075800	1.34323	2.32508	0	0	Armc9
chr1	88110762	88111020	0.82086	1.80006	0	0	Armc9
chr1	88161663	88161925	0.373118	1.35005	0	0	B3gnt7
chr1	88236004	88236401	0.522365	1.72506	0	0	Snora75
chr1	88255099	88256662	14.477	19.4257	0	0	C130036L24Rik
chr1	88255099	88256662	14.477	19.4257	0	0	Ncl
chr1	88268557	88268937	1.2686	2.02507	0	0	C130036L24Rik
chr1	88285866	88286168	2.61183	2.02507	0	0	Nmur1
chr1	88331006	88331259	1.11935	1.05004	0	0	1700019O17Rik
chr1	88337853	88339695	16.8649	19.4257	0	1	1700019O17Rik
chr1	88383703	88384723	12.3129	12.3754	0	0	Ptma
chr1	88400537	88401315	4.1043	3.97514	0	0	Ptma
chr1	88405892	88406364	4.1043	4.95017	0	1	Ptma
chr1	88412538	88412964	1.5671	1.87507	0	0	Ptma
chr1	88421317	88424189	28.4316	30.5261	0	1	Ptma
chr1	88428930	88429324	2.08946	2.02507	0	0	Ptma
chr1	88483441	88483889	3.50731	3.37512	0	0	Cops7b
chr1	88495193	88495397	1.19398	0.675024	0	0	Cops7b
chr1	88515041	88515292	1.11935	1.72506	0	0	Cops7b
chr1	88527239	88527477	0.596989	0.975034	0	0	Nppc
chr1	88546931	88547215	2.38796	2.47509	0	0	Nppc
chr1	88595335	88595684	1.19398	1.27504	0	0	Dis3l2
chr1	88600114	88600660	2.91032	3.15011	0	0	Dis3l2
chr1	88937782	88937948	0.970107	1.27504	0	0	Alppl2
chr1	88938662	88938906	0.746236	0.975034	0	0	Alppl2
chr1	88967294	88967656	0.895483	1.65006	0	0	Alppl2
chr1	88995136	88995566	2.98494	2.17508	0	0	Alpi
chr1	89070885	89071216	1.49247	1.12504	0	0	Prss56
chr1	89077403	89077839	2.8357	3.60013	0	1	Prss56
chr1	89083590	89083863	0.895483	1.12504	0	1	Chrnd
chr1	89103037	89103261	0.970107	0.525018	0	0	Chrng
chr1	89110214	89111067	6.49225	6.22522	0	0	Eif4e2
chr1	89110214	89111067	6.49225	6.22522	0	0	Eif4e2
chr1	89142808	89143098	1.41785	1.87507	0	0	Efhd1
chr1	89223367	89223793	1.94021	1.95007	0	0	Gigyf2
chr1	89223367	89223793	1.94021	1.95007	0	0	Gigyf2
chr1	89315342	89315578	0.895483	1.27504	0	0	Kcnj13
chr1	89344093	89344394	2.31333	2.10007	0	0	3110079O15Rik
chr1	89516759	89517174	1.86559	2.17508	0	1	Inpp5d
chr1	89534045	89534386	1.64172	1.05004	0	1	Inpp5d
chr1	89592974	89593288	1.86559	0.675024	0	1	Atg16l1
chr1	89652350	89653023	3.73118	4.05014	0	0	Atg16l1
chr1	89724840	89725204	1.49247	1.50005	0	1	Sag
chr1	89743675	89743952	0.970107	0.825029	0	0	Dgkd
chr1	89749606	89750161	2.46258	2.47509	0	1	Dgkd
chr1	89797579	89797769	1.11935	0.375013	0	1	Dgkd
chr1	89904747	89905214	2.76107	2.7751	0	0	Usp40
chr1	89952059	89952396	1.11935	1.35005	0	0	Ugt1a10
chr1	89990905	89991149	1.11935	1.20004	0	0	Ugt1a7c
chr1	90018096	90018417	0.671613	1.80006	0	0	Ugt1a6a
chr1	90040954	90041146	0.82086	1.05004	0	1	Ugt1a6a
chr1	90041870	90042081	0.82086	0.525018	0	1	Ugt1a6a
chr1	90186492	90186807	3.73118	4.27515	0	0	Hjurp
chr1	90321203	90321471	1.71634	1.95007	0	0	Spp2
chr1	90353285	90353636	1.86559	1.95007	0	0	Spp2
chr1	90458896	90459317	2.16408	2.10007	0	0	Gm19589
chr1	90472413	90472720	1.11935	1.27504	0	0	Gm19589
chr1	90483894	90484462	3.05957	3.67513	1	0	Gm19589
chr1	90536453	90536844	1.34323	1.80006	0	0	Arl4c
chr1	90551344	90551612	1.19398	1.42505	0	1	Arl4c
chr1	90602398	90602681	2.98494	1.27504	0	0	Arl4c
chr1	90641934	90642175	1.19398	1.50005	0	0	2410088K16Rik
chr1	90911978	90912286	1.19398	0.975034	0	0	1700067G17Rik
chr1	90965998	90966299	1.2686	0.675024	0	0	Sh3bp4
chr1	90975247	90975569	0.746236	1.42505	0	0	Sh3bp4
chr1	91037860	91038683	1.79097	5.02518	0	0	Sh3bp4
chr1	91084779	91085013	1.11935	0.750026	0	0	Sh3bp4
chr1	91092754	91092994	1.49247	1.42505	0	0	Sh3bp4
chr1	91162459	91162712	0.522365	0.825029	0	0	C030007H22Rik
chr1	91421087	91421369	1.11935	1.42505	0	0	Agap1
chr1	91499476	91499813	1.2686	1.42505	0	1	4933400F21Rik
chr1	91503203	91503536	1.5671	2.70009	0	0	4933400F21Rik
chr1	91543211	91543588	0.970107	1.35005	0	0	4933400F21Rik
chr1	92489538	92489808	2.8357	1.95007	0	0	Cops8
chr1	92499733	92500221	3.73118	4.05014	0	1	Cops8
chr1	92547265	92547606	1.2686	1.95007	0	0	Cops8
chr1	92573137	92573609	1.71634	2.62509	0	0	Cops8
chr1	92574136	92574815	3.8058	3.97514	0	1	Cops8
chr1	92803026	92803329	1.41785	1.57506	0	0	Mlph
chr1	92825176	92825405	1.34323	0.975034	0	0	Mlph
chr1	92869888	92870225	1.5671	1.80006	0	0	Rab17
chr1	92934692	92934909	0.82086	0.450016	0	1	Lrrfip1
chr1	92949166	92949892	6.56688	4.72517	0	1	Lrrfip1
chr1	92961558	92962062	2.08946	2.17508	0	1	Lrrfip1
chr1	92982959	92983302	0.895483	2.02507	0	1	Lrrfip1
chr1	92995515	92995852	1.94021	2.40008	0	1	Lrrfip1
chr1	93049970	93050264	0.970107	1.12504	0	0	Rbm44
chr1	93075655	93075964	1.64172	2.02507	0	0	Ramp1
chr1	93076385	93076811	1.71634	2.62509	0	1	Ramp1
chr1	93084507	93084992	1.49247	2.25008	0	1	Ramp1
chr1	93089715	93090366	5.14903	5.47519	0	1	Ramp1
chr1	93135733	93136069	0.970107	1.20004	0	0	Ube2f
chr1	93137383	93137579	0.223871	0.975034	0	0	Ube2f
chr1	93146525	93147155	2.76107	3.22511	0	0	Ube2f
chr1	93156435	93156664	0.895483	0.225008	0	0	Ube2f
chr1	93175827	93175993	1.04473	0.825029	0	0	Scly
chr1	93183291	93183570	1.34323	0.675024	0	1	Scly
chr1	93194670	93195077	1.94021	1.72506	0	1	Scly
chr1	93243494	93243823	1.11935	1.42505	0	0	Klhl30
chr1	93262764	93263174	4.55204	3.60013	0	0	Fam132b
chr1	93277125	93277450	1.79097	1.05004	0	0	Fam132b
chr1	93294985	93295582	2.68645	2.9251	0	0	Ilkap
chr1	93325211	93325467	1.11935	1.50005	0	0	Hes6
chr1	93355661	93356513	5.96989	4.72517	0	0	Per2
chr1	93379930	93380221	1.64172	1.57506	0	0	Traf3ip1
chr1	93390936	93391415	2.38796	2.17508	0	0	Traf3ip1
chr1	93420353	93420699	1.11935	1.80006	0	0	Asb1
chr1	93436971	93437431	1.71634	1.80006	0	0	Asb1
chr1	93589313	93589614	0.522365	1.20004	0	0	Twist2
chr1	93651722	93651985	1.86559	1.95007	0	0	Twist2
chr1	93810513	93810658	1.04473	0.675024	0	0	Twist2
chr1	93960906	93961345	1.94021	2.40008	0	1	Hdac4
chr1	93976676	93977071	1.94021	2.10007	0	1	Hdac4
chr1	94015701	94016121	1.94021	0.825029	0	1	Hdac4
chr1	94077289	94077742	2.23871	2.7751	0	0	Hdac4
chr1	94257033	94257265	1.04473	0.900031	0	0	Ndufa10
chr1	94370055	94370620	5.07441	4.35015	0	0	Ndufa10
chr1	94507594	94507853	1.79097	0.825029	0	0	Olfr1410
chr1	94538328	94538794	3.13419	2.70009	0	0	Myeov2
chr1	94538328	94538794	3.13419	2.70009	0	0	Myeov2
chr1	94544440	94544709	1.34323	1.42505	0	0	Otos
chr1	94545468	94545728	1.79097	1.42505	0	0	Otos
chr1	94593485	94593790	1.64172	1.12504	0	0	Otos
chr1	94608971	94609259	1.11935	0.975034	0	0	Otos
chr1	94696309	94696535	1.04473	0.750026	1	0	Gpc1
chr1	94728125	94728487	1.41785	0.450016	1	0	Gpc1
chr1	94791695	94791952	1.19398	1.65006	0	0	Ankmy1
chr1	94803325	94803786	2.46258	2.02507	0	0	Dusp28
chr1	94807052	94807896	4.85054	4.50016	0	0	Rnpepl1
chr1	94830636	94831477	4.32817	4.27515	0	0	Capn10
chr1	94853315	94853625	0.970107	1.42505	0	0	9430060I03Rik
chr1	94911160	94911294	0.746236	1.05004	0	0	Aqp12
chr1	95011729	95011992	1.41785	0.30001	0	0	Kif1a
chr1	95071061	95071275	0.82086	1.05004	0	0	2310007B03Rik
chr1	95120612	95120813	0.895483	1.12504	0	0	Sned1
chr1	95202205	95202681	3.73118	2.7751	0	0	Mterfd2
chr1	95239256	95239678	2.16408	1.72506	0	0	Pask
chr1	95240032	95240388	1.71634	1.72506	0	0	Ppp1r7
chr1	95285640	95285910	1.2686	1.42505	0	1	Ano7
chr1	95298187	95298757	1.86559	4.35015	0	1	Ano7
chr1	95374667	95375982	8.80559	11.4754	0	0	Hdlbp
chr1	95374667	95375982	8.80559	11.4754	0	0	Sept2
chr1	95374667	95375982	8.80559	11.4754	0	0	Sept2
chr1	95531708	95532043	1.79097	0.900031	0	0	Stk25
chr1	95532196	95532609	2.01484	1.95007	0	0	Stk25
chr1	95651003	95651940	4.85054	6.22522	0	0	Atg4b
chr1	95651003	95651940	4.85054	6.22522	0	0	Thap4
chr1	95698236	95698806	4.40279	3.60013	0	0	Dtymk
chr1	95700172	95701187	7.61161	6.30022	0	0	Ing5
chr1	95721684	95722370	4.47742	3.60013	0	0	D2hgdh
chr1	95729429	95729633	0.82086	0.600021	0	0	D2hgdh
chr1	95931386	95932321	5.89527	6.67523	0	1	Neu4
chr1	95948834	95949441	5.52215	5.02518	0	1	Pdcd1
chr1	95949870	95950601	3.50731	6.00021	0	0	Pdcd1
chr1	95952468	95952989	3.13419	3.82513	0	1	Pdcd1
chr1	95975739	95976006	0.970107	0.900031	0	0	Pdcd1
chr1	96353073	96353380	1.34323	1.42505	0	0	4930440C22Rik
chr1	97164661	97165028	0.82086	1.50005	0	1	Fam174a
chr1	97209993	97210498	2.16408	2.47509	0	1	Fam174a
chr1	97348478	97348628	1.19398	0.450016	0	0	Fam174a
chr1	97553995	97554340	1.34323	0.825029	0	1	St8sia4
chr1	97563994	97564522	3.58193	3.75013	0	1	St8sia4
chr1	97658832	97659118	0.671613	1.05004	0	0	4930598F16Rik
chr1	99557730	99558718	4.99978	6.60023	0	1	D1Ertd622e
chr1	99585424	99585589	0.82086	0.675024	0	0	D1Ertd622e
chr1	99642926	99643173	0.82086	1.12504	0	1	Ppip5k2
chr1	99666265	99666868	4.47742	5.55019	0	1	Gin1
chr1	99666265	99666868	4.47742	5.55019	0	1	Ppip5k2
chr1	99666891	99667151	1.34323	1.27504	0	0	Gin1
chr1	100075776	100075980	0.895483	1.05004	0	0	1810006J02Rik
chr1	102076672	102076957	2.01484	1.12504	0	0	Cntnap5b
chr1	102986840	102987085	0.0746236	1.20004	0	0	Gm20268
chr1	104524627	104524967	6.04451	5.02518	0	1	Gm20268
chr1	107461320	107461598	0.970107	0.375013	0	0	Pign
chr1	107787750	107787911	1.49247	1.50005	0	0	Zcchc2
chr1	107886598	107887513	5.52215	5.32519	0	0	Zcchc2
chr1	107887955	107888559	3.43269	2.70009	0	0	Zcchc2
chr1	107890428	107890716	2.08946	1.80006	0	0	Zcchc2
chr1	108221942	108222230	0.596989	1.50005	0	1	Phlpp1
chr1	108249413	108249695	1.19398	1.42505	0	1	Phlpp1
chr1	108292107	108292461	1.41785	1.65006	0	0	Phlpp1
chr1	108408147	108408573	2.8357	2.9251	1	0	Bcl2
chr1	108412117	108412703	4.17892	2.25008	1	0	Bcl2
chr1	108422312	108422556	1.19398	0.525018	0	0	Bcl2
chr1	108457678	108457974	1.34323	0.675024	1	0	Bcl2
chr1	108464090	108464437	1.79097	0.750026	1	0	Bcl2
chr1	108466834	108467320	2.46258	2.40008	1	0	Bcl2
chr1	108478490	108478726	0.970107	0.450016	1	0	Bcl2
chr1	108509956	108510352	2.31333	1.57506	1	0	Bcl2
chr1	108516942	108517473	0.82086	2.25008	1	0	Bcl2
chr1	108523752	108524075	1.5671	0.450016	1	0	Bcl2
chr1	108525413	108525692	0.447742	1.35005	1	0	Bcl2
chr1	108543952	108544314	1.5671	1.65006	1	0	Bcl2
chr1	108584359	108584972	2.46258	3.45012	1	0	Bcl2
chr1	108608769	108609448	4.32817	4.95017	1	0	Bcl2
chr1	108610275	108611439	7.23849	6.45023	1	0	Bcl2
chr1	108634727	108635046	1.49247	1.27504	0	0	Kdsr
chr1	108655993	108656598	3.50731	3.07511	0	0	Kdsr
chr1	108693085	108693510	1.5671	3.15011	0	0	Vps4b
chr1	108798137	108798374	0.82086	0.750026	0	0	Serpinb12
chr1	113761371	113761729	1.19398	1.50005	0	0	Dsel
chr1	116540764	116540917	2.38796	1.95007	0	0	Cntnap5a
chr1	118643320	118643622	1.41785	1.35005	0	0	Cntnap5a
chr1	119909368	119909629	0.895483	0.450016	0	0	Tsn
chr1	120207610	120208086	2.91032	3.37512	0	0	Tsn
chr1	120218149	120218652	2.08946	3.15011	0	0	Mki67ip
chr1	120285177	120286314	5.59677	5.10018	0	1	Clasp1
chr1	120296524	120296853	0.746236	1.50005	0	1	Clasp1
chr1	120355444	120356008	3.58193	2.9251	0	1	2900060B14Rik
chr1	120394913	120395180	1.79097	0.825029	0	1	2900060B14Rik
chr1	120656166	120656473	1.79097	1.20004	0	0	Tfcp2l1
chr1	120668938	120669213	1.49247	0.900031	0	0	Tfcp2l1
chr1	120984198	120984493	1.04473	1.35005	0	0	Gli2
chr1	121422526	121423175	4.55204	4.72517	0	0	Tmem185b
chr1	121445247	121445614	1.86559	1.72506	0	0	Tmem185b
chr1	121733336	121733542	0.895483	0.600021	0	0	Ptpn4
chr1	121733919	121734384	2.08946	1.80006	0	0	Ptpn4
chr1	121791606	121791917	1.19398	1.35005	0	0	Tmem177
chr1	121809511	121809916	2.5372	1.50005	0	0	Tmem177
chr1	121815978	121816224	0.746236	1.05004	0	0	Tmem177
chr1	121909729	121910002	1.49247	1.42505	0	0	Sctr
chr1	121929560	121929979	4.02968	2.55009	0	0	Sctr
chr1	121952059	121952370	1.71634	0.525018	0	1	Tmem37
chr1	121970161	121970528	1.79097	1.12504	0	1	Tmem37
chr1	121990215	121990442	0.895483	1.65006	0	0	Tmem37
chr1	122017405	122018045	2.98494	3.90014	0	1	3110009E18Rik
chr1	122017405	122018045	2.98494	3.90014	0	1	Dbi
chr1	122017405	122018045	2.98494	3.90014	0	1	Dbi
chr1	122032870	122033227	1.49247	0.375013	0	1	3110009E18Rik
chr1	122052050	122052181	0.895483	0.900031	0	1	3110009E18Rik
chr1	122093770	122094107	2.38796	2.02507	0	1	Steap3
chr1	122127971	122128149	0.373118	1.12504	0	1	Steap3
chr1	122224352	122224625	0.895483	1.27504	0	0	C1ql2
chr1	122483179	122483422	1.2686	1.80006	0	0	En1
chr1	123224188	123224868	4.32817	3.97514	0	0	Insig2
chr1	123327524	123327785	2.5372	1.50005	0	0	Ccdc93
chr1	123337764	123338006	0.746236	1.57506	0	0	Ccdc93
chr1	123464114	123464803	5.22365	5.32519	0	1	Ddx18
chr1	124090378	124090558	1.79097	0.825029	0	0	Ddx18
chr1	124253597	124253991	3.13419	4.05014	0	1	Ddx18
chr1	127267472	127267718	1.04473	1.05004	0	0	Actr3
chr1	127323317	127323651	1.19398	1.27504	0	0	Actr3
chr1	127331154	127332772	20.7454	20.6257	0	0	Actr3
chr1	127456874	127457170	1.2686	0.825029	0	0	Slc35f5
chr1	127503968	127504312	3.05957	4.35015	0	0	Slc35f5
chr1	128644527	128644854	0.970107	1.42505	0	1	Nckap5
chr1	128714285	128714657	1.64172	2.10007	0	1	Nckap5
chr1	129101300	129102109	4.25355	3.97514	1	0	Mgat5
chr1	129129508	129130347	5.07441	5.92521	1	0	Mgat5
chr1	129136531	129136948	1.41785	2.17508	1	0	Mgat5
chr1	129138741	129139188	3.50731	2.25008	1	0	Mgat5
chr1	129139366	129139692	1.2686	1.80006	1	0	Mgat5
chr1	129193432	129193721	0.596989	1.05004	1	0	Mgat5
chr1	129200237	129200753	2.91032	3.15011	1	0	Mgat5
chr1	129200925	129201467	2.98494	2.7751	1	0	Mgat5
chr1	129202168	129202584	1.41785	2.32508	1	0	Mgat5
chr1	129241359	129242065	4.1043	5.17518	1	0	Mgat5
chr1	129245384	129245723	1.2686	2.02507	1	0	Mgat5
chr1	129355566	129355937	0.671613	1.80006	1	0	Tmem163
chr1	129393314	129393667	2.23871	1.50005	0	1	Tmem163
chr1	129396823	129397062	1.86559	1.87507	0	1	Tmem163
chr1	129505064	129505236	0.895483	0.225008	0	1	Tmem163
chr1	129523206	129523638	2.76107	1.20004	0	1	Tmem163
chr1	129523934	129524426	3.35806	2.02507	0	1	Tmem163
chr1	129534506	129534942	3.28344	0.825029	0	1	Tmem163
chr1	129550140	129550377	0.970107	0.0750026	0	1	Tmem163
chr1	129574166	129574670	3.43269	0.825029	0	1	Tmem163
chr1	129576365	129576765	1.64172	1.50005	0	0	Tmem163
chr1	129670376	129671136	4.47742	4.35015	0	1	2900009J06Rik
chr1	129670376	129671136	4.47742	4.35015	0	1	Ccnt2
chr1	129692937	129693213	1.41785	1.20004	0	1	Ccnt2
chr1	129724023	129724265	0.522365	1.05004	0	1	Ysk4
chr1	129765261	129765769	2.68645	2.70009	0	0	Rab3gap1
chr1	129999305	129999479	0.82086	0.600021	0	0	Zranb3
chr1	129999765	130000319	1.79097	2.17508	0	0	R3hdm1
chr1	130140524	130140959	2.38796	2.9251	0	0	Ubxn4
chr1	130255897	130256557	2.98494	3.75013	0	1	Mcm6
chr1	130265330	130265543	0.895483	0.600021	0	1	Mcm6
chr1	130313233	130314163	8.43247	9.52533	0	1	Dars
chr1	130343812	130344170	1.71634	1.57506	0	1	Dars
chr1	130445171	130445606	2.61183	3.90014	0	1	Cxcr4
chr1	130502381	130502676	1.34323	1.35005	0	1	Cxcr4
chr1	130508422	130508665	0.895483	0.975034	0	1	Cxcr4
chr1	130568907	130569246	0.895483	1.72506	0	1	Cxcr4
chr1	130605605	130605807	0.895483	0.825029	0	0	Cxcr4
chr1	130663379	130663960	2.76107	3.45012	0	1	Cxcr4
chr1	130667460	130667692	1.41785	0.975034	0	1	Cxcr4
chr1	130683761	130684270	2.61183	3.22511	0	1	Cxcr4
chr1	130705212	130705601	1.71634	0.900031	0	1	Cxcr4
chr1	130720846	130721179	1.34323	1.80006	0	0	Cxcr4
chr1	130727197	130727600	0.895483	1.87507	0	1	Cxcr4
chr1	130729313	130729512	1.19398	0.600021	0	0	Cxcr4
chr1	132268846	132268968	0.970107	0.825029	0	0	Daf2
chr1	132358902	132359371	2.76107	3.0001	0	0	Cd55
chr1	132530617	132530888	3.05957	2.70009	0	0	Zp3r
chr1	132612371	132612760	1.79097	1.27504	0	0	Pfkfb2
chr1	132613770	132614271	2.61183	2.17508	0	0	Yod1
chr1	132791166	132791393	0.447742	0.900031	0	0	Il24
chr1	132799028	132799533	2.23871	2.47509	0	1	Il20
chr1	132876153	132876316	1.11935	1.95007	0	0	Il10
chr1	132890247	132890811	3.88043	3.52512	0	1	Il10
chr1	132907038	132907475	2.5372	2.25008	1	0	Il10
chr1	132922359	132922772	4.25355	2.55009	1	0	Il10
chr1	132934677	132935051	1.11935	1.42505	1	0	Il10
chr1	132947654	132948092	1.94021	0.750026	0	0	Il10
chr1	132994179	132994652	2.16408	2.17508	0	0	Mapkapk2
chr1	133012571	133012837	1.71634	1.65006	0	0	Mapkapk2
chr1	133034575	133035281	4.62666	3.22511	0	1	Dyrk3
chr1	133039115	133039510	2.46258	1.95007	0	0	Dyrk3
chr1	133049579	133050017	2.23871	1.50005	0	1	Eif2d
chr1	133052175	133052443	1.41785	0.675024	0	1	Eif2d
chr1	133078253	133078604	2.46258	2.32508	0	1	Eif2d
chr1	133080933	133081578	3.8058	3.90014	0	1	Eif2d
chr1	133082639	133083112	2.76107	2.8501	0	1	Eif2d
chr1	133096491	133097076	4.47742	4.27515	0	1	Rassf5
chr1	133100860	133101532	4.55204	5.32519	0	1	Rassf5
chr1	133157018	133157301	0.970107	1.27504	0	1	Rassf5
chr1	133187262	133187582	1.04473	1.57506	0	0	Ikbke
chr1	133422914	133424159	6.86537	6.90024	0	0	Srgap2
chr1	133451830	133452088	1.49247	1.27504	0	0	Fam72a
chr1	133462855	133462987	0.970107	0.750026	0	0	Avpr1b
chr1	133470318	133470646	2.31333	3.0001	0	1	Avpr1b
chr1	133509927	133510246	0.970107	2.17508	0	0	Avpr1b
chr1	133534726	133535017	0.746236	1.27504	0	0	Ctse
chr1	133554704	133554941	1.41785	1.57506	0	0	Ctse
chr1	133605045	133605248	1.41785	1.57506	0	0	5430435G22Rik
chr1	133609060	133609271	1.19398	0.975034	0	0	5430435G22Rik
chr1	133662189	133662540	1.64172	2.32508	0	0	Slc26a9
chr1	133717517	133717734	0.746236	0.900031	0	0	Slc41a1
chr1	133724225	133724999	3.8058	2.10007	0	0	Slc41a1
chr1	133763576	133764026	2.01484	2.25008	0	0	Rab7l1
chr1	133806683	133807860	6.94	4.80017	0	0	Nucks1
chr1	133834407	133834570	0.522365	1.12504	0	0	Slc45a3
chr1	133878307	133878546	1.11935	1.50005	0	0	Slc45a3
chr1	133879547	133879852	2.31333	1.95007	0	0	Slc45a3
chr1	133889730	133890089	0.970107	1.50005	0	0	Elk4
chr1	133891705	133891935	0.373118	1.35005	0	0	Elk4
chr1	133903802	133905402	10.2981	9.60034	0	1	Elk4
chr1	133907010	133907585	2.61183	3.97514	0	1	Elk4
chr1	133943048	133943297	0.970107	0.825029	0	0	Mfsd4
chr1	134017790	134018142	1.34323	1.87507	0	0	Cdk18
chr1	134052425	134052696	0.82086	1.05004	0	0	Cdk18
chr1	134053950	134054222	0.895483	1.42505	0	0	Cdk18
chr1	134134265	134134529	0.746236	1.72506	0	0	Mir135b
chr1	134161195	134161571	2.01484	1.72506	0	1	Klhdc8a
chr1	134209330	134209464	0.82086	0.450016	0	0	Nuak2
chr1	134238411	134238689	0.82086	1.20004	0	1	Nuak2
chr1	134252399	134252670	1.41785	1.95007	0	0	Tmcc2
chr1	134280296	134280812	1.41785	2.7751	0	0	Tmcc2
chr1	134286931	134287104	0.373118	0.900031	0	0	Tmcc2
chr1	134313745	134314501	3.73118	4.57516	0	0	Dstyk
chr1	134373475	134373863	2.68645	1.72506	0	0	Rbbp5
chr1	134505742	134505939	0.895483	0.825029	0	0	Nfasc
chr1	134668082	134668365	0.895483	1.20004	0	0	Nfasc
chr1	134916768	134917145	1.86559	1.35005	0	0	Mdm4
chr1	134921487	134922144	4.32817	4.95017	0	0	Mdm4
chr1	134930433	134930604	1.11935	1.05004	0	0	Mdm4
chr1	134936094	134936358	0.671613	1.12504	0	0	Pik3c2b
chr1	134942513	134942844	1.11935	1.35005	0	0	Pik3c2b
chr1	134942850	134943250	0.82086	1.95007	0	0	Pik3c2b
chr1	134984241	134984497	1.19398	1.42505	0	0	Pik3c2b
chr1	134998056	134998346	1.86559	1.42505	0	0	Ppp1r15b
chr1	135027225	135028631	12.3875	11.2504	0	0	Ppp1r15b
chr1	135042527	135042903	1.94021	1.57506	0	0	Ppp1r15b
chr1	135074130	135074405	2.76107	3.0001	0	0	Ppp1r15b
chr1	135203943	135204280	1.19398	1.50005	0	0	Golt1a
chr1	135210977	135211229	0.671613	1.05004	0	0	Golt1a
chr1	135250168	135250430	1.04473	1.05004	0	0	Ren1
chr1	135260042	135260314	1.11935	0.900031	0	0	Etnk2
chr1	135278672	135278896	1.71634	1.27504	0	0	Etnk2
chr1	135282153	135282418	1.71634	1.87507	0	0	Etnk2
chr1	135506437	135507221	5.07441	5.8502	0	0	Snrpe
chr1	135557785	135558238	2.38796	2.62509	0	0	Zc3h11a
chr1	135694213	135694674	0.82086	2.32508	0	1	Atp2b4
chr1	135712265	135712672	1.79097	1.72506	0	1	Atp2b4
chr1	135717817	135718219	1.19398	1.87507	0	0	Atp2b4
chr1	135738808	135739117	1.79097	0.750026	0	0	Optc
chr1	135793005	135793195	1.49247	0.900031	0	0	Optc
chr1	135875385	135875629	0.223871	0.825029	0	0	Prelp
chr1	135945365	135945732	2.16408	2.25008	0	0	Fmod
chr1	135949822	135950157	1.79097	1.65006	0	0	Fmod
chr1	135959940	135960752	5.07441	4.95017	0	1	Btg2
chr1	135975448	135976112	5.22365	3.30012	0	1	Btg2
chr1	135979587	135979918	1.86559	1.87507	0	1	Btg2
chr1	135989419	135990053	3.95505	4.35015	0	1	Btg2
chr1	135990214	135990828	2.38796	2.70009	0	0	Btg2
chr1	136003317	136003734	1.86559	2.10007	0	0	Chit1
chr1	136016789	136017030	1.04473	1.35005	0	0	Chit1
chr1	136048297	136048489	1.2686	1.27504	0	0	Chi3l1
chr1	136092976	136093345	1.41785	2.55009	0	1	Mybph
chr1	136140780	136141070	1.19398	1.20004	0	0	Adora1
chr1	136228506	136228795	0.970107	1.20004	0	0	Ppfia4
chr1	136229554	136229818	1.11935	0.450016	0	0	Ppfia4
chr1	136258349	136258831	3.35806	2.7751	0	0	Tmem183a
chr1	136311755	136312241	2.68645	3.0001	0	0	Adipor1
chr1	136351812	136352340	2.46258	3.37512	0	0	Klhl12
chr1	136390971	136391660	3.88043	3.90014	0	1	Rabif
chr1	136415257	136415560	1.11935	1.57506	0	0	Rabif
chr1	136421060	136421353	0.895483	0.225008	0	0	4931440L10Rik
chr1	136453463	136453856	2.8357	2.17508	0	1	Kdm5b
chr1	136456530	136457700	6.11914	7.57526	0	1	Kdm5b
chr1	136605274	136605885	2.01484	2.8501	0	0	Syt2
chr1	136751007	136751177	0.895483	0.675024	0	0	Ppp1r12b
chr1	136852293	136852792	2.38796	2.9251	0	0	Ppp1r12b
chr1	136858116	136858525	0.82086	1.50005	0	0	Ube2t
chr1	136858956	136859313	1.64172	1.27504	0	0	Ube2t
chr1	136879077	136879302	0.447742	1.12504	0	0	Ube2t
chr1	136884165	136884510	1.41785	1.05004	0	0	Ube2t
chr1	136885955	136886280	1.5671	1.35005	0	0	Ube2t
chr1	137002589	137002909	1.34323	1.72506	0	0	Lgr6
chr1	137009253	137009599	2.16408	1.50005	0	0	Lgr6
chr1	137028932	137030085	11.1189	11.7754	0	1	Ptpn7
chr1	137028932	137030085	11.1189	11.7754	0	1	Ptprv
chr1	137030140	137030681	5.22365	6.00021	0	1	Ptpn7
chr1	137043238	137043543	1.41785	1.20004	0	0	Arl8a
chr1	137051025	137051310	1.04473	0.975034	0	0	Arl8a
chr1	137155635	137156021	1.71634	2.17508	0	0	Elf3
chr1	137180018	137180342	1.49247	0.825029	0	0	Rnpep
chr1	137180422	137180865	2.08946	1.95007	0	0	Rnpep
chr1	137209943	137210564	4.32817	3.60013	0	0	Timm17a
chr1	137326620	137327363	3.43269	3.97514	0	0	Ipo9
chr1	137436905	137437174	1.2686	0.450016	0	0	Nav1
chr1	137441328	137441675	0.671613	1.72506	0	0	Nav1
chr1	137567031	137567326	1.5671	2.25008	0	0	Csrp1
chr1	137597296	137597489	1.49247	1.42505	0	0	Csrp1
chr1	137616126	137616475	1.64172	0.900031	0	0	Csrp1
chr1	137625530	137625961	1.94021	1.42505	0	0	Csrp1
chr1	137649491	137649888	2.23871	2.7751	0	0	Phlda3
chr1	137662501	137663014	2.98494	2.17508	0	0	Phlda3
chr1	137677865	137678252	2.08946	1.20004	0	0	Phlda3
chr1	137684491	137684620	1.49247	1.65006	0	0	Tnni1
chr1	137686475	137686776	1.94021	1.80006	0	0	Tnni1
chr1	137711891	137712265	0.596989	1.80006	0	0	Lad1
chr1	137715155	137715589	1.19398	3.22511	0	0	Lad1
chr1	137743736	137743916	0.970107	1.05004	0	1	Tnnt2
chr1	137762148	137762501	1.5671	2.7751	0	0	Tnnt2
chr1	137779423	137779564	0.746236	0.900031	0	0	Pkp1
chr1	137842387	137842646	0.895483	1.27504	0	0	Pkp1
chr1	137914457	137914801	1.2686	1.27504	0	0	Tmem9
chr1	137914457	137914801	1.2686	1.27504	0	0	Tmem9
chr1	137942419	137942732	1.41785	1.65006	0	0	Cacna1s
chr1	137972748	137972942	0.895483	1.27504	0	0	Cacna1s
chr1	138012816	138013059	0.895483	1.35005	0	0	6530439I21
chr1	138027226	138028245	4.85054	4.50016	0	1	6530439I21
chr1	138027226	138028245	4.85054	4.50016	0	1	Kif21b
chr1	138036747	138037262	4.62666	4.95017	0	1	Kif21b
chr1	138066786	138067004	1.49247	1.12504	0	1	Kif21b
chr1	138071917	138072025	0.746236	0.750026	0	1	Kif21b
chr1	138151690	138152205	2.08946	2.40008	0	1	Gpr25
chr1	138242082	138242422	1.34323	1.80006	0	1	Camsap2
chr1	138242448	138242922	3.28344	3.30012	0	1	Camsap2
chr1	138261321	138261576	1.86559	1.35005	0	1	Camsap2
chr1	138311694	138312322	3.13419	3.15011	0	0	9230116N13Rik
chr1	138311694	138312322	3.13419	3.15011	0	0	Ddx59
chr1	138362599	138363010	1.64172	1.20004	0	0	Kif14
chr1	138421558	138421854	1.04473	1.42505	0	0	Kif14
chr1	138447466	138447730	1.41785	1.12504	0	0	Zfp281
chr1	138465299	138465572	0.671613	1.12504	0	0	Zfp281
chr1	138475950	138476363	1.86559	2.17508	0	1	Zfp281
chr1	138497269	138497566	1.2686	0.975034	1	0	Zfp281
chr1	138504914	138505355	1.71634	0.750026	1	0	Zfp281
chr1	138505503	138505866	1.86559	2.47509	1	0	Zfp281
chr1	138513556	138514366	4.99978	7.87528	0	0	Zfp281
chr1	138521090	138521635	2.31333	2.25008	1	0	Zfp281
chr1	138548749	138548978	0.671613	1.05004	0	1	Zfp281
chr1	138581784	138582128	1.49247	1.65006	0	1	Gm19705
chr1	138636155	138636409	0.82086	1.35005	0	0	Gm16880
chr1	138645744	138646114	1.04473	1.35005	0	0	Gm16880
chr1	139795030	139795379	1.71634	1.05004	0	0	Mir181a-1
chr1	139819334	139819677	0.82086	1.65006	0	0	Mir181a-1
chr1	139935873	139936192	0.970107	1.72506	0	1	Mir181b-1
chr1	139941184	139941379	0.82086	0.525018	0	0	Mir181b-1
chr1	140032757	140033418	4.55204	4.72517	1	0	Ptprc
chr1	140038732	140039254	4.32817	5.47519	1	0	Ptprc
chr1	140040857	140041479	4.17892	8.6253	1	0	Ptprc
chr1	140045440	140045946	3.73118	3.67513	1	0	Ptprc
chr1	140059139	140059662	2.08946	3.30012	1	0	Ptprc
chr1	140062631	140063404	4.25355	6.90024	1	0	Ptprc
chr1	140084770	140085199	2.46258	1.57506	1	0	Ptprc
chr1	140087343	140087793	2.68645	2.70009	1	0	Ptprc
chr1	140088064	140088868	4.62666	5.40019	1	0	Ptprc
chr1	140155392	140155709	0.671613	1.27504	0	1	Atp6v1g3
chr1	140172471	140172840	1.5671	2.40008	1	0	Atp6v1g3
chr1	140186697	140187115	1.94021	3.07511	1	0	Atp6v1g3
chr1	140196090	140196452	2.8357	2.10007	1	0	Atp6v1g3
chr1	140231332	140231666	1.41785	2.70009	0	0	Atp6v1g3
chr1	140240019	140240432	2.46258	2.8501	0	1	Atp6v1g3
chr1	140244973	140245478	3.20882	4.35015	0	1	Atp6v1g3
chr1	140315393	140315668	1.2686	0.600021	0	0	Atp6v1g3
chr1	140413536	140413853	1.11935	1.27504	0	1	Nek7
chr1	140454995	140455200	1.64172	0.750026	0	1	Nek7
chr1	140456199	140456713	5.14903	4.87517	0	1	Nek7
chr1	140500572	140501102	3.65656	4.05014	0	1	Nek7
chr1	140514469	140514828	1.2686	2.17508	0	1	Nek7
chr1	140515587	140516481	5.22365	3.60013	0	1	Nek7
chr1	140516707	140517042	1.71634	1.27504	0	0	Nek7
chr1	140522897	140523371	2.31333	1.35005	0	0	Nek7
chr1	140752998	140753563	2.8357	2.02507	0	0	2310009B15Rik
chr1	140827537	140827817	0.82086	1.05004	0	1	Dennd1b
chr1	140859948	140860612	6.26838	5.17518	0	1	Dennd1b
chr1	140870170	140870557	2.31333	1.80006	1	0	Dennd1b
chr1	141053035	141053326	2.16408	1.50005	1	0	Dennd1b
chr1	141164486	141164807	0.746236	1.12504	0	0	Crb1
chr1	141304364	141304592	0.895483	0.975034	0	0	Zbtb41
chr1	141318407	141319124	2.98494	3.90014	0	0	Zbtb41
chr1	141335093	141335303	0.746236	1.80006	0	0	Aspm
chr1	141351177	141351402	0.895483	0.525018	0	0	Aspm
chr1	144638897	144639147	0.596989	0.825029	0	0	B3galt2
chr1	144997073	144997527	2.23871	2.62509	0	0	B3galt2
chr1	145313237	145313550	1.34323	0.675024	0	1	B3galt2
chr1	145549738	145550389	4.40279	4.95017	0	0	Cdc73
chr1	145578176	145578385	0.82086	0.675024	0	0	Glrx2
chr1	145586447	145586939	3.50731	1.95007	0	0	Glrx2
chr1	145586447	145586939	3.50731	1.95007	0	0	Glrx2
chr1	145586447	145586939	3.50731	1.95007	0	0	Glrx2
chr1	145624091	145624903	6.19376	6.67523	0	1	Trove2
chr1	145624091	145624903	6.19376	6.67523	0	1	Uchl5
chr1	145636086	145636254	2.23871	1.57506	0	1	Uchl5
chr1	145650826	145650961	0.970107	0.900031	0	1	Uchl5
chr1	145661048	145661436	2.31333	1.80006	0	0	Uchl5
chr1	145851027	145851737	4.55204	5.02518	1	0	Rgs2
chr1	145853742	145854018	2.01484	1.42505	0	0	Rgs2
chr1	145923111	145923521	2.16408	1.57506	1	0	Rgs2
chr1	145933144	145933533	1.86559	1.57506	1	0	Rgs2
chr1	146044896	146045412	3.88043	2.7751	0	0	Rgs13
chr1	146049943	146050825	6.6415	6.22522	0	1	Rgs13
chr1	146053250	146054126	10.5219	8.10028	0	1	Rgs13
chr1	146060822	146061707	2.8357	5.55019	0	1	Rgs1
chr1	146062250	146062874	6.71613	10.2004	0	1	Rgs1
chr1	146063269	146063697	3.05957	3.0001	0	0	Rgs1
chr1	146078011	146078281	0.895483	1.27504	0	0	Rgs1
chr1	146086012	146086978	12.0144	14.8505	0	1	Rgs1
chr1	146094483	146095113	3.8058	5.8502	1	0	Rgs1
chr1	146095793	146096579	13.2084	6.67523	1	0	Rgs1
chr1	146111018	146111739	5.89527	2.25008	0	1	Rgs1
chr1	146130117	146130382	0.373118	0.900031	0	0	Rgs1
chr1	146130471	146130737	1.11935	0.225008	0	0	Rgs1
chr1	146130875	146131135	1.04473	0.450016	0	0	Rgs1
chr1	146151700	146152389	11.4174	3.52512	1	0	Rgs1
chr1	146154018	146154941	9.92494	6.22522	1	0	Rgs1
chr1	146155319	146156089	8.88021	6.45023	1	0	Rgs1
chr1	146163371	146164194	8.50709	3.60013	1	0	Rgs1
chr1	146166418	146167677	11.1189	2.9251	1	0	Rgs1
chr1	146177159	146178193	12.1636	6.30022	1	0	Rgs1
chr1	146184716	146185099	1.64172	1.87507	0	0	Rgs1
chr1	146202742	146203131	2.76107	1.95007	0	0	Rgs1
chr1	146221028	146221559	2.5372	1.35005	0	0	Rgs1
chr1	146253775	146254130	2.5372	2.62509	0	0	Rgs1
chr1	151419735	151419957	0.149247	0.975034	0	0	Pla2g4a
chr1	151946975	151947212	0.895483	0.600021	0	0	Ptgs2
chr1	152239728	152240698	5.82064	4.57516	0	0	Tpr
chr1	152239728	152240698	5.82064	4.57516	0	0	BC003331
chr1	152438495	152438612	1.19398	0.900031	0	0	Prg4
chr1	152608085	152608477	1.2686	1.65006	0	0	Hmcn1
chr1	152621573	152621889	0.82086	1.20004	0	0	Hmcn1
chr1	152767495	152767680	0.522365	1.20004	0	0	Hmcn1
chr1	152856528	152856896	1.49247	2.02507	0	0	Hmcn1
chr1	152858226	152858514	1.71634	0.975034	0	0	Hmcn1
chr1	152872360	152872631	0.596989	1.27504	0	0	Hmcn1
chr1	152926093	152926342	0.746236	1.72506	0	0	C730036E19Rik
chr1	153024846	153025046	0.970107	0.600021	0	0	C730036E19Rik
chr1	153083791	153084042	0.522365	0.975034	0	0	C730036E19Rik
chr1	153097994	153098239	1.04473	1.05004	0	0	Ivns1abp
chr1	153191244	153191951	5.6714	6.15022	0	0	Ivns1abp
chr1	153192113	153192649	3.43269	2.7751	0	0	Ivns1abp
chr1	153275386	153276126	3.20882	4.20015	0	0	1190005F20Rik
chr1	153275386	153276126	3.20882	4.20015	0	0	1200016B10Rik
chr1	153347203	153347927	3.28344	3.07511	0	0	Rnf2
chr1	153347933	153348318	1.71634	1.80006	0	0	Rnf2
chr1	153411537	153411813	1.79097	1.87507	0	0	Fam129a
chr1	153418148	153419399	5.96989	6.97524	0	1	Fam129a
chr1	153457745	153458075	1.64172	1.12504	0	1	Fam129a
chr1	153545033	153545312	0.298494	1.20004	0	1	Edem3
chr1	153553315	153553579	1.11935	1.80006	0	1	Edem3
chr1	153602033	153602343	1.34323	1.05004	0	0	Edem3
chr1	153602378	153602913	2.16408	2.25008	0	0	Edem3
chr1	153611440	153611688	0.970107	1.05004	0	0	Edem3
chr1	153667589	153667940	1.94021	2.8501	0	0	Edem3
chr1	153820314	153820604	1.19398	1.35005	1	0	1700025G04Rik
chr1	153857457	153857694	1.19398	0.900031	1	0	1700025G04Rik
chr1	153866409	153866694	1.34323	0.975034	1	0	1700025G04Rik
chr1	153889553	153889879	1.04473	1.27504	1	0	1700025G04Rik
chr1	153931909	153932130	1.04473	1.12504	1	0	1700025G04Rik
chr1	153937275	153937580	1.79097	1.12504	1	0	1700025G04Rik
chr1	154125489	154125741	0.671613	1.27504	0	0	Tsen15
chr1	154216439	154216597	1.41785	0.900031	0	0	Tsen15
chr1	154233475	154234008	4.1043	3.67513	0	1	Tsen15
chr1	154367987	154368201	1.5671	0.750026	0	0	Rgl1
chr1	154372061	154372473	1.11935	1.20004	0	0	Rgl1
chr1	154472177	154472469	1.19398	0.900031	0	0	Rgl1
chr1	154571550	154571689	0.970107	0.675024	0	0	Apobec4
chr1	154613410	154614067	4.25355	4.05014	0	0	Arpc5
chr1	154749933	154750595	5.6714	5.10018	0	0	Smg7
chr1	154750633	154751137	4.25355	3.22511	0	0	Smg7
chr1	154751584	154752017	4.17892	3.97514	0	1	Smg7
chr1	154803463	154803703	1.11935	0.30001	0	0	Nmnat2
chr1	154882735	154882873	0.82086	0.375013	0	0	Nmnat2
chr1	154932213	154932824	5.22365	2.32508	1	0	Lamc2
chr1	154934903	154935380	3.58193	1.87507	1	0	Lamc2
chr1	154939389	154939783	2.31333	1.65006	0	0	Lamc2
chr1	154948674	154948917	0.895483	1.05004	0	0	Lamc2
chr1	154973567	154973938	1.04473	1.42505	1	0	Lamc2
chr1	154977124	154977582	2.5372	2.7751	1	0	Lamc2
chr1	154988062	154988429	1.11935	1.12504	1	0	Lamc2
chr1	155033060	155033301	1.11935	1.20004	1	0	Lamc2
chr1	155062765	155062951	0.223871	0.900031	0	0	Lamc2
chr1	155147414	155148007	3.95505	3.52512	1	0	Lamc1
chr1	155151998	155152326	2.08946	0.750026	1	0	Lamc1
chr1	155167236	155167583	1.2686	1.27504	1	0	Lamc1
chr1	155179115	155179552	2.23871	2.62509	1	0	Lamc1
chr1	155179626	155179997	2.01484	1.42505	1	0	Lamc1
chr1	155180807	155181152	1.04473	1.42505	0	0	Lamc1
chr1	155194219	155194652	0.895483	2.32508	0	0	Lamc1
chr1	155233872	155234150	1.86559	1.95007	0	0	E330020D12Rik
chr1	155248929	155249213	1.79097	1.87507	0	0	E330020D12Rik
chr1	155261211	155261712	2.23871	1.57506	0	0	E330020D12Rik
chr1	155272157	155272487	2.38796	1.65006	0	0	1700012A16Rik
chr1	155273975	155274329	1.79097	1.27504	0	0	1700012A16Rik
chr1	155327660	155327793	0.522365	1.05004	0	0	Dhx9
chr1	155334301	155335061	5.22365	4.35015	0	0	Dhx9
chr1	155398044	155398280	0.671613	0.900031	0	0	Npl
chr1	155404127	155404430	1.49247	1.42505	0	0	Npl
chr1	155406358	155406717	3.20882	2.70009	0	0	Npl
chr1	155411831	155412138	1.34323	1.35005	0	0	Npl
chr1	155430093	155430900	6.71613	4.87517	0	1	Npl
chr1	155431004	155431446	5.3729	5.02518	0	1	Npl
chr1	155432829	155433275	3.20882	2.70009	0	1	Npl
chr1	155464224	155465035	8.13397	7.12525	0	1	Rgs8
chr1	155480702	155481154	1.94021	2.47509	0	0	Rgs8
chr1	155538247	155538781	2.16408	1.95007	0	1	Rgs8
chr1	155556531	155557065	4.32817	1.57506	0	0	C230024C17
chr1	155570344	155571106	14.1785	9.75034	0	1	C230024C17
chr1	155586993	155587837	11.9398	6.37522	0	0	Rgs16
chr1	155596280	155596711	2.38796	1.12504	0	0	Rnasel
chr1	155694063	155694418	0.596989	1.42505	0	0	Rgsl1
chr1	155746744	155747419	4.32817	3.0001	0	0	Glul
chr1	155965854	155966086	1.2686	0.825029	0	0	Zfp648
chr1	156028132	156028340	0.970107	0.675024	0	0	Zfp648
chr1	156576832	156576951	0.447742	0.975034	0	0	Cacna1e
chr1	156633462	156633669	0.746236	1.20004	0	0	Cacna1e
chr1	156635337	156635453	0.895483	0.525018	0	0	Cacna1e
chr1	156723058	156723376	0.895483	1.27504	0	1	Cacna1e
chr1	156853788	156854041	0.970107	1.42505	0	0	Ier5
chr1	156874688	156875387	2.91032	4.20015	0	0	Ier5
chr1	156876018	156876928	6.49225	6.52523	1	0	Ier5
chr1	156887259	156887846	2.76107	2.9251	1	0	Ier5
chr1	156896175	156896357	3.65656	2.62509	1	0	Ier5
chr1	156897170	156897899	12.9845	15.4505	1	0	Ier5
chr1	156898143	156898652	3.65656	5.25018	1	0	Ier5
chr1	156903330	156903644	1.64172	1.72506	0	0	Ier5
chr1	156906564	156907302	3.35806	3.90014	0	0	Ier5
chr1	156930578	156930960	2.23871	2.8501	0	0	Ier5
chr1	156938410	156938839	2.01484	1.87507	0	1	Ier5
chr1	156945066	156946978	16.3426	17.6256	1	0	Ier5
chr1	156955519	156956109	2.68645	4.12514	0	1	Ier5
chr1	156985896	156986376	1.94021	2.9251	0	1	Mr1
chr1	156987302	156987586	1.04473	1.35005	0	1	Mr1
chr1	156993872	156994131	0.895483	0.675024	0	1	Mr1
chr1	157005636	157006636	6.04451	6.52523	1	0	Stx6
chr1	157048502	157048828	1.79097	0.600021	1	0	Stx6
chr1	157065378	157065711	1.5671	1.50005	0	1	Stx6
chr1	157071312	157071694	2.68645	2.7751	0	0	Stx6
chr1	157128744	157128972	0.522365	0.825029	0	1	Stx6
chr1	157264349	157264816	1.94021	2.17508	0	1	Xpr1
chr1	157319709	157320081	1.86559	2.25008	0	0	Xpr1
chr1	157357354	157357791	1.04473	1.95007	0	0	Acbd6
chr1	157363768	157364029	1.04473	1.42505	0	0	Acbd6
chr1	157380776	157381094	0.746236	2.02507	0	0	Acbd6
chr1	157405038	157405793	4.70129	3.90014	0	0	Acbd6
chr1	157412002	157412169	1.71634	1.57506	0	0	Acbd6
chr1	157423646	157423804	1.11935	0.750026	0	0	Acbd6
chr1	157629521	157629922	0.970107	1.80006	0	0	Qsox1
chr1	157659809	157660250	1.64172	2.10007	0	0	Qsox1
chr1	157820134	157820893	3.8058	3.15011	0	0	Cep350
chr1	157882559	157883753	7.61161	8.25029	0	0	Tor1aip1
chr1	157882559	157883753	7.61161	8.25029	0	0	Tor1aip2
chr1	157882559	157883753	7.61161	8.25029	0	0	Tor1aip2
chr1	157882559	157883753	7.61161	8.25029	0	0	Tor1aip2
chr1	157887772	157888183	2.01484	2.9251	0	0	Tor1aip2
chr1	157933064	157933193	0.746236	0.825029	0	0	Tor1aip2
chr1	158159638	158159957	0.522365	1.20004	0	0	Fam163a
chr1	158171966	158172146	1.71634	1.50005	0	0	Fam163a
chr1	158193552	158193725	0.596989	0.825029	0	0	Tdrd5
chr1	158350762	158351010	1.2686	0.525018	0	0	Soat1
chr1	158384639	158384907	1.11935	0.600021	0	1	Soat1
chr1	158488584	158489217	5.52215	4.80017	0	1	Abl2
chr1	158545464	158546134	2.98494	3.90014	0	1	Abl2
chr1	158604357	158604684	1.79097	1.35005	0	0	Tor3a
chr1	158604908	158605238	1.04473	1.35005	0	0	Tor3a
chr1	158640916	158641234	0.596989	1.42505	0	0	Fam20b
chr1	158648870	158649503	2.61183	3.22511	0	0	Fam20b
chr1	158672089	158672362	1.04473	1.87507	0	0	Fam20b
chr1	158682457	158682868	1.5671	2.17508	0	0	Fam20b
chr1	158847683	158847926	0.746236	1.05004	0	0	Ralgps2
chr1	158868956	158869334	2.61183	1.65006	0	0	Ralgps2
chr1	159007252	159007606	2.16408	3.07511	0	0	1700057K13Rik
chr1	159009510	159009722	0.895483	1.50005	0	0	1700057K13Rik
chr1	159021069	159021330	1.11935	0.450016	0	0	1700057K13Rik
chr1	159162582	159162881	1.2686	0.900031	0	0	1700057K13Rik
chr1	159342637	159342963	1.94021	1.27504	0	0	Rasal2
chr1	159388450	159388752	0.895483	1.35005	0	0	BC026585
chr1	160883779	160884083	0.82086	2.17508	0	0	Pappa2
chr1	161161721	161162739	5.22365	5.47519	0	0	Rfwd2
chr1	161320222	161320507	1.19398	0.675024	0	0	Mir1843b
chr1	161326691	161326863	0.82086	0.675024	0	0	Mir1843b
chr1	161604340	161604717	0.970107	1.80006	0	0	Tnr
chr1	161689003	161689270	0.298494	1.05004	0	0	Tnr
chr1	161819593	161819899	1.11935	1.35005	0	0	4930523C07Rik
chr1	161841163	161841508	1.2686	2.02507	0	0	4930523C07Rik
chr1	161868633	161868922	0.82086	1.20004	0	0	4930523C07Rik
chr1	161929385	161929686	0.895483	1.57506	0	0	4930523C07Rik
chr1	161974351	161975248	5.14903	3.67513	0	1	4930523C07Rik
chr1	161982659	161983025	1.86559	0.600021	0	1	4930523C07Rik
chr1	161983113	161983443	1.86559	2.25008	0	1	4930523C07Rik
chr1	161992164	161992404	1.19398	1.05004	0	1	4930562F07Rik
chr1	162011299	162011572	2.16408	1.72506	0	0	4930562F07Rik
chr1	162124985	162125605	3.95505	3.30012	0	0	Mrps14
chr1	162142669	162143682	8.65634	7.95028	0	0	Cacybp
chr1	162329603	162329827	0.746236	1.05004	0	1	Rabgap1l
chr1	162688491	162688706	0.970107	1.20004	0	1	Rabgap1l
chr1	162721999	162723439	10.6712	13.2755	0	1	Rabgap1l
chr1	162730178	162730491	1.86559	1.20004	0	1	Rabgap1l
chr1	162735344	162735770	2.98494	1.35005	0	0	Rabgap1l
chr1	162836251	162836869	3.50731	2.02507	0	0	Rc3h1
chr1	162964619	162966175	12.686	12.7504	0	0	Gas5
chr1	163000607	163001098	1.34323	2.55009	0	0	Cenpl
chr1	163000607	163001098	1.34323	2.55009	0	0	Dars2
chr1	163061408	163061853	4.25355	5.17518	0	0	Klhl20
chr1	163100908	163101187	1.11935	1.12504	0	0	4930469G21Rik
chr1	163125753	163126010	1.2686	1.42505	0	0	4930469G21Rik
chr1	163144661	163144915	1.64172	1.57506	0	0	Prdx6
chr1	163181066	163181564	1.86559	2.47509	0	1	Prdx6
chr1	163239310	163239772	1.11935	2.02507	0	1	Prdx6
chr1	163257583	163257832	0.596989	0.975034	0	1	Tnfsf4
chr1	163281179	163281439	0.671613	1.42505	0	0	Tnfsf4
chr1	163325427	163325994	2.76107	2.55009	0	1	Tnfsf4
chr1	163366558	163367009	1.19398	2.70009	0	1	Tnfsf4
chr1	163412483	163412740	0.522365	0.900031	0	0	Tnfsf18
chr1	163417339	163417570	0.373118	1.12504	0	0	Tnfsf18
chr1	163601025	163601416	1.49247	1.72506	0	1	Fasl
chr1	163617813	163618041	1.34323	1.65006	0	0	Fasl
chr1	163643108	163643321	0.82086	0.450016	0	0	Fasl
chr1	163665005	163665354	1.34323	1.35005	0	1	Fasl
chr1	163665617	163665874	0.149247	1.20004	0	1	Fasl
chr1	163678311	163678581	1.11935	2.02507	0	0	Fasl
chr1	163691357	163692077	4.47742	3.52512	0	1	Fasl
chr1	163696737	163697170	2.91032	2.10007	0	1	Fasl
chr1	163697304	163697805	2.98494	1.12504	0	1	Fasl
chr1	163703171	163703510	0.895483	1.72506	0	1	Fasl
chr1	163705360	163705670	1.49247	1.20004	0	0	Fasl
chr1	163717822	163718233	1.5671	1.80006	0	1	Fasl
chr1	163734489	163735058	4.1043	3.15011	0	0	Fasl
chr1	163806379	163807226	3.58193	5.17518	0	1	AI848100
chr1	163837327	163837539	0.970107	0.600021	0	1	AI848100
chr1	163899051	163899501	2.98494	2.7751	0	0	4930558K02Rik
chr1	163899051	163899501	2.98494	2.7751	0	0	Pigc
chr1	163906538	163906835	1.86559	1.80006	0	0	4930558K02Rik
chr1	164137429	164137675	1.86559	1.27504	0	1	Dnm3os
chr1	164145897	164146219	1.49247	0.900031	0	1	Dnm3os
chr1	164288313	164288450	0.746236	0.600021	0	1	Dnm3
chr1	164407609	164408342	3.05957	2.17508	0	1	Dnm3
chr1	164407609	164408342	3.05957	2.17508	0	1	Dnm3
chr1	164439455	164439955	1.71634	3.37512	0	1	Dnm3
chr1	164478419	164478975	3.28344	3.75013	0	0	Mettl13
chr1	164500444	164501412	8.73096	8.32529	0	0	Vamp4
chr1	164595322	164595584	1.41785	0.975034	0	0	7420461P10Rik
chr1	164670003	164670877	5.44752	4.65016	0	0	Prrc2c
chr1	164703781	164704165	0.895483	2.02507	0	0	Prrc2c
chr1	165333699	165334044	1.5671	1.87507	0	0	Gorab
chr1	165709546	165709901	1.79097	1.42505	0	0	Kifap3
chr1	165840544	165840735	1.34323	0.900031	0	0	Scyl3
chr1	165859776	165860418	3.43269	4.50016	0	0	Scyl3
chr1	165924758	165925228	2.98494	3.07511	0	0	2810422O20Rik
chr1	165924758	165925228	2.98494	3.07511	0	0	BC055324
chr1	165939485	165939632	0.746236	1.20004	0	0	2810422O20Rik
chr1	165992018	165992346	2.16408	1.50005	1	0	Sell
chr1	166001741	166002577	4.47742	7.27525	1	0	Sell
chr1	166003049	166004442	8.88021	11.8504	1	0	Sell
chr1	166011854	166012367	1.41785	3.90014	0	0	Sell
chr1	166028600	166028862	0.895483	0.675024	0	0	Selp
chr1	166065332	166066596	13.2084	10.5754	1	0	F5
chr1	166066745	166067245	2.01484	4.12514	1	0	F5
chr1	166178858	166179589	3.95505	2.47509	0	0	Slc19a2
chr1	166205547	166205915	1.64172	1.27504	0	0	4930455F23Rik
chr1	166237571	166237866	1.34323	1.12504	0	0	Blzf1
chr1	166237571	166237866	1.34323	1.12504	0	0	Nme7
chr1	166246793	166247160	2.16408	2.47509	0	0	Nme7
chr1	166296890	166297167	1.64172	1.50005	0	0	Nme7
chr1	166388287	166388628	1.49247	1.05004	0	0	Atp1b1
chr1	166433564	166433828	0.522365	1.57506	0	0	Atp1b1
chr1	166817981	166818236	0.970107	0.225008	0	0	LOC433374
chr1	166828977	166829518	2.38796	2.8501	0	0	LOC433374
chr1	166865486	166866213	3.65656	1.20004	0	1	Xcl1
chr1	166875927	166876286	1.94021	0.900031	0	0	Xcl1
chr1	166890089	166890576	3.13419	1.80006	0	1	Xcl1
chr1	166895995	166896617	9.02946	5.55019	0	1	Xcl1
chr1	166905431	166906304	4.40279	1.95007	0	1	Xcl1
chr1	166919954	166920354	2.8357	0.900031	0	0	Xcl1
chr1	166951091	166951696	2.61183	2.02507	0	0	4930568G15Rik
chr1	166965882	166966102	0.82086	0.30001	0	0	4930568G15Rik
chr1	166976276	166976544	0.373118	1.27504	0	0	4930568G15Rik
chr1	167005796	167006053	0.970107	1.12504	0	0	4930568G15Rik
chr1	167021952	167022191	1.2686	0.750026	0	0	4930568G15Rik
chr1	167050601	167050773	1.2686	0.975034	0	0	4930568G15Rik
chr1	167124313	167124931	2.98494	4.27515	0	0	Sft2d2
chr1	167166742	167167419	3.88043	3.52512	0	0	Tiprl
chr1	167390409	167390929	3.20882	3.15011	0	0	Dcaf6
chr1	167390973	167391620	3.73118	3.30012	0	0	Brp44
chr1	167509639	167509766	1.19398	1.20004	0	0	Mpzl1
chr1	167513638	167514029	2.31333	2.02507	0	0	Mpzl1
chr1	167564631	167564899	1.49247	1.35005	0	0	Mpzl1
chr1	167572299	167572784	3.95505	3.52512	0	0	Mpzl1
chr1	167588785	167589077	0.671613	1.72506	0	1	Mpzl1
chr1	167619659	167619932	0.82086	1.35005	0	1	Rcsd1
chr1	167637744	167638428	5.89527	5.47519	0	1	Rcsd1
chr1	167639872	167640137	1.86559	2.10007	0	0	Rcsd1
chr1	167647714	167648072	1.11935	1.57506	0	0	Rcsd1
chr1	167648435	167648763	1.2686	1.50005	0	0	Rcsd1
chr1	167652567	167652904	2.01484	0.900031	0	1	Rcsd1
chr1	167666284	167666623	2.08946	1.42505	0	0	Creg1
chr1	167693695	167694034	1.79097	1.12504	0	0	Creg1
chr1	167701772	167702049	1.19398	0.975034	0	0	Creg1
chr1	167705666	167705961	1.2686	0.825029	0	0	Creg1
chr1	167718657	167718939	1.5671	1.50005	0	1	Cd247
chr1	167719167	167719596	2.61183	1.57506	0	1	Cd247
chr1	167720043	167720593	3.35806	2.47509	0	1	Cd247
chr1	167731782	167732270	2.61183	1.50005	0	1	Cd247
chr1	167774615	167775873	6.56688	6.75024	0	1	Cd247
chr1	167783963	167784236	1.71634	1.12504	0	1	Cd247
chr1	167897286	167897511	0.447742	1.05004	0	1	Pou2f1
chr1	167931296	167931750	1.71634	2.55009	0	1	Pou2f1
chr1	167932639	167933764	5.89527	6.22522	0	1	Pou2f1
chr1	167973834	167974215	0.970107	1.57506	0	1	Pou2f1
chr1	168083512	168083903	1.34323	2.32508	0	0	Gpa33
chr1	168084400	168084556	1.86559	1.35005	0	0	Gpa33
chr1	168090862	168091054	1.79097	0.825029	0	0	Gpa33
chr1	168290290	168290661	1.94021	1.95007	0	1	Tada1
chr1	168309030	168309874	3.95505	3.90014	0	1	Tada1
chr1	168339526	168340213	3.43269	2.02507	0	0	Pogk
chr1	169150775	169151086	2.5372	2.7751	0	0	Uck2
chr1	169172309	169172660	1.86559	2.10007	0	1	Uck2
chr1	169213704	169214115	1.19398	1.87507	0	1	Uck2
chr1	169214450	169215452	5.96989	6.22522	0	1	Uck2
chr1	169236649	169236848	1.2686	0.750026	0	0	Tmco1
chr1	169238363	169239073	5.22365	4.87517	0	0	Tmco1
chr1	169270288	169270686	3.88043	3.45012	0	1	Aldh9a1
chr1	169280255	169280692	1.5671	1.65006	0	1	Aldh9a1
chr1	169300032	169300452	1.94021	1.87507	0	0	Aldh9a1
chr1	169324168	169324414	1.19398	1.20004	0	0	Mgst3
chr1	169345117	169345231	1.19398	0.525018	0	0	Mgst3
chr1	169567187	169567501	1.19398	0.675024	0	0	Rxrg
chr1	169575173	169575429	0.671613	1.12504	0	0	Rxrg
chr1	169600035	169600295	1.2686	1.27504	0	0	Lmx1a
chr1	169712369	169712575	0.82086	0.675024	0	0	Lmx1a
chr1	171461437	171461934	3.05957	3.90014	0	0	Nuf2
chr1	171869617	171869750	0.970107	1.35005	0	0	1700084C01Rik
chr1	171899205	171899720	2.38796	1.72506	0	0	3110045C21Rik
chr1	171899205	171899720	2.38796	1.72506	0	0	Hsd17b7
chr1	172014235	172014535	0.447742	1.05004	0	0	Ddr2
chr1	172066504	172066893	2.01484	2.55009	0	0	Uap1
chr1	172104892	172105602	4.1043	3.75013	0	0	Uap1
chr1	172115347	172115533	0.895483	0.225008	0	0	Uap1
chr1	172145255	172145739	2.31333	2.32508	0	0	Uhmk1
chr1	172148686	172148881	0.895483	0.675024	0	0	Uhmk1
chr1	172185616	172186040	2.46258	1.80006	0	0	Sh2d1b1
chr1	172562580	172562833	1.19398	1.12504	0	0	Olfml2b
chr1	172783769	172784016	0.522365	1.12504	0	1	Atf6
chr1	172797740	172798155	2.61183	2.17508	0	1	Atf6
chr1	172814962	172815840	4.02968	5.32519	0	0	Dusp12
chr1	172825407	172825653	1.19398	1.05004	0	0	Dusp12
chr1	172830959	172831155	0.895483	0.525018	0	0	Fcrlb
chr1	172831839	172832098	1.94021	2.17508	0	0	Fcrlb
chr1	172956109	172956288	1.19398	1.35005	0	0	Fcgr4
chr1	172963940	172964301	2.68645	2.25008	0	0	Fcgr4
chr1	172967986	172968301	1.86559	1.80006	0	0	Fcgr4
chr1	172968580	172968860	1.34323	1.50005	0	0	Fcgr4
chr1	172974505	172974803	1.04473	1.57506	0	0	Fcgr3
chr1	172974965	172975326	2.01484	1.72506	0	0	Fcgr3
chr1	173031823	173033409	8.05935	6.45023	0	0	1700009P17Rik
chr1	173041144	173041412	1.71634	1.42505	0	0	1700009P17Rik
chr1	173041499	173041819	1.94021	1.05004	0	0	1700009P17Rik
chr1	173044037	173044404	1.71634	2.02507	0	1	1700009P17Rik
chr1	173080437	173080900	3.05957	2.62509	0	0	Mpz
chr1	173080437	173080900	3.05957	2.62509	0	0	Sdhc
chr1	173150915	173151335	2.23871	1.72506	0	0	Tomm40l
chr1	173152345	173153002	2.16408	3.45012	0	0	Tomm40l
chr1	173168698	173168945	1.41785	0.750026	0	0	Fcer1g
chr1	173176970	173177606	3.88043	5.8502	0	0	Ndufs2
chr1	173200126	173200708	4.70129	3.97514	0	0	B4galt3
chr1	173211177	173211475	1.64172	1.12504	0	0	Ppox
chr1	173211933	173212047	0.746236	0.900031	0	0	Ppox
chr1	173217858	173218274	2.5372	1.57506	0	0	Usp21
chr1	173224479	173225133	4.62666	3.90014	0	0	Ufc1
chr1	173258950	173259913	5.07441	3.52512	0	0	Dedd
chr1	173275585	173276067	3.88043	5.02518	0	0	Nit1
chr1	173275585	173276067	3.88043	5.02518	0	0	Pfdn2
chr1	173286083	173286389	1.49247	0.600021	0	0	Klhdc9
chr1	173288623	173288819	0.970107	1.42505	0	0	Klhdc9
chr1	173291257	173291548	1.04473	1.87507	0	0	Klhdc9
chr1	173310036	173310431	1.71634	2.62509	0	0	Arhgap30
chr1	173318738	173319366	5.6714	4.50016	0	0	Arhgap30
chr1	173341088	173341243	0.895483	0.450016	0	0	Usf1
chr1	173341261	173341733	2.31333	2.10007	0	0	Usf1
chr1	173400399	173400753	1.86559	1.50005	0	0	F11r
chr1	173432611	173434101	7.23849	8.25029	0	0	Alyref2
chr1	173537344	173537756	2.23871	2.25008	0	0	Ly9
chr1	173540935	173541597	2.46258	3.97514	0	0	Ly9
chr1	173549173	173549502	1.19398	0.675024	0	0	Ly9
chr1	173573697	173574160	4.1043	3.75013	1	0	Slamf7
chr1	173578980	173579286	1.49247	0.525018	1	0	Slamf7
chr1	173629201	173629469	1.11935	1.27504	0	0	Cd48
chr1	173701036	173701567	3.73118	3.52512	0	1	Slamf1
chr1	173705606	173705945	2.5372	2.10007	0	1	Slamf1
chr1	173708373	173708877	3.28344	4.12514	0	1	Slamf1
chr1	173745932	173746264	1.86559	1.72506	0	0	Cd84
chr1	173757868	173758149	0.895483	1.35005	0	1	Cd84
chr1	173775215	173775524	1.11935	1.42505	0	1	Cd84
chr1	173869197	173869373	1.11935	0.900031	0	1	Slamf6
chr1	173895908	173896758	4.70129	3.97514	0	1	Slamf6
chr1	173912073	173912763	4.85054	5.6252	0	1	Vangl2
chr1	173912927	173913362	1.41785	2.32508	0	0	Vangl2
chr1	173930717	173931211	2.23871	2.8501	0	0	Vangl2
chr1	173957462	173957679	0.223871	0.900031	0	0	Vangl2
chr1	173977076	173977336	0.970107	0.600021	0	0	Nhlh1
chr1	174012486	174013133	4.25355	3.52512	0	0	Copa
chr1	174012486	174013133	4.25355	3.52512	0	0	Ncstn
chr1	174049953	174050207	0.970107	1.35005	0	0	Pex19
chr1	174056746	174057022	0.895483	1.12504	0	0	Pex19
chr1	174077944	174078998	8.95483	7.20025	0	0	Dcaf8
chr1	174147278	174147618	1.94021	3.22511	0	0	Casq1
chr1	174207394	174207668	1.2686	0.675024	0	0	Atp1a4
chr1	174239797	174240623	5.52215	5.32519	0	0	Igsf8
chr1	174254857	174255222	1.94021	1.57506	0	0	Kcnj9
chr1	174256345	174256665	3.35806	3.07511	0	0	Kcnj9
chr1	174306250	174306943	3.13419	3.82513	0	0	Pigm
chr1	174320988	174321265	0.970107	1.27504	0	0	Pigm
chr1	174340942	174341206	0.970107	1.27504	0	0	Pigm
chr1	174342442	174342758	1.19398	0.975034	0	0	Pigm
chr1	174412056	174412593	1.2686	1.95007	0	0	Igsf9
chr1	174412056	174412593	1.2686	1.95007	0	0	Igsf9
chr1	174420506	174420914	2.5372	3.07511	0	0	Igsf9
chr1	174430162	174430615	2.5372	1.50005	0	0	Tagln2
chr1	174431080	174431520	1.41785	2.62509	0	0	Tagln2
chr1	174431786	174432367	3.28344	3.75013	0	0	Tagln2
chr1	174443084	174443392	1.49247	1.57506	0	0	Ccdc19
chr1	174444071	174444408	1.5671	1.35005	0	1	Ccdc19
chr1	174451087	174451421	1.5671	0.600021	0	1	Ccdc19
chr1	174458890	174459214	2.46258	1.80006	0	1	Ccdc19
chr1	174493128	174493424	1.11935	1.42505	0	0	Vsig8
chr1	174549375	174549678	2.68645	1.57506	0	0	Dusp23
chr1	174563201	174563444	1.49247	1.12504	0	0	Dusp23
chr1	175269713	175270007	1.86559	0.450016	0	0	Darc
chr1	175328827	175328998	0.746236	0.450016	0	0	Aim2
chr1	175371461	175371753	1.49247	0.825029	0	1	Aim2
chr1	175440762	175441094	1.19398	1.95007	0	1	BC094916
chr1	175465975	175466228	0.522365	1.12504	0	1	BC094916
chr1	175478995	175479340	0.671613	1.72506	0	1	BC094916
chr1	175508558	175508741	0	1.12504	0	0	Pydc4
chr1	175560843	175561115	0.596989	1.20004	0	1	Pyhin1
chr1	175697060	175697309	0.746236	0.975034	0	0	Ifi204
chr1	175732955	175733297	0.970107	1.72506	0	1	Ifi204
chr1	175836085	175836545	2.16408	2.55009	0	0	Mnda
chr1	175872806	175873192	0.970107	1.50005	0	0	Ifi203
chr1	175970991	175971480	1.19398	3.30012	0	0	Olfr433
chr1	175973407	175973711	0.671613	1.50005	0	0	Olfr433
chr1	175983157	175983403	0.671613	1.05004	0	1	Olfr432
chr1	176399997	176400135	1.11935	0.525018	0	0	Olfr220
chr1	176525209	176525340	0.970107	1.42505	0	0	Fmn2
chr1	177517015	177517277	0.596989	0.900031	0	0	Fh1
chr1	177555341	177555927	3.58193	2.70009	0	0	Fh1
chr1	177622149	177623030	4.92516	4.57516	0	0	Opn3
chr1	177854092	177854255	1.71634	1.80006	0	0	Exo1
chr1	177866630	177866823	0.746236	0.900031	0	0	Exo1
chr1	178743963	178744393	1.79097	1.95007	0	0	Sdccag8
chr1	178744742	178745191	1.41785	2.32508	0	0	Sdccag8
chr1	178923838	178924120	1.2686	0.900031	0	0	Hmga2-ps1
chr1	178926879	178927227	0.82086	1.80006	0	0	Hmga2-ps1
chr1	179188418	179189250	3.65656	4.05014	0	0	Akt3
chr1	179268917	179269224	0.82086	1.80006	0	0	Akt3
chr1	179371792	179372190	2.01484	1.27504	0	0	Zfp238
chr1	179386955	179387395	2.16408	2.25008	0	1	Zfp238
chr1	179633082	179633289	0.895483	0.900031	0	0	1700016C15Rik
chr1	179678283	179678488	0.149247	0.825029	0	0	1700016C15Rik
chr1	179726193	179727040	4.17892	3.90014	0	0	Adss
chr1	179913182	179913746	1.94021	2.55009	0	0	Gm16432
chr1	179913817	179914003	0.895483	0.675024	0	0	Gm16432
chr1	180112581	180112859	1.19398	0.525018	0	1	Pppde1
chr1	180117629	180118314	3.13419	3.60013	0	1	Pppde1
chr1	180148427	180148678	0.596989	1.05004	0	1	Pppde1
chr1	180233602	180233896	1.04473	2.02507	0	0	Fam36a
chr1	180248207	180249489	9.4772	11.0254	0	0	Fam36a
chr1	180266413	180268272	17.9843	19.2007	0	0	Hnrnpu
chr1	180298938	180299428	4.70129	3.30012	0	0	Hnrnpu
chr1	180335573	180336014	2.8357	2.62509	0	0	Efcab2
chr1	180336099	180336928	8.65634	7.65027	0	0	Efcab2
chr1	180379418	180379581	1.86559	1.87507	0	0	Efcab2
chr1	180393863	180394200	2.08946	1.95007	0	0	Efcab2
chr1	180427026	180427363	1.11935	1.57506	0	0	Kif26b
chr1	180460755	180460906	0.82086	1.20004	0	0	Kif26b
chr1	180469779	180470062	1.11935	0.30001	0	0	Kif26b
chr1	181061255	181061526	0.223871	1.20004	0	1	Smyd3
chr1	181061531	181061836	0.895483	1.50005	0	1	Smyd3
chr1	181072395	181072587	0.82086	1.12504	0	1	Smyd3
chr1	181447965	181448279	2.46258	2.02507	0	1	Smyd3
chr1	181476203	181476994	4.55204	5.02518	0	0	Cnst
chr1	181476203	181476994	4.55204	5.02518	0	0	Tfb2m
chr1	181563600	181563842	0.373118	1.05004	0	0	Sccpdh
chr1	181575776	181576187	1.79097	2.02507	0	0	Sccpdh
chr1	181598145	181598505	2.16408	1.65006	0	0	Sccpdh
chr1	181664630	181664902	0.596989	1.05004	0	0	Sccpdh
chr1	181733298	181734233	5.6714	5.10018	0	1	Ahctf1
chr1	181759047	181759432	1.11935	1.72506	0	1	Ahctf1
chr1	181775021	181775391	1.64172	0.900031	0	0	Ahctf1
chr1	182125843	182126375	2.98494	3.30012	0	1	Adck3
chr1	182129467	182129934	1.71634	2.25008	0	1	Adck3
chr1	182145171	182145559	2.68645	2.02507	0	0	Adck3
chr1	182160831	182160993	0.970107	1.05004	0	0	Psen2
chr1	182186228	182186630	1.86559	2.10007	0	0	Psen2
chr1	182198760	182199138	2.08946	2.25008	0	0	Psen2
chr1	182209975	182210206	1.49247	0.825029	0	0	Psen2
chr1	182231167	182231557	2.31333	1.27504	0	0	Itpkb
chr1	182233747	182234217	2.01484	1.65006	0	0	Itpkb
chr1	182242848	182243448	2.98494	3.22511	0	1	Itpkb
chr1	182260406	182260838	2.23871	2.47509	1	0	Gm5069
chr1	182260406	182260838	2.23871	2.47509	1	0	Itpkb
chr1	182262520	182262955	3.20882	2.7751	0	1	Gm5069
chr1	182294133	182294588	3.43269	3.97514	0	1	Gm5069
chr1	182295280	182295649	3.50731	2.9251	0	1	Gm5069
chr1	182317585	182317977	2.5372	1.42505	0	1	Gm5069
chr1	182320796	182321304	2.5372	2.47509	1	0	Gm5069
chr1	182333667	182334253	5.14903	5.02518	1	0	Gm5069
chr1	182347363	182347632	1.2686	1.05004	0	1	6330403A02Rik
chr1	182352331	182352581	0.970107	1.27504	0	1	6330403A02Rik
chr1	182358493	182358866	1.79097	0.825029	0	1	6330403A02Rik
chr1	182362008	182362334	1.41785	1.72506	0	1	6330403A02Rik
chr1	182414187	182414505	1.34323	1.80006	0	0	6330403A02Rik
chr1	182498881	182499307	2.91032	2.47509	0	0	Parp1
chr1	182570789	182571658	3.73118	3.97514	0	0	Lin9
chr1	182650503	182650804	1.2686	1.20004	0	0	Acbd3
chr1	182655897	182656447	2.98494	3.52512	0	0	Acbd3
chr1	182698004	182698998	5.6714	3.60013	0	0	Acbd3
chr1	182707617	182708162	2.38796	2.32508	0	0	H3f3a
chr1	182743191	182744031	3.73118	4.35015	0	0	H3f3a
chr1	182759849	182760287	1.94021	2.10007	0	0	H3f3a
chr1	182780793	182781582	7.46236	7.27525	0	0	BC031781
chr1	182788876	182789143	1.11935	0.825029	0	0	BC031781
chr1	182793825	182794048	0.82086	0.225008	0	0	BC031781
chr1	182804247	182804493	1.04473	0.825029	0	0	Lefty2
chr1	182834183	182834831	4.40279	2.55009	0	0	Pycr2
chr1	182861297	182861545	0.298494	0.900031	0	0	Lefty1
chr1	182904596	182904852	0.970107	0.225008	0	0	Tmem63a
chr1	182906483	182906806	1.64172	1.95007	0	0	Tmem63a
chr1	182917910	182918320	1.71634	1.50005	0	0	Ephx1
chr1	182922399	182922681	0.970107	1.57506	0	0	Ephx1
chr1	182946674	182947047	1.86559	2.10007	0	0	Ephx1
chr1	182952422	182952752	1.64172	2.32508	0	0	Ephx1
chr1	182969805	182969990	0.82086	1.95007	0	0	9130409I23Rik
chr1	183068935	183069218	0.671613	1.42505	0	1	Nvl
chr1	183074133	183074598	3.95505	4.05014	0	1	Nvl
chr1	183080864	183081263	1.79097	2.25008	0	0	Cnih4
chr1	183081269	183081666	1.5671	2.10007	0	0	Cnih4
chr1	183141939	183142842	4.25355	6.00021	0	1	Wdr26
chr1	183161049	183161356	1.49247	1.35005	0	1	Wdr26
chr1	183162930	183163137	1.49247	0.975034	0	0	Wdr26
chr1	183177340	183177804	2.31333	2.17508	0	1	Wdr26
chr1	183186887	183187183	0.970107	1.65006	0	0	Wdr26
chr1	183203081	183203258	0.746236	1.20004	0	0	Wdr26
chr1	183282465	183282748	1.19398	0.825029	0	0	Cnih3
chr1	183309824	183310111	1.86559	1.72506	0	0	Cnih3
chr1	183332123	183332356	0.298494	0.900031	0	0	Cnih3
chr1	183475518	183475874	1.34323	2.55009	0	0	Ccdc121
chr1	183482972	183483297	0.82086	1.27504	0	0	Ccdc121
chr1	183546264	183546628	1.2686	1.95007	0	1	Ccdc121
chr1	183772216	183772861	3.58193	2.47509	0	1	Lbr
chr1	183790802	183791184	1.41785	2.17508	0	1	Lbr
chr1	183796688	183796902	1.11935	0.675024	0	0	Lbr
chr1	183807224	183807637	1.94021	2.55009	0	0	Lbr
chr1	183818949	183819344	1.86559	2.55009	0	0	Lbr
chr1	183844666	183844977	0.373118	0.900031	0	0	Lbr
chr1	183858587	183858893	1.41785	1.57506	0	1	Lbr
chr1	184018407	184018681	1.41785	1.57506	0	0	Srp9
chr1	184031692	184032022	0.970107	1.57506	0	0	Srp9
chr1	184045398	184045606	0.447742	1.20004	0	0	Srp9
chr1	184054638	184055133	3.13419	2.7751	0	0	Srp9
chr1	184055139	184055467	1.2686	1.20004	0	0	Srp9
chr1	184070552	184070797	1.64172	1.27504	0	0	Srp9
chr1	184212150	184212551	1.41785	2.02507	0	1	Degs1
chr1	184212640	184213088	2.61183	2.32508	0	1	Degs1
chr1	184232405	184232600	0.82086	0.975034	0	0	1700047M11Rik
chr1	184271112	184271909	5.14903	5.7752	0	0	Fbxo28
chr1	184276637	184277000	0.970107	1.27504	0	0	Fbxo28
chr1	184291967	184292327	0.82086	1.50005	0	0	Fbxo28
chr1	184338800	184339444	3.35806	2.70009	0	0	Trp53bp2
chr1	184419889	184420448	3.50731	3.45012	0	1	Capn2
chr1	184436362	184436700	1.64172	1.12504	0	1	Capn2
chr1	184436747	184437050	1.19398	1.72506	0	1	Capn2
chr1	184447512	184448104	3.8058	2.8501	0	1	Capn2
chr1	184458093	184458501	1.71634	1.57506	0	1	Capn2
chr1	184587940	184588169	0.522365	1.05004	0	0	4922505E12Rik
chr1	184648826	184649035	1.19398	0.975034	0	0	4922505E12Rik
chr1	184694156	184694485	0.522365	1.42505	0	0	Susd4
chr1	184913135	184913537	3.20882	3.82513	0	0	Tlr5
chr1	184921111	184921341	1.71634	0.900031	0	0	Tlr5
chr1	185480972	185481302	1.04473	1.35005	0	0	1700056E22Rik
chr1	185493630	185493903	0.671613	1.20004	0	0	1700056E22Rik
chr1	185811704	185811907	0.970107	1.20004	0	1	1700056E22Rik
chr1	185829483	185829964	1.79097	2.7751	0	1	1700056E22Rik
chr1	185838076	185838279	0.970107	0.375013	0	0	1700056E22Rik
chr1	185857477	185857910	2.16408	1.57506	0	1	1700056E22Rik
chr1	185857980	185858539	1.86559	1.95007	0	1	Dusp10
chr1	186021171	186021743	1.86559	3.60013	0	0	Dusp10
chr1	186059528	186059816	2.01484	2.62509	0	0	Dusp10
chr1	186219235	186219387	1.34323	1.12504	0	0	1700112H15Rik
chr1	186265091	186265588	2.5372	2.32508	0	1	1700112H15Rik
chr1	186271884	186272178	1.71634	2.70009	0	1	1700112H15Rik
chr1	186358383	186358725	1.86559	0.525018	1	0	1700112H15Rik
chr1	186595499	186595863	2.31333	1.42505	0	0	Hlx
chr1	186617035	186617369	1.79097	1.87507	0	0	Mosc1
chr1	186648417	186648805	2.98494	1.65006	0	0	Mir1981
chr1	186669452	186669991	1.79097	3.07511	0	0	Mosc2
chr1	187017512	187017769	1.34323	0.825029	0	0	Rab3gap2
chr1	187027653	187028200	4.1043	3.60013	0	0	Rab3gap2
chr1	187152682	187153481	4.02968	4.12514	0	0	Iars2
chr1	187155828	187156199	2.68645	1.57506	0	0	Bpnt1
chr1	187186521	187187340	5.96989	5.92521	0	0	Eprs
chr1	188545928	188546095	1.11935	1.35005	0	0	Tgfb2
chr1	188572809	188573465	4.99978	5.47519	0	0	Rrp15
chr1	189052647	189052881	0.970107	0.525018	0	0	Gpatch2
chr1	190804064	190804256	0.671613	0.900031	0	0	Kctd3
chr1	190817176	190817413	0.895483	1.05004	0	0	Kctd3
chr1	190831272	190831930	2.8357	3.52512	0	0	Kctd3
chr1	191452355	191452560	1.11935	0.825029	0	0	Cenpf
chr1	191499231	191499482	0.522365	0.825029	0	0	Cenpf
chr1	191511824	191512358	2.16408	1.80006	0	0	Cenpf
chr1	191524927	191525131	0.373118	1.72506	0	0	Cenpf
chr1	191745774	191746535	4.77591	4.20015	0	0	Smyd2
chr1	191751611	191751910	0.895483	1.20004	0	0	Smyd2
chr1	191796992	191797273	1.19398	1.42505	0	0	Smyd2
chr1	192655776	192656032	1.04473	0.750026	0	0	Rps6kc1
chr1	192705402	192705697	0.522365	1.42505	0	0	Rps6kc1
chr1	192752230	192752872	3.73118	3.82513	0	0	Angel2
chr1	192768250	192768517	0.596989	1.27504	0	0	Angel2
chr1	192822065	192822340	0.746236	1.27504	0	1	Vash2
chr1	192849515	192850291	4.77591	4.12514	0	0	Mfsd7b
chr1	192886597	192887099	3.58193	4.57516	0	0	Nsl1
chr1	192886597	192887099	3.58193	4.57516	0	0	Tatdn3
chr1	192944694	192945044	1.86559	2.10007	0	1	Batf3
chr1	192949831	192950111	2.08946	1.87507	0	0	Batf3
chr1	193006903	193007616	3.65656	2.9251	0	1	Atf3
chr1	193008867	193009142	1.11935	1.80006	0	0	Atf3
chr1	193017427	193018275	4.85054	6.45023	0	1	Atf3
chr1	193048116	193048550	1.2686	2.17508	0	1	Atf3
chr1	193099410	193099824	2.31333	2.62509	0	0	Nenf
chr1	193112634	193113047	2.23871	2.47509	0	0	Nenf
chr1	193136410	193136878	1.64172	2.02507	0	0	Nenf
chr1	193141633	193142030	3.05957	2.62509	0	0	Nenf
chr1	193149550	193150472	5.29828	5.92521	0	0	Tmem206
chr1	193220029	193221545	8.2086	6.37522	0	0	Ppp2r5a
chr1	193399163	193399552	2.08946	1.20004	0	0	Dtl
chr1	193399672	193400232	3.35806	2.9251	0	1	Ints7
chr1	193401663	193401919	0.522365	1.35005	0	1	Ints7
chr1	193423257	193423466	0.895483	0.450016	0	1	Ints7
chr1	193486123	193486499	2.31333	1.95007	0	1	Lpgat1
chr1	193541581	193542379	4.55204	5.47519	0	1	Lpgat1
chr1	193541581	193542379	4.55204	5.47519	0	1	Lpgat1
chr1	193626450	193626763	0.895483	1.35005	0	1	Nek2
chr1	193641728	193642070	1.34323	2.02507	0	0	Nek2
chr1	193645167	193645530	1.94021	1.12504	0	1	Nek2
chr1	193658750	193659014	1.19398	1.35005	0	0	Nek2
chr1	193679432	193679665	0.895483	1.05004	0	0	Nek2
chr1	193731335	193731738	3.73118	2.47509	0	0	1700034H15Rik
chr1	193788140	193788478	1.41785	1.95007	0	0	Rd3
chr1	193788983	193789345	1.71634	1.50005	0	0	Rd3
chr1	193813823	193814303	2.98494	2.17508	0	0	Mir3473c
chr1	193819445	193819697	1.2686	1.35005	0	0	Mir3473c
chr1	193910062	193910416	1.49247	0.975034	0	1	Traf5
chr1	193916194	193916682	2.01484	2.40008	0	1	Traf5
chr1	193931302	193931567	1.34323	2.17508	0	0	Traf5
chr1	193960972	193961201	1.11935	0.600021	0	0	Gm10516
chr1	193961800	193962385	3.13419	1.72506	0	0	Rcor3
chr1	194014483	194014783	1.79097	1.20004	0	0	Kcnh1
chr1	194090845	194091105	0.970107	0.825029	0	0	Kcnh1
chr1	194360418	194360663	0.895483	0.825029	0	1	Hhat
chr1	194553295	194553506	1.41785	1.87507	0	1	Hhat
chr1	194571437	194571578	1.2686	0.900031	0	1	Hhat
chr1	194589137	194589409	0.522365	1.35005	0	1	Hhat
chr1	194596662	194597333	4.92516	4.05014	0	1	Hhat
chr1	194955955	194956681	4.55204	4.87517	0	0	Diexf
chr1	194957047	194957426	0.895483	2.17508	0	0	Diexf
chr1	194979092	194979432	1.41785	1.20004	0	0	Irf6
chr1	194986598	194986859	1.11935	1.05004	0	0	Irf6
chr1	194999491	195000229	6.86537	6.75024	0	0	A130010J15Rik
chr1	194999491	195000229	6.86537	6.75024	0	0	A130010J15Rik
chr1	195015260	195015641	1.41785	1.87507	0	1	Traf3ip3
chr1	195027591	195028003	1.94021	2.40008	0	1	Traf3ip3
chr1	195034473	195034751	1.71634	1.12504	0	0	Traf3ip3
chr1	195203088	195203309	0.671613	0.900031	0	0	Camk1g
chr1	195209045	195209293	1.11935	0.900031	0	0	Camk1g
chr1	195212293	195212575	1.34323	1.87507	0	0	Camk1g
chr1	195270265	195270495	0.895483	0.600021	0	1	Mir205
chr1	195402190	195402566	1.04473	1.87507	0	0	Mir205
chr1	195425497	195425626	0.746236	0.825029	0	0	Mir205
chr1	195459025	195459160	0.82086	0.975034	0	1	Mir205
chr1	196705766	196706170	2.31333	1.95007	0	0	Cd34
chr1	196788459	196788667	0.895483	0.750026	0	1	Gm16897
chr1	196802383	196803081	4.92516	2.70009	0	1	Gm16897
chr1	196821415	196821858	2.76107	1.95007	0	1	Gm16897
chr1	196918370	196918720	1.71634	2.32508	0	0	Cd46
chr1	196957106	196957993	3.88043	4.50016	0	0	Cr1l
chr2	3200902	3201710	4.40279	4.35015	0	0	Nmt2
chr2	3249515	3250115	4.99978	5.10018	0	0	Rpp38
chr2	3256396	3256762	0.82086	1.50005	0	0	Acbd7
chr2	3336192	3336524	1.94021	1.12504	0	0	Meig1
chr2	3341190	3341547	1.19398	1.50005	0	0	Dclre1c
chr2	3392002	3392474	1.86559	1.65006	0	0	Suv39h2
chr2	3429910	3430560	3.50731	2.8501	0	0	Cdnf
chr2	3429910	3430560	3.50731	2.8501	0	0	Hspa14
chr2	3463908	3464194	1.49247	2.02507	0	0	Cdnf
chr2	3566486	3566841	1.71634	1.35005	1	0	Fam107b
chr2	3574595	3576202	15.7456	14.1755	1	0	Fam107b
chr2	3576338	3577212	5.74602	3.07511	0	0	Fam107b
chr2	3624582	3624909	1.19398	1.42505	0	0	Fam107b
chr2	3630554	3631049	2.61183	3.45012	1	0	Fam107b
chr2	3717339	3717536	0.895483	0.600021	0	0	Fam107b
chr2	4219832	4220310	0.970107	2.62509	0	0	Frmd4a
chr2	4302091	4302332	1.11935	0.600021	0	0	Frmd4a
chr2	4413636	4413858	0.970107	0.825029	0	0	Frmd4a
chr2	4480642	4481015	1.2686	1.35005	0	0	Frmd4a
chr2	4572975	4573390	1.41785	2.70009	0	0	Prpf18
chr2	4785625	4785810	0.82086	1.12504	0	0	Sephs1
chr2	4802747	4803095	1.49247	1.87507	0	0	Sephs1
chr2	4803103	4803752	3.95505	3.30012	0	0	Sephs1
chr2	4839864	4840208	2.16408	1.27504	0	0	Phyh
chr2	4933737	4933992	1.11935	0.30001	0	0	Mcm10
chr2	5316988	5317289	0.82086	1.20004	0	1	Ccdc3
chr2	5534761	5535145	2.01484	2.17508	0	1	Camk1d
chr2	5535856	5536374	1.86559	3.07511	0	1	Camk1d
chr2	5539632	5539903	1.34323	1.20004	0	1	Camk1d
chr2	5560768	5560992	1.04473	1.05004	0	1	Camk1d
chr2	5563664	5563993	0.746236	1.42505	0	1	Camk1d
chr2	5634593	5635216	2.98494	2.25008	0	1	Camk1d
chr2	5635511	5636091	2.61183	2.02507	0	1	Camk1d
chr2	5765812	5766658	5.22365	4.57516	0	0	Cdc123
chr2	5765812	5766658	5.22365	4.57516	0	0	Nudt5
chr2	5816157	5816621	3.20882	2.17508	0	0	Sec61a2
chr2	5821244	5821443	1.2686	0.900031	0	0	Sec61a2
chr2	5827703	5827998	1.19398	0.975034	0	0	Sec61a2
chr2	5871862	5872208	0.82086	1.65006	0	0	Upf2
chr2	5872310	5872709	2.01484	1.80006	0	0	Upf2
chr2	6039372	6039621	0.298494	1.12504	0	0	5430407P10Rik
chr2	6083796	6084037	0.895483	0.600021	0	0	Gm10857
chr2	6088922	6089283	1.2686	1.27504	0	0	A230108P19Rik
chr2	6134248	6134552	1.34323	1.80006	0	0	Echdc3
chr2	6141246	6141580	1.41785	1.42505	0	0	Echdc3
chr2	6230478	6230730	0.895483	1.05004	0	1	Usp6nl
chr2	6241266	6241548	0.373118	1.80006	0	0	Usp6nl
chr2	6243323	6244011	3.95505	4.65016	0	1	Usp6nl
[truncated: 27,938 more rows]

## Sheet: RelA binding sites
Chr	Start	End	WT RelA RPM	T-bet-/- RelA RPM	Overlaps SE or associated gene	Overlaps typical enhancer or associated gene	Closest gene TSS
chr1	4775667	4776030	1.76684	2.30999	0	0	Mrpl15
chr1	4797655	4798087	2.08809	0.745157	0	0	Lypla1
chr1	4831499	4831667	1.20466	1.78838	0	0	Tcea1
chr1	4847556	4848000	2.81088	2.23547	0	0	Tcea1
chr1	5005533	5005799	0.321244	1.19225	0	0	Rgs20
chr1	5073034	5073379	3.37306	3.57675	0	0	Atp6v1h
chr1	6204469	6204860	0.883421	2.53353	0	0	Rb1cc1
chr1	6262410	6262618	0.401555	0.894189	0	0	Rb1cc1
chr1	6372878	6373163	0.642488	1.49031	0	0	Fam150a
chr1	6376423	6376734	0.963732	1.93741	0	0	Fam150a
chr1	6396508	6396724	0.80311	0.223547	0	0	Fam150a
chr1	6444041	6444743	3.45337	5.73771	0	1	St18
chr1	6466592	6466968	3.61399	4.99255	0	0	St18
chr1	6824571	6824861	1.36529	0.670641	0	1	St18
chr1	7078584	7079419	5.05959	6.48287	0	1	Pcmtd1
chr1	7194845	7195110	1.52591	2.3845	0	0	Pcmtd1
chr1	7387072	7387219	0.883421	0.745157	0	1	Pcmtd1
chr1	7388239	7388596	1.76684	1.4158	0	0	Pcmtd1
chr1	8029340	8029507	0.562177	0.968704	0	0	Pcmtd1
chr1	8847310	8847446	0.321244	0.819673	0	0	Sntg1
chr1	8949992	8950317	1.68653	2.45902	0	0	Sntg1
chr1	9535215	9535702	2.08809	2.30999	0	0	Rrs1
chr1	9690681	9690955	0.722799	1.11774	0	0	Mybl1
chr1	9738319	9738766	1.68653	2.45902	0	0	Vcpip1
chr1	9762936	9763197	0.883421	1.26677	0	0	Vcpip1
chr1	9813946	9814174	0.240933	1.63935	0	0	Sgk3
chr1	9838323	9838591	1.04404	1.26677	0	0	Sgk3
chr1	9933997	9934446	1.68653	1.93741	0	0	Snhg6
chr1	10029685	10029933	0.722799	1.19225	0	0	Cspp1
chr1	10079688	10079970	0.883421	0.968704	0	0	Cspp1
chr1	10222976	10223239	0.963732	1.34128	0	0	Arfgef1
chr1	12982140	12982777	5.94301	6.03577	0	0	Slco5a1
chr1	13040343	13040487	0.562177	0.819673	0	0	Slco5a1
chr1	13145413	13145885	2.1684	4.09836	0	1	Prdm14
chr1	13152326	13152853	0.883421	2.45902	0	1	Prdm14
chr1	13257540	13257875	0.722799	1.63935	0	1	Ncoa2
chr1	13279202	13279479	0.481866	1.26677	0	1	Ncoa2
chr1	13362417	13363572	5.22021	7.07899	0	1	Ncoa2
chr1	13364004	13364787	4.65804	6.25932	0	1	Ncoa2
chr1	13373606	13373975	1.04404	2.75708	0	0	Ncoa2
chr1	13378641	13378947	0.722799	1.63935	0	0	Ncoa2
chr1	13416899	13417281	1.68653	2.68257	0	0	Ncoa2
chr1	13444740	13444986	0.562177	1.63935	0	1	Ncoa2
chr1	13490566	13490806	0.883421	1.19225	0	0	Tram1
chr1	13579801	13580229	1.52591	2.08644	0	1	Tram1
chr1	13583363	13583733	2.1684	1.34128	0	1	Tram1
chr1	13606036	13606310	2.00777	2.16096	0	1	Tram1
chr1	13629584	13630050	1.84715	3.65127	0	1	Lactb2
chr1	13633196	13633553	1.4456	1.4158	0	1	Lactb2
chr1	13650110	13650932	4.33679	5.88674	0	1	Lactb2
chr1	13696474	13696795	1.20466	1.63935	0	0	Xkr9
chr1	13779400	13779610	0.80311	1.26677	0	0	Gm5523
chr1	13864068	13864325	0.642488	1.26677	0	0	Gm5523
chr1	14180524	14180826	1.4456	1.78838	0	0	Eya1
chr1	14737449	14737743	0.401555	1.04322	0	0	Msc
chr1	14848612	14848747	0.642488	1.11774	0	0	Trpa1
chr1	14915037	14915279	1.12435	1.11774	0	0	Trpa1
chr1	16083065	16083278	0.80311	0.149031	0	0	4930444P10Rik
chr1	16095175	16095494	1.4456	1.04322	0	0	Rdh10
chr1	16095783	16096065	1.12435	1.4158	0	0	Rdh10
chr1	16152649	16152994	1.36529	1.04322	0	0	Rdh10
chr1	16167651	16168044	1.28498	1.4158	0	0	Rdh10
chr1	16509157	16509500	0.963732	1.34128	0	1	Stau2
chr1	16524274	16524630	1.68653	1.71386	0	1	Stau2
chr1	16608612	16608928	0.642488	1.4158	0	0	Ube2w
chr1	16609218	16609614	1.76684	1.4158	0	0	Ube2w
chr1	16646606	16647199	2.73057	2.3845	0	0	Tceb1
chr1	16655066	16655454	1.92746	1.4158	0	0	Tmem70
chr1	16678398	16678660	0.321244	1.11774	0	1	Ly96
chr1	16686207	16686468	0.240933	0.894189	0	1	Ly96
chr1	16725055	16725389	0.80311	1.63935	0	0	Ly96
chr1	16728021	16728300	0.321244	1.34128	0	0	Ly96
chr1	18314458	18314677	0.401555	0.819673	0	0	Defb41
chr1	18314458	18314677	0.401555	0.819673	0	0	Gm15386
chr1	20503886	20504061	0.80311	0.670641	0	0	Pkhd1
chr1	20730536	20731030	1.68653	2.98063	0	0	Il17a
chr1	20749999	20750229	0.481866	1.26677	0	0	Il17f
chr1	20777210	20777447	0.481866	0.968704	0	0	Il17f
chr1	20791815	20792059	0.401555	1.11774	0	0	Il17f
chr1	20815142	20815449	0.642488	1.93741	0	1	Mcm3
chr1	20868035	20868235	0.401555	1.04322	0	0	6720483E21Rik
chr1	20880489	20880789	1.60622	1.11774	0	0	6720483E21Rik
chr1	20880489	20880789	1.60622	1.11774	0	0	Paqr8
chr1	20881030	20881430	1.84715	2.01192	0	0	Paqr8
chr1	20902694	20903070	1.84715	2.8316	0	0	Paqr8
chr1	20929257	20929417	0.80311	0.968704	0	0	Efhc1
chr1	21054315	21054600	0.642488	2.08644	0	0	Tram2
chr1	21069335	21069690	1.60622	0.596126	0	0	Tram2
chr1	21091374	21091657	0.80311	1.11774	0	0	Tram2
chr1	21208417	21208865	2.32902	4.39643	0	0	Tmem14a
chr1	21261539	21262057	2.32902	2.68257	0	0	Gm4956
chr1	21304443	21304708	0.481866	1.19225	0	0	Gm4956
chr1	21323638	21324012	1.28498	3.20418	0	0	Khdc1a
chr1	21448742	21448927	0.642488	0.819673	0	1	Khdc1b
chr1	21486528	21486692	0.80311	1.04322	0	1	Khdc1b
chr1	21606822	21607010	0.481866	0.819673	0	1	Khdc1b
chr1	21626025	21626233	0.642488	1.86289	0	1	Khdc1b
chr1	21741853	21742164	0.642488	1.49031	0	1	Kcnq5
chr1	21770934	21771226	1.28498	1.56483	0	1	Kcnq5
chr1	21795252	21795472	0.562177	0.894189	0	1	Kcnq5
chr1	21825861	21826056	0.562177	1.19225	0	1	Kcnq5
chr1	21826398	21826822	3.85493	5.66319	0	1	Kcnq5
chr1	21950414	21950912	1.52591	2.8316	0	1	Kcnq5
chr1	21951308	21951979	3.85493	7.37706	0	1	Kcnq5
chr1	22259140	22259321	0.240933	0.968704	0	0	Kcnq5
chr1	23390154	23390434	0.562177	1.49031	0	0	Ogfrl1
chr1	23769620	23769964	0.883421	2.3845	0	0	B3gat2
chr1	23799671	23799960	1.52591	1.78838	0	0	B3gat2
chr1	23929103	23929411	1.68653	1.11774	0	0	Smap1
chr1	24012304	24012711	2.65026	1.34128	0	0	1110058L19Rik
chr1	24685170	24685673	3.05182	3.05514	0	0	Lmbrd1
chr1	24861402	24861568	0.080311	0.894189	0	0	Lmbrd1
chr1	28888349	28888564	0.240933	0.894189	0	0	Gm597
chr1	30641838	30641955	0.963732	0.372579	0	0	Phf3
chr1	30930354	30930914	2.08809	3.20418	0	0	Phf3
chr1	31006466	31007204	2.32902	3.35321	0	0	Gm13363
chr1	31006466	31007204	2.32902	3.35321	0	0	Ptp4a1
chr1	31210779	31211030	0.401555	1.11774	0	0	Lgsn
chr1	33622615	33622916	1.20466	1.11774	0	1	Prim2
chr1	33726462	33726867	1.84715	2.23547	0	1	1700001G17Rik
chr1	33726462	33726867	1.84715	2.23547	0	1	Prim2
chr1	33768005	33768400	1.36529	3.05514	0	0	Rab23
chr1	33776616	33776819	0.642488	0.894189	0	0	Rab23
chr1	33796210	33796502	1.60622	2.60805	0	0	Bag2
chr1	33799690	33800063	0.722799	1.4158	0	0	Bag2
chr1	33871203	33871542	1.28498	1.49031	0	0	Zfp451
chr1	33940243	33940650	0.722799	1.78838	0	1	Bend6
chr1	33964223	33964605	0.963732	2.45902	0	1	Bend6
chr1	33999576	33999940	1.4456	1.19225	0	1	Bend6
chr1	34085226	34085511	0.321244	1.26677	0	0	Dst
chr1	34118086	34118246	0.562177	1.49031	0	0	Dst
chr1	34275255	34275560	0.963732	1.34128	0	0	Dst
chr1	34491553	34492073	2.97151	3.94933	0	0	Mir5103
chr1	34507523	34507757	0.481866	0.968704	0	0	Ptpn18
chr1	34516409	34516776	1.52591	0.670641	0	1	Ptpn18
chr1	34529532	34530244	2.40933	2.90611	0	1	Ptpn18
chr1	34535703	34536087	1.68653	1.56483	0	1	Ptpn18
chr1	34542757	34542977	0.963732	1.26677	0	0	Prss39
chr1	34593659	34594107	1.36529	2.53353	0	0	Cfc1
chr1	34621678	34621917	0.321244	1.11774	0	0	Prss40
chr1	34659261	34659494	1.68653	1.71386	0	0	Fam123c
chr1	34699421	34699656	1.4456	1.86289	0	0	AA619741
chr1	34795321	34795526	0.722799	1.34128	0	0	Arhgef4
chr1	34858436	34859600	5.78239	9.16543	0	0	Arhgef4
chr1	34887896	34888173	1.20466	0.52161	0	0	Fam168b
chr1	34899655	34900056	2.56995	4.84352	0	0	Fam168b
chr1	34900151	34900587	3.53368	4.54546	0	0	Fam168b
chr1	34908435	34908836	1.12435	3.35321	0	0	Plekhb2
chr1	34909306	34909699	0.80311	2.08644	0	0	Plekhb2
chr1	34924105	34924360	0.883421	2.45902	0	0	Plekhb2
chr1	34953830	34954137	1.04404	0.968704	0	0	Plekhb2
chr1	35442266	35442464	0.481866	1.04322	0	0	Plekhb2
chr1	35475304	35475618	1.84715	1.26677	0	0	Plekhb2
chr1	35869991	35870341	1.20466	1.19225	0	0	Hs6st1
chr1	35947517	35947733	0.160622	0.819673	0	0	Hs6st1
chr1	36121761	36122036	1.4456	1.19225	0	0	Hs6st1
chr1	36124933	36125357	2.1684	1.19225	0	0	Hs6st1
chr1	36129972	36130542	3.21244	5.2161	0	0	Hs6st1
chr1	36191493	36191821	0.883421	1.63935	0	0	Hs6st1
chr1	36217040	36217465	2.08809	2.53353	0	1	Uggt1
chr1	36291898	36292212	1.04404	1.78838	0	1	Uggt1
chr1	36292801	36292951	0.562177	1.04322	0	1	Uggt1
chr1	36300975	36301335	1.36529	2.01192	0	1	Uggt1
chr1	36318963	36319329	1.52591	1.56483	0	0	Neurl3
chr1	36330176	36330588	4.01555	6.55738	0	1	Neurl3
chr1	36336083	36336447	0.642488	1.63935	0	0	Neurl3
chr1	36350313	36350667	2.00777	1.11774	0	1	Arid5a
chr1	36364563	36365099	3.77462	3.94933	0	1	Arid5a
chr1	36382517	36383263	5.38084	5.29062	0	1	Arid5a
chr1	36425829	36426275	2.40933	2.3845	0	0	Kansl3
chr1	36528164	36528635	1.4456	1.71386	0	0	Cnnm4
chr1	36604049	36604388	0.963732	1.26677	0	0	Ankrd39
chr1	36612813	36613342	1.28498	2.23547	0	0	Sema4c
chr1	36615018	36615528	1.20466	2.23547	0	0	Sema4c
chr1	36691876	36692165	0.963732	0.819673	0	0	Fam178b
chr1	36740974	36741251	1.52591	1.4158	0	0	Fam178b
chr1	36748071	36748544	2.65026	2.08644	0	0	Cox5b
chr1	36766664	36767046	1.36529	1.4158	0	0	Actr1b
chr1	36779339	36779823	2.1684	2.16096	0	0	4933424G06Rik
chr1	36794190	36794502	1.20466	0.819673	0	0	4933424G06Rik
chr1	36801510	36801844	1.36529	1.34128	0	0	Zap70
chr1	36825419	36826286	5.70208	10.1341	0	0	Zap70
chr1	36829363	36829787	1.76684	3.20418	0	0	Zap70
chr1	36931322	36931546	0.722799	0.894189	0	1	Tmem131
chr1	36940606	36940946	1.36529	0.52161	0	1	Tmem131
chr1	36943302	36943674	0.963732	2.08644	0	1	Tmem131
chr1	36967341	36967478	0.321244	1.11774	0	1	Tmem131
chr1	36977254	36977834	1.92746	2.90611	0	1	Tmem131
chr1	36996218	36996552	1.04404	1.49031	0	1	Tmem131
chr1	36996637	36996991	1.4456	1.71386	0	0	Tmem131
chr1	37057197	37057449	0.883421	0.968704	0	1	Tmem131
chr1	37087620	37087806	0.562177	1.04322	0	0	Tmem131
chr1	37307653	37307773	0.722799	0.968704	0	0	Cnga3
chr1	37311586	37311934	0.883421	1.56483	0	0	Cnga3
chr1	37329328	37329711	1.52591	2.53353	0	0	Inpp4a
chr1	37343928	37344115	0.481866	0.745157	0	0	Inpp4a
chr1	37486657	37487158	2.48964	3.35321	0	0	6330578E17Rik
chr1	37486657	37487158	2.48964	3.35321	0	0	Unc50
chr1	37532274	37532567	0.80311	1.49031	0	1	4930594C11Rik
chr1	37548569	37549001	1.52591	1.71386	0	1	4930594C11Rik
chr1	37597704	37598120	2.00777	2.16096	0	0	Mgat4a
chr1	37642598	37642945	1.4456	1.4158	0	0	Mgat4a
chr1	37691543	37691766	0.963732	0.745157	0	0	2010300C02Rik
chr1	37696044	37696369	1.36529	1.86289	0	0	2010300C02Rik
chr1	37735246	37735612	1.4456	2.53353	0	0	2010300C02Rik
chr1	37753789	37754159	1.12435	2.01192	0	0	2010300C02Rik
chr1	37921534	37922302	3.77462	3.72579	0	0	Tsga10
chr1	37928946	37929410	2.1684	1.49031	0	0	Lipt1
chr1	37947123	37947530	2.32902	3.20418	0	0	Mitd1
chr1	37947123	37947530	2.32902	3.20418	0	0	Mrpl30
chr1	38053716	38053998	1.12435	1.26677	0	0	Txndc9
chr1	38054693	38055123	2.73057	1.93741	0	0	Eif5b
chr1	38186290	38187177	4.97928	4.61997	0	0	Rev1
chr1	38242421	38242696	1.20466	1.34128	0	1	Rev1
chr1	38494596	38494916	1.20466	1.49031	0	1	Aff3
chr1	38614518	38614895	1.68653	1.63935	0	1	Aff3
chr1	38704218	38704652	3.37306	3.20418	0	1	Aff3
chr1	38714454	38714719	1.20466	0.819673	0	1	Aff3
chr1	38721671	38722063	1.60622	1.71386	0	1	Aff3
chr1	38750888	38751257	1.36529	1.63935	0	1	Aff3
chr1	38780360	38780637	0.80311	1.19225	0	1	Aff3
chr1	38824759	38824962	0.722799	0.894189	0	0	Lonrf2
chr1	38826842	38826991	0.963732	0.745157	0	0	Lonrf2
chr1	38834507	38834849	1.04404	1.19225	0	1	Lonrf2
chr1	38844280	38844653	1.12435	1.71386	0	0	Lonrf2
chr1	38856261	38856468	0.321244	1.19225	0	1	Lonrf2
chr1	38913035	38913367	1.28498	2.01192	0	0	Lonrf2
chr1	38954703	38955097	1.12435	2.08644	0	0	Chst10
chr1	38993641	38993978	1.36529	2.08644	0	0	Nms
chr1	39029813	39030111	0.722799	1.93741	0	0	Pdcl3
chr1	39044403	39044677	0.883421	1.4158	0	1	Pdcl3
chr1	39058017	39058258	1.04404	0.819673	0	0	Pdcl3
chr1	39067654	39067864	0.321244	1.19225	0	0	Pdcl3
chr1	39154486	39154824	0.883421	1.71386	0	0	Npas2
chr1	39249809	39250282	3.77462	5.88674	0	0	Npas2
chr1	39253572	39254054	1.84715	2.68257	0	1	Npas2
chr1	39263742	39264105	2.89119	3.05514	0	1	Npas2
chr1	39338799	39339086	0.80311	1.04322	0	1	Rpl31
chr1	39397648	39397852	0.80311	1.26677	0	1	Rpl31
chr1	39424470	39424879	0.963732	1.78838	0	0	Rpl31
chr1	39449068	39449298	0.642488	1.78838	0	0	Rpl31
chr1	39584326	39584569	1.52591	1.11774	0	0	D1Bwg0212e
chr1	39587205	39587376	0.963732	1.26677	0	0	D1Bwg0212e
chr1	39592407	39592811	1.52591	1.78838	0	0	D1Bwg0212e
chr1	39612791	39613393	4.57773	6.70641	0	1	Snord89
chr1	39615781	39616228	2.00777	5.96126	0	1	Snord89
chr1	39634058	39634598	3.45337	3.72579	0	0	Rnf149
chr1	39707140	39707607	2.1684	1.86289	0	0	Creg2
chr1	39707986	39708310	2.24871	2.68257	0	0	Creg2
chr1	39770789	39771219	2.32902	2.68257	0	1	Rfx8
chr1	39817961	39818360	2.73057	2.08644	0	1	Rfx8
chr1	39898999	39899450	2.00777	2.8316	0	1	1700066B17Rik
chr1	39903935	39904212	2.89119	5.96126	0	1	1700066B17Rik
chr1	39913974	39914230	0.642488	1.63935	0	0	1700066B17Rik
chr1	39957421	39957813	1.76684	1.34128	0	1	Map4k4
chr1	39968326	39968611	1.4456	2.08644	0	1	Map4k4
chr1	39980336	39980625	1.28498	1.56483	0	1	Map4k4
chr1	39993394	39993807	2.1684	3.94933	0	1	Map4k4
chr1	40025906	40026196	1.20466	0.372579	0	1	Map4k4
chr1	40090064	40090611	1.76684	5.14158	0	0	Il1r2
chr1	40110724	40111047	0.80311	1.63935	0	1	Il1r2
chr1	40112649	40113221	1.84715	3.20418	0	0	Il1r2
chr1	40115922	40116367	1.28498	2.98063	0	0	Il1r2
chr1	40134459	40134840	0.883421	1.78838	0	0	Il1r2
chr1	40142594	40143081	1.04404	2.16096	0	1	Gm16894
chr1	40166185	40166554	1.4456	3.12966	0	1	Gm16894
chr1	40172245	40172452	0.481866	1.04322	0	1	Gm16894
chr1	40173381	40173594	0.883421	2.23547	0	1	Gm16894
chr1	40231053	40231349	0.321244	0.968704	0	0	Il1r1
chr1	40292418	40293366	4.73835	7.74963	0	1	Il1r1
chr1	40372367	40372751	0.562177	2.01192	0	1	Il1rl2
chr1	40415569	40416141	4.33679	3.20418	0	1	Il1rl2
chr1	40435673	40435916	1.12435	1.56483	0	0	Il1rl2
chr1	40449970	40450531	4.25648	6.25932	1	0	Il1rl1
chr1	40469251	40469803	3.37306	5.51416	0	1	Il1rl1
chr1	40493877	40494152	0.401555	1.26677	0	0	Il1rl1
chr1	40501498	40502074	2.81088	4.54546	1	0	Il1rl1
chr1	40526786	40527144	1.68653	1.78838	1	0	Il18r1
chr1	40572015	40572409	1.12435	2.75708	0	0	Il18rap
chr1	40586232	40586772	1.04404	2.3845	0	0	Il18rap
chr1	40714830	40715166	1.36529	0.819673	0	0	Slc9a2
chr1	40738022	40738246	0.401555	1.04322	0	0	Slc9a2
chr1	40825604	40825793	0.562177	0.819673	0	0	Mfsd9
chr1	40847378	40847745	1.92746	1.63935	0	0	Mfsd9
chr1	40854330	40854582	1.04404	1.78838	0	0	Mfsd9
chr1	40878454	40878690	0.722799	0.819673	0	1	Tmem182
chr1	40904339	40904817	3.93524	3.8003	0	1	Tmem182
chr1	40931917	40932259	1.60622	1.4158	0	0	Tmem182
chr1	42907960	42908282	1.04404	1.34128	0	0	Mrps9
chr1	43149254	43149530	0.80311	1.26677	0	0	Tgfbrap1
chr1	43155218	43155702	2.65026	2.60805	0	0	AI597479
chr1	43155218	43155702	2.65026	2.60805	0	0	Tgfbrap1
chr1	43167425	43167723	1.20466	0.968704	0	0	AI597479
chr1	43187068	43187257	1.04404	0.596126	0	1	AI597479
chr1	43196502	43196855	1.68653	2.01192	0	1	Fhl2
chr1	43201147	43201628	3.05182	4.32191	0	1	Fhl2
chr1	43225407	43225816	3.13213	5.73771	0	1	Fhl2
chr1	43247993	43248259	0.963732	0.968704	0	0	Fhl2
chr1	43256729	43256973	1.4456	0.596126	0	0	Fhl2
chr1	43281094	43281378	0.883421	1.19225	0	1	Fhl2
chr1	43321322	43321500	0.562177	0.819673	0	0	Fhl2
chr1	43418154	43418522	2.81088	2.53353	0	1	Nck2
chr1	43502384	43502805	0.963732	2.01192	0	1	Nck2
chr1	43531359	43531869	2.00777	2.98063	0	1	Nck2
chr1	43593898	43594264	1.52591	2.30999	0	1	Nck2
chr1	43640595	43640966	1.28498	0.670641	0	0	Nck2
chr1	43817080	43817202	0.080311	0.968704	0	1	1500015O10Rik
chr1	43823158	43823550	2.81088	4.39643	0	1	1500015O10Rik
chr1	43825436	43825947	1.20466	3.05514	0	1	1500015O10Rik
chr1	43884253	43885092	2.97151	3.94933	0	1	Uxs1
chr1	43900306	43900630	1.12435	1.26677	0	1	Uxs1
chr1	43955887	43956112	0.963732	0.670641	0	0	Tpp2
chr1	43990240	43990949	3.53368	2.75708	0	1	Tpp2
chr1	44026216	44026548	1.52591	1.49031	0	1	Tpp2
chr1	44089131	44089419	0.481866	1.19225	0	0	A530098C11Rik
chr1	44099047	44099250	0.963732	0.596126	0	0	A530098C11Rik
chr1	44104411	44104706	0.642488	1.26677	0	0	A530098C11Rik
chr1	44121522	44121871	1.20466	1.56483	0	0	1700029F09Rik
chr1	44159031	44159517	2.1684	2.01192	0	0	1700029F09Rik
chr1	44176142	44176320	0.80311	0.596126	0	0	Bivm
chr1	44204396	44204854	0.963732	2.30999	0	0	Ercc5
chr1	44257915	44258348	2.81088	1.86289	0	0	4832428D23Rik
chr1	45326393	45326573	0.321244	0.894189	0	0	Col3a1
chr1	45852132	45852466	1.36529	1.56483	0	0	Wdr75
chr1	45873834	45873994	1.20466	1.04322	0	0	Wdr75
chr1	46132782	46133142	1.84715	2.60805	0	1	Dnahc7b
chr1	46974159	46974444	0.963732	1.11774	0	0	Slc39a10
chr1	51019266	51019444	0.401555	0.894189	0	0	Tmeff2
chr1	51515855	51516224	1.4456	1.78838	0	0	Obfc2a
chr1	51534868	51535575	3.6943	4.91804	1	0	Obfc2a
chr1	51565891	51566240	2.40933	3.05514	0	1	Obfc2a
chr1	51634056	51634415	1.12435	1.78838	0	0	Obfc2a
chr1	51641854	51642097	0.80311	0.894189	1	0	Obfc2a
chr1	51650620	51651094	2.32902	4.84352	1	0	Obfc2a
chr1	51672345	51672702	1.76684	1.93741	0	0	Obfc2a
chr1	51701277	51701534	1.76684	2.53353	0	0	Obfc2a
chr1	52027119	52027425	0.401555	1.63935	0	0	Stat4
chr1	52065266	52065630	2.40933	2.75708	0	1	Stat4
chr1	52076476	52076976	2.65026	3.57675	0	1	Stat4
chr1	52096047	52096417	1.4456	1.4158	0	1	Stat4
chr1	52170350	52170947	9.79794	11.6245	0	1	Stat1
chr1	52176052	52176449	2.24871	2.16096	0	1	Stat1
chr1	52200583	52200897	2.32902	1.34128	0	1	Stat1
chr1	52201611	52201998	2.65026	0.894189	0	1	Stat1
chr1	52289097	52290437	7.54923	7.89867	0	0	Gls
chr1	52359532	52359680	0.883421	1.4158	0	0	Gls
chr1	52388256	52388579	1.36529	2.01192	0	0	Gls
chr1	52420557	52420738	0.562177	1.04322	0	1	Gls
chr1	52431547	52431864	0.963732	1.34128	0	1	Nab1
chr1	52444985	52445406	2.65026	2.45902	0	1	Nab1
chr1	52478510	52478762	1.04404	0.372579	0	0	Nab1
chr1	52487051	52487279	0.481866	1.11774	0	0	Nab1
chr1	52511268	52511594	0.883421	1.26677	0	0	Nab1
chr1	52511742	52511955	0.883421	0.372579	0	0	Nab1
chr1	52556869	52557901	12.127	12.5186	0	1	Nab1
chr1	52635040	52635405	1.76684	1.26677	0	1	Tmem194b
chr1	52654627	52655041	7.06737	11.0283	0	1	Tmem194b
chr1	52687286	52687727	1.52591	2.01192	0	1	Tmem194b
chr1	52783880	52784215	1.20466	0.670641	0	1	Mfsd6
chr1	52805233	52805439	0.963732	1.04322	0	0	Mfsd6
chr1	52856301	52856552	0.722799	1.71386	0	1	Inpp1
chr1	52857213	52857531	0.562177	1.4158	0	1	Inpp1
chr1	52874314	52874823	2.56995	3.65127	0	1	Inpp1
chr1	52887026	52887276	0.963732	0.894189	0	0	Inpp1
chr1	52901553	52902019	3.13213	2.98063	0	0	Hibch
chr1	52930175	52930450	0.401555	1.04322	0	0	Hibch
chr1	53012058	53012264	0.963732	1.19225	0	0	1700019D03Rik
chr1	53353743	53353981	1.28498	0.894189	0	0	Ormdl1
chr1	53353743	53353981	1.28498	0.894189	0	0	Pms1
chr1	53370376	53370588	0.481866	1.26677	0	0	Osgepl1
chr1	53398093	53398332	0.321244	0.894189	0	0	Asnsd1
chr1	53409370	53409770	1.68653	1.93741	0	0	Asnsd1
chr1	53818615	53818854	0.080311	2.30999	1	0	Stk17b
chr1	53830793	53831209	2.40933	3.20418	1	0	Stk17b
chr1	53841446	53841849	1.76684	3.12966	1	0	Stk17b
chr1	53841863	53842106	1.28498	0.52161	1	0	Stk17b
chr1	53854639	53855023	1.28498	1.71386	0	1	Stk17b
chr1	53895368	53895675	0.562177	1.49031	1	0	Stk17b
chr1	53896279	53896635	0.722799	1.56483	1	0	Stk17b
chr1	53902096	53902478	1.12435	2.08644	1	0	Stk17b
chr1	54233453	54233845	1.12435	1.56483	0	0	Hecw2
chr1	54251523	54251828	0.80311	1.26677	0	0	Hecw2
chr1	54259030	54259283	0.401555	0.894189	0	0	Hecw2
chr1	54307413	54307862	1.84715	2.08644	0	1	Ccdc150
chr1	54495714	54495948	1.52591	0.894189	0	0	Gtf3c3
chr1	54576912	54577420	4.25648	7.30254	0	1	Pgap1
chr1	54614410	54614812	1.84715	2.60805	0	1	Pgap1
chr1	54641428	54641732	0.562177	1.34128	0	0	Pgap1
chr1	54704196	54704438	1.04404	1.63935	0	1	Pgap1
chr1	54722938	54723081	0.562177	0.894189	0	1	Pgap1
chr1	54884669	54884989	1.4456	1.78838	0	1	Ankrd44
chr1	54898574	54898989	4.4171	4.32191	0	1	Ankrd44
chr1	54927913	54928089	0.722799	0.894189	0	1	Ankrd44
chr1	54983040	54983404	1.4456	3.05514	0	1	Ankrd44
chr1	54991740	54992001	0.722799	1.11774	0	1	Ankrd44
chr1	55083686	55084487	3.93524	3.20418	0	0	Sf3b1
chr1	55105910	55106348	0.883421	2.01192	0	0	Coq10b
chr1	55109787	55110142	1.20466	1.78838	0	0	Coq10b
chr1	55144475	55145310	10.1995	12.6677	0	0	Hspd1
chr1	55144475	55145310	10.1995	12.6677	0	0	Hspe1
chr1	55187745	55188277	2.56995	3.35321	0	0	Mob4
chr1	55272277	55272586	1.12435	1.49031	0	0	Rftn2
chr1	55293820	55294246	1.60622	2.45902	0	0	Mars2
chr1	55420071	55420551	2.48964	2.23547	0	0	Boll
chr1	55439999	55440245	0.883421	1.93741	0	0	Boll
chr1	55462637	55462975	1.28498	1.4158	0	1	Plcl1
chr1	55467539	55467890	1.28498	1.71386	0	1	Plcl1
chr1	55487532	55487745	0.722799	2.01192	0	1	Plcl1
chr1	55545205	55545384	0.562177	1.26677	0	1	Plcl1
chr1	55585608	55585992	1.36529	2.3845	0	1	Plcl1
chr1	55812606	55812911	1.28498	1.86289	0	0	9130227L01Rik
chr1	55931107	55931283	1.12435	0.52161	0	0	9130227L01Rik
chr1	56839093	56839265	4.4171	4.39643	0	1	Hsfy2
chr1	57434219	57434638	1.76684	1.86289	0	0	1700066M21Rik
chr1	57434219	57434638	1.76684	1.86289	0	0	4930558J18Rik
chr1	58026766	58027112	1.12435	1.86289	0	0	Kctd18
chr1	58052612	58052928	0.562177	1.4158	0	0	Sgol2
chr1	58088045	58088434	1.36529	2.3845	0	0	Aox1
chr1	58209196	58209450	0.642488	1.34128	0	0	Aox3
chr1	58353251	58353481	0.963732	1.49031	0	0	Aox3l1
chr1	58361331	58361573	0.321244	1.26677	0	0	Aox3l1
chr1	58416406	58416680	1.20466	1.11774	0	0	Bzw1
chr1	58449459	58450518	3.6943	5.14158	0	0	Bzw1
chr1	58561656	58562129	1.68653	1.63935	0	0	Orc2
chr1	58643047	58643261	0.562177	0.894189	0	0	Fam126b
chr1	58670662	58670908	2.32902	1.34128	0	0	Ndufb3
chr1	58708514	58708934	1.76684	2.16096	0	1	Gm20257
chr1	58720161	58720572	1.92746	3.87482	0	0	Gm20257
chr1	58778867	58779806	4.17617	7.22802	0	1	Cflar
chr1	58782596	58783158	3.61399	6.40835	0	1	Cflar
chr1	58796425	58796716	0.963732	1.78838	0	1	Cflar
chr1	58799355	58799674	0.883421	2.08644	0	1	Cflar
chr1	58818109	58818559	4.89897	4.76901	0	1	Casp8
chr1	58852101	58852349	0.562177	1.04322	0	1	Casp8
chr1	58854248	58854579	1.20466	0.52161	0	1	Casp8
chr1	58859247	58859650	1.28498	2.45902	0	1	Casp8
chr1	58887733	58888003	0.642488	1.04322	0	1	Casp8
chr1	58913623	58914072	4.57773	7.6006	0	1	Casp8
chr1	58916426	58917084	2.24871	5.51416	0	1	Casp8
chr1	58954487	58954703	0.562177	0.894189	0	0	Trak2
chr1	59029898	59030455	2.56995	4.2474	0	0	Stradb
chr1	59029898	59030455	2.56995	4.2474	0	0	Trak2
chr1	59176572	59177204	3.29275	4.76901	0	0	Tmem237
chr1	59176572	59177204	3.29275	4.76901	0	0	Tmem237
chr1	59201370	59201760	1.12435	1.49031	0	0	Mpp4
chr1	59219737	59220282	3.61399	6.03577	0	0	Mpp4
chr1	59227620	59227914	0.401555	1.26677	0	0	Mpp4
chr1	59236881	59237320	1.68653	2.98063	0	0	Mpp4
chr1	59539537	59539813	0.722799	1.34128	0	0	Fzd7
chr1	59665725	59666080	0.481866	1.49031	0	0	Sumo1
chr1	59680182	59680470	1.12435	0.670641	0	0	Sumo1
chr1	59727475	59727896	1.60622	1.78838	0	0	Sumo1
chr1	59740796	59741026	0.80311	1.04322	0	0	Nop58
chr1	59741653	59742041	1.60622	2.01192	0	0	Nop58
chr1	59819922	59820353	1.84715	2.08644	0	0	Bmpr2
chr1	59934925	59935085	0.642488	1.26677	0	0	Fam117b
chr1	59940583	59940860	1.36529	1.93741	0	0	Fam117b
chr1	59943723	59944238	2.00777	4.61997	0	1	Fam117b
chr1	59969471	59970103	1.20466	2.75708	0	1	Fam117b
chr1	59974223	59974580	1.68653	1.78838	0	1	Fam117b
chr1	60064317	60064706	0.642488	2.01192	0	1	Ica1l
chr1	60073827	60074082	1.12435	0.819673	0	1	Ica1l
chr1	60099665	60099889	1.12435	0.968704	0	1	Ica1l
chr1	60154952	60155565	2.40933	2.53353	0	0	Carf
chr1	60154952	60155565	2.40933	2.53353	0	0	Wdr12
chr1	60154952	60155565	2.40933	2.53353	0	0	Wdr12
chr1	60237065	60237621	4.4171	4.99255	0	0	Nbeal1
chr1	60399990	60400544	2.1684	2.08644	0	0	Cyp20a1
chr1	60466302	60466691	1.68653	1.71386	0	0	Abi2
chr1	60466789	60467133	3.13213	2.45902	0	0	Abi2
chr1	60485869	60486074	0.562177	1.19225	0	0	Abi2
chr1	60504066	60504276	0.722799	1.04322	0	0	Abi2
chr1	60599328	60599592	0.481866	1.04322	0	1	Raph1
chr1	60623471	60624127	4.81866	6.40835	0	1	Raph1
chr1	60684396	60684613	0.963732	0.670641	0	0	Raph1
chr1	60693861	60694198	0.722799	1.86289	0	0	Raph1
chr1	60734287	60734623	1.20466	1.49031	0	1	Cd28
chr1	60802914	60803446	1.84715	2.3845	0	1	Cd28
chr1	60809882	60810095	0.963732	0.968704	0	1	Cd28
chr1	60828670	60828901	0.481866	0.894189	0	1	Cd28
chr1	60833752	60834236	2.40933	3.35321	0	1	Cd28
chr1	60862359	60862775	0.642488	1.71386	0	1	Cd28
chr1	60879779	60880133	2.08809	2.53353	0	1	Cd28
chr1	60885041	60885434	2.89119	4.76901	0	1	Ctla4
chr1	60890605	60890831	0.963732	1.11774	0	1	Ctla4
chr1	60902558	60902891	0.642488	1.56483	0	0	Ctla4
chr1	60910247	60910456	1.12435	1.86289	0	0	Ctla4
chr1	60917575	60917765	0.80311	0.52161	0	0	Ctla4
chr1	60925375	60925573	0.883421	0.968704	0	0	Ctla4
chr1	60961401	60961635	1.12435	0.894189	0	0	Ctla4
chr1	60970218	60970610	1.4456	3.12966	1	0	Ctla4
chr1	60993936	60994148	1.04404	0.968704	0	0	Ctla4
chr1	61032010	61032279	1.04404	1.93741	1	0	Icos
chr1	61034447	61034925	2.24871	2.45902	1	0	Icos
chr1	61039865	61040140	0.722799	1.49031	1	0	Icos
chr1	61048102	61048293	0.321244	1.56483	1	0	Icos
chr1	61053411	61053728	0.562177	1.63935	1	0	Icos
chr1	61079843	61080219	1.92746	2.16096	0	1	Icos
chr1	61107241	61107604	1.84715	2.01192	1	0	Icos
chr1	61194066	61194695	1.76684	4.54546	0	1	Icos
chr1	61196490	61196947	4.73835	10.4322	0	0	Icos
chr1	61203960	61204294	0.401555	1.34128	0	0	Icos
chr1	61217353	61217770	0.80311	2.68257	0	0	Icos
chr1	61238007	61238253	1.68653	1.56483	0	0	9530026F06Rik
chr1	61352121	61352406	0.642488	1.04322	0	0	9530026F06Rik
chr1	61434049	61434233	0.401555	0.819673	0	0	9530026F06Rik
chr1	61817939	61818119	0.80311	1.93741	0	0	Pard3b
chr1	62001947	62002157	0.80311	0.968704	0	0	Pard3b
chr1	62298994	62299339	0.160622	1.56483	0	0	Nrp2
chr1	62769233	62769415	0.562177	0.745157	0	0	Nrp2
chr1	62783091	62783353	0.883421	1.34128	0	0	Nrp2
chr1	62797052	62797398	2.32902	2.90611	0	1	4930487H11Rik
chr1	62976156	62976353	1.4456	1.26677	0	0	4930487H11Rik
chr1	63031140	63031316	0.562177	0.819673	0	0	Ino80d
chr1	63160650	63161457	2.32902	3.72579	0	0	Gm11602
chr1	63160650	63161457	2.32902	3.72579	0	0	Gm11602
chr1	63160650	63161457	2.32902	3.72579	0	0	Ino80d
chr1	63166305	63166573	1.68653	2.45902	0	0	Gm11602
chr1	63223148	63223845	2.48964	3.42772	0	0	Eef1b2
chr1	63223148	63223845	2.48964	3.42772	0	0	Ndufs1
chr1	63260629	63260864	0.401555	0.894189	0	0	Gpr1
chr1	63613698	63613970	0.160622	1.04322	0	0	Dytn
chr1	64042510	64042765	1.20466	0.596126	0	1	Gm13749
chr1	64238173	64238406	0.562177	1.4158	0	0	Klf7
chr1	64255668	64256028	1.4456	1.56483	0	0	Klf7
chr1	64272718	64273044	1.36529	1.04322	0	1	Klf7
chr1	64347621	64348088	2.73057	3.42772	0	1	Klf7
chr1	64352096	64352587	2.1684	2.98063	0	1	Klf7
chr1	64494815	64495060	1.04404	0.670641	0	0	Creb1
chr1	64578570	64579849	12.0466	13.4873	0	0	Creb1
chr1	64647922	64648162	0.642488	1.19225	0	0	Mettl21a
chr1	64663950	64664486	1.28498	2.45902	0	0	Mettl21a
chr1	64666934	64667196	0.883421	2.01192	0	0	Mettl21a
chr1	64703037	64703270	0.321244	0.968704	0	0	2810408I11Rik
chr1	64737106	64737365	1.12435	0.968704	0	0	2810408I11Rik
chr1	64737372	64737687	0.562177	1.26677	0	0	2810408I11Rik
chr1	64751947	64752138	0.80311	1.11774	0	0	Ccnyl1
chr1	64843865	64844188	0.80311	1.56483	0	1	Fzd5
chr1	65002954	65003494	2.89119	3.94933	0	0	Plekhm3
chr1	65032711	65033030	2.00777	1.71386	0	0	Plekhm3
chr1	65056757	65057007	0.963732	1.04322	0	0	Akr1cl
chr1	65090727	65091025	1.20466	1.11774	0	0	Cryge
chr1	65158706	65158866	0.722799	1.26677	0	0	Cryga
chr1	65226554	65226713	0.963732	1.4158	0	0	Idh1
chr1	65232967	65233620	2.08809	2.75708	0	0	Idh1
chr1	65232967	65233620	2.08809	2.75708	0	0	Pikfyve
chr1	65620611	65620785	0.321244	0.745157	0	0	Pth2r
chr1	66327381	66327567	0.481866	1.19225	0	1	Mtap2
chr1	66694949	66695309	0.401555	1.26677	0	1	Rpe
chr1	66696211	66696540	1.4456	2.23547	0	1	Rpe
chr1	66747237	66747593	2.1684	2.45902	0	1	Rpe
chr1	66863060	66863376	0.80311	1.71386	0	0	Kansl1l
chr1	66864064	66864524	2.08809	2.3845	0	0	Kansl1l
chr1	66909140	66909535	1.04404	2.60805	0	1	Acadl
chr1	67085146	67085608	2.08809	2.8316	0	0	Lancl1
chr1	67085146	67085608	2.08809	2.8316	0	0	Lancl1
chr1	67108135	67108405	0.883421	2.08644	0	0	Lancl1
chr1	69291906	69292073	0.963732	1.71386	0	0	Erbb4
chr1	69338007	69338245	0.240933	0.968704	0	0	Erbb4
chr1	69414155	69414509	1.4456	2.01192	0	0	Erbb4
chr1	69507795	69508162	0.722799	2.30999	0	1	Ikzf2
chr1	69515779	69515998	0.080311	0.894189	0	0	Ikzf2
chr1	69545452	69545841	1.36529	3.94933	0	0	Ikzf2
chr1	69590767	69591209	1.84715	3.65127	0	1	Ikzf2
chr1	69734033	69734277	0.80311	1.04322	0	0	Ikzf2
chr1	69831770	69832008	0.481866	1.63935	0	0	Spag16
chr1	69836960	69837086	1.28498	1.34128	0	0	Spag16
chr1	71148901	71149314	2.00777	0.819673	0	0	Bard1
chr1	71149428	71149942	2.65026	2.98063	0	0	Bard1
chr1	71603504	71604050	2.32902	3.20418	0	0	Atic
chr1	72170359	72170564	1.04404	2.23547	0	0	Mreg
chr1	72258700	72259099	1.20466	1.86289	0	1	Mreg
chr1	72272284	72272688	1.4456	1.93741	0	0	Mreg
chr1	72283493	72283784	0.722799	1.26677	0	0	Mreg
chr1	72290234	72290828	2.00777	3.50224	0	1	Mreg
chr1	72330756	72331075	1.36529	1.04322	0	0	Pecr
chr1	72330756	72331075	1.36529	1.04322	0	0	Tmem169
chr1	72353911	72354245	1.60622	1.11774	0	0	Xrcc5
chr1	72629598	72629880	1.20466	1.04322	0	0	Smarcal1
chr1	72757714	72758039	1.4456	1.34128	0	0	Rpl37a
chr1	72765491	72765765	1.04404	1.34128	0	0	Rpl37a
chr1	72770965	72771324	0.883421	1.63935	0	0	Rpl37a
chr1	73872908	73873143	1.76684	3.12966	0	1	6030407O03Rik
chr1	73948152	73948502	1.36529	1.11774	0	0	6030407O03Rik
chr1	73979743	73980039	0.80311	3.8003	0	1	6030407O03Rik
chr1	73983106	73983561	1.04404	2.8316	0	1	6030407O03Rik
chr1	73994151	73994446	1.28498	2.01192	0	1	6030407O03Rik
chr1	74032848	74033235	1.20466	1.93741	0	1	6030407O03Rik
chr1	74054282	74054606	0.963732	1.78838	0	1	Tns1
chr1	74062467	74062796	0.481866	1.71386	0	1	Tns1
chr1	74123979	74124310	1.84715	1.56483	0	1	Tns1
chr1	74168810	74169328	1.92746	4.61997	0	1	Tns1
chr1	74195748	74196095	1.36529	1.86289	0	1	Cxcr2
chr1	74225266	74225685	0.963732	1.86289	0	1	Cxcr1
chr1	74242593	74242793	0.562177	0.894189	0	0	Cxcr1
chr1	74247657	74247926	1.12435	0.894189	0	1	Cxcr1
chr1	74273941	74274299	1.20466	2.01192	0	0	Arpc2
chr1	74282743	74283275	3.61399	4.09836	0	1	Arpc2
chr1	74295444	74295790	1.84715	2.16096	0	1	Arpc2
chr1	74331169	74331769	2.48964	2.01192	0	0	Aamp
chr1	74331169	74331769	2.48964	2.01192	0	0	Pnkd
chr1	74333834	74334113	1.36529	1.56483	0	0	Pnkd
chr1	74341731	74342451	5.05959	9.91059	0	0	Tmbim1
chr1	74397715	74398159	1.4456	1.78838	0	0	Gm216
chr1	74427975	74428365	3.05182	3.42772	0	0	Slc11a1
chr1	74433131	74433777	7.38861	9.23995	1	0	Ctdsp1
chr1	74437976	74438314	2.08809	2.16096	1	0	Ctdsp1
chr1	74438438	74439025	1.60622	2.68257	1	0	Ctdsp1
chr1	74443930	74444236	1.36529	1.56483	1	0	Mir26b
chr1	74444553	74444888	1.4456	2.16096	1	0	Mir26b
chr1	74484629	74485013	2.56995	4.2474	0	0	Vil1
chr1	74552319	74553104	4.01555	3.50224	0	0	Rqcd1
chr1	74597682	74598034	1.04404	1.49031	0	0	Plcd4
chr1	74634013	74634374	1.12435	2.60805	0	0	Zfp142
chr1	74634432	74634991	2.65026	2.53353	0	0	Bcs1l
chr1	74634432	74634991	2.65026	2.53353	0	0	Zfp142
chr1	74647790	74648192	0.562177	1.56483	0	0	Rnf25
chr1	74647790	74648192	0.562177	1.56483	0	0	Stk36
chr1	74708111	74708547	2.08809	2.3845	0	0	Ttll4
chr1	74758677	74758922	1.12435	0.447094	0	0	Cyp27a1
chr1	74773356	74773567	1.04404	0.894189	0	0	Cyp27a1
chr1	74846913	74847410	2.32902	3.20418	0	1	Wnt10a
chr1	74849309	74849983	2.89119	5.51416	0	1	Wnt10a
chr1	74852939	74853593	12.2876	13.1893	0	1	Wnt10a
chr1	74853616	74854022	2.48964	3.87482	0	0	Wnt10a
chr1	74863433	74863765	1.12435	1.49031	0	0	Wnt10a
chr1	74927402	74927654	0.642488	1.26677	0	0	Fev
chr1	75011056	75011318	2.08809	2.53353	0	0	Ihh
chr1	75063491	75063707	1.04404	1.04322	0	0	Nhej1
chr1	75121143	75121414	0.883421	0.968704	0	0	Nhej1
chr1	75138935	75139573	4.57773	3.20418	0	0	1810031K17Rik
chr1	75138935	75139573	4.57773	3.20418	0	0	Fam134a
chr1	75165043	75165288	0.80311	1.04322	0	0	Zfand2b
chr1	75165382	75165653	1.20466	1.04322	0	0	Zfand2b
chr1	75184536	75184792	0.883421	0.968704	0	1	Atg9a
chr1	75207193	75207589	1.84715	2.3845	0	0	Glb1l
chr1	75207193	75207589	1.84715	2.3845	0	0	Stk16
chr1	75233009	75233196	0.722799	0.968704	0	0	Dnajb2
chr1	75248253	75248560	1.4456	1.93741	0	0	Ptprn
chr1	75250845	75251180	0.963732	1.49031	0	0	Ptprn
chr1	75313739	75314805	3.21244	4.84352	0	0	Dnpep
chr1	75442278	75442605	2.32902	1.56483	0	0	Accn4
chr1	75464209	75464450	0.722799	1.56483	0	0	Chpf
chr1	75475929	75476216	1.4456	1.78838	0	0	Chpf
chr1	75475929	75476216	1.4456	1.78838	0	0	Tmem198
chr1	75517965	75518250	0.481866	1.4158	0	0	Stk11ip
chr1	75556149	75556355	0.80311	0.819673	0	0	Slc4a3
chr1	75594242	75594531	0.481866	1.19225	0	0	Slc4a3
chr1	77512847	77513138	0.160622	1.19225	0	0	Epha4
chr1	77975396	77975544	1.60622	1.49031	0	0	Pax3
chr1	78213221	78213548	1.4456	1.56483	0	0	Pax3
chr1	78416209	78416415	0.481866	0.894189	0	0	Farsb
chr1	78485568	78485807	0.240933	0.968704	0	0	Farsb
chr1	78521829	78522057	1.4456	1.4158	1	0	Mogat1
chr1	78534006	78534609	6.10363	7.15351	1	0	Mogat1
chr1	78654209	78654725	2.48964	2.75708	0	1	Acsl3
chr1	78654209	78654725	2.48964	2.75708	0	1	Utp14b
chr1	78654773	78655105	0.963732	1.71386	0	1	Utp14b
chr1	78721128	78721343	0.321244	1.11774	0	0	Utp14b
chr1	78721674	78721943	1.20466	0.819673	0	0	Utp14b
chr1	79140713	79141105	1.52591	3.57675	0	0	Scg2
chr1	79185376	79185715	1.04404	1.4158	0	0	Scg2
chr1	79362166	79362378	0.642488	0.894189	0	1	Scg2
chr1	79436496	79436795	1.12435	1.56483	0	1	Scg2
chr1	79454240	79454479	1.12435	0.447094	0	0	Scg2
chr1	79544588	79544934	0.562177	1.49031	0	0	Scg2
chr1	79555770	79556379	2.40933	4.09836	0	1	Ap1s3
chr1	79557760	79558194	1.52591	3.20418	0	0	Ap1s3
chr1	79577921	79578422	5.70208	5.96126	0	1	Ap1s3
chr1	79636835	79637174	1.12435	1.93741	0	1	Ap1s3
chr1	79640413	79640716	0.321244	1.86289	0	1	Ap1s3
chr1	79698168	79698642	2.1684	3.42772	0	0	Ap1s3
chr1	79700068	79700389	1.12435	1.49031	0	1	Ap1s3
chr1	79748067	79748319	1.92746	1.04322	0	1	Wdfy1
chr1	79758112	79758568	1.92746	1.49031	0	1	Wdfy1
chr1	79772499	79772901	2.08809	3.27869	0	0	Mrpl44
chr1	79854788	79855351	3.53368	6.11029	0	1	Serpine2
chr1	80210362	80210863	2.32902	4.17288	0	1	Fam124b
chr1	80336980	80337999	6.98705	10.0596	0	1	Cul3
chr1	80359068	80359354	0.80311	1.04322	0	1	Cul3
chr1	80405150	80405461	1.28498	1.11774	0	0	1700016L21Rik
chr1	80412832	80413311	1.12435	3.50224	0	0	1700016L21Rik
chr1	80415171	80415613	1.20466	2.8316	0	0	1700016L21Rik
chr1	80439004	80439213	0.321244	1.34128	0	0	1700016L21Rik
chr1	80444199	80444464	0.401555	0.894189	0	1	1700016L21Rik
chr1	80492976	80493312	0.883421	2.08644	0	0	1700016L21Rik
chr1	80593327	80593661	0.963732	1.26677	1	0	1700016L21Rik
chr1	80599645	80600066	0.963732	2.3845	1	0	Dock10
chr1	80615697	80615982	0.240933	1.63935	1	0	Dock10
chr1	80638355	80638802	2.24871	2.53353	1	0	Dock10
chr1	80640577	80641018	1.84715	2.75708	1	0	Dock10
chr1	80661749	80662118	1.60622	2.30999	1	0	Dock10
chr1	80714110	80714416	0.481866	1.26677	1	0	Dock10
chr1	80734454	80734719	0.722799	1.71386	1	0	Dock10
chr1	80742601	80743223	3.53368	7.15351	1	0	Dock10
chr1	80743270	80744021	2.24871	3.94933	1	0	Dock10
chr1	80745862	80746291	1.92746	3.12966	1	0	Dock10
chr1	80753919	80754425	5.46115	7.52609	1	0	Dock10
chr1	80754460	80755537	6.26426	8.12221	1	0	Dock10
chr1	80762169	80762497	0.481866	1.26677	1	0	Dock10
chr1	80780089	80780277	0.562177	1.04322	0	0	Dock10
chr1	80846339	80846720	1.52591	3.65127	0	0	Dock10
chr1	80851637	80852283	2.56995	4.91804	0	0	Dock10
chr1	80961073	80961262	0.401555	0.819673	0	0	9430031J16Rik
chr1	81021770	81021984	0.160622	0.968704	0	0	9430031J16Rik
chr1	81306773	81306936	0.562177	1.11774	0	0	9430031J16Rik
chr1	81313181	81313522	1.04404	1.26677	0	0	9430031J16Rik
chr1	82313019	82313340	0.963732	1.56483	0	0	Rhbdd1
chr1	82638340	82638515	0.963732	1.04322	0	0	Col4a3
chr1	82721322	82721679	1.68653	1.86289	0	0	Mff
chr1	82789747	82790084	0.401555	1.11774	0	0	Tm4sf20
chr1	82800210	82800454	0.80311	2.01192	0	0	Tm4sf20
chr1	82828336	82828858	3.37306	6.48287	1	0	Agfg1
chr1	82829033	82829740	5.30052	9.0164	1	0	Agfg1
chr1	82835770	82836547	2.1684	4.61997	1	0	Agfg1
chr1	82847210	82847425	0.481866	1.26677	1	0	Agfg1
chr1	82875802	82876124	1.28498	2.08644	1	0	Agfg1
chr1	82897155	82897499	0.963732	1.93741	0	0	Agfg1
chr1	82972319	82972674	1.84715	1.11774	0	1	Slc19a3
chr1	83002661	83003166	4.17617	7.74963	0	0	Slc19a3
chr1	83073627	83074066	1.92746	3.57675	0	0	Slc19a3
chr1	83108418	83108666	0.642488	1.78838	0	0	Ccl20
chr1	84403515	84403808	0.722799	1.19225	0	0	Pid1
chr1	84788058	84788373	0.80311	0.894189	0	0	Trip12
chr1	84835775	84836144	1.20466	1.71386	0	0	Trip12
chr1	84878085	84878547	1.52591	4.02385	0	1	Fbxo36
chr1	84991600	84991830	2.1684	2.8316	0	0	Slc16a14
chr1	85176162	85176567	2.00777	2.30999	0	0	Gm7609
chr1	85211515	85211991	0.963732	1.71386	0	0	Gm7609
chr1	87583959	87584340	1.52591	1.49031	0	0	Sp100
chr1	87594750	87594994	0.321244	0.894189	0	0	A630001G21Rik
chr1	87648040	87648398	1.84715	2.08644	1	0	A630001G21Rik
chr1	87654377	87654881	3.05182	6.11029	0	0	A630001G21Rik
chr1	87658230	87658723	2.56995	4.99255	0	0	A630001G21Rik
chr1	87689804	87690173	1.36529	1.49031	0	1	Cab39
chr1	87731040	87731329	0.80311	1.34128	0	1	Cab39
chr1	87734606	87734958	3.13213	1.78838	0	1	Cab39
chr1	87742117	87742413	2.1684	3.12966	0	1	Itm2c
chr1	87749943	87750185	0.160622	1.4158	0	0	Itm2c
chr1	87829809	87830112	0.80311	1.26677	0	0	4933407L21Rik
chr1	87853771	87854305	2.00777	4.32191	0	0	Gpr55
chr1	87874355	87874634	0.401555	1.19225	0	0	Gpr55
chr1	87882423	87882764	1.04404	1.63935	0	0	Gpr55
chr1	87896718	87897255	0.963732	2.98063	0	0	Spata3
chr1	87904410	87904691	2.1684	3.42772	0	0	Spata3
chr1	87956131	87956295	0.963732	0.894189	0	0	Psmd1
chr1	87960831	87961127	0.80311	1.78838	0	0	Psmd1
chr1	88051125	88051473	2.08809	1.93741	0	0	Armc9
chr1	88051125	88051473	2.08809	1.93741	0	0	Armc9
chr1	88075494	88075775	1.4456	1.19225	0	0	Armc9
chr1	88110723	88111033	1.12435	1.86289	0	0	Armc9
chr1	88161742	88161993	2.32902	3.94933	0	0	B3gnt7
chr1	88255131	88255686	1.92746	3.27869	0	0	Ncl
chr1	88255692	88256758	4.65804	7.89867	0	0	C130036L24Rik
chr1	88255692	88256758	4.65804	7.89867	0	0	Ncl
chr1	88268644	88268856	1.20466	1.11774	0	0	C130036L24Rik
chr1	88277786	88277978	0.562177	0.968704	0	0	Nmur1
chr1	88285901	88286134	1.68653	1.4158	0	0	Nmur1
chr1	88290858	88291212	0.722799	2.16096	0	1	Nmur1
chr1	88330990	88331202	1.12435	0.894189	0	0	1700019O17Rik
chr1	88337884	88338351	2.1684	3.42772	0	1	1700019O17Rik
chr1	88338496	88338823	1.92746	2.16096	0	1	1700019O17Rik
chr1	88338937	88339409	5.1399	4.84352	0	1	1700019O17Rik
chr1	88383794	88384568	4.33679	4.84352	0	0	Ptma
chr1	88400753	88401267	3.45337	3.27869	0	0	Ptma
chr1	88405952	88406297	2.08809	1.78838	0	1	Ptma
chr1	88412601	88412990	1.68653	1.26677	0	0	Ptma
chr1	88421816	88422265	1.60622	2.90611	0	0	Ptma
chr1	88422544	88423166	3.05182	3.12966	0	0	Ptma
chr1	88477111	88477437	1.52591	0.745157	0	1	Pde6d
chr1	88478788	88479243	2.1684	1.71386	0	1	Pde6d
chr1	88479315	88479523	1.36529	0.968704	0	0	Pde6d
chr1	88483461	88483901	1.92746	2.23547	0	0	Cops7b
chr1	88515165	88515357	0.80311	1.04322	0	0	Cops7b
chr1	88527208	88527464	0.481866	0.968704	0	0	Nppc
chr1	88546841	88547132	1.12435	1.71386	0	0	Nppc
chr1	88783726	88784012	0.642488	1.26677	0	0	Dis3l2
chr1	88967358	88967568	0.722799	1.26677	0	0	Alppl2
chr1	88995194	88995500	1.4456	2.68257	0	0	Alpi
chr1	89077429	89077859	4.73835	6.78093	0	1	Prss56
chr1	89110281	89110661	1.92746	1.78838	0	0	Eif4e2
chr1	89110281	89110661	1.92746	1.78838	0	0	Eif4e2
chr1	89142732	89143002	1.60622	1.26677	0	0	Efhd1
chr1	89223299	89223644	1.52591	1.63935	0	0	Gigyf2
chr1	89223299	89223644	1.52591	1.63935	0	0	Gigyf2
chr1	89274669	89274943	1.36529	1.04322	0	1	Kcnj13
chr1	89315293	89315635	1.04404	1.26677	0	0	Kcnj13
chr1	89344186	89344405	1.68653	2.08644	0	0	3110079O15Rik
chr1	89356225	89356561	0.481866	1.26677	0	0	3110079O15Rik
chr1	89382999	89383239	0.562177	1.11774	0	1	3110079O15Rik
chr1	89445532	89445911	0.481866	1.49031	0	1	Ngef
chr1	89447555	89447934	1.12435	2.01192	0	1	Ngef
chr1	89523049	89523312	1.12435	0.596126	0	1	Inpp5d
chr1	89534120	89534308	0.963732	0.819673	0	1	Inpp5d
chr1	89593000	89593193	0.883421	1.49031	0	1	Atg16l1
chr1	89652338	89652764	1.12435	1.93741	0	0	Atg16l1
chr1	89758745	89759029	1.20466	1.26677	0	1	Dgkd
chr1	89797592	89797791	0.562177	0.894189	0	1	Dgkd
chr1	89904701	89905218	2.08809	1.78838	0	0	Usp40
chr1	89952048	89952379	1.36529	2.16096	0	0	Ugt1a10
chr1	89957822	89958069	0.481866	0.968704	0	0	Ugt1a10
chr1	89990827	89991308	1.52591	3.05514	0	0	Ugt1a7c
chr1	90017279	90017417	0.562177	0.968704	0	0	Ugt1a6a
chr1	90022583	90022814	0.481866	1.04322	0	0	Ugt1a6a
chr1	90046833	90047067	0.321244	1.4158	0	1	Ugt1a6a
chr1	90186500	90186855	2.24871	4.84352	0	0	Hjurp
chr1	90215250	90215448	0.722799	1.26677	0	0	Trpm8
chr1	90321201	90321588	1.60622	2.23547	0	0	Spp2
chr1	90353395	90353629	1.28498	1.93741	0	0	Spp2
chr1	90371140	90371499	0.883421	1.34128	0	1	Glrp1
chr1	90372081	90372397	1.28498	0.670641	0	1	Glrp1
chr1	90446518	90446846	1.84715	2.8316	0	0	Gm19589
chr1	90458960	90459249	0.963732	1.56483	0	0	Gm19589
chr1	90483913	90484506	2.81088	4.47094	1	0	Gm19589
chr1	90536444	90536870	1.52591	3.35321	0	0	Arl4c
chr1	90551188	90551657	3.6943	2.75708	0	1	Arl4c
chr1	90557818	90558177	0.401555	1.56483	0	1	Arl4c
chr1	90596053	90596284	0.642488	1.86289	0	1	Arl4c
chr1	90598487	90598821	1.60622	2.16096	0	1	Arl4c
chr1	90641892	90642177	1.20466	0.968704	0	0	2410088K16Rik
chr1	90912037	90912245	0.481866	0.894189	0	0	1700067G17Rik
chr1	90937926	90938186	2.24871	2.75708	0	0	1700067G17Rik
chr1	90966064	90966308	0.481866	1.11774	0	0	Sh3bp4
chr1	90975218	90975664	1.12435	3.72579	0	0	Sh3bp4
chr1	90989387	90989727	0.642488	1.71386	0	0	Sh3bp4
chr1	90990318	90990613	0.642488	1.34128	0	0	Sh3bp4
chr1	91010379	91010597	0.240933	0.968704	0	0	Sh3bp4
chr1	91037932	91038588	2.89119	6.55738	0	0	Sh3bp4
chr1	91084756	91085046	0.883421	1.26677	0	0	Sh3bp4
chr1	91092740	91093036	0.80311	2.01192	0	0	Sh3bp4
chr1	91162567	91162760	0.722799	0.894189	0	0	C030007H22Rik
chr1	91289225	91289584	1.20466	1.56483	0	0	C030007H22Rik
chr1	91499419	91499863	1.60622	2.23547	0	1	4933400F21Rik
chr1	91503281	91503529	1.60622	2.3845	0	0	4933400F21Rik
chr1	91508798	91508982	0.160622	0.894189	0	0	4933400F21Rik
chr1	91543330	91543540	0.562177	0.968704	0	0	4933400F21Rik
chr1	91924927	91925268	1.20466	2.45902	0	0	Asb18
chr1	92235764	92235980	0.321244	1.26677	0	0	Cxcr7
chr1	92489482	92489781	1.68653	2.3845	0	0	Cops8
chr1	92499748	92500191	2.65026	3.65127	0	1	Cops8
chr1	92530374	92530686	0.963732	1.49031	0	0	Cops8
chr1	92547241	92547556	0.883421	1.63935	0	0	Cops8
chr1	92551314	92551634	0.963732	1.19225	0	0	Cops8
chr1	92573211	92573585	2.24871	3.12966	0	0	Cops8
chr1	92574155	92574745	4.89897	6.33384	0	1	Cops8
chr1	92634851	92635019	0.883421	0.52161	0	0	Col6a3
chr1	92802975	92803181	0.80311	1.26677	0	0	Mlph
chr1	92832698	92832931	0.883421	1.26677	0	0	Prlh
chr1	92869859	92870218	1.28498	1.04322	0	0	Rab17
chr1	92920596	92920877	0.963732	1.63935	0	1	Lrrfip1
chr1	92949334	92949881	5.62177	6.85545	0	1	Lrrfip1
chr1	92959012	92959408	4.09586	2.68257	0	1	Lrrfip1
chr1	92982962	92983265	0.321244	1.26677	0	1	Lrrfip1
chr1	92991786	92992272	2.24871	2.23547	0	1	Lrrfip1
chr1	92995514	92995882	2.08809	2.75708	0	1	Lrrfip1
chr1	93049953	93050378	1.76684	2.23547	0	0	Rbm44
chr1	93075737	93076018	1.04404	1.63935	0	0	Ramp1
chr1	93076339	93076752	2.24871	2.23547	0	1	Ramp1
chr1	93084620	93084931	0.883421	1.71386	0	1	Ramp1
chr1	93089777	93090318	2.1684	5.36513	0	1	Ramp1
chr1	93146613	93147079	2.08809	2.68257	0	0	Ube2f
chr1	93148059	93148348	1.36529	1.04322	0	0	Ube2f
chr1	93183365	93183636	1.12435	0.149031	0	1	Scly
chr1	93241928	93242192	0.562177	1.26677	0	0	Klhl30
chr1	93243524	93243899	1.60622	1.49031	0	0	Klhl30
chr1	93262730	93263158	2.00777	3.20418	0	0	Fam132b
chr1	93277183	93277335	1.04404	1.11774	0	0	Fam132b
chr1	93295060	93295509	1.12435	1.86289	0	0	Ilkap
chr1	93302165	93302348	0.321244	0.819673	0	0	1700020N18Rik
chr1	93354415	93354634	0.883421	1.11774	0	0	Per2
chr1	93355968	93356387	2.1684	2.16096	0	0	Per2
chr1	93380006	93380277	0.80311	1.78838	0	0	Traf3ip1
chr1	93391024	93391397	2.00777	2.23547	0	0	Traf3ip1
chr1	93420400	93420620	0.481866	1.04322	0	0	Asb1
chr1	93436915	93437242	1.60622	1.04322	0	0	Asb1
chr1	93437243	93437496	1.28498	0.745157	0	0	Asb1
chr1	93469071	93469363	0.481866	1.26677	0	0	Asb1
chr1	93561131	93561467	0.642488	1.34128	0	0	Asb1
chr1	93570970	93571150	0.80311	0.819673	0	0	Twist2
chr1	93589359	93589684	1.04404	1.56483	0	0	Twist2
chr1	93651753	93651919	0.963732	1.86289	0	0	Twist2
chr1	93671830	93672071	0.401555	1.04322	0	0	Twist2
chr1	93838015	93838351	1.36529	1.78838	0	1	Twist2
chr1	93858973	93859130	0.401555	0.745157	0	1	Twist2
chr1	93911973	93912233	0.883421	1.34128	0	1	Hdac4
chr1	93947671	93947959	1.20466	0.968704	0	1	Hdac4
chr1	93960867	93961348	3.13213	2.90611	0	1	Hdac4
chr1	93976701	93977123	2.81088	2.45902	0	1	Hdac4
chr1	94015692	94016093	1.28498	1.86289	0	1	Hdac4
chr1	94077388	94077724	1.76684	0.968704	0	0	Hdac4
chr1	94123933	94124217	0.401555	1.63935	0	0	Hdac4
chr1	94370220	94370587	1.84715	2.16096	0	0	Ndufa10
chr1	94507669	94507858	1.4456	1.93741	0	0	Olfr1410
chr1	94538312	94538766	2.08809	3.27869	0	0	Myeov2
chr1	94538312	94538766	2.08809	3.27869	0	0	Myeov2
chr1	94593415	94593693	0.80311	1.49031	0	0	Otos
chr1	94608893	94609379	5.54146	9.38898	0	0	Otos
chr1	94614825	94615236	1.28498	2.90611	0	0	Otos
chr1	94696242	94696583	1.36529	1.26677	1	0	Gpc1
chr1	94703430	94703702	1.12435	0.223547	1	0	Gpc1
chr1	94730632	94730841	0.722799	1.19225	1	0	Gpc1
chr1	94791646	94792024	1.36529	1.49031	0	0	Ankmy1
chr1	94803362	94804137	2.89119	3.50224	0	0	Dusp28
chr1	94807097	94807529	1.76684	2.8316	0	0	Rnpepl1
chr1	94830764	94831084	1.04404	1.49031	0	0	Capn10
chr1	94853316	94853511	0.80311	0.968704	0	0	9430060I03Rik
chr1	94977637	94977879	0.240933	1.04322	0	0	Kif1a
chr1	95070173	95070564	1.4456	2.01192	0	0	2310007B03Rik
chr1	95071095	95071264	0.240933	0.894189	0	0	2310007B03Rik
chr1	95120668	95120814	0.722799	1.11774	0	0	Sned1
chr1	95182789	95183154	2.65026	4.09836	0	0	Mterfd2
chr1	95202273	95202675	2.00777	1.63935	0	0	Mterfd2
chr1	95239237	95239559	1.04404	1.49031	0	0	Pask
chr1	95298047	95298694	3.77462	6.55738	0	1	Ano7
chr1	95374706	95375236	2.81088	2.53353	0	0	Hdlbp
chr1	95375262	95375787	2.89119	3.72579	0	0	Hdlbp
chr1	95375262	95375787	2.89119	3.72579	0	0	Sept2
chr1	95375262	95375787	2.89119	3.72579	0	0	Sept2
chr1	95408498	95408948	1.36529	1.86289	0	0	Farp2
chr1	95531737	95532069	1.28498	1.86289	0	0	Stk25
chr1	95532170	95532608	1.60622	1.86289	0	0	Stk25
chr1	95532663	95532943	1.60622	1.34128	0	0	Stk25
chr1	95565408	95565645	0.481866	0.894189	0	0	Bok
chr1	95623600	95623838	0.562177	0.819673	0	0	Thap4
chr1	95649908	95650159	1.04404	2.3845	0	0	Thap4
chr1	95651075	95651719	2.56995	3.35321	0	0	Atg4b
chr1	95651075	95651719	2.56995	3.35321	0	0	Thap4
chr1	95698252	95698749	2.08809	3.35321	0	0	Dtymk
chr1	95700280	95701001	2.97151	3.8003	0	0	Ing5
chr1	95721877	95722230	2.56995	2.45902	0	0	D2hgdh
chr1	95805827	95806191	0.562177	1.11774	0	0	Gm9994
chr1	95931700	95932240	5.38084	5.66319	0	1	Neu4
chr1	95948973	95949334	1.12435	2.45902	0	1	Pdcd1
chr1	95949947	95950579	3.21244	5.2161	0	0	Pdcd1
chr1	95952404	95952941	1.60622	3.42772	0	1	Pdcd1
chr1	96353143	96353351	0.80311	2.23547	0	0	4930440C22Rik
chr1	97164700	97165016	1.28498	1.56483	0	1	Fam174a
chr1	97210057	97210357	1.12435	1.56483	0	1	Fam174a
chr1	97348476	97348661	0.722799	0.819673	0	0	Fam174a
chr1	97563979	97564434	2.48964	2.30999	0	1	St8sia4
chr1	97658939	97659075	0.562177	0.819673	0	0	4930598F16Rik
chr1	99558105	99558408	0.963732	1.56483	0	1	D1Ertd622e
chr1	99585351	99585603	0.481866	0.819673	0	0	D1Ertd622e
chr1	99642948	99643158	0.562177	1.26677	0	1	Ppip5k2
chr1	99666320	99666793	3.13213	2.45902	0	1	Gin1
chr1	99666320	99666793	3.13213	2.45902	0	1	Ppip5k2
chr1	99934926	99935086	0.883421	0.52161	0	0	B230216N24Rik
chr1	100075779	100075898	0.562177	0.894189	0	0	1810006J02Rik
chr1	101509281	101509537	0.722799	1.86289	0	0	Cntnap5b
chr1	102076693	102076841	1.04404	0.894189	0	0	Cntnap5b
chr1	104524745	104524936	6.42488	4.61997	0	1	Gm20268
chr1	107270658	107270985	1.28498	1.34128	0	0	Rnf152
chr1	107331554	107331919	1.76684	2.01192	0	0	Rnf152
chr1	107451827	107452116	1.12435	0.149031	0	0	Pign
chr1	107461341	107461582	0.722799	1.04322	0	0	Pign
chr1	107461649	107461930	0.80311	0.968704	0	0	Pign
chr1	107766328	107766549	0.321244	1.71386	0	0	Tnfrsf11a
chr1	107787712	107787886	0.80311	1.4158	0	0	Zcchc2
chr1	107880790	107881096	0.562177	1.11774	0	0	Zcchc2
chr1	107886557	107887498	4.73835	5.51416	0	0	Zcchc2
chr1	107890354	107890677	1.52591	1.63935	0	0	Zcchc2
chr1	108217930	108218437	0.722799	2.30999	0	1	Phlpp1
chr1	108221833	108222259	1.36529	2.60805	0	1	Phlpp1
chr1	108248093	108248459	1.84715	2.53353	0	1	Phlpp1
chr1	108249343	108249689	4.57773	6.48287	0	1	Phlpp1
chr1	108286380	108286593	0.642488	1.19225	0	1	Phlpp1
chr1	108292116	108292362	0.722799	1.34128	0	0	Phlpp1
chr1	108304597	108304840	0.240933	0.819673	0	0	Phlpp1
chr1	108408133	108408489	1.60622	1.63935	1	0	Bcl2
chr1	108412144	108412563	2.24871	2.3845	1	0	Bcl2
chr1	108457652	108458321	3.85493	5.73771	1	0	Bcl2
chr1	108464063	108464423	1.12435	2.98063	1	0	Bcl2
chr1	108466165	108466584	1.52591	2.23547	1	0	Bcl2
chr1	108466826	108467365	2.32902	3.35321	1	0	Bcl2
chr1	108510086	108510207	0.240933	0.819673	1	0	Bcl2
chr1	108517104	108517457	0.642488	2.16096	1	0	Bcl2
chr1	108543894	108544341	2.1684	2.8316	1	0	Bcl2
chr1	108574770	108575025	0.642488	1.11774	1	0	Bcl2
chr1	108584564	108585031	2.24871	3.12966	1	0	Bcl2
chr1	108608881	108609320	2.24871	2.30999	1	0	Bcl2
chr1	108610307	108611334	4.49741	5.2161	1	0	Bcl2
chr1	108634672	108635045	1.84715	1.71386	0	0	Kdsr
chr1	108656094	108656612	2.89119	3.57675	0	0	Kdsr
chr1	108693143	108693463	0.963732	1.71386	0	0	Vps4b
chr1	113761442	113761700	1.28498	0.745157	0	0	Dsel
chr1	116540782	116540969	0.562177	0.745157	0	0	Cntnap5a
chr1	120207664	120208057	2.1684	1.86289	0	0	Tsn
chr1	120218203	120218584	0.80311	1.49031	0	0	Mki67ip
chr1	120219341	120219618	0.481866	1.19225	0	0	Mki67ip
chr1	120285727	120286008	1.28498	1.26677	0	1	Clasp1
chr1	120296214	120296907	3.53368	4.54546	0	1	Clasp1
chr1	120356036	120356466	1.20466	1.93741	0	1	2900060B14Rik
chr1	120394942	120395266	0.883421	1.49031	0	1	2900060B14Rik
chr1	120656286	120656444	0.80311	0.894189	0	0	Tfcp2l1
chr1	120669016	120669175	0.401555	1.4158	0	0	Tfcp2l1
chr1	120984105	120984482	1.4456	0.745157	0	0	Gli2
chr1	121401294	121401696	1.36529	1.93741	0	1	Ralb
chr1	121422518	121423158	2.24871	3.8003	0	0	Tmem185b
chr1	121445241	121445553	0.883421	1.56483	0	0	Tmem185b
chr1	121544875	121545121	0.562177	0.819673	0	0	Epb4.1l5
chr1	121733912	121734381	2.1684	2.53353	0	0	Ptpn4
chr1	121791708	121791901	0.80311	0.968704	0	0	Tmem177
chr1	121809558	121809915	1.36529	1.86289	0	0	Tmem177
chr1	121822059	121822334	0.481866	1.26677	0	0	Tmem177
chr1	121909747	121909962	1.12435	0.745157	0	0	Sctr
chr1	121929561	121929968	1.4456	2.45902	0	0	Sctr
chr1	121952050	121952367	1.36529	0.745157	0	1	Tmem37
chr1	121970911	121971289	1.28498	2.01192	0	0	Tmem37
chr1	121990196	121990358	0.722799	0.894189	0	0	Tmem37
chr1	122017261	122018000	2.65026	2.3845	0	1	3110009E18Rik
chr1	122017261	122018000	2.65026	2.3845	0	1	Dbi
chr1	122017261	122018000	2.65026	2.3845	0	1	Dbi
chr1	122032651	122033016	1.52591	1.4158	0	1	3110009E18Rik
chr1	122093824	122094160	2.81088	4.17288	0	1	Steap3
chr1	122132958	122133336	1.68653	1.4158	0	1	Steap3
chr1	122161690	122162077	0.80311	1.71386	0	1	Steap3
chr1	122224381	122224526	0.562177	0.745157	0	0	C1ql2
chr1	122483171	122483307	0.80311	1.04322	0	0	En1
chr1	123224173	123224837	3.29275	3.57675	0	0	Insig2
chr1	123242725	123242922	0.240933	0.745157	0	0	Insig2
chr1	123327525	123327792	1.60622	1.26677	0	0	Ccdc93
chr1	123337751	123337948	1.04404	0.745157	0	0	Ccdc93
chr1	123464315	123464788	2.40933	1.86289	0	1	Ddx18
chr1	124253590	124254007	4.65804	3.94933	0	1	Ddx18
chr1	127267388	127267731	0.80311	1.19225	0	0	Actr3
chr1	127323291	127323615	0.642488	1.34128	0	0	Actr3
chr1	127331107	127331725	4.57773	7.97318	0	0	Actr3
chr1	127331881	127332651	6.10363	4.84352	0	0	Actr3
chr1	127353686	127354041	1.4456	1.71386	0	0	Actr3
chr1	127504056	127504261	2.48964	2.8316	0	0	Slc35f5
chr1	127544634	127544855	0.240933	0.819673	0	0	Gpr39
chr1	128304558	128304756	0.080311	0.819673	0	1	Nckap5
chr1	128633187	128633444	1.04404	1.86289	0	1	Nckap5
chr1	128644470	128644988	1.20466	2.3845	0	1	Nckap5
chr1	128714253	128714723	4.4171	6.1848	0	1	Nckap5
chr1	128828450	128828702	0.642488	1.26677	0	0	Nckap5
chr1	128889883	128890194	0.642488	1.49031	0	0	Nckap5
chr1	129101365	129101739	1.4456	1.49031	1	0	Mgat5
chr1	129102612	129102772	1.04404	0.596126	1	0	Mgat5
chr1	129129559	129130352	3.37306	4.76901	1	0	Mgat5
chr1	129138806	129139163	2.48964	3.50224	1	0	Mgat5
chr1	129200281	129200704	1.84715	3.35321	1	0	Mgat5
chr1	129200918	129201428	1.36529	2.75708	1	0	Mgat5
chr1	129241409	129241995	4.33679	6.40835	1	0	Mgat5
chr1	129245376	129245759	0.642488	2.45902	1	0	Mgat5
chr1	129277753	129278015	0.240933	0.968704	1	0	Mgat5
chr1	129321584	129321835	0.722799	0.894189	1	0	Mgat5
chr1	129393385	129393653	0.883421	1.26677	0	1	Tmem163
chr1	129396890	129397206	1.52591	1.71386	0	1	Tmem163
chr1	129505063	129505341	1.04404	1.04322	0	1	Tmem163
chr1	129542844	129543124	1.4456	0.298063	0	1	Tmem163
chr1	129574237	129574553	1.28498	0.968704	0	1	Tmem163
chr1	129576520	129576652	0.642488	1.56483	0	0	Tmem163
chr1	129670344	129671007	3.37306	2.60805	0	1	2900009J06Rik
chr1	129670344	129671007	3.37306	2.60805	0	1	Ccnt2
chr1	129692876	129693261	1.28498	1.93741	0	1	Ccnt2
chr1	129693270	129693472	0.642488	1.26677	0	1	Ccnt2
chr1	129709536	129709846	1.68653	2.01192	0	1	Ysk4
chr1	129758546	129758759	0.481866	1.34128	0	0	Rab3gap1
chr1	129765469	129765827	0.963732	2.01192	0	0	Rab3gap1
chr1	130000119	130000418	0.883421	1.19225	0	0	R3hdm1
chr1	130140449	130140925	1.84715	2.8316	0	0	Ubxn4
chr1	130254108	130254367	1.12435	1.26677	0	1	Mcm6
chr1	130295751	130296021	0.963732	1.63935	0	1	Dars
chr1	130313319	130313711	2.08809	2.90611	0	1	Dars
chr1	130313869	130314079	1.12435	0.894189	0	1	Dars
chr1	130343788	130344130	1.28498	1.71386	0	1	Dars
chr1	130445211	130445712	3.29275	5.73771	0	1	Cxcr4
chr1	130466673	130466969	0.321244	0.968704	0	0	Cxcr4
chr1	130497971	130498353	2.89119	4.54546	0	0	Cxcr4
chr1	130502415	130502817	0.883421	1.93741	0	1	Cxcr4
chr1	130508371	130508752	0.963732	1.56483	0	1	Cxcr4
chr1	130568932	130569336	1.36529	2.01192	0	1	Cxcr4
chr1	130663358	130663838	1.4456	2.53353	0	1	Cxcr4
chr1	130667497	130667769	0.883421	1.63935	0	1	Cxcr4
chr1	130683736	130684207	2.97151	3.50224	0	1	Cxcr4
chr1	130705165	130705585	2.08809	1.34128	0	1	Cxcr4
chr1	130727216	130727684	2.00777	2.98063	0	1	Cxcr4
chr1	132359024	132359335	1.20466	2.68257	0	0	Cd55
chr1	132442287	132442476	0.080311	1.11774	0	0	Cd55
chr1	132530704	132530925	1.68653	1.4158	0	0	Zp3r
chr1	132680759	132681001	0.321244	0.819673	0	0	Fcamr
chr1	132735006	132735143	0.240933	1.26677	0	0	Pigr
chr1	132746939	132747324	0.562177	1.86289	0	0	Faim3
chr1	132760896	132761168	0.240933	1.11774	0	0	Faim3
chr1	132799112	132799431	0.963732	1.26677	0	1	Il20
chr1	132876114	132876414	1.04404	1.4158	0	0	Il10
chr1	132890230	132890738	2.73057	3.57675	0	1	Il10
chr1	132892831	132893351	2.1684	2.30999	0	1	Il10
chr1	132896267	132896574	0.883421	1.93741	0	0	Il10
chr1	132907065	132907487	2.40933	3.50224	1	0	Il10
chr1	132922330	132922875	6.66581	5.51416	1	0	Il10
chr1	132934624	132935062	1.68653	2.68257	1	0	Il10
chr1	132977320	132977651	1.52591	2.30999	0	1	Mapkapk2
chr1	132994218	132994642	1.04404	2.53353	0	0	Mapkapk2
chr1	133007440	133007765	1.76684	2.75708	0	0	Mapkapk2
chr1	133010068	133010465	1.28498	2.30999	0	0	Mapkapk2
chr1	133012508	133012799	0.963732	1.63935	0	0	Mapkapk2
chr1	133022597	133022853	1.12435	0.968704	0	0	Dyrk3
chr1	133031816	133032102	0.481866	1.56483	0	1	Dyrk3
chr1	133034691	133035059	1.76684	1.56483	0	1	Dyrk3
chr1	133039141	133039520	1.52591	2.60805	0	0	Dyrk3
chr1	133049616	133049905	1.36529	0.819673	0	1	Eif2d
chr1	133064153	133064537	0.401555	1.19225	0	1	Eif2d
chr1	133078271	133078493	1.04404	2.45902	0	1	Eif2d
chr1	133080833	133081604	3.85493	4.2474	0	1	Eif2d
chr1	133082738	133083164	1.68653	2.3845	0	1	Eif2d
chr1	133096535	133097016	2.89119	3.35321	0	1	Rassf5
chr1	133100913	133101543	3.61399	6.92996	0	1	Rassf5
chr1	133143104	133143267	1.04404	0.894189	0	0	Rassf5
chr1	133173412	133173793	1.12435	2.16096	0	1	Ikbke
chr1	133175142	133175583	1.12435	2.3845	0	1	Ikbke
chr1	133176749	133177225	3.29275	2.53353	0	0	Ikbke
chr1	133187258	133187527	0.321244	1.49031	0	0	Ikbke
chr1	133244290	133244535	1.04404	0.670641	0	0	Ikbke
chr1	133246714	133246902	0.562177	0.819673	0	0	Ikbke
chr1	133281046	133281330	0.642488	1.11774	0	1	Ikbke
chr1	133340585	133340728	0.401555	0.819673	0	0	Srgap2
chr1	133343211	133343513	1.36529	1.04322	0	0	Srgap2
chr1	133422932	133423442	2.48964	2.60805	0	0	Srgap2
chr1	133430380	133430819	0.963732	3.12966	0	1	Fam72a
chr1	133451834	133451990	0.883421	0.745157	0	0	Fam72a
chr1	133462806	133463050	0.963732	0.968704	0	0	Avpr1b
chr1	133470337	133470608	2.00777	2.60805	0	1	Avpr1b
chr1	133505473	133505793	0.722799	1.26677	0	1	Avpr1b
chr1	133509990	133510284	1.28498	1.49031	0	0	Avpr1b
chr1	133554635	133554960	1.76684	1.34128	0	0	Ctse
chr1	133605029	133605232	1.04404	1.4158	0	0	5430435G22Rik
chr1	133614108	133614395	0.722799	1.49031	0	0	Slc26a9
chr1	133643627	133643969	1.68653	0.596126	0	0	Slc26a9
chr1	133651480	133651823	0.562177	1.4158	0	0	Slc26a9
chr1	133656650	133657013	1.04404	1.86289	0	0	Slc26a9
chr1	133662264	133662426	0.963732	0.819673	0	0	Slc26a9
chr1	133717522	133717685	0.80311	1.26677	0	0	Slc41a1
chr1	133763686	133763913	0.642488	1.4158	0	0	Rab7l1
chr1	133807380	133807762	1.28498	2.30999	0	0	Nucks1
chr1	133879568	133879798	1.52591	2.01192	0	0	Slc45a3
chr1	133889758	133890112	2.00777	1.49031	0	0	Elk4
chr1	133904253	133905100	4.49741	4.76901	0	1	Elk4
chr1	133906961	133907583	2.81088	4.39643	0	1	Elk4
chr1	134017866	134018137	0.80311	1.49031	0	0	Cdk18
chr1	134041733	134042089	1.52591	1.93741	0	0	Cdk18
chr1	134052386	134052609	0.642488	1.04322	0	0	Cdk18
chr1	134134237	134134457	0.883421	0.670641	0	0	Mir135b
chr1	134161170	134161562	1.60622	3.50224	0	1	Klhdc8a
chr1	134202886	134203025	0.963732	1.19225	0	1	Klhdc8a
chr1	134252407	134252771	1.36529	1.49031	0	0	Tmcc2
chr1	134280283	134280797	1.60622	3.20418	0	0	Tmcc2
chr1	134313807	134314410	2.81088	2.8316	0	0	Dstyk
chr1	134373524	134373763	0.963732	0.968704	0	0	Rbbp5
chr1	134420624	134420881	0.722799	1.19225	0	0	Tmem81
chr1	134936126	134936376	0.722799	1.19225	0	0	Pik3c2b
chr1	134973748	134974069	1.84715	2.90611	0	0	Pik3c2b
chr1	134984351	134984614	0.883421	1.34128	0	0	Pik3c2b
chr1	134997995	134998281	0.963732	1.63935	0	0	Ppp1r15b
chr1	135027227	135028105	5.22021	6.48287	0	0	Ppp1r15b
chr1	135042629	135042866	1.76684	1.19225	0	0	Ppp1r15b
chr1	135074011	135074396	2.24871	2.75708	0	0	Ppp1r15b
chr1	135114139	135114342	0.883421	1.19225	0	0	Plekha6
chr1	135211027	135211234	0.722799	1.11774	0	0	Golt1a
chr1	135250198	135250373	1.04404	0.745157	0	0	Ren1
chr1	135260031	135260497	1.52591	2.45902	0	0	Etnk2
chr1	135278641	135278914	1.36529	1.49031	0	0	Etnk2
chr1	135506714	135507184	1.68653	2.3845	0	0	Snrpe
chr1	135557833	135558168	1.20466	1.26677	0	0	Zc3h11a
chr1	135712251	135712675	2.40933	2.68257	0	1	Atp2b4
chr1	135793010	135793206	1.04404	1.26677	0	0	Optc
chr1	135842165	135842539	1.4456	1.78838	0	0	Prelp
chr1	135945392	135945687	0.722799	1.49031	0	0	Fmod
chr1	135949850	135950156	1.52591	1.56483	0	0	Fmod
chr1	135957304	135957788	1.28498	1.93741	0	1	Btg2
chr1	135975509	135976067	2.65026	3.94933	0	1	Btg2
chr1	135979582	135979960	2.24871	2.53353	0	1	Btg2
chr1	135989470	135990041	4.73835	5.06707	0	1	Btg2
chr1	135990404	135990848	1.92746	3.12966	0	0	Btg2
chr1	136003353	136003603	1.04404	1.26677	0	0	Chit1
chr1	136007668	136007921	1.12435	1.04322	0	0	Chit1
chr1	136016892	136017145	0.883421	1.49031	0	0	Chit1
chr1	136092950	136093284	1.60622	1.11774	0	1	Mybph
chr1	136097962	136098225	1.04404	1.11774	0	0	Mybph
chr1	136140855	136141145	1.20466	0.968704	0	0	Adora1
chr1	136228451	136228737	0.642488	1.49031	0	0	Ppfia4
chr1	136258423	136258839	2.32902	2.16096	0	0	Tmem183a
chr1	136302364	136302756	1.4456	1.19225	0	0	Cyb5r1
chr1	136311690	136312201	3.05182	2.8316	0	0	Adipor1
chr1	136351806	136352285	1.92746	3.05514	0	0	Klhl12
chr1	136391011	136391634	2.1684	2.90611	0	1	Rabif
chr1	136453429	136453883	0.883421	2.08644	0	1	Kdm5b
chr1	136456548	136456944	1.76684	2.90611	0	1	Kdm5b
chr1	136605233	136605913	5.30052	7.67512	0	0	Syt2
chr1	136751029	136751268	0.883421	0.52161	0	0	Ppp1r12b
chr1	136806210	136806421	0.321244	0.745157	0	0	Ppp1r12b
chr1	136852316	136852743	2.08809	1.71386	0	0	Ppp1r12b
chr1	136858117	136858552	1.92746	5.29062	0	0	Ube2t
chr1	136859002	136859323	0.722799	1.4158	0	0	Ube2t
chr1	136886085	136886213	1.28498	1.04322	0	0	Ube2t
chr1	137009351	137009547	0.722799	1.04322	0	0	Lgr6
chr1	137024833	137025173	1.4456	1.93741	0	0	Ptprv
chr1	137029097	137029960	5.94301	6.25932	0	1	Ptpn7
chr1	137029097	137029960	5.94301	6.25932	0	1	Ptprv
chr1	137043172	137043547	1.12435	1.63935	0	0	Arl8a
chr1	137145049	137145298	1.04404	0.894189	0	0	Elf3
chr1	137155719	137156012	1.36529	1.26677	0	0	Elf3
chr1	137164684	137165016	1.20466	0.372579	0	1	Elf3
chr1	137180489	137180953	1.60622	2.08644	0	0	Rnpep
chr1	137210105	137210587	2.32902	2.08644	0	0	Timm17a
chr1	137326646	137327235	2.32902	2.75708	0	0	Ipo9
chr1	137441350	137441680	1.28498	1.26677	0	0	Nav1
chr1	137566974	137567379	2.24871	3.20418	0	0	Csrp1
chr1	137625560	137625925	1.68653	1.56483	0	0	Csrp1
chr1	137649554	137649848	1.92746	2.01192	0	0	Phlda3
chr1	137662512	137662851	0.722799	1.4158	0	0	Phlda3
chr1	137677849	137678197	1.52591	1.49031	0	0	Phlda3
chr1	137686477	137686654	0.642488	1.34128	0	0	Tnni1
chr1	137690260	137690561	1.68653	1.49031	0	0	Tnni1
chr1	137711915	137712312	0.963732	2.16096	0	0	Lad1
chr1	137715208	137715584	0.883421	2.01192	0	0	Lad1
chr1	137743673	137744047	1.36529	1.71386	0	1	Tnnt2
chr1	137762150	137762464	1.4456	2.30999	0	0	Tnnt2
chr1	137826418	137826807	2.24871	3.57675	0	0	Pkp1
chr1	137914480	137914668	0.642488	0.819673	0	0	Tmem9
chr1	137947433	137947772	1.04404	1.34128	0	0	Cacna1s
chr1	137972692	137972937	0.642488	1.04322	0	0	Cacna1s
chr1	138012819	138013118	1.28498	1.4158	0	0	6530439I21
chr1	138013628	138014079	1.04404	2.8316	0	0	6530439I21
chr1	138027120	138027858	6.02332	7.67512	0	0	6530439I21
chr1	138028586	138028818	1.52591	2.16096	0	1	Kif21b
chr1	138036727	138037304	5.1399	7.45157	0	1	Kif21b
chr1	138066736	138067029	1.20466	1.78838	0	1	Kif21b
chr1	138151612	138152153	2.00777	5.81223	0	1	Gpr25
chr1	138242086	138242377	0.963732	2.16096	0	1	Camsap2
chr1	138242476	138242921	2.40933	2.23547	0	1	Camsap2
chr1	138261424	138261575	1.52591	1.56483	0	1	Camsap2
chr1	138311636	138312246	2.48964	2.53353	0	0	9230116N13Rik
chr1	138311636	138312246	2.48964	2.53353	0	0	Ddx59
chr1	138362660	138362997	1.60622	0.819673	0	0	Kif14
chr1	138418044	138418452	0.883421	2.60805	0	0	Kif14
chr1	138421638	138421795	0.883421	1.26677	0	0	Kif14
chr1	138434778	138435145	1.04404	3.94933	0	0	Kif14
chr1	138447484	138447805	1.04404	0.894189	0	0	Zfp281
chr1	138465210	138465662	1.12435	1.78838	0	0	Zfp281
chr1	138475897	138476242	1.04404	1.34128	0	1	Zfp281
chr1	138497175	138497637	2.32902	3.50224	1	0	Zfp281
chr1	138499682	138499940	1.04404	1.49031	1	0	Zfp281
chr1	138503719	138504031	0.401555	1.71386	1	0	Zfp281
chr1	138505507	138505841	0.722799	1.4158	1	0	Zfp281
chr1	138512423	138512742	0.562177	2.01192	0	0	Zfp281
chr1	138513815	138514306	2.1684	3.94933	0	0	Zfp281
chr1	138520714	138520937	0.722799	2.08644	0	0	Zfp281
chr1	138555122	138555422	1.20466	2.45902	0	0	Gm19705
chr1	138569203	138569489	0.642488	1.04322	0	0	Gm19705
chr1	138581752	138582620	1.92746	4.47094	0	1	Gm19705
chr1	138622784	138622971	0.883421	0.745157	0	0	Gm16880
chr1	138755962	138756379	1.4456	3.65127	0	0	Nr5a2
chr1	138957550	138957747	0.321244	0.745157	0	0	Nr5a2
chr1	139794904	139795219	1.04404	0.968704	0	0	Mir181a-1
chr1	139814055	139814276	0.481866	0.819673	0	0	Mir181a-1
chr1	139819319	139819708	0.80311	2.60805	0	0	Mir181a-1
chr1	139906080	139906404	0.963732	2.16096	0	0	Mir181b-1
chr1	139933977	139934280	0.722799	1.34128	0	0	Mir181b-1
chr1	139935725	139936216	2.81088	3.35321	0	1	Mir181b-1
chr1	140030891	140031282	2.40933	5.36513	1	0	Ptprc
chr1	140032921	140033366	1.76684	1.49031	1	0	Ptprc
chr1	140038840	140039226	2.00777	2.30999	1	0	Ptprc
chr1	140040956	140041444	3.85493	6.48287	1	0	Ptprc
chr1	140062661	140063374	2.40933	6.25932	1	0	Ptprc
chr1	140076775	140077126	1.12435	1.56483	1	0	Ptprc
chr1	140082479	140082856	1.60622	2.30999	1	0	Ptprc
chr1	140087355	140087771	1.52591	2.60805	1	0	Ptprc
chr1	140088238	140088547	1.04404	1.34128	1	0	Ptprc
chr1	140145463	140145681	1.12435	0.894189	0	0	Atp6v1g3
chr1	140155431	140155657	0.401555	1.11774	0	1	Atp6v1g3
chr1	140172478	140172787	0.963732	1.19225	1	0	Atp6v1g3
chr1	140185363	140185701	0.562177	1.4158	1	0	Atp6v1g3
chr1	140186663	140186960	1.76684	1.04322	1	0	Atp6v1g3
chr1	140196135	140196416	1.28498	1.19225	1	0	Atp6v1g3
chr1	140219680	140220012	1.52591	0.745157	0	0	Atp6v1g3
chr1	140231297	140231663	1.28498	3.20418	0	0	Atp6v1g3
chr1	140240019	140240422	1.20466	3.12966	0	1	Atp6v1g3
chr1	140244996	140245523	4.01555	5.51416	0	1	Atp6v1g3
chr1	140298644	140298885	1.28498	1.56483	0	0	Atp6v1g3
chr1	140315256	140315645	1.52591	2.90611	0	0	Atp6v1g3
chr1	140432741	140432952	0.401555	1.11774	0	1	Nek7
chr1	140456069	140456766	12.5285	14.8286	0	1	Nek7
chr1	140492627	140493030	0.963732	2.01192	0	1	Nek7
chr1	140500506	140500998	2.32902	4.32191	0	1	Nek7
chr1	140511160	140511465	0.240933	1.11774	0	1	Nek7
chr1	140514482	140514887	1.76684	1.49031	0	1	Nek7
chr1	140637689	140638047	0.401555	1.78838	0	0	Gm5833
chr1	140727992	140728201	0.722799	0.819673	0	0	Lhx9
chr1	140740034	140740337	2.97151	3.20418	0	0	Lhx9
chr1	140827538	140827827	1.4456	1.49031	0	1	Dennd1b
chr1	140829945	140830228	1.20466	1.4158	0	1	Dennd1b
chr1	140859265	140859553	0.80311	1.4158	0	0	Dennd1b
chr1	140860042	140860606	2.65026	3.8003	0	1	Dennd1b
chr1	140870159	140870500	2.40933	2.68257	1	0	Dennd1b
chr1	141053093	141053256	1.36529	2.01192	1	0	Dennd1b
chr1	141164480	141164726	1.36529	1.04322	0	0	Crb1
chr1	141300579	141300859	1.20466	1.19225	0	0	Zbtb41
chr1	141304363	141304623	0.481866	1.11774	0	0	Zbtb41
chr1	141318569	141319026	1.92746	1.93741	0	0	Zbtb41
chr1	141351533	141351852	0.883421	1.26677	0	0	Aspm
chr1	143037226	143037452	0.080311	1.56483	0	0	4930590L20Rik
chr1	143794592	143794911	1.60622	1.56483	0	0	4930590L20Rik
chr1	144997019	144997475	3.93524	4.61997	0	0	B3galt2
chr1	145549797	145550234	1.84715	2.16096	0	0	Cdc73
chr1	145586556	145586870	1.76684	1.63935	0	0	Glrx2
chr1	145586556	145586870	1.76684	1.63935	0	0	Glrx2
chr1	145624081	145624619	3.13213	4.17288	0	1	Trove2
chr1	145624081	145624619	3.13213	4.17288	0	1	Uchl5
chr1	145636075	145636224	1.12435	0.894189	0	1	Uchl5
chr1	145661094	145661421	1.12435	1.49031	0	0	Uchl5
chr1	145851156	145851637	2.00777	2.30999	1	0	Rgs2
chr1	145853666	145854060	1.36529	1.78838	0	0	Rgs2
chr1	145923132	145923543	1.52591	2.60805	1	0	Rgs2
chr1	145933201	145933655	3.6943	3.12966	1	0	Rgs2
chr1	145988087	145988431	0.562177	1.26677	0	1	Rgs13
chr1	146016146	146016389	0.321244	0.968704	0	1	Rgs13
chr1	146044907	146045174	1.84715	0.894189	0	0	Rgs13
chr1	146050045	146050375	0.80311	1.26677	0	1	Rgs13
chr1	146053352	146053790	2.48964	1.93741	0	1	Rgs13
chr1	146063262	146063605	1.36529	1.93741	0	0	Rgs1
chr1	146086021	146086787	5.46115	7.6006	0	1	Rgs1
chr1	146096075	146096455	1.28498	1.93741	1	0	Rgs1
chr1	146111180	146111591	2.1684	2.08644	0	1	Rgs1
chr1	146151857	146152183	1.84715	2.01192	1	0	Rgs1
chr1	146163648	146163979	1.20466	1.26677	1	0	Rgs1
chr1	146177458	146177898	2.48964	3.20418	1	0	Rgs1
chr1	146253873	146254102	1.04404	2.30999	0	0	Rgs1
chr1	146539869	146540089	0.240933	1.11774	0	0	Rgs18
chr1	149616816	149617120	1.20466	1.71386	0	0	Fam5c
chr1	151419820	151419966	0	0.894189	0	0	Pla2g4a
chr1	151703971	151704202	0.642488	0.968704	0	0	Pla2g4a
chr1	151946889	151947307	0.963732	2.53353	0	0	7530420F21Rik
chr1	151946889	151947307	0.963732	2.53353	0	0	Ptgs2
chr1	152239725	152240607	4.25648	4.61997	0	0	Tpr
chr1	152239725	152240607	4.25648	4.61997	0	0	BC003331
chr1	152438495	152438655	0.80311	0.968704	0	0	Prg4
chr1	152525746	152526078	0.80311	1.49031	0	0	Prg4
chr1	152608129	152608549	0.883421	2.60805	0	0	Hmcn1
chr1	152621589	152621865	0.401555	0.968704	0	0	Hmcn1
chr1	152856657	152856798	1.20466	0.894189	0	0	Hmcn1
chr1	152882217	152882439	0.883421	0.447094	0	0	Hmcn1
chr1	152926172	152926387	0.401555	0.968704	0	0	C730036E19Rik
chr1	152965707	152965955	0.240933	1.04322	0	0	C730036E19Rik
chr1	153098028	153098188	0.883421	1.26677	0	0	Ivns1abp
chr1	153191175	153191862	5.22021	5.29062	0	0	Ivns1abp
chr1	153275304	153275810	1.76684	2.45902	0	0	1190005F20Rik
chr1	153275304	153275810	1.76684	2.45902	0	0	1200016B10Rik
chr1	153347126	153347379	0.722799	1.19225	0	0	Rnf2
chr1	153347880	153348364	2.73057	2.45902	0	0	Rnf2
chr1	153411570	153411840	0.963732	1.86289	0	0	Fam129a
chr1	153418231	153418763	2.97151	3.50224	0	1	Fam129a
chr1	153418871	153419661	4.17617	5.81223	0	1	Fam129a
chr1	153457705	153458159	5.46115	6.78093	0	1	Fam129a
chr1	153510236	153510451	0.722799	0.968704	0	1	Fam129a
chr1	153544991	153545356	1.28498	1.86289	0	1	Edem3
chr1	153553300	153553509	0.963732	0.968704	0	1	Edem3
chr1	153597108	153597280	0.481866	0.894189	0	0	Edem3
chr1	153602342	153602597	0.722799	1.11774	0	0	Edem3
chr1	153611377	153611758	0.562177	1.56483	0	0	Edem3
chr1	153667687	153667925	0.883421	1.86289	0	0	Edem3
chr1	153740852	153741170	0.722799	1.11774	1	0	Edem3
chr1	153820247	153820602	1.12435	1.71386	1	0	1700025G04Rik
chr1	153829381	153829751	2.40933	2.3845	1	0	1700025G04Rik
chr1	153857363	153857766	1.92746	1.11774	1	0	1700025G04Rik
chr1	153889594	153889960	0.722799	1.78838	1	0	1700025G04Rik
chr1	153931773	153932153	1.4456	2.53353	1	0	1700025G04Rik
chr1	153937233	153937684	2.32902	1.4158	1	0	1700025G04Rik
chr1	154125508	154125708	0.883421	2.68257	0	0	Tsen15
chr1	154216444	154216693	0.80311	1.04322	0	0	Tsen15
chr1	154233555	154233940	2.24871	2.45902	0	1	Tsen15
chr1	154247186	154247527	1.28498	1.63935	0	0	Glt25d2
chr1	154372132	154372352	0.883421	0.968704	0	0	Rgl1
chr1	154472176	154472539	1.52591	0.894189	0	0	Rgl1
chr1	154613341	154613951	3.53368	3.94933	0	0	Arpc5
chr1	154749654	154750606	6.50519	9.53801	0	1	Smg7
chr1	154750634	154751122	3.13213	6.55738	0	0	Smg7
chr1	154751645	154752106	2.97151	5.36513	0	1	Smg7
chr1	154866413	154866800	2.1684	2.90611	0	0	Nmnat2
chr1	154932214	154932834	5.70208	4.61997	1	0	Lamc2
chr1	154934946	154935280	2.32902	0.968704	1	0	Lamc2
chr1	154938891	154939084	0.80311	1.26677	0	0	Lamc2
chr1	154939418	154939707	0.642488	1.49031	0	0	Lamc2
chr1	154973532	154973892	1.52591	2.30999	1	0	Lamc2
chr1	154977119	154977451	3.53368	5.14158	1	0	Lamc2
chr1	155033063	155033341	0.722799	1.19225	1	0	Lamc2
chr1	155135139	155135417	0.963732	1.26677	1	0	Lamc1
chr1	155147524	155148018	6.02332	10.5812	1	0	Lamc1
chr1	155156274	155156432	0.401555	0.894189	1	0	Lamc1
chr1	155167247	155167629	1.28498	1.56483	1	0	Lamc1
chr1	155179129	155179527	0.481866	1.63935	1	0	Lamc1
chr1	155180058	155180468	1.68653	1.26677	0	0	Lamc1
chr1	155194188	155194578	0.642488	1.56483	0	0	Lamc1
chr1	155233874	155234184	1.52591	1.4158	0	0	E330020D12Rik
chr1	155248919	155249220	1.60622	1.26677	0	0	E330020D12Rik
chr1	155261329	155261645	0.80311	0.894189	0	0	E330020D12Rik
chr1	155272003	155272475	2.73057	0.670641	0	0	1700012A16Rik
chr1	155298433	155298662	0.401555	0.894189	0	0	1700012A16Rik
chr1	155334367	155335018	2.40933	2.98063	0	0	Dhx9
chr1	155398061	155398269	0.562177	1.11774	0	0	Npl
chr1	155404068	155404322	0.722799	1.4158	0	0	Npl
chr1	155406370	155406639	1.20466	2.08644	0	0	Npl
chr1	155430273	155430735	2.89119	2.45902	0	1	Npl
chr1	155431028	155431431	2.89119	3.94933	0	1	Npl
chr1	155464436	155464997	4.4171	4.09836	0	1	Rgs8
chr1	155480700	155481170	1.20466	2.23547	0	0	Rgs8
chr1	155538339	155538740	0.562177	1.71386	0	1	Rgs8
chr1	155549893	155550249	1.68653	1.78838	0	0	C230024C17
chr1	155556623	155556959	2.00777	1.34128	0	0	C230024C17
chr1	155570387	155570996	9.07514	12.5932	0	1	C230024C17
chr1	155587084	155587649	4.57773	4.54546	0	0	Rgs16
chr1	155596869	155597053	1.68653	2.23547	0	0	Rnasel
chr1	155654625	155654867	0.642488	1.04322	0	0	Rgsl1
chr1	155746868	155747513	2.97151	3.05514	0	0	Glul
chr1	155787417	155787640	0.481866	1.11774	0	0	Glul
chr1	155965912	155966036	0.80311	0.819673	0	0	Zfp648
chr1	156067829	156067990	0.401555	0.894189	0	0	Zfp648
chr1	156553769	156553977	0.963732	1.26677	0	1	Cacna1e
chr1	156633466	156633641	0.963732	0.596126	0	0	Cacna1e
chr1	156853667	156853977	0.722799	1.49031	0	0	Ier5
chr1	156873064	156873202	1.04404	0.745157	0	0	Ier5
chr1	156874639	156875142	2.48964	2.75708	0	0	Ier5
chr1	156876187	156876720	1.12435	2.75708	1	0	Ier5
chr1	156882377	156882957	0.481866	2.68257	1	0	Ier5
chr1	156887503	156887827	1.12435	2.08644	1	0	Ier5
chr1	156887907	156888358	1.4456	2.53353	1	0	Ier5
chr1	156897206	156897852	11.886	19.7467	1	0	Ier5
chr1	156898278	156898714	3.13213	4.2474	1	0	Ier5
chr1	156906616	156907004	1.84715	1.86289	0	0	Ier5
chr1	156930201	156930481	0.642488	1.34128	0	0	Ier5
chr1	156938378	156938921	1.92746	2.60805	0	1	Ier5
chr1	156944967	156945980	7.3083	12.4441	1	0	Ier5
chr1	156946364	156946942	2.48964	3.35321	1	0	Ier5
chr1	156955485	156956050	2.1684	6.78093	0	1	Ier5
chr1	156968601	156969001	3.13213	6.70641	0	0	Ier5
chr1	156985903	156986342	3.61399	5.06707	0	1	Mr1
chr1	157006096	157006768	4.65804	7.6006	1	0	Stx6
chr1	157048455	157048729	1.52591	0.52161	1	0	Stx6
chr1	157065384	157065602	1.12435	0.968704	0	1	Stx6
chr1	157071336	157071654	1.36529	2.75708	0	0	Stx6
chr1	157128634	157128925	1.52591	0.968704	0	1	Stx6
chr1	157140610	157140894	0.240933	0.968704	0	1	Xpr1
chr1	157240529	157240760	1.20466	1.71386	0	1	Xpr1
chr1	157264429	157264849	1.76684	1.71386	0	1	Xpr1
chr1	157319744	157320087	1.52591	1.86289	0	0	Xpr1
chr1	157323452	157323727	1.12435	0.596126	0	1	Xpr1
chr1	157357338	157357789	1.52591	3.87482	0	0	Acbd6
chr1	157363869	157364017	0.562177	1.26677	0	0	Acbd6
chr1	157373459	157373751	0.160622	1.26677	0	0	Acbd6
chr1	157380750	157381230	2.48964	6.48287	0	0	Acbd6
chr1	157405004	157405395	1.84715	1.49031	0	0	Acbd6
chr1	157405402	157405681	1.20466	2.23547	0	0	Acbd6
chr1	157411954	157412147	0.642488	1.78838	0	0	Acbd6
chr1	157423567	157423889	0.883421	1.19225	0	0	Acbd6
chr1	157629533	157629957	1.92746	3.20418	0	0	Qsox1
chr1	157659824	157660197	1.60622	1.26677	0	0	Qsox1
chr1	157820156	157820722	2.56995	1.4158	0	0	Cep350
chr1	157882989	157883418	2.24871	2.45902	0	0	Tor1aip2
chr1	157887793	157888172	1.12435	1.78838	0	0	Tor1aip2
chr1	157890274	157890493	0.240933	1.56483	0	0	Tor1aip2
chr1	157954645	157954828	0.481866	0.968704	0	0	Tor1aip2
chr1	158171843	158172179	1.84715	1.56483	0	0	Fam163a
chr1	158348449	158348570	0.401555	0.819673	0	0	Soat1
chr1	158384577	158384850	1.12435	0.819673	0	1	Soat1
chr1	158488520	158489126	2.65026	3.57675	0	1	Abl2
chr1	158545423	158546149	3.29275	3.72579	0	1	Abl2
chr1	158604298	158604641	0.963732	2.01192	0	0	Tor3a
chr1	158604865	158605142	0.562177	1.56483	0	0	Tor3a
chr1	158640901	158641266	1.4456	1.56483	0	0	Fam20b
chr1	158648888	158649403	3.93524	4.09836	0	0	Fam20b
chr1	158672078	158672395	1.68653	1.34128	0	0	Fam20b
chr1	158682485	158682860	1.28498	1.86289	0	0	Fam20b
chr1	158868908	158869260	1.4456	1.63935	0	0	Ralgps2
chr1	158916329	158916631	1.04404	1.19225	0	0	Ralgps2
chr1	158950084	158950310	0.321244	1.11774	0	0	Ralgps2
chr1	159006527	159006647	0.481866	0.819673	0	0	1700057K13Rik
chr1	159007253	159007485	1.60622	2.01192	0	0	1700057K13Rik
chr1	159014854	159015059	1.20466	0.819673	0	0	1700057K13Rik
chr1	159021047	159021365	0.80311	1.86289	0	0	1700057K13Rik
chr1	159040463	159040760	0.080311	1.11774	0	0	1700057K13Rik
chr1	159162614	159162811	0.240933	0.894189	0	0	1700057K13Rik
chr1	159178194	159178624	0.963732	2.53353	0	0	1700057K13Rik
chr1	159342559	159342943	1.36529	2.08644	0	0	Rasal2
chr1	159388545	159388738	0.80311	0.894189	0	0	BC026585
chr1	161161842	161162576	2.65026	3.05514	0	0	Rfwd2
chr1	161604312	161604804	2.00777	3.57675	0	0	Tnr
chr1	161689027	161689254	0.722799	1.04322	0	0	Tnr
chr1	161721781	161722034	0.160622	0.968704	0	0	4930523C07Rik
chr1	161742898	161743193	0.883421	1.63935	0	0	4930523C07Rik
chr1	161763392	161763636	0.883421	1.19225	0	0	4930523C07Rik
chr1	161767778	161768212	0.642488	2.30999	0	0	4930523C07Rik
chr1	161819578	161819907	0.401555	1.93741	0	0	4930523C07Rik
chr1	161841171	161841530	0.642488	1.49031	0	0	4930523C07Rik
chr1	161868617	161868906	0.401555	1.4158	0	0	4930523C07Rik
chr1	161883776	161884100	1.20466	1.56483	0	0	4930523C07Rik
chr1	161929395	161929843	0.722799	2.23547	0	0	4930523C07Rik
chr1	161974499	161975163	4.09586	6.03577	0	1	4930523C07Rik
chr1	161983086	161984039	4.01555	7.52609	0	1	4930523C07Rik
chr1	162011246	162011461	0.883421	1.26677	0	0	4930562F07Rik
chr1	162125003	162125473	1.52591	2.08644	0	0	Mrps14
chr1	162142762	162143461	3.29275	3.05514	0	0	Cacybp
chr1	162510846	162511024	0.883421	1.4158	0	1	Gpr52
chr1	162722029	162722694	4.09586	9.53801	0	1	Rabgap1l
chr1	162722732	162723346	4.09586	3.50224	0	1	Rabgap1l
chr1	162723946	162724340	2.48964	3.8003	0	0	Rabgap1l
chr1	162730192	162730553	1.52591	1.63935	0	1	Rabgap1l
chr1	162735391	162735738	2.24871	1.63935	0	0	Rabgap1l
chr1	162808636	162809018	0.642488	1.56483	0	0	Rc3h1
chr1	162836326	162836705	1.4456	1.56483	0	0	Rc3h1
chr1	162964528	162965811	4.97928	6.55738	0	0	Gas5
chr1	163000646	163001060	1.68653	1.93741	0	0	Cenpl
chr1	163000646	163001060	1.68653	1.93741	0	0	Dars2
chr1	163001482	163001790	0.642488	1.19225	0	0	Cenpl
chr1	163061472	163061813	1.68653	1.86289	0	0	Klhl20
chr1	163100924	163101179	0.963732	1.34128	0	0	4930469G21Rik
chr1	163144712	163144924	0.722799	2.01192	0	0	Prdx6
chr1	163251848	163252196	0.481866	1.11774	0	0	Prdx6
chr1	163257468	163257847	1.12435	1.93741	0	1	Tnfsf4
chr1	163281109	163281479	2.56995	6.11029	0	0	Tnfsf4
chr1	163284438	163284841	1.28498	3.50224	0	0	Tnfsf4
chr1	163309008	163309551	1.68653	2.90611	0	0	Tnfsf4
chr1	163325261	163325829	2.56995	4.99255	0	1	Tnfsf4
chr1	163366417	163367138	4.65804	4.39643	0	1	Tnfsf4
chr1	163412429	163412658	1.12435	1.34128	0	0	Tnfsf18
chr1	163417400	163417649	0.401555	1.19225	0	0	Tnfsf18
chr1	163454009	163454220	0.401555	0.968704	0	0	Tnfsf18
chr1	163601064	163601457	2.08809	3.20418	0	1	Fasl
chr1	163617819	163617940	0.883421	1.93741	0	0	Fasl
chr1	163664956	163665432	3.05182	3.8003	0	1	Fasl
chr1	163678399	163678550	0.80311	1.04322	0	0	Fasl
chr1	163691492	163692106	4.33679	7.00448	0	1	Fasl
chr1	163696774	163697181	2.24871	1.93741	0	1	Fasl
chr1	163697401	163697697	1.28498	0.968704	0	1	Fasl
chr1	163703125	163703416	1.04404	1.26677	0	1	Fasl
chr1	163705448	163705771	1.12435	1.34128	0	0	Fasl
chr1	163718482	163718787	0.642488	1.4158	0	1	Fasl
chr1	163734544	163734953	2.1684	2.53353	0	0	Fasl
chr1	163805952	163806240	0.481866	1.56483	0	1	AI848100
chr1	163806522	163807294	4.01555	3.94933	0	1	AI848100
chr1	163837235	163837622	0.642488	1.71386	0	1	AI848100
chr1	163899068	163899486	2.08809	1.4158	0	0	4930558K02Rik
chr1	163899068	163899486	2.08809	1.4158	0	0	Pigc
chr1	163906638	163906866	0.722799	0.968704	0	0	4930558K02Rik
chr1	164137434	164137765	1.12435	2.3845	0	1	Dnm3os
chr1	164145885	164146176	1.60622	1.56483	0	1	Dnm3os
chr1	164244064	164244415	1.04404	1.63935	0	1	Mir214
chr1	164289423	164289634	0.562177	0.968704	0	1	Dnm3
chr1	164407470	164408004	3.85493	6.03577	0	1	Dnm3
chr1	164439484	164440214	3.37306	4.09836	0	1	Dnm3
chr1	164500435	164501196	14.215	16.6915	0	0	Vamp4
chr1	164595365	164595522	0.481866	0.894189	0	0	7420461P10Rik
chr1	164703719	164704166	1.76684	2.75708	0	0	Prrc2c
chr1	164708291	164708650	0.321244	1.56483	0	0	Fmo4
chr1	165304719	165304999	0.481866	1.63935	0	0	Gorab
chr1	165333941	165334252	1.12435	0.894189	0	0	Gorab
chr1	165709552	165709904	1.12435	1.4158	0	0	Kifap3
chr1	165840486	165840842	0.401555	1.34128	0	0	Scyl3
chr1	165859998	165860305	1.52591	1.4158	0	0	Scyl3
chr1	165924798	165925210	2.24871	2.60805	0	0	2810422O20Rik
chr1	165924798	165925210	2.24871	2.60805	0	0	BC055324
chr1	165939490	165939618	0.642488	1.26677	0	0	2810422O20Rik
chr1	166001865	166002439	2.00777	3.72579	1	0	Sell
chr1	166003154	166003759	2.73057	5.36513	1	0	Sell
chr1	166011944	166012456	1.4456	3.05514	0	0	Sell
chr1	166065390	166066534	7.70985	10.8793	1	0	F5
chr1	166066748	166067228	2.24871	2.8316	1	0	F5
chr1	166178962	166179256	1.36529	1.26677	0	0	Slc19a2
chr1	166205478	166205917	2.00777	1.34128	0	0	4930455F23Rik
chr1	166246833	166247135	1.84715	1.93741	0	0	Nme7
chr1	166296973	166297131	1.4456	1.19225	0	0	Nme7
chr1	166433542	166433916	3.6943	4.91804	0	0	Atp1b1
chr1	166516535	166516795	0	0.894189	0	0	Atp1b1
chr1	166552671	166552894	1.04404	0.596126	0	0	Atp1b1
chr1	166745490	166745859	1.28498	1.4158	0	1	Dpt
chr1	166817974	166818286	0.80311	1.11774	0	0	LOC433374
chr1	166828916	166829561	1.52591	3.27869	0	0	LOC433374
chr1	166896006	166896584	6.18394	6.48287	0	1	Xcl1
chr1	166905902	166906313	2.1684	2.53353	0	1	Xcl1
chr1	166920015	166920275	0.80311	1.11774	0	0	Xcl1
chr1	166923277	166923553	1.04404	1.34128	0	0	Xcl1
chr1	166951340	166951692	1.20466	2.08644	0	0	4930568G15Rik
chr1	166965906	166966119	0.722799	0.894189	0	0	4930568G15Rik
chr1	167005764	167006020	1.04404	1.34128	0	0	4930568G15Rik
chr1	167021888	167022221	1.36529	1.26677	0	0	4930568G15Rik
chr1	167050481	167050852	0.963732	1.93741	0	0	4930568G15Rik
chr1	167124379	167124800	2.32902	1.86289	0	0	Sft2d2
chr1	167166819	167167328	2.56995	2.98063	0	0	Tiprl
chr1	167252563	167252792	2.81088	6.1848	0	0	Gpr161
chr1	167390409	167390907	2.24871	2.16096	0	0	Dcaf6
chr1	167391066	167391548	2.56995	1.78838	0	0	Brp44
chr1	167509565	167509752	0.883421	1.56483	0	0	Mpzl1
chr1	167513680	167514014	0.883421	2.16096	0	0	Mpzl1
chr1	167539795	167540083	1.20466	1.56483	0	0	Mpzl1
chr1	167564524	167564932	1.36529	1.78838	0	0	Mpzl1
chr1	167572379	167572640	1.04404	1.34128	0	0	Mpzl1
chr1	167588822	167589020	0.481866	1.04322	0	1	Mpzl1
chr1	167619626	167619961	0.240933	1.63935	0	1	Rcsd1
chr1	167630937	167631474	4.25648	5.29062	0	1	Rcsd1
chr1	167637820	167638453	5.30052	7.30254	0	1	Rcsd1
chr1	167648474	167648784	1.04404	1.4158	0	0	Rcsd1
chr1	167666274	167666668	1.52591	1.26677	0	0	Creg1
chr1	167693747	167693949	0.963732	0.819673	0	0	Creg1
chr1	167701803	167702115	0.80311	1.34128	0	0	Creg1
chr1	167705768	167706069	2.1684	1.04322	0	0	Creg1
chr1	167720057	167720471	2.08809	2.30999	0	1	Cd247
chr1	167774518	167775919	10.9223	13.7109	0	1	Cd247
chr1	167783991	167784148	1.76684	1.19225	0	1	Cd247
chr1	167897298	167897472	0.240933	0.819673	0	1	Pou2f1
chr1	167908071	167908325	0.401555	0.894189	0	1	Pou2f1
chr1	167931329	167931659	2.1684	1.86289	0	1	Pou2f1
chr1	167932663	167933078	1.4456	1.71386	0	1	Pou2f1
chr1	167933194	167933720	3.21244	3.65127	0	0	Pou2f1
chr1	167973954	167974365	1.68653	2.53353	0	1	Pou2f1
chr1	168084337	168084607	1.20466	2.30999	0	0	Gpa33
chr1	168090879	168091033	0.481866	0.968704	0	0	Gpa33
chr1	168207726	168207865	0.321244	1.49031	0	0	Ildr2
chr1	168243786	168244063	0.401555	1.11774	0	0	Ildr2
chr1	168290321	168290591	1.4456	1.19225	0	1	Tada1
chr1	168308980	168309556	4.65804	6.92996	0	1	Tada1
chr1	168931363	168931653	1.20466	1.71386	0	0	Fam78b
chr1	169150715	169151013	1.4456	2.68257	0	0	Uck2
chr1	169172234	169172688	1.92746	2.30999	0	1	Uck2
chr1	169238626	169238996	1.68653	2.01192	0	0	Tmco1
chr1	169270273	169270690	5.62177	5.66319	0	1	Aldh9a1
chr1	169300082	169300426	1.68653	0.894189	0	0	Aldh9a1
chr1	169323826	169324483	2.56995	2.23547	0	0	Mgst3
chr1	169567274	169567470	0.240933	0.894189	0	0	Rxrg
chr1	169599972	169600239	0.722799	1.26677	0	0	Lmx1a
chr1	169810631	169810902	0.80311	1.11774	0	0	Lmx1a
chr1	170341972	170342239	1.04404	2.30999	0	0	Pbx1
chr1	171461481	171461922	1.4456	2.16096	0	0	Nuf2
chr1	171869618	171869862	0.722799	2.08644	0	0	1700084C01Rik
chr1	171899302	171899722	1.04404	1.93741	0	0	3110045C21Rik
chr1	171899302	171899722	1.04404	1.93741	0	0	Hsd17b7
chr1	172014579	172014800	0.963732	0.596126	0	0	Ddr2
chr1	172066485	172066900	1.76684	2.16096	0	0	Uap1
chr1	172104900	172105651	15.6606	15.7228	0	0	Uap1
chr1	172115400	172115651	1.36529	0.819673	0	0	Uap1
chr1	172145305	172145654	1.04404	1.93741	0	0	Uhmk1
chr1	172185731	172185980	0.401555	1.04322	0	0	Sh2d1b1
chr1	172783816	172784043	0.883421	1.11774	0	1	Atf6
chr1	172797740	172798158	1.76684	1.93741	0	1	Atf6
chr1	172815393	172815835	2.1684	2.90611	0	0	Dusp12
chr1	172825444	172825655	0.321244	0.968704	0	0	Dusp12
chr1	172831749	172832083	1.36529	1.26677	0	0	Fcrlb
chr1	172956137	172956286	1.60622	1.56483	0	0	Fcgr4
chr1	172963974	172964327	0.963732	1.4158	0	0	Fcgr4
chr1	172968604	172968856	0.963732	0.447094	0	0	Fcgr4
chr1	172974924	172975280	0.963732	1.86289	0	0	Fcgr3
chr1	173031807	173032141	1.4456	0.670641	0	0	1700009P17Rik
chr1	173032704	173033041	0.883421	1.26677	0	0	1700009P17Rik
chr1	173044006	173044495	2.24871	3.65127	0	1	1700009P17Rik
chr1	173080541	173080962	3.45337	4.91804	0	0	Mpz
chr1	173080541	173080962	3.45337	4.91804	0	0	Sdhc
chr1	173150994	173151294	1.36529	1.71386	0	0	Tomm40l
chr1	173152647	173152946	0.963732	1.19225	0	0	Tomm40l
chr1	173168635	173168890	1.20466	1.11774	0	0	Fcer1g
chr1	173177082	173177490	2.56995	1.86289	0	0	Ndufs2
chr1	173200193	173200614	2.1684	2.01192	0	0	B4galt3
chr1	173211129	173211499	1.20466	1.63935	0	0	Ppox
chr1	173217964	173218312	1.36529	1.4158	0	0	Usp21
chr1	173224781	173225025	0.883421	1.04322	0	0	Ufc1
chr1	173259280	173259665	1.92746	1.63935	0	0	Dedd
chr1	173275591	173276002	2.81088	2.01192	0	0	Nit1
chr1	173275591	173276002	2.81088	2.01192	0	0	Pfdn2
chr1	173291355	173291608	0.963732	1.49031	0	0	Klhdc9
chr1	173310080	173310429	1.52591	1.34128	0	0	Arhgap30
chr1	173318900	173319345	2.32902	2.60805	0	0	Arhgap30
chr1	173341292	173341622	2.00777	2.68257	0	0	Usf1
chr1	173400531	173400739	1.04404	0.670641	0	0	F11r
chr1	173433819	173434146	1.28498	1.49031	0	0	Alyref2
chr1	173463114	173463236	0.80311	0.894189	0	0	Itln1
chr1	173489092	173489449	1.36529	0.894189	0	0	Cd244
chr1	173538456	173538896	2.32902	3.50224	0	0	Ly9
chr1	173539973	173540452	3.93524	4.17288	0	0	Ly9
chr1	173540963	173541570	5.78239	10.8793	0	0	Ly9
chr1	173566957	173567300	1.4456	1.26677	1	0	Slamf7
chr1	173573693	173574161	2.81088	3.12966	1	0	Slamf7
chr1	173579052	173579317	0.963732	1.19225	1	0	Slamf7
chr1	173614885	173615349	0.642488	1.86289	0	0	Cd48
chr1	173629200	173629504	0.963732	1.56483	0	0	Cd48
chr1	173701065	173701550	1.92746	4.02385	0	1	Slamf1
chr1	173705606	173705882	0.722799	2.68257	0	1	Slamf1
chr1	173708459	173708869	2.48964	3.72579	0	1	Slamf1
chr1	173722892	173723182	0.80311	1.19225	0	1	Slamf1
chr1	173745907	173746311	0.642488	1.86289	0	0	Cd84
chr1	173757892	173758224	1.20466	1.93741	0	1	Cd84
chr1	173869141	173869502	1.12435	2.16096	0	1	Slamf6
chr1	173895973	173896544	2.73057	2.60805	0	1	Slamf6
chr1	173912252	173912769	5.46115	7.52609	0	1	Vangl2
chr1	173925476	173925851	1.36529	0.894189	0	0	Vangl2
chr1	173930758	173931076	1.84715	2.75708	0	0	Vangl2
chr1	173945390	173945812	1.84715	1.93741	0	1	Vangl2
chr1	173957477	173957674	0.642488	0.819673	0	0	Vangl2
chr1	174012751	174013068	1.84715	1.78838	0	0	Ncstn
chr1	174077980	174078428	2.1684	1.93741	0	0	Dcaf8
chr1	174078528	174078778	1.28498	1.49031	0	0	Dcaf8
chr1	174135941	174136205	0.883421	1.34128	0	0	Pea15a
chr1	174177674	174178076	2.1684	2.3845	0	0	Atp1a4
chr1	174239884	174240176	0.80311	2.08644	0	0	Igsf8
chr1	174254940	174255183	1.20466	1.4158	0	0	Kcnj9
chr1	174256244	174256679	2.56995	3.72579	0	0	Kcnj9
chr1	174287714	174287966	0.80311	1.11774	0	0	Kcnj10
chr1	174306357	174306835	2.89119	1.49031	0	0	Pigm
chr1	174321028	174321353	1.52591	1.26677	0	0	Pigm
chr1	174341056	174341210	0.642488	1.4158	0	0	Pigm
chr1	174411735	174411971	0.481866	1.34128	0	0	Igsf9
chr1	174420565	174420908	2.40933	4.02385	0	0	Igsf9
chr1	174431072	174431538	1.60622	3.42772	0	0	Tagln2
chr1	174431768	174432487	4.57773	5.88674	0	0	Tagln2
chr1	174443031	174443447	1.52591	2.16096	0	0	Ccdc19
[truncated: 28,091 more rows]

## Sheet: H3K4me3 sites
Chr	Start	End	WT H3K4me3 RPM	T-bet-/- H3K4me3 RPM	Overlaps SE or associated gene	Overlaps typical enhancer or associated gene	Closest gene TSS
[truncated: 19,374 more rows]
