# Supplementary material for: T-bet Activates Th1 Genes through Mediator and the Super Elongation Complex
Source: Cell Rep. 2016 Jun 9;15(12):2756–70. doi: 10.1016/j.celrep.2016.05.054 (PMC4920892; doi:10.1016/j.celrep.2016.05.054)
Supplement: Table S6. P-TEFb, RelA, Med1, Aff4, and Brd4 Binding Sites in Restimulated Human Th1 Cells Treated with DMSO or BAY 11-7082, Related to Figure 5 — The number of sequencing reads at each binding site is given in the table, along with the position of the sites relative to human T-bet super-enhancers and their associated genes (genes with closest TSS) and typical enhancers and their associated genes. [file mmc7.xlsx]

## Sheet: Hs BAY RelA
Chr	Start	End	RelA DMSO RPM	RelA BAY RPM	Overlaps SE or associated gene	Overlaps typical enhancer or associated gene	Closest gene TSS
chr1	28705	29621	5.13168	10.2178	0	0	WASH7P
chr1	713711	714720	8.92771	13.9785	0	0	LOC100288069
chr1	762388	763468	5.13168	8.44386	0	0	LINC00115
chr1	762388	763468	5.13168	8.44386	0	0	LINC01128
chr1	762388	763468	5.13168	8.44386	0	0	LINC01128
chr1	894422	895083	2.17921	5.88942	0	0	NOC2L
chr1	902112	902592	1.54653	2.6254	0	0	PLEKHN1
chr1	948424	949175	3.72574	7.59238	0	0	ISG15
chr1	968305	968957	8.22474	3.19306	0	0	AGRN
chr1	975021	975348	1.26535	0.212871	0	0	AGRN
chr1	975947	976306	1.75742	1.98679	0	0	AGRN
chr1	999148	1000132	16.3792	3.05114	0	0	RNF223
chr1	1028252	1028575	1.26535	0.0709568	0	0	RNF223
chr1	1051146	1052068	3.58514	9.43726	0	0	C1orf159
chr1	1072568	1073136	6.25643	2.55445	0	0	RP11-465B22.5
chr1	1077820	1078017	1.33564	0.283827	0	0	RP11-465B22.5
chr1	1079375	1080122	5.27227	7.45047	0	0	RP11-465B22.5
chr1	1092837	1093197	1.40594	3.47689	0	0	MIR200B
chr1	1135979	1137322	34.5861	12.7013	0	0	TNFRSF18
chr1	1144328	1144679	1.82772	0.780525	0	0	TNFRSF18
chr1	1148130	1148883	1.33564	3.26401	0	0	TNFRSF4
chr1	1149317	1149783	2.60099	1.06435	0	0	TNFRSF4
chr1	1150381	1150953	7.17029	1.77392	0	0	TNFRSF4
chr1	1152052	1152278	1.33564	0.567655	0	0	TNFRSF4
chr1	1166847	1168054	3.51485	11.3531	0	0	B3GALT6
chr1	1166847	1168054	3.51485	11.3531	0	0	SDF4
chr1	1185442	1185898	2.60099	0.922439	0	0	FAM132A
chr1	1208320	1209520	3.30396	7.16664	0	0	UBE2J2
chr1	1242717	1244311	6.9594	14.0495	0	0	ACAP3
chr1	1242717	1244311	6.9594	14.0495	0	0	PUSL1
chr1	1259670	1260547	2.03861	5.96037	0	0	CPSF3L
chr1	1259670	1260547	2.03861	5.96037	0	0	GLTPD1
chr1	1284587	1285400	2.03861	4.75411	0	0	DVL1
chr1	1310372	1311136	6.53762	11.9207	0	0	AURKAIP1
chr1	1310372	1311136	6.53762	11.9207	0	0	AURKAIP1
chr1	1310372	1311136	6.53762	11.9207	0	0	AURKAIP1
chr1	1334367	1335309	2.60099	9.29535	0	0	CCNL2
chr1	1334367	1335309	2.60099	9.29535	0	0	LOC148413
chr1	1342459	1343398	3.37425	11.6369	0	0	MRPL20
chr1	1368555	1368946	0.984157	1.49009	0	0	VWA1
chr1	1406804	1407421	2.46039	5.7475	0	0	ATAD3B
chr1	1440683	1441139	2.67128	1.63201	0	0	ATAD3A
chr1	1446874	1448193	4.92079	9.08248	0	0	ATAD3A
chr1	1446874	1448193	4.92079	9.08248	0	0	ATAD3A
chr1	1509680	1510646	5.62376	7.80525	0	0	SSU72
chr1	1549591	1550191	3.16336	1.20627	0	0	MIB2
chr1	1550433	1551421	4.85049	7.02473	0	0	MIB2
chr1	1550433	1551421	4.85049	7.02473	0	0	MIB2
chr1	1565651	1566078	2.17921	4.54124	0	0	MMP23B
chr1	1589886	1591001	4.78019	14.2623	0	0	MMP23A
chr1	1623568	1625081	11.5287	18.2359	0	0	SLC35E2B
chr1	1655226	1656273	5.41287	11.2821	0	0	CDK11A
chr1	1655226	1656273	5.41287	11.2821	0	0	CDK11B
chr1	1676799	1678485	8.99801	13.6237	0	0	SLC35E2
chr1	1711596	1712152	1.26535	1.98679	0	0	NADK
chr1	1821207	1822044	2.10891	4.04454	0	0	GNB1
chr1	1822200	1823328	6.18613	7.59238	0	0	GNB1
chr1	1840666	1841026	1.33564	3.40593	0	0	CALML6
chr1	2120858	2121326	0.91386	2.27062	0	0	C1orf86
chr1	2126517	2127039	4.42871	2.76732	0	0	C1orf86
chr1	2130502	2131196	2.3198	4.1155	0	0	C1orf86
chr1	2158714	2159681	3.93663	10.3597	0	0	SKI
chr1	2165776	2166506	1.05445	3.1221	0	0	SKI
chr1	2231770	2232243	2.46039	1.27722	0	0	LOC100129534
chr1	2232380	2232964	2.74158	2.05775	0	0	LOC100129534
chr1	2322465	2323612	5.13168	13.9075	0	0	MORN1
chr1	2322465	2323612	5.13168	13.9075	0	0	RER1
chr1	2343380	2344341	3.37425	5.60559	0	0	PEX10
chr1	2347180	2347516	0.843563	1.63201	0	0	PEX10
chr1	2457435	2458250	4.78019	5.25081	0	0	PANK4
chr1	2477375	2478804	5.13168	9.22439	0	0	LOC115110
chr1	2479404	2480599	9.49009	8.44386	0	0	LOC115110
chr1	2486968	2487893	5.55346	3.6188	0	0	TNFRSF14
chr1	2488221	2488653	1.61683	1.98679	0	0	LOC100133445
chr1	2509541	2510238	18.2772	4.39932	0	0	FAM213B
chr1	2517599	2518446	4.00693	6.7409	0	0	FAM213B
chr1	2517599	2518446	4.00693	6.7409	0	0	FAM213B
chr1	2573875	2574342	2.46039	0.993396	0	0	MMEL1
chr1	3540968	3541745	2.17921	5.03794	0	0	TPRG1L
chr1	3566450	3566900	2.10891	4.47028	0	0	WRAP73
chr1	3688508	3688892	1.96831	0.780525	0	0	SMIM1
chr1	3712871	3713334	1.96831	4.47028	0	0	LRRC47
chr1	3773585	3774157	3.93663	3.68976	0	0	CEP104
chr1	3773585	3774157	3.93663	3.68976	0	0	DFFB
chr1	3816449	3818180	5.34257	13.5528	0	1	C1orf174
chr1	3816449	3818180	5.34257	13.5528	0	1	LINC01134
chr1	5976072	5976400	1.61683	0.425741	0	0	MIR4689
chr1	6052170	6053387	3.58514	9.08248	0	0	KCNAB2
chr1	6052170	6053387	3.58514	9.08248	0	0	NPHP4
chr1	6053478	6054066	5.90494	0.922439	0	0	NPHP4
chr1	6085984	6086626	3.79604	8.23099	0	0	KCNAB2
chr1	6086740	6087738	5.55346	3.05114	0	0	KCNAB2
chr1	6259406	6260020	3.51485	8.58578	0	0	RPL22
chr1	6265831	6266570	9.70098	3.1221	0	0	RNF207
chr1	6295769	6296391	1.54653	5.17985	0	0	ICMT
chr1	6295769	6296391	1.54653	5.17985	0	0	LINC00337
chr1	6320050	6320353	1.05445	1.49009	0	0	GPR153
chr1	6418878	6419195	1.12475	0.354784	0	0	ACOT7
chr1	6419653	6420071	1.96831	0.425741	0	0	ACOT7
chr1	6453115	6454273	4.499	10.2178	0	0	ACOT7
chr1	6519697	6520947	11.599	4.32837	0	0	TNFRSF25
chr1	6525935	6526445	3.44455	0.922439	0	0	TNFRSF25
chr1	6639679	6640387	1.96831	4.89602	0	0	ZBTB48
chr1	6661274	6661735	3.58514	1.98679	0	0	KLHL21
chr1	6661843	6663321	4.99108	7.59238	0	0	KLHL21
chr1	6672787	6674009	5.41287	11.566	0	0	PHF13
chr1	6761645	6762276	4.07722	5.46368	0	0	DNAJC11
chr1	6805178	6805504	1.47624	0.141914	0	0	LOC100505887
chr1	6844417	6845731	7.73266	11.7079	0	0	CAMTA1
chr1	7764486	7765017	1.19505	2.69636	0	0	VAMP3
chr1	7831259	7831916	1.96831	3.47689	0	0	VAMP3
chr1	7843924	7844494	0.843563	3.6188	0	0	PER3
chr1	8000705	8001304	4.14752	0.354784	0	0	TNFRSF9
chr1	8013867	8014686	4.78019	5.81846	0	0	PARK7
chr1	8021180	8022459	13.0752	12.6303	0	0	PARK7
chr1	8532764	8533040	1.40594	0.283827	0	1	RERE
chr1	8663951	8664535	1.89802	2.41253	0	1	RERE
chr1	8683778	8684105	2.81188	0.212871	0	1	RERE
chr1	8761295	8761802	1.68713	2.41253	0	1	RERE
chr1	8763006	8763768	2.88217	5.25081	0	1	RERE
chr1	8875602	8875894	1.26535	0.638612	0	1	RERE
chr1	8877520	8878140	2.46039	5.60559	0	1	RERE
chr1	8937947	8939640	8.15445	15.4686	0	0	ENO1
chr1	8937947	8939640	8.15445	15.4686	0	0	ENO1-AS1
chr1	8959887	8960460	5.69405	3.83167	0	0	ENO1
chr1	9006417	9007005	1.89802	4.1155	0	0	CA6
chr1	9053045	9053362	1.19505	0	0	0	SLC2A7
chr1	9182116	9182501	1.75742	0.567655	0	0	GPR157
chr1	9294446	9295353	2.81188	7.66334	0	0	H6PD
chr1	9299641	9300074	0.70297	1.49009	0	0	H6PD
chr1	9335522	9335979	2.53069	1.13531	0	0	SPSB1
chr1	9344160	9344478	1.40594	1.06435	0	0	SPSB1
chr1	9352771	9353413	1.19505	3.19306	0	1	SPSB1
chr1	9473036	9473503	3.37425	0.638612	0	0	LOC100506022
chr1	9473543	9474112	3.51485	1.91583	0	0	LOC100506022
chr1	9486314	9486732	2.2495	2.27062	0	1	LOC100506022
chr1	9488740	9489401	4.00693	5.81846	0	1	LOC100506022
chr1	9488740	9489401	4.00693	5.81846	0	1	LOC100506022
chr1	9599117	9600322	3.44455	8.01812	0	0	SLC25A33
chr1	9648405	9649167	3.79604	3.76071	0	0	TMEM201
chr1	9686144	9686715	6.04554	0.851482	0	0	PIK3CD
chr1	9686922	9687736	6.04554	6.2442	0	0	PIK3CD
chr1	9688486	9690182	14.2	7.45047	0	0	PIK3CD
chr1	9712464	9712903	0.91386	1.84488	0	0	PIK3CD
chr1	9715170	9715810	6.39702	1.27722	0	0	C1orf200
chr1	9718246	9718701	2.60099	0.425741	0	0	C1orf200
chr1	9747171	9747756	5.48316	0.993396	0	0	C1orf200
chr1	9777144	9778138	4.92079	6.2442	0	0	C1orf200
chr1	9779180	9779642	2.17921	0.425741	0	0	C1orf200
chr1	9788560	9788919	1.82772	0.638612	0	0	C1orf200
chr1	9969978	9971028	3.86633	9.65013	0	0	CTNNBIP1
chr1	10002863	10003820	5.69405	9.08248	0	0	NMNAT1
chr1	10092542	10093408	4.92079	5.32176	0	0	UBE4B
chr1	10230352	10230764	1.61683	0.709568	0	0	KIF1B
chr1	10269812	10270968	4.7099	9.29535	0	0	KIF1B
chr1	10458495	10459642	5.27227	8.86961	0	1	PGD
chr1	10490188	10491018	7.31088	5.10889	0	0	APITD1
chr1	10490188	10491018	7.31088	5.10889	0	0	APITD1-CORT
chr1	10532264	10532863	2.2495	5.25081	0	0	DFFA
chr1	10534698	10535258	1.96831	4.54124	0	1	PEX14
chr1	10570614	10571334	3.72574	3.68976	0	1	PEX14
chr1	10793931	10794374	3.72574	0.0709568	0	0	CASZ1
chr1	10856197	10856463	0.91386	0.354784	0	0	CASZ1
chr1	11000127	11000580	2.17921	1.06435	0	0	C1orf127
chr1	11072982	11073479	1.19505	3.76071	0	0	TARDBP
chr1	11119905	11120474	2.60099	3.76071	0	1	SRM
chr1	11122983	11123353	1.33564	0.851482	0	0	SRM
chr1	11159346	11160114	1.40594	4.25741	0	0	EXOSC10
chr1	11322303	11323021	2.81188	6.66994	0	0	MTOR
chr1	11333173	11333764	1.47624	3.19306	0	0	UBIAD1
chr1	11710414	11710886	1.82772	2.55445	0	0	FBXO44
chr1	11724064	11724502	1.68713	1.70296	0	0	FBXO6
chr1	11740826	11741807	5.13168	7.16664	0	0	MAD2L2
chr1	11795907	11797151	5.69405	4.82507	0	1	AGTRAP
chr1	11800780	11801360	0.773266	3.68976	0	1	AGTRAP
chr1	11865472	11866501	6.46732	9.08248	0	0	CLCN6
chr1	11865472	11866501	6.46732	9.08248	0	0	MTHFR
chr1	11967842	11969321	6.32673	12.8432	0	0	KIAA2013
chr1	11969334	11970156	3.30396	3.05114	0	0	KIAA2013
chr1	11986212	11986701	1.82772	5.7475	0	1	KIAA2013
chr1	12039942	12040796	4.28811	8.16004	0	0	MFN2
chr1	12073646	12074030	0.773266	1.27722	0	0	MIIP
chr1	12079157	12079810	2.81188	6.45707	0	0	MIIP
chr1	12107130	12108009	7.73266	3.90263	0	0	TNFRSF8
chr1	12116582	12116991	2.17921	0.567655	0	0	TNFRSF8
chr1	12117480	12117852	2.2495	0.425741	0	0	TNFRSF8
chr1	12119846	12120390	2.67128	0.212871	0	0	TNFRSF8
chr1	12123335	12123921	2.3198	1.63201	0	1	TNFRSF8
chr1	12127063	12127426	1.54653	0.496698	0	1	TNFRSF8
chr1	12139283	12139615	1.47624	0.283827	0	1	TNFRSF8
chr1	12147774	12148376	6.04554	0.922439	0	1	TNFRSF8
chr1	12217383	12217729	3.30396	0.780525	0	0	MIR7846
chr1	12217786	12218322	2.53069	0.922439	0	0	MIR7846
chr1	12221764	12222436	4.28811	3.40593	0	0	MIR7846
chr1	12233541	12234199	1.89802	4.54124	0	0	TNFRSF1B
chr1	12261796	12262114	1.19505	0.212871	0	0	MIR4632
chr1	12264112	12264510	2.67128	0.496698	0	0	MIR4632
chr1	12289832	12290386	1.54653	4.32837	0	0	VPS13D
chr1	12356689	12357035	1.47624	0.425741	0	0	VPS13D
chr1	12493893	12494137	0.843563	1.27722	0	0	SNORA59A
chr1	12493893	12494137	0.843563	1.27722	0	0	SNORA59B
chr1	12494144	12494934	10.4742	3.1221	1	0	SNORA59A
chr1	12494144	12494934	10.4742	3.1221	1	0	SNORA59B
chr1	12495584	12496059	3.30396	0.567655	1	0	SNORA59A
chr1	12495584	12496059	3.30396	0.567655	1	0	SNORA59B
chr1	12498482	12498882	1.68713	0.993396	1	0	SNORA59A
chr1	12498482	12498882	1.68713	0.993396	1	0	SNORA59B
chr1	12509314	12510071	4.35841	2.55445	1	0	SNORA59A
chr1	12509314	12510071	4.35841	2.55445	1	0	SNORA59B
chr1	12527653	12528049	1.33564	0.212871	0	0	SNORA59A
chr1	12527653	12528049	1.33564	0.212871	0	0	SNORA59B
chr1	12533211	12533701	3.44455	1.84488	0	0	SNORA59A
chr1	12533211	12533701	3.44455	1.84488	0	0	SNORA59B
chr1	12570509	12571212	3.65544	3.40593	0	0	SNORA59A
chr1	12570509	12571212	3.65544	3.40593	0	0	SNORA59B
chr1	12578919	12579523	3.44455	0.780525	0	0	SNORA59A
chr1	12578919	12579523	3.44455	0.780525	0	0	SNORA59B
chr1	12664215	12664839	3.72574	0.638612	0	1	DHRS3
chr1	12677563	12678089	2.3901	1.98679	0	1	DHRS3
chr1	12678230	12678688	2.3901	2.05775	0	0	DHRS3
chr1	14029218	14029683	2.88217	0.709568	0	0	PRDM2
chr1	14057167	14057820	1.26535	3.26401	0	0	PRDM2
chr1	14075384	14076648	2.81188	9.15343	0	1	PRDM2
chr1	15438609	15439013	1.82772	0.993396	0	0	TMEM51-AS1
chr1	15558111	15558562	2.81188	0.425741	0	0	FHAD1
chr1	15575539	15576001	2.88217	2.19966	0	1	FHAD1
chr1	15616957	15617273	1.19505	0.141914	0	1	FHAD1
chr1	15735812	15736598	3.09307	3.26401	0	1	EFHD2
chr1	15742357	15742988	3.37425	0.709568	0	1	EFHD2
chr1	15743934	15744380	2.74158	0.709568	0	1	EFHD2
chr1	15841534	15841832	0.70297	1.27722	0	0	CASP9
chr1	15850573	15851677	5.48316	5.60559	0	0	CASP9
chr1	15850573	15851677	5.48316	5.60559	0	0	CASP9
chr1	15852828	15853809	7.94356	15.4686	0	0	DNAJC16
chr1	15929915	15930431	1.89802	3.6188	0	0	DDI2
chr1	15943484	15944394	4.92079	12.1336	0	0	DDI2
chr1	16023458	16023903	2.03861	0.922439	0	0	PLEKHM2
chr1	16160729	16161796	5.97524	10.6435	0	0	SPEN
chr1	16162006	16162912	4.21782	11.7788	0	0	SPEN
chr1	16163331	16163846	2.95247	1.63201	0	0	SPEN
chr1	16173777	16175446	5.76435	13.0561	0	0	FLJ37453
chr1	16173777	16175446	5.76435	13.0561	0	0	SPEN
chr1	16175831	16176334	1.89802	2.48349	0	0	FLJ37453
chr1	16245864	16246159	2.2495	0.567655	0	0	ZBTB17
chr1	16275621	16276413	3.65544	1.77392	0	0	ZBTB17
chr1	16276840	16277235	3.65544	0.709568	0	0	ZBTB17
chr1	16277336	16277834	3.30396	2.41253	0	0	ZBTB17
chr1	16279162	16279686	4.28811	0.780525	0	0	ZBTB17
chr1	16286265	16286726	3.93663	0.283827	0	0	ZBTB17
chr1	16291743	16292139	3.16336	0.567655	0	0	ZBTB17
chr1	16292444	16293311	16.3792	2.19966	0	0	ZBTB17
chr1	16301874	16302832	8.29504	7.16664	0	0	ZBTB17
chr1	16488790	16489149	1.12475	1.34818	0	0	EPHA2
chr1	16533086	16533843	3.86633	5.03794	0	0	ARHGEF19
chr1	16678540	16679283	2.88217	5.39272	0	0	FBXO42
chr1	16693307	16694606	7.0297	12.4174	0	0	SZRD1
chr1	16766897	16768076	7.94356	7.66334	0	0	NECAP2
chr1	16928737	16929229	3.72574	0.709568	0	0	NBPF1
chr1	16992478	16994028	14.7624	19.0164	0	0	LOC729574
chr1	17053763	17054392	3.58514	2.6254	0	0	LOC729574
chr1	17054919	17055295	1.26535	1.06435	1	0	LOC729574
chr1	17066382	17068062	19.8237	18.3069	1	0	LOC729574
chr1	17221930	17223624	19.1911	15.8943	1	0	CROCC
chr1	17230197	17231833	5.55346	13.7656	0	0	CROCC
chr1	17240201	17241035	4.28811	5.25081	0	0	CROCC
chr1	17380319	17380933	2.74158	5.17985	0	0	SDHB
chr1	17534454	17534897	2.95247	0.212871	0	0	PADI1
chr1	17764095	17765357	5.27227	7.59238	0	0	RCC2
chr1	17766055	17766639	1.12475	4.75411	0	0	RCC2
chr1	19228772	19229675	1.47624	5.10889	0	1	ALDH4A1
chr1	19236066	19236326	1.54653	0.0709568	0	0	ALDH4A1
chr1	19278126	19278933	8.36534	0.993396	0	0	IFFO2
chr1	19292089	19292522	1.61683	0.0709568	0	0	IFFO2
chr1	19414212	19414583	1.96831	0.0709568	0	0	UBR4
chr1	19536051	19537226	8.01385	11.9207	0	0	UBR4
chr1	19577809	19578516	3.02277	6.2442	0	0	EMC1
chr1	19577809	19578516	3.02277	6.2442	0	0	MRTO4
chr1	19638422	19639008	2.46039	4.61219	0	0	AKR7A2
chr1	19638422	19639008	2.46039	4.61219	0	0	PQLC2
chr1	19774856	19775391	2.60099	0.851482	0	1	CAPZB
chr1	19789731	19789936	0.773266	0.212871	0	1	CAPZB
chr1	19811727	19812762	4.35841	7.09568	0	0	CAPZB
chr1	19922830	19924216	17.3633	7.09568	0	0	MINOS1
chr1	20208630	20209364	1.96831	5.39272	0	0	OTUD3
chr1	20484950	20485256	1.12475	0	0	0	PLA2G2C
chr1	20511756	20512356	2.2495	4.04454	0	0	UBXN10
chr1	20792807	20793045	0.773266	0	0	0	CAMK2N1
chr1	20834327	20834949	2.53069	5.39272	0	0	MUL1
chr1	20987694	20988234	2.74158	4.68315	0	0	DDOST
chr1	21112623	21114158	5.83465	13.127	0	0	HP1BP3
chr1	21348822	21349197	1.68713	1.06435	0	0	EIF4G3
chr1	21410693	21411027	2.03861	0.0709568	0	0	EIF4G3
chr1	21501848	21502342	0.984157	2.12871	0	0	EIF4G3
chr1	21503224	21503708	0.984157	2.48349	0	0	EIF4G3
chr1	21620021	21620665	3.58514	3.26401	0	1	RP5-1071N3.1
chr1	21620694	21621899	10.4742	6.03133	0	1	RP5-1071N3.1
chr1	21650602	21651560	8.50593	1.49009	0	1	ECE1
chr1	21660713	21661231	3.65544	2.41253	0	1	ECE1
chr1	21671556	21672574	2.46039	5.96037	0	1	ECE1
chr1	22069119	22069364	0.70297	0.0709568	0	0	USP48
chr1	22106178	22106688	4.35841	0.851482	0	0	USP48
chr1	22108646	22110363	8.78712	19.9389	0	0	USP48
chr1	22236243	22236543	2.53069	0.212871	0	0	HSPG2
chr1	22351825	22352816	11.8802	7.66334	0	0	LINC00339
chr1	22353394	22353854	2.53069	0.141914	0	0	LINC00339
chr1	22357981	22358419	1.82772	0.709568	0	0	LINC00339
chr1	22366308	22366639	1.33564	2.6254	0	0	CDC42
chr1	22378903	22379461	3.16336	5.81846	0	0	CDC42
chr1	22379474	22380078	1.54653	3.90263	0	0	CDC42
chr1	22418905	22419244	4.35841	0.425741	0	0	CDC42
chr1	22502674	22503140	3.30396	0.212871	0	0	WNT4
chr1	22778102	22779022	3.58514	6.17325	0	0	ZBTB40
chr1	23345709	23346228	3.72574	4.39932	0	0	KDM1A
chr1	23426793	23427136	2.03861	0.709568	0	1	MIR3115
chr1	23435338	23435793	1.96831	0.993396	0	1	LUZP1
chr1	23494230	23494488	0.492079	1.13531	0	1	LUZP1
chr1	23495091	23495495	2.03861	2.05775	0	1	LUZP1
chr1	23504038	23504523	1.40594	2.34158	0	0	LUZP1
chr1	23669940	23671453	6.32673	12.5594	0	0	HNRNPR
chr1	23694283	23695749	6.53762	12.5594	0	0	C1orf213
chr1	23694283	23695749	6.53762	12.5594	0	0	C1orf213
chr1	23694283	23695749	6.53762	12.5594	0	0	ZNF436
chr1	23856987	23858175	2.74158	9.08248	0	0	E2F2
chr1	23881199	23881642	1.40594	3.05114	0	0	ID3
chr1	23885685	23886280	1.47624	3.33497	0	0	ID3
chr1	23945844	23946475	2.74158	3.05114	0	0	MDS2
chr1	23950928	23951356	2.95247	0.354784	0	0	MDS2
chr1	24018046	24018881	2.17921	4.61219	0	0	RPL11
chr1	24047213	24047522	2.88217	0	0	0	TCEB3
chr1	24069652	24070735	4.5693	6.17325	0	0	TCEB3
chr1	24104561	24105314	1.82772	5.17985	0	0	PITHD1
chr1	24104561	24105314	1.82772	5.17985	0	0	RP5-886K2.3
chr1	24117232	24117803	2.60099	4.96698	0	0	LYPLA2
chr1	24126944	24127661	3.37425	7.66334	0	0	GALE
chr1	24126944	24127661	3.37425	7.66334	0	0	GALE
chr1	24151690	24152249	2.2495	4.18645	0	0	HMGCL
chr1	24231303	24231651	1.05445	0.283827	0	1	CNR2
chr1	24285413	24285880	4.00693	1.77392	0	0	PNRC2
chr1	24306326	24307294	3.72574	6.31516	0	0	SRSF10
chr1	24477012	24477426	0.843563	2.12871	0	0	IL22RA1
chr1	24513696	24514190	2.53069	1.06435	0	0	IFNLR1
chr1	24518407	24518762	1.40594	0.638612	0	0	IFNLR1
chr1	24648146	24648925	4.499	4.25741	0	0	GRHL3
chr1	24677639	24678156	3.37425	0.212871	0	0	GRHL3
chr1	24691819	24692148	1.47624	0.354784	0	0	GRHL3
chr1	24712150	24712378	0.984157	0.141914	0	0	STPG1
chr1	24741805	24742436	2.60099	4.89602	0	0	NIPAL3
chr1	24750797	24751037	1.75742	0.141914	0	0	NIPAL3
chr1	24814661	24815117	7.24059	0.212871	0	0	RCAN3
chr1	24829146	24829657	1.33564	2.76732	0	1	RCAN3
chr1	24831773	24832024	1.47624	0.496698	0	1	RCAN3
chr1	24968899	24969923	4.99108	12.3465	0	0	SRRM1
chr1	25071219	25072069	11.599	7.7343	0	0	CLIC4
chr1	25174439	25175206	2.95247	5.46368	0	0	MIR6731
chr1	25251402	25252087	23.8307	3.05114	1	0	RUNX3
chr1	25255904	25257326	5.13168	9.29535	1	0	RUNX3
chr1	25278845	25279293	0.773266	2.48349	1	0	RUNX3
chr1	25281475	25282081	5.69405	2.19966	1	0	RUNX3
chr1	25291318	25292128	6.53762	8.01812	1	0	RUNX3
chr1	25293125	25293952	5.55346	3.76071	1	0	RUNX3
chr1	25329943	25330329	1.68713	0.141914	0	0	RUNX3
chr1	25336325	25336851	5.83465	0.496698	0	0	RUNX3
chr1	25347757	25348339	5.20197	0.993396	0	0	RUNX3
chr1	25348667	25349806	9.06831	8.08908	1	0	RUNX3
chr1	25355281	25355793	1.96831	2.19966	1	0	RUNX3
chr1	25390974	25391382	1.40594	0.141914	0	0	RUNX3
chr1	25445014	25445458	2.60099	0.354784	0	0	SYF2
chr1	25446799	25447114	1.33564	0.496698	0	0	SYF2
chr1	25566147	25566841	3.30396	6.31516	0	0	SYF2
chr1	25573056	25574440	7.66237	11.2112	0	0	C1orf63
chr1	25593191	25593630	1.40594	1.70296	0	0	RHD
chr1	25593646	25594719	10.6148	4.25741	0	0	RHD
chr1	25664043	25665547	11.6693	9.08248	0	0	TMEM50A
chr1	25756488	25757694	3.23366	6.7409	0	0	TMEM57
chr1	25774142	25774499	1.68713	0.425741	0	0	TMEM57
chr1	25869993	25870496	1.40594	3.33497	0	0	LDLRAP1
chr1	25942820	25943479	1.26535	3.33497	0	0	MAN1C1
chr1	26002459	26002998	4.6396	2.12871	0	1	MAN1C1
chr1	26101372	26101793	2.60099	0.709568	0	1	SEPN1
chr1	26123408	26123679	0.70297	1.70296	0	0	SEPN1
chr1	26146203	26146804	3.23366	5.46368	0	0	MTFR1L
chr1	26146203	26146804	3.23366	5.46368	0	0	MTFR1L
chr1	26185716	26186293	3.02277	4.68315	0	0	AUNIP
chr1	26231581	26232468	2.60099	4.18645	0	0	STMN1
chr1	26324421	26325028	4.499	7.16664	0	0	PAFAH2
chr1	26437293	26438593	5.83465	9.72109	0	1	PDIK1L
chr1	26437293	26438593	5.83465	9.72109	0	1	PDIK1L
chr1	26560211	26561375	3.79604	7.94717	0	0	CEP85
chr1	26605290	26605800	1.82772	4.47028	1	0	SH3BGRL3
chr1	26606114	26607197	2.88217	8.23099	1	0	SH3BGRL3
chr1	26632923	26633467	1.26535	4.25741	0	0	UBXN11
chr1	26634713	26635356	1.54653	2.69636	0	0	UBXN11
chr1	26758380	26759172	5.90494	10.2178	0	0	DHDDS
chr1	26798119	26798669	1.12475	2.41253	0	0	HMGN2
chr1	26798841	26799893	4.99108	7.7343	0	0	HMGN2
chr1	26856153	26856751	0.70297	2.55445	0	0	RPS6KA1
chr1	26868253	26869229	13.3564	5.46368	0	0	RPS6KA1
chr1	26871876	26872762	7.52177	6.59899	0	0	RPS6KA1
chr1	26907207	26907857	10.8257	1.27722	0	0	MIR1976
chr1	26946611	26948258	14.0594	15.0429	0	0	MIR1976
chr1	27018722	27019284	2.53069	3.6188	0	0	ARID1A
chr1	27019346	27020069	3.51485	7.30855	0	0	ARID1A
chr1	27021795	27022482	4.28811	10.1468	0	0	ARID1A
chr1	27023441	27023969	4.21782	2.05775	0	1	ARID1A
chr1	27070506	27070996	2.60099	3.54784	0	1	PIGV
chr1	27071126	27071570	2.60099	0.425741	0	1	PIGV
chr1	27113302	27114588	12.8643	5.25081	0	0	PIGV
chr1	27116957	27117554	6.11583	3.76071	0	0	PIGV
chr1	27138206	27138575	1.19505	0.0709568	0	0	ZDHHC18
chr1	27152886	27153668	2.17921	4.47028	0	0	ZDHHC18
chr1	27154828	27155385	4.21782	0.354784	0	0	ZDHHC18
chr1	27159757	27160497	6.25643	3.1221	0	0	ZDHHC18
chr1	27165475	27165785	1.61683	0.0709568	0	0	ZDHHC18
chr1	27191288	27192209	3.02277	8.79865	0	0	SFN
chr1	27216486	27216977	2.10891	3.05114	0	0	GPN2
chr1	27226347	27227158	1.26535	4.1155	0	0	GPATCH3
chr1	27247593	27248596	5.55346	10.0759	0	0	NUDC
chr1	27438514	27438960	1.96831	0.922439	0	0	SLC9A1
chr1	27462645	27463094	3.58514	0.709568	0	0	SLC9A1
chr1	27481312	27481946	2.60099	4.61219	0	0	SLC9A1
chr1	27560648	27561335	6.39702	7.02473	0	0	WDTC1
chr1	27561633	27562229	0.70297	2.90923	0	0	WDTC1
chr1	27648312	27649172	5.55346	13.6237	0	0	TMEM222
chr1	27692919	27693415	0.492079	2.41253	0	0	MAP3K6
chr1	27718713	27719208	2.17921	2.55445	0	0	GPR3
chr1	27744867	27745309	2.3198	0.851482	0	0	GPR3
chr1	27757568	27757833	1.05445	0.354784	0	0	GPR3
chr1	27816319	27816981	2.3198	5.03794	0	0	WASF2
chr1	27882735	27883053	0.632673	1.49009	0	1	AHDC1
chr1	27894885	27895517	3.93663	3.26401	0	1	AHDC1
chr1	27924112	27924541	2.03861	0.709568	0	1	AHDC1
chr1	27930328	27930972	1.47624	5.96037	0	0	AHDC1
chr1	27958683	27959944	6.74851	1.84488	0	1	FGR
chr1	27960443	27961175	15.1138	1.98679	0	1	FGR
chr1	27963541	27963970	2.74158	0.283827	0	0	FGR
chr1	27976916	27977306	1.82772	0.283827	0	0	FGR
chr1	27986021	27986871	6.39702	3.83167	0	0	IFI6
chr1	27989184	27990088	2.95247	5.25081	0	0	IFI6
chr1	27998512	27999105	1.61683	3.54784	0	0	IFI6
chr1	28052010	28052906	2.95247	7.59238	0	0	FAM76A
chr1	28099201	28100032	3.72574	9.08248	0	0	STX12
chr1	28131397	28131705	1.47624	0.354784	0	0	PPP1R8
chr1	28156943	28157883	2.95247	8.23099	0	0	PPP1R8
chr1	28156943	28157883	2.95247	8.23099	0	0	PPP1R8
chr1	28190731	28191197	4.00693	0.283827	0	0	THEMIS2
chr1	28240717	28241585	4.07722	9.3663	0	0	RPA2
chr1	28286265	28286839	2.3198	2.90923	0	0	XKR8
chr1	28382632	28383122	3.65544	0.212871	0	1	EYA3
chr1	28414691	28415439	2.74158	6.7409	0	1	EYA3
chr1	28437062	28437354	0.843563	0.283827	0	0	EYA3
chr1	28441772	28442124	1.82772	0.496698	0	0	EYA3
chr1	28525795	28526153	1.89802	0.993396	1	0	PTAFR
chr1	28526160	28526801	2.95247	2.27062	1	0	PTAFR
chr1	28559316	28559763	1.54653	2.69636	0	0	DNAJC8
chr1	28562254	28562905	1.54653	5.60559	0	0	ATPIF1
chr1	28572896	28573333	0.632673	2.76732	0	0	ATPIF1
chr1	28573550	28574183	0.984157	4.54124	0	0	ATPIF1
chr1	28585554	28586212	3.02277	3.6188	0	1	SESN2
chr1	28655215	28655940	7.17029	5.03794	0	0	MED18
chr1	28695824	28696709	2.67128	6.03133	0	0	PHACTR4
chr1	28776440	28776827	2.2495	0.709568	0	0	PHACTR4
chr1	28832145	28832701	2.88217	4.47028	0	0	RCC1
chr1	28832145	28832701	2.88217	4.47028	0	0	SNHG3
chr1	28844591	28845302	1.89802	4.25741	0	0	RCC1
chr1	28845316	28845858	3.16336	0.638612	0	0	RCC1
chr1	28878904	28879868	6.46732	7.30855	0	0	TRNAU1AP
chr1	28907766	28908818	3.86633	8.37291	0	0	SNHG12
chr1	28969197	28970063	2.53069	8.44386	0	0	TAF12
chr1	28974566	28975675	5.83465	6.66994	0	0	RNU11
chr1	28995048	28995728	1.61683	6.17325	0	0	GMEB1
chr1	29063022	29063923	6.39702	10.7145	0	0	YTHDF2
chr1	29063022	29063923	6.39702	10.7145	0	0	YTHDF2
chr1	29063022	29063923	6.39702	10.7145	0	0	YTHDF2
chr1	29211378	29211901	2.74158	4.1155	0	0	EPB41
chr1	29214124	29214440	1.47624	0.496698	0	0	EPB41
chr1	29240663	29241714	3.37425	5.46368	0	1	EPB41
chr1	29368537	29368815	0.984157	0.212871	0	1	TMEM200B
chr1	29388731	29389049	2.03861	0.780525	0	1	TMEM200B
chr1	29450910	29451449	1.05445	2.12871	0	0	TMEM200B
chr1	29507258	29508865	6.39702	14.6171	0	0	SRSF4
chr1	29557254	29557738	3.37425	3.40593	0	0	MECR
chr1	29562707	29563226	1.54653	3.26401	0	1	PTPRU
chr1	30161428	30161821	1.40594	1.13531	0	0	PTPRU
chr1	30182232	30182830	3.30396	1.27722	0	0	PTPRU
chr1	30184709	30185334	6.32673	1.27722	0	0	PTPRU
chr1	30190827	30191040	0.70297	0.141914	0	0	PTPRU
chr1	30191955	30192555	2.74158	0.638612	0	0	PTPRU
chr1	30250447	30250748	1.19505	0.709568	0	0	PTPRU
chr1	31190851	31191391	2.2495	2.98019	0	0	MATN1-AS1
chr1	31191453	31191976	2.74158	4.89602	0	0	MATN1-AS1
chr1	31219017	31219444	1.89802	0.496698	0	0	MIR4420
chr1	31221763	31222203	1.26535	1.98679	0	0	LAPTM5
chr1	31222644	31223188	1.89802	1.41914	0	0	LAPTM5
chr1	31229243	31229811	1.89802	2.19966	0	0	LAPTM5
chr1	31235370	31235768	1.33564	0.354784	0	0	LAPTM5
chr1	31238731	31239172	2.10891	0.851482	0	0	LAPTM5
chr1	31482896	31483352	1.75742	0.354784	0	0	SNORD85
chr1	31538336	31538954	4.499	6.95377	0	0	PUM1
chr1	31769376	31770137	2.67128	6.88281	0	1	SNRNP40
chr1	31769376	31770137	2.67128	6.88281	0	1	ZCCHC17
chr1	32109746	32110993	4.7099	9.57917	0	0	PEF1
chr1	32109746	32110993	4.7099	9.57917	0	0	PEF1
chr1	32170685	32171207	5.13168	0.922439	0	0	COL16A1
chr1	32173297	32173595	1.05445	0.567655	0	0	COL16A1
chr1	32314098	32314510	2.88217	0.851482	0	0	SPOCD1
chr1	32356828	32357328	2.2495	1.27722	0	0	PTP4A2
chr1	32378388	32378827	1.40594	0.212871	1	0	PTP4A2
chr1	32391898	32392180	1.12475	0.354784	1	0	PTP4A2
chr1	32394173	32394712	2.3198	3.40593	1	0	PTP4A2
chr1	32397273	32397671	1.19505	1.20627	1	0	PTP4A2
chr1	32403023	32404625	8.99801	13.8366	1	0	PTP4A2
chr1	32405013	32405926	3.93663	3.97358	0	0	PTP4A2
chr1	32409786	32410682	2.88217	5.32176	1	0	PTP4A2
chr1	32421528	32422093	12.0208	2.76732	1	0	PTP4A2
chr1	32451112	32451455	1.54653	0.212871	0	0	KHDRBS1
chr1	32478706	32479845	5.83465	14.1914	0	1	KHDRBS1
chr1	32479867	32480667	0.843563	8.16004	0	1	KHDRBS1
chr1	32538117	32538828	3.44455	6.17325	0	0	TMEM39B
chr1	32573377	32573958	1.05445	6.03133	0	0	KPNA6
chr1	32644948	32645849	6.11583	10.5726	0	0	TXLNA
chr1	32645904	32646611	1.12475	3.26401	0	0	TXLNA
chr1	32666588	32667345	9.2792	0.993396	0	0	CCDC28B
chr1	32687684	32688302	2.88217	3.1221	0	0	EIF3I
chr1	32687684	32688302	2.88217	3.1221	0	0	TMEM234
chr1	32716644	32717932	2.60099	5.39272	0	0	LCK
chr1	32757276	32758045	3.02277	7.80525	0	0	HDAC1
chr1	32802876	32803291	3.51485	0.993396	0	0	MARCKSL1
chr1	32816990	32817482	1.75742	3.19306	0	0	FAM229A
chr1	32859437	32860561	3.79604	7.59238	0	0	BSDC1
chr1	32966148	32966568	0.984157	2.48349	0	0	ZBTB8B
chr1	33115786	33116343	1.47624	3.47689	0	0	ZBTB8OS
chr1	33116347	33117491	6.04554	10.1468	0	0	RBBP4
chr1	33116347	33117491	6.04554	10.1468	0	0	RBBP4
chr1	33264524	33265069	2.74158	1.56105	0	0	S100PBP
chr1	33282627	33283482	5.20197	11.0693	0	1	S100PBP
chr1	33282627	33283482	5.20197	11.0693	0	1	S100PBP
chr1	33283633	33284180	0.91386	2.90923	0	1	YARS
chr1	33352147	33352442	0.984157	0.354784	0	0	HPCA
chr1	33383144	33383487	1.19505	0.283827	0	0	TMEM54
chr1	33429222	33430033	1.96831	3.83167	0	0	RNF19B
chr1	33430069	33430893	3.09307	7.16664	0	0	RNF19B
chr1	33446593	33447330	8.08415	1.49009	0	0	RNF19B
chr1	33450180	33450503	2.2495	0.283827	0	0	RNF19B
chr1	33457932	33458716	7.52177	1.20627	0	0	RNF19B
chr1	33490427	33490912	3.93663	0.922439	0	0	AK2
chr1	33502231	33502884	3.02277	5.88942	0	0	AK2
chr1	33564823	33565481	2.10891	3.05114	0	1	ADC
chr1	33592506	33593464	7.24059	12.1336	0	0	ADC
chr1	33722269	33722630	0.773266	2.19966	0	0	ZNF362
chr1	33814769	33815252	1.05445	1.84488	0	0	PHC2
chr1	33815337	33815881	0.984157	2.48349	0	0	PHC2
chr1	33912328	33912601	0.91386	0.141914	0	0	ZSCAN20
chr1	33937915	33938390	1.75742	2.90923	0	0	ZSCAN20
chr1	35324732	35325708	3.65544	7.7343	0	0	SMIM12
chr1	35324732	35325708	3.65544	7.7343	0	0	SMIM12
chr1	35331502	35332303	2.2495	4.25741	0	0	SMIM12
chr1	35450636	35451077	1.89802	2.90923	0	0	ZMYM6NB
chr1	35497039	35497885	2.60099	5.81846	0	0	ZMYM6
chr1	35544744	35545352	3.86633	3.05114	0	0	ZMYM1
chr1	35657346	35657949	1.33564	4.47028	0	0	SFPQ
chr1	35658239	35659132	2.88217	8.01812	0	0	SFPQ
chr1	35734091	35734835	2.60099	4.04454	0	0	ZMYM4
chr1	35971522	35971998	2.46039	1.20627	0	0	KIAA0319L
chr1	36022438	36023693	5.34257	10.4307	0	0	KIAA0319L
chr1	36022438	36023693	5.34257	10.4307	0	0	NCDN
chr1	36106911	36107424	2.67128	5.7475	0	0	PSMB2
chr1	36234785	36235369	3.02277	4.75411	0	0	CLSPN
chr1	36235454	36235980	1.47624	3.26401	0	0	CLSPN
chr1	36348445	36349091	3.30396	4.89602	0	0	AGO1
chr1	36396100	36397075	9.63068	10.6435	0	0	AGO3
chr1	36554163	36554806	4.6396	9.72109	0	0	ADPRHL2
chr1	36614587	36615774	13.0049	12.1336	0	0	TRAPPC3
chr1	36616402	36616855	1.05445	2.83827	0	0	TRAPPC3
chr1	36621202	36622812	4.499	6.59899	0	0	MAP7D1
chr1	36621202	36622812	4.499	6.59899	0	0	TRAPPC3
chr1	36626393	36626991	2.17921	3.54784	0	0	TRAPPC3
chr1	36689429	36690736	8.43563	15.7524	0	0	THRAP3
chr1	36746958	36747255	1.12475	0.212871	0	0	SH3D21
chr1	36772403	36772905	0.984157	2.27062	0	0	SH3D21
chr1	36788841	36789578	1.54653	3.05114	0	0	EVA1B
chr1	36839299	36839833	3.30396	2.83827	0	0	STK40
chr1	36851297	36851944	1.68713	5.53463	0	0	STK40
chr1	36863214	36863767	2.67128	5.67655	0	0	LSM10
chr1	36915910	36916313	0.984157	3.33497	0	0	OSCP1
chr1	36929478	36930333	2.67128	6.38612	0	0	MRPS15
chr1	37939824	37940784	3.93663	6.10229	0	0	LINC01137
chr1	37939824	37940784	3.93663	6.10229	0	0	ZC3H12A
chr1	37942664	37943699	14.1297	3.54784	0	0	MIR6732
chr1	37944178	37944915	4.78019	1.13531	0	0	MIR6732
chr1	37945194	37945819	13.7782	3.19306	0	0	MIR6732
chr1	37979983	37980650	1.75742	4.18645	0	0	MEAF6
chr1	38019554	38020211	1.61683	3.76071	0	0	SNIP1
chr1	38061211	38061874	2.2495	4.32837	0	0	GNL2
chr1	38139559	38140004	1.05445	2.05775	0	0	C1orf109
chr1	38155868	38156603	3.72574	8.51482	0	0	C1orf109
chr1	38157663	38158416	3.51485	8.16004	0	0	CDCA8
chr1	38220934	38221265	1.47624	0.141914	0	0	EPHA10
chr1	38242823	38243170	4.85049	0.212871	0	0	EPHA10
chr1	38273233	38274041	2.3198	7.37951	0	0	C1orf122
chr1	38273233	38274041	2.3198	7.37951	0	0	YRDC
chr1	38367203	38367571	1.47624	0.0709568	0	0	MTF1
chr1	38397226	38397778	1.05445	3.6188	0	0	INPP5B
chr1	38455437	38456144	3.79604	7.37951	0	0	SF3A3
chr1	38465216	38465582	1.89802	0.709568	0	0	FHL3
chr1	38475006	38475459	2.17921	0.851482	0	0	UTP11L
chr1	38477920	38478697	2.74158	7.16664	0	0	UTP11L
chr1	38493617	38494350	5.20197	0.709568	0	0	UTP11L
chr1	38495657	38496103	3.65544	1.13531	0	0	POU3F1
chr1	38992949	38993398	1.96831	1.98679	0	0	RP11-214L19.1
chr1	39025094	39025607	1.75742	2.83827	0	0	RRAGC
chr1	39324631	39325093	1.19505	2.41253	0	0	RRAGC
chr1	39325215	39325908	2.95247	7.66334	0	0	RRAGC
chr1	39338787	39339481	2.74158	5.46368	0	0	MYCBP
chr1	39456481	39457239	5.34257	4.96698	0	1	AKIRIN1
chr1	39491776	39492234	1.89802	3.47689	0	0	NDUFS5
chr1	39570802	39571252	0.773266	2.90923	0	1	MACF1
chr1	39571633	39572076	2.03861	0.283827	0	1	MACF1
chr1	39649355	39649962	1.89802	3.19306	0	1	MACF1
chr1	39657676	39658218	2.67128	2.48349	0	1	MACF1
chr1	39662555	39662861	0.562376	1.27722	0	1	MACF1
chr1	39670037	39670567	1.19505	2.55445	0	1	MACF1
chr1	39873959	39874585	1.82772	2.6254	0	1	KIAA0754
chr1	39981110	39981700	3.30396	0.496698	0	0	BMP8A
chr1	40132396	40133080	7.17029	2.6254	0	0	NT5C1A
chr1	40160764	40161076	1.12475	0.0709568	0	0	HPCAL4
chr1	40204282	40204752	1.68713	3.05114	0	0	PPIE
chr1	40235946	40236446	3.58514	0.496698	0	0	OXCT2
chr1	40420864	40421638	21.3	1.77392	0	0	MFSD2A
chr1	40505353	40506705	7.17029	14.9009	0	1	CAP1
chr1	40562608	40563230	1.33564	5.67655	0	0	PPT1
chr1	40626796	40627326	4.07722	4.47028	0	0	RLF
chr1	40707434	40707791	1.12475	1.34818	0	0	TMCO2
chr1	40723216	40724165	6.8891	13.198	0	0	ZMPSTE24
chr1	40735865	40736124	0.843563	0.141914	0	0	ZMPSTE24
chr1	40778217	40778554	1.47624	0.496698	0	0	COL9A2
chr1	40807782	40808221	1.68713	1.27722	0	0	COL9A2
chr1	40839117	40839613	2.10891	3.83167	0	0	SMAP2
chr1	40840017	40840710	2.10891	4.96698	0	0	SMAP2
chr1	40850599	40850879	1.61683	0.567655	0	0	SMAP2
chr1	40851177	40852035	5.83465	2.6254	0	0	SMAP2
chr1	40866069	40866506	1.82772	0.496698	0	1	SMAP2
chr1	40915475	40916343	9.77128	6.17325	0	0	ZFP69B
chr1	40916519	40917137	5.13168	1.70296	0	0	ZFP69B
chr1	40974100	40974716	3.72574	7.09568	0	0	EXO5
chr1	40997087	40997544	1.75742	7.02473	0	0	ZNF684
chr1	41094043	41094470	1.68713	0.496698	0	0	RIMS3
chr1	41156957	41158075	7.09999	9.43726	0	0	NFYC
chr1	41156957	41158075	7.09999	9.43726	0	0	NFYC
chr1	41156957	41158075	7.09999	9.43726	0	0	NFYC-AS1
chr1	41208344	41208609	1.19505	0.141914	0	0	MIR30E
chr1	41267762	41268132	1.82772	1.20627	0	0	KCNQ4
chr1	41275121	41275609	2.74158	0.496698	0	0	KCNQ4
chr1	41341353	41341745	1.89802	0.780525	0	0	CITED4
chr1	41444904	41446179	4.5693	7.52143	0	0	CTPS1
chr1	41451716	41452059	1.33564	0.0709568	0	0	CTPS1
chr1	41826597	41827093	1.19505	2.19966	0	0	SCMH1
chr1	41953076	41953362	1.05445	0.141914	0	0	EDN2
chr1	42127445	42128485	3.37425	5.67655	0	1	EDN2
chr1	42132886	42133377	3.23366	1.20627	0	1	EDN2
chr1	42193046	42193537	2.67128	0.496698	0	1	HIVEP3
chr1	42194206	42194962	6.46732	0.283827	0	1	HIVEP3
chr1	42204476	42205553	20.8079	2.69636	0	1	HIVEP3
chr1	42216962	42217455	4.92079	2.19966	0	1	HIVEP3
chr1	42259764	42260106	1.82772	0.0709568	0	1	HIVEP3
chr1	42266174	42266598	1.96831	0.0709568	0	1	HIVEP3
chr1	42272409	42273006	4.35841	1.06435	0	1	HIVEP3
chr1	42275336	42275755	1.61683	0.354784	0	1	HIVEP3
chr1	42348224	42348562	1.68713	0.141914	0	1	HIVEP3
chr1	42363813	42364256	1.19505	2.19966	0	1	HIVEP3
chr1	42416568	42416870	1.54653	0.141914	0	0	HIVEP3
chr1	42482962	42483342	3.30396	0.567655	0	0	HIVEP3
chr1	42800562	42801275	3.09307	5.39272	0	0	FOXJ3
chr1	42800562	42801275	3.09307	5.39272	0	0	FOXJ3
chr1	42800562	42801275	3.09307	5.39272	0	0	FOXJ3
chr1	42921814	42922619	3.79604	6.59899	0	0	PPCS
chr1	42921814	42922619	3.79604	6.59899	0	0	PPCS
chr1	42921814	42922619	3.79604	6.59899	0	0	ZMYND12
chr1	42928653	42929130	2.03861	3.26401	0	0	PPCS
chr1	43123579	43124506	2.81188	6.95377	0	0	PPIH
chr1	43147612	43148389	1.61683	4.61219	0	0	YBX1
chr1	43148583	43149123	1.61683	4.18645	0	0	YBX1
chr1	43232390	43233201	3.65544	6.31516	0	0	C1orf50
chr1	43232390	43233201	3.65544	6.31516	0	0	LEPRE1
chr1	43282397	43283270	4.07722	4.54124	0	0	CCDC23
chr1	43282397	43283270	4.07722	4.54124	0	0	ERMAP
chr1	43311945	43312543	2.2495	5.10889	0	0	ZNF691
chr1	43389748	43390540	2.81188	5.88942	0	0	SLC2A1-AS1
chr1	43397543	43398194	1.47624	3.47689	1	0	SLC2A1-AS1
chr1	43761374	43761780	0.984157	1.63201	0	0	TIE1
chr1	43783711	43784038	1.12475	0.283827	0	0	TIE1
chr1	43795977	43796292	1.26535	0.425741	0	0	MPL
chr1	43824123	43824829	2.10891	3.83167	0	0	CDC20
chr1	43833107	43834112	2.95247	7.09568	0	0	ELOVL1
chr1	43833107	43834112	2.95247	7.09568	0	0	ELOVL1
chr1	43854932	43855950	2.17921	5.96037	0	0	MED8
chr1	43854932	43855950	2.17921	5.96037	0	0	SZT2
chr1	43919373	43919813	1.47624	2.12871	0	0	HYI
chr1	44115312	44116432	3.51485	7.59238	0	0	KDM4A
chr1	44172976	44173657	2.60099	4.89602	0	0	KDM4A-AS1
chr1	44172976	44173657	2.60099	4.89602	0	0	ST3GAL3
chr1	44341069	44341435	1.47624	0.212871	0	0	MIR6079
chr1	44411967	44412837	3.86633	9.43726	0	0	IPO13
chr1	44440137	44440723	3.30396	6.59899	0	0	ATP6V0B
chr1	44495383	44496215	3.02277	5.67655	0	0	SLC6A9
chr1	44617180	44617394	0.91386	0.141914	0	0	KLF17
chr1	44678335	44678801	2.74158	0.283827	0	0	DMAP1
chr1	44720057	44720437	3.72574	0.141914	0	0	ERI3-IT1
chr1	44820735	44821232	2.17921	3.6188	0	0	ERI3
chr1	45097280	45098220	3.02277	5.32176	0	0	TMEM53
chr1	45130478	45130684	1.26535	0.141914	0	0	TMEM53
chr1	45139620	45140601	3.23366	7.16664	0	0	C1orf228
chr1	45139620	45140601	3.23366	7.16664	0	0	TMEM53
chr1	45187176	45187675	4.28811	1.77392	0	0	KIF2C
chr1	45196086	45197239	12.0208	7.87621	0	0	KIF2C
chr1	45205092	45205971	3.72574	7.59238	0	1	KIF2C
chr1	45240975	45241796	3.58514	5.46368	0	0	RPS8
chr1	45240975	45241796	3.58514	5.46368	0	0	SNORD55
chr1	45265349	45266598	6.04554	12.0627	0	0	PLK3
chr1	45267296	45267902	7.52177	1.27722	0	0	PLK3
chr1	45272775	45274238	17.6445	10.5016	0	1	BTBD19
chr1	45272775	45274238	17.6445	10.5016	0	1	TCTEX1D4
chr1	45274834	45275721	4.35841	5.67655	0	1	BTBD19
chr1	45275946	45276535	9.41979	1.06435	0	1	BTBD19
chr1	45285021	45286114	3.23366	5.81846	0	0	BTBD19
chr1	45452010	45452505	4.14752	4.82507	0	0	EIF2B3
chr1	45477509	45478095	1.19505	4.89602	0	0	UROD
chr1	45768909	45770036	6.32673	6.17325	0	0	LINC01144
chr1	45805026	45806328	5.69405	12.1336	0	0	MUTYH
chr1	45805026	45806328	5.69405	12.1336	0	0	MUTYH
chr1	45805026	45806328	5.69405	12.1336	0	0	MUTYH
chr1	45805026	45806328	5.69405	12.1336	0	0	TOE1
chr1	45955169	45955568	1.82772	0.141914	0	0	TESK2
chr1	45956401	45957379	5.13168	7.02473	0	0	TESK2
chr1	45965532	45966220	3.51485	7.52143	0	0	CCDC163P
chr1	45965532	45966220	3.51485	7.52143	0	0	MMACHC
chr1	45987056	45987931	5.55346	7.7343	0	0	PRDX1
chr1	46009421	46010056	18.699	1.49009	0	0	AKR1A1
chr1	46010621	46011042	3.02277	0.567655	0	0	AKR1A1
chr1	46050032	46050958	2.17921	4.47028	0	0	NASP
chr1	46151639	46153443	10.4742	16.0362	0	0	GPBP1L1
chr1	46153590	46154613	9.70098	3.97358	0	0	TMEM69
chr1	46215897	46216785	4.28811	7.80525	0	0	IPP
chr1	46268969	46269417	1.61683	3.26401	0	0	MAST2
chr1	46327602	46328050	1.75742	0.283827	0	0	MAST2
chr1	46353179	46353503	1.33564	0.141914	0	0	MAST2
chr1	46528286	46528703	1.33564	1.63201	0	0	PIK3R3
chr1	46598419	46598946	1.68713	4.47028	0	0	PIK3R3
chr1	46650615	46651020	5.06138	0.283827	0	0	TSPAN1
chr1	46713180	46713618	1.68713	4.18645	0	0	RAD54L
chr1	46767316	46768110	1.68713	3.54784	0	0	LRRC41
chr1	46768741	46769601	2.60099	7.02473	0	0	LRRC41
chr1	46768741	46769601	2.60099	7.02473	0	0	UQCRH
chr1	46806164	46806772	4.21782	4.39932	0	0	NSUN4
chr1	46987917	46988252	1.61683	0.567655	0	0	DMBX1
chr1	47060922	47061225	0.91386	0.283827	0	0	MKNK1
chr1	47133770	47134464	3.86633	5.7475	0	0	ATPAF1
chr1	47184477	47185086	2.67128	6.52803	0	0	EFCAB14
chr1	47755003	47755296	0.984157	0.425741	0	0	STIL
chr1	47779509	47780272	3.09307	8.08908	0	0	STIL
chr1	47799228	47800650	4.42871	8.16004	0	0	CMPK1
chr1	47817007	47817431	2.10891	0.496698	0	0	CMPK1
chr1	48937625	48938259	1.33564	3.68976	0	0	SPATA6
chr1	51425259	51426323	5.34257	12.4174	0	0	FAF1
chr1	51433935	51435463	4.5693	10.2178	0	0	CDKN2C
chr1	51701677	51702231	2.3198	4.47028	0	0	RNF11
chr1	51970682	51971205	3.79604	0.354784	0	0	EPS15
chr1	51984400	51985296	2.88217	5.88942	0	0	EPS15
chr1	52029727	52030208	6.18613	0.638612	0	0	EPS15
chr1	52035119	52035607	2.2495	0.283827	0	0	OSBPL9
chr1	52194880	52195600	2.88217	4.47028	0	0	OSBPL9
chr1	52258718	52258982	0.70297	0.0709568	0	0	MIR761
chr1	52344084	52345101	5.20197	12.2046	0	0	NRD1
chr1	52498800	52499646	1.82772	4.82507	0	0	KTI12
chr1	52520645	52521281	1.96831	3.40593	0	0	TXNDC12
chr1	52521684	52522691	4.5693	6.59899	0	0	BTF3L4
chr1	52521684	52522691	4.5693	6.59899	0	0	TXNDC12
chr1	52602646	52602916	1.19505	0.0709568	0	0	ZFYVE9
chr1	52831528	52832399	4.85049	10.0049	0	0	CC2D1B
chr1	52833996	52834597	0.91386	2.19966	0	0	CC2D1B
chr1	52869530	52870748	2.67128	7.59238	0	0	ORC1
chr1	52869530	52870748	2.67128	7.59238	0	0	PRPF38A
chr1	52889422	52889796	1.75742	0.993396	0	0	PRPF38A
chr1	53018359	53018888	1.40594	3.68976	0	0	ZCCHC11
chr1	53018935	53019411	1.54653	2.34158	0	0	ZCCHC11
chr1	53107000	53107308	1.12475	0.212871	0	1	FAM159A
chr1	53163683	53164350	1.26535	3.83167	0	0	SELRC1
chr1	53168540	53169325	2.60099	4.96698	0	0	SELRC1
chr1	53191964	53192473	1.75742	4.18645	0	0	ZYG11B
chr1	53387082	53387731	4.5693	2.98019	0	0	ECHDC2
chr1	53662235	53662777	1.89802	4.68315	0	0	CPT2
chr1	53685786	53686561	3.79604	5.39272	0	0	C1orf123
chr1	53703769	53704595	3.09307	7.02473	0	0	MAGOH
chr1	53703769	53704595	3.09307	7.02473	0	0	RP5-1024G6.5
chr1	53760153	53760674	3.23366	0.283827	0	0	LRP8
chr1	53791538	53792651	4.14752	7.66334	0	0	LRP8
chr1	53793239	53794059	1.33564	3.26401	0	0	LRP8
chr1	53878748	53879784	5.83465	3.40593	0	0	SLC25A3P1
chr1	53882635	53883005	0.91386	1.49009	0	0	SLC25A3P1
chr1	53924511	53924718	0	0.709568	0	0	DMRTB1
chr1	54248706	54249072	1.26535	0.283827	0	0	GLIS1
chr1	54303535	54304531	5.13168	9.65013	0	0	NDC1
chr1	54355270	54355870	1.89802	2.90923	0	0	YIPF1
chr1	54384855	54385204	1.61683	0.212871	0	0	DIO1
chr1	54411001	54412409	4.35841	9.43726	0	0	HSPB11
chr1	54411001	54412409	4.35841	9.43726	0	0	LRRC42
chr1	54518257	54519541	10.3337	21.2161	0	0	TCEANC2
chr1	54518257	54519541	10.3337	21.2161	0	0	TMEM59
chr1	54696067	54696490	1.47624	0.496698	0	1	SSBP3-AS1
chr1	54752903	54753372	2.53069	1.98679	0	1	SSBP3-AS1
chr1	54767327	54767599	1.12475	0.0709568	0	1	SSBP3-AS1
chr1	54822422	54822749	1.89802	0.0709568	0	1	SSBP3
chr1	54864652	54864999	1.33564	0.496698	0	1	SSBP3
chr1	54865982	54866360	1.82772	0.212871	0	1	SSBP3
chr1	54869498	54869902	2.2495	1.77392	0	1	SSBP3
chr1	54871656	54872451	2.95247	5.67655	0	1	SSBP3
chr1	54873197	54873660	0.984157	2.98019	0	0	SSBP3
chr1	54929651	54929951	1.12475	0.212871	0	0	SSBP3
chr1	54953706	54954338	2.60099	3.54784	0	0	ACOT11
chr1	54954405	54954886	2.53069	0.638612	0	0	ACOT11
chr1	54955010	54955419	0.773266	1.49009	0	0	ACOT11
chr1	55007642	55008106	1.75742	2.27062	0	0	ACOT11
chr1	55230065	55230668	2.88217	4.1155	0	0	PARS2
chr1	55264487	55265226	3.79604	1.06435	0	0	TTC22
chr1	55273057	55273379	1.12475	0.212871	0	0	C1orf177
chr1	55352521	55353081	2.3901	2.83827	0	0	DHCR24
chr1	55593583	55594090	3.30396	0.922439	0	0	USP24
chr1	55679881	55680608	1.54653	2.98019	0	0	USP24
chr1	55680795	55681597	3.72574	5.17985	0	0	LOC100507634
chr1	55680795	55681597	3.72574	5.17985	0	0	USP24
chr1	55723699	55724002	1.19505	0.354784	0	0	MIR4422
chr1	58857886	58858178	0.984157	0.212871	0	0	DAB1
chr1	59011655	59012736	5.06138	6.59899	0	0	OMA1
chr1	59039390	59039792	4.5693	0.283827	0	0	TACSTD2
chr1	59249136	59251133	12.6535	17.4554	1	0	JUN
chr1	59249136	59251133	12.6535	17.4554	1	0	LINC01135
chr1	59280868	59281358	1.47624	2.34158	0	1	LINC01135
chr1	59281781	59282379	3.93663	3.90263	0	1	LINC01135
chr1	59323325	59323828	2.88217	0.425741	0	1	LINC01135
chr1	59369169	59369866	2.46039	4.75411	0	0	LINC01135
chr1	59473496	59474182	5.90494	1.13531	0	0	HSD52
chr1	59510879	59511220	1.19505	0.141914	0	0	HSD52
chr1	59512200	59512750	3.44455	0.780525	0	0	HSD52
chr1	59608015	59608305	1.19505	0.212871	0	1	HSD52
chr1	59612339	59613043	5.55346	1.77392	0	1	HSD52
chr1	59616571	59616976	1.68713	0.638612	0	0	HSD52
chr1	59762041	59762875	4.7099	5.88942	0	1	FGGY
chr1	59762041	59762875	4.7099	5.88942	0	1	FGGY
chr1	59798693	59799079	1.26535	0.922439	0	1	FGGY
chr1	59820454	59820702	1.05445	0.212871	0	1	FGGY
chr1	59875353	59875620	1.12475	0.141914	0	1	FGGY
chr1	59898311	59898574	0.91386	0.354784	0	1	FGGY
chr1	59939734	59940066	1.05445	0.212871	0	1	FGGY
chr1	59942820	59943443	3.65544	1.63201	0	1	FGGY
chr1	60279977	60280446	0.91386	2.90923	0	0	HOOK1
chr1	61767999	61768405	1.89802	0.354784	0	0	RP5-833A20.1
chr1	61784371	61784906	3.30396	1.34818	0	0	RP5-833A20.1
chr1	61788626	61789012	1.33564	0.141914	0	0	RP5-833A20.1
chr1	61797921	61798224	1.05445	0.709568	0	0	RP5-833A20.1
chr1	62190452	62191178	1.89802	6.66994	0	0	TM2D1
chr1	62248469	62248736	0.70297	1.70296	0	0	INADL
chr1	62901645	62902959	5.34257	14.4042	0	0	USP1
chr1	62901645	62902959	5.34257	14.4042	0	0	USP1
chr1	62903024	62903588	1.19505	2.76732	0	0	USP1
chr1	63153687	63154319	1.12475	3.54784	0	0	DOCK7
chr1	63249229	63250063	2.74158	7.30855	0	0	ATG4C
chr1	63577912	63578144	0.773266	0.0709568	0	0	LINC00466
chr1	63988750	63989356	3.37425	3.47689	0	0	EFCAB7
chr1	63988750	63989356	3.37425	3.47689	0	0	ITGB3BP
chr1	64059084	64059654	1.96831	3.97358	0	0	PGM1
chr1	64239433	64239833	1.12475	2.05775	0	0	ROR1
chr1	64935538	64936030	4.499	0.425741	0	0	CACHD1
chr1	65387855	65388362	3.79604	0.496698	0	1	JAK1
chr1	65431268	65432631	7.31088	9.65013	0	1	JAK1
chr1	65466827	65467381	4.99108	1.20627	0	0	JAK1
chr1	65468139	65468715	7.17029	2.69636	0	0	JAK1
chr1	65532199	65532888	2.53069	4.39932	0	0	MIR101-1
chr1	65534098	65534519	0.562376	2.34158	0	0	MIR101-1
chr1	65613002	65613481	0.984157	2.41253	0	0	AK4
chr1	65679025	65679361	1.89802	0.496698	0	0	DNAJC6
chr1	65696810	65697118	1.12475	0.283827	0	0	DNAJC6
chr1	65719866	65720466	1.47624	4.89602	0	0	DNAJC6
chr1	65861647	65862018	1.54653	0.638612	0	0	LEPROT
chr1	65885812	65886819	4.35841	5.7475	0	0	LEPR
chr1	65885812	65886819	4.35841	5.7475	0	0	LEPROT
chr1	65885812	65886819	4.35841	5.7475	0	0	LEPROT
chr1	66277632	66278213	3.58514	2.90923	0	0	PDE4B
chr1	66296024	66296426	1.26535	0.922439	0	0	PDE4B
chr1	66648256	66648512	1.05445	0.283827	0	0	PDE4B
chr1	66741894	66742263	1.61683	1.41914	1	0	PDE4B
chr1	66747938	66748497	5.06138	1.63201	1	0	PDE4B
chr1	66749345	66749800	3.16336	0.780525	1	0	PDE4B
chr1	66796345	66796837	2.3198	2.05775	0	0	PDE4B
chr1	66797765	66798313	1.47624	2.55445	1	0	PDE4B
chr1	66801569	66802202	3.79604	5.10889	1	0	PDE4B
chr1	66836265	66836711	2.60099	0.567655	1	0	PDE4B
chr1	66836892	66837312	3.86633	0.851482	1	0	PDE4B
chr1	66840250	66840811	3.44455	0.709568	1	0	PDE4B
chr1	66902006	66902432	2.10891	0.709568	0	0	SGIP1
chr1	67191604	67192163	6.46732	0.496698	0	0	TCTEX1D1
chr1	67254288	67254612	8.43563	0.496698	0	0	INSL5
chr1	67390320	67391419	4.00693	12.5594	0	0	MIER1
chr1	67390320	67391419	4.00693	12.5594	0	0	WDR78
chr1	67395410	67396652	5.48316	9.43726	0	0	MIER1
chr1	67519153	67519884	1.96831	4.32837	0	0	SLC35D1
chr1	67628647	67629103	2.3198	1.20627	0	0	IL23R
chr1	67631871	67632239	3.86633	0.638612	0	1	IL23R
chr1	67636521	67637014	0.984157	2.27062	0	1	IL23R
chr1	67640462	67640712	1.12475	0.567655	0	1	IL23R
chr1	67655482	67656050	2.88217	0.922439	0	1	IL23R
chr1	67677845	67678381	4.00693	0.780525	0	1	IL23R
chr1	67740240	67740854	5.76435	2.48349	1	0	IL12RB2
chr1	67751858	67752175	1.47624	0.354784	0	0	IL12RB2
chr1	67769717	67770137	0.984157	1.91583	0	0	IL12RB2
chr1	67772606	67773811	4.07722	6.17325	1	0	IL12RB2
chr1	67780392	67780845	1.96831	1.27722	1	0	IL12RB2
chr1	67783531	67783920	1.54653	1.06435	1	0	IL12RB2
chr1	67798563	67799090	2.46039	2.83827	1	0	IL12RB2
chr1	67800891	67801450	3.30396	0.638612	1	0	IL12RB2
chr1	67805161	67805697	2.03861	0.567655	1	0	IL12RB2
chr1	67807658	67808389	6.04554	1.41914	1	0	IL12RB2
chr1	67816534	67816796	1.40594	0.922439	1	0	IL12RB2
chr1	67895832	67897006	6.04554	12.4884	0	0	SERBP1
chr1	68149748	68150274	2.2495	0.638612	0	0	GADD45A
chr1	68150540	68151232	3.44455	8.51482	0	0	GADD45A
chr1	68962495	68963080	1.19505	3.1221	0	0	DEPDC1
chr1	70671060	70671671	3.51485	9.15343	0	0	LRRC40
chr1	70671060	70671671	3.51485	9.15343	0	0	SRSF11
chr1	70686866	70687659	4.35841	8.23099	0	0	SRSF11
chr1	70820054	70820817	4.21782	6.52803	0	0	ANKRD13C
chr1	70820054	70820817	4.21782	6.52803	0	0	HHLA3
chr1	70876390	70877243	2.53069	7.02473	0	0	CTH
chr1	70917737	70918593	3.51485	0.496698	0	0	CTH
chr1	71546545	71547180	2.2495	2.76732	0	0	ZRANB2
chr1	71546545	71547180	2.2495	2.76732	0	0	ZRANB2-AS2
chr1	75198619	75199203	1.75742	4.32837	0	0	CRYZ
chr1	75198619	75199203	1.75742	4.32837	0	0	TYW3
chr1	75198619	75199203	1.75742	4.32837	0	0	TYW3
chr1	75198619	75199203	1.75742	4.32837	0	0	TYW3
chr1	76189906	76190787	2.2495	6.59899	0	0	ACADM
chr1	76251591	76252207	1.47624	3.90263	0	0	RABGGTB
chr1	76960514	76960859	1.61683	0.212871	0	0	ST6GALNAC5
chr1	77179239	77179458	0.843563	0.0709568	0	0	ST6GALNAC5
chr1	77684915	77685371	0.843563	3.83167	0	0	PIGK
chr1	78148458	78149574	5.76435	9.50822	0	0	ZZZ3
chr1	78224734	78225746	2.46039	6.45707	0	0	USP33
chr1	78245112	78245577	2.17921	1.84488	0	0	FAM73A
chr1	78443709	78445453	5.27227	12.0627	0	0	FUBP1
chr1	78470281	78470753	0.91386	1.98679	0	0	DNAJB4
chr1	83953628	83954133	8.22474	0.425741	0	0	MIR548AP
chr1	83966671	83966934	1.75742	0.496698	0	0	MIR548AP
chr1	84326084	84326534	4.28811	0.567655	0	1	MIR548AP
chr1	84543458	84543984	1.82772	2.55445	0	0	PRKACB
chr1	84971342	84972621	5.27227	9.01152	0	0	GNG5
chr1	85039488	85040312	2.46039	5.39272	0	0	CTBS
chr1	85155733	85156657	3.30396	8.37291	0	1	SSX2IP
chr1	85155733	85156657	3.30396	8.37291	0	1	SSX2IP
chr1	85291295	85291563	0	0.780525	0	1	LPAR3
chr1	85328389	85328929	1.40594	2.83827	0	1	LPAR3
chr1	85410665	85410997	3.72574	1.20627	0	1	LPAR3
chr1	85424951	85425424	2.95247	0.709568	0	1	MCOLN2
chr1	85435462	85435754	1.47624	0.212871	0	1	MCOLN2
chr1	85439556	85439974	2.46039	1.06435	0	1	MCOLN2
chr1	85454275	85454791	2.74158	0.496698	0	1	MCOLN2
chr1	85461615	85461999	1.47624	1.34818	0	1	MCOLN2
chr1	85513943	85514558	1.26535	3.05114	0	0	MCOLN3
chr1	85516421	85516839	0.421782	1.63201	0	0	MCOLN3
chr1	85527728	85528205	1.12475	1.84488	0	0	WDR63
chr1	85741315	85742777	6.53762	8.16004	0	1	BCL10
chr1	85741315	85742777	6.53762	8.16004	0	1	LOC646626
chr1	85744582	85745008	2.10891	2.19966	0	0	BCL10
chr1	85763692	85764270	2.95247	1.06435	0	0	BCL10
chr1	85786583	85786836	0.773266	0.0709568	0	0	BCL10
chr1	85787320	85787607	1.19505	0.283827	0	0	BCL10
chr1	86173892	86174409	1.40594	3.19306	0	0	ZNHIT6
chr1	86895630	86896027	1.54653	0.780525	0	0	CLCA2
chr1	87170035	87171228	4.00693	9.01152	0	0	SH3GLB1
chr1	87379451	87380588	2.46039	6.31516	0	0	HS2ST1
chr1	87379451	87380588	2.46039	6.31516	0	0	SEP15
chr1	87793942	87794747	2.81188	4.75411	0	0	LMO4
chr1	87800844	87801282	1.75742	3.1221	0	0	LMO4
chr1	89149348	89150886	6.60791	15.1848	0	0	PKN2
chr1	89356841	89357570	3.93663	7.7343	0	0	GTF2B
chr1	89445127	89445488	1.68713	0.212871	0	0	CCBL2
chr1	89445127	89445488	1.68713	0.212871	0	0	RBMXL1
chr1	89447749	89448213	2.46039	0.496698	0	0	CCBL2
chr1	89447749	89448213	2.46039	0.496698	0	0	RBMXL1
chr1	89457911	89459006	9.34949	12.2755	0	0	CCBL2
chr1	89457911	89459006	9.34949	12.2755	0	0	RBMXL1
chr1	89487360	89487735	0.421782	1.13531	0	0	GBP3
chr1	89512026	89512698	6.04554	0.354784	0	0	GBP1
chr1	89591528	89592120	1.75742	2.90923	0	1	GBP2
chr1	89594408	89594962	1.40594	3.6188	0	0	GBP2
chr1	89664216	89664793	3.23366	1.63201	0	0	GBP4
chr1	89738330	89738964	1.26535	3.26401	0	0	GBP5
chr1	89739768	89740500	6.8891	1.56105	0	0	GBP5
chr1	89752276	89752911	0.632673	2.90923	0	0	LOC729930
chr1	89758795	89759233	2.88217	0.283827	0	0	LOC729930
chr1	89765894	89766154	0.91386	0.212871	0	0	LOC729930
chr1	89776218	89776702	0.984157	1.98679	0	0	LOC729930
chr1	89828785	89829178	1.26535	0.638612	0	0	GBP6
chr1	89848091	89848326	0.70297	0.141914	0	0	GBP6
chr1	89899780	89900334	3.02277	0.354784	0	0	GBP1P1
chr1	89916512	89917046	2.81188	1.56105	0	0	GBP1P1
chr1	89929702	89930024	1.26535	0.638612	0	0	GBP1P1
chr1	89930802	89931189	1.54653	0.709568	0	0	GBP1P1
chr1	89989980	89991331	12.794	11.2821	0	0	LRRC8B
chr1	90011169	90011572	3.30396	3.05114	0	0	LRRC8B
chr1	90097962	90099281	5.27227	6.52803	0	1	FLJ27354
chr1	90097962	90099281	5.27227	6.52803	0	1	LRRC8C
chr1	90123524	90123865	1.12475	0.496698	0	1	LRRC8C
chr1	90190156	90190878	4.07722	1.56105	0	0	LRRC8C
chr1	90204773	90205363	2.67128	0.993396	0	0	LRRC8D
chr1	90223120	90223516	2.53069	1.13531	0	0	LRRC8D
chr1	90247010	90247793	8.29504	0.709568	0	0	LRRC8D
chr1	90286212	90287265	3.30396	5.88942	0	0	LRRC8D
chr1	90460301	90461246	2.46039	7.87621	0	0	GEMIN8P4
chr1	90460301	90461246	2.46039	7.87621	0	0	ZNF326
chr1	91486805	91487336	1.54653	2.55445	0	1	ZNF644
chr1	91487473	91488208	2.67128	5.67655	0	1	ZNF644
chr1	91590236	91590480	0.843563	0.141914	0	0	ZNF644
chr1	91966109	91967247	3.23366	9.79204	1	0	CDC7
chr1	91966109	91967247	3.23366	9.79204	1	0	CDC7
chr1	92021399	92022199	3.23366	3.1221	1	0	CDC7
chr1	92068983	92069310	0.984157	0.212871	0	0	CDC7
chr1	92138227	92138729	2.95247	1.13531	0	0	CDC7
chr1	92150253	92150664	1.61683	0.354784	1	0	CDC7
chr1	92178923	92179457	4.21782	1.77392	1	0	TGFBR3
chr1	92197347	92197799	3.23366	0.212871	1	0	TGFBR3
chr1	92217730	92218215	2.2495	0.638612	1	0	TGFBR3
chr1	92219935	92220436	2.60099	0.922439	1	0	TGFBR3
chr1	92269363	92270646	8.22474	6.52803	1	0	TGFBR3
chr1	92341526	92341977	2.88217	0.496698	1	0	TGFBR3
chr1	92343359	92343840	3.58514	0.567655	1	0	TGFBR3
chr1	92764175	92764838	2.10891	5.60559	0	1	GLMN
chr1	92764175	92764838	2.10891	5.60559	0	1	RPAP2
chr1	92781395	92782011	3.51485	0.993396	0	0	GLMN
chr1	92930382	92930829	1.68713	0.567655	0	0	GFI1
chr1	92939448	92940096	3.09307	1.63201	0	0	GFI1
chr1	92941693	92942190	3.02277	1.34818	0	0	GFI1
chr1	92950787	92951829	5.76435	6.10229	0	0	GFI1
chr1	92951924	92952713	4.7099	2.48349	0	0	GFI1
chr1	92997933	92998388	1.54653	1.49009	0	0	GFI1
chr1	93002470	93002916	3.16336	1.41914	0	0	GFI1
chr1	93003557	93003917	1.47624	0.851482	0	0	GFI1
chr1	93004203	93004685	2.3198	1.49009	0	0	GFI1
chr1	93050012	93050389	1.54653	0.283827	0	0	GFI1
chr1	93053009	93053476	4.78019	0.212871	0	0	GFI1
chr1	93249588	93250063	1.96831	0.922439	0	0	EVI5
chr1	93297311	93298201	4.7099	9.08248	0	0	RPL5
chr1	93425973	93427815	8.57623	8.72769	0	0	FAM69A
chr1	93427886	93428404	3.09307	0.780525	0	0	FAM69A
chr1	93438810	93439171	1.26535	0.354784	0	0	FAM69A
chr1	93443068	93443790	8.08415	0.567655	0	0	FAM69A
chr1	93508026	93508391	2.10891	0.780525	0	0	MTF2
chr1	93544456	93545235	5.48316	9.3663	0	0	MTF2
chr1	93645194	93646965	7.52177	13.6237	0	0	CCDC18
chr1	93645194	93646965	7.52177	13.6237	0	0	TMED5
chr1	93811045	93812110	8.50593	11.566	0	0	DR1
chr1	93811045	93812110	8.50593	11.566	0	0	LOC100131564
chr1	94073421	94073751	1.26535	0.141914	0	1	BCAR3
chr1	94081302	94081723	1.96831	0.425741	0	1	BCAR3
chr1	94210280	94210512	1.12475	0	0	0	BCAR3
chr1	94311630	94312469	3.93663	4.32837	0	0	MIR760
chr1	94312579	94313845	4.35841	9.08248	0	0	BCAR3
chr1	94343983	94345065	3.30396	6.45707	0	0	DNTTIP2
chr1	94374189	94375554	4.78019	11.2821	0	0	GCLM
chr1	94503463	94503786	1.26535	0.212871	0	0	ABCA4
chr1	94702911	94703315	1.26535	1.70296	0	0	ARHGAP29
chr1	94883402	94884192	3.09307	7.02473	0	0	ABCD3
chr1	95007393	95007787	2.3901	0.567655	0	0	F3
chr1	95699407	95699967	2.03861	4.04454	0	0	RWDD3
chr1	97187088	97187608	1.19505	3.1221	0	0	PTBP2
chr1	97696954	97697154	1.19505	0	0	1	DPYD-AS1
chr1	98385960	98386893	5.27227	5.88942	0	1	DPYD
chr1	98518528	98518942	1.89802	1.06435	0	0	MIR137HG
chr1	98608998	98609300	1.05445	0.212871	0	0	RP5-1070A16.1
chr1	98722353	98722654	0.843563	0.212871	0	0	RP5-1070A16.1
chr1	98871239	98871657	0.632673	1.63201	0	0	RP5-1070A16.1
chr1	99337029	99337476	2.03861	0.922439	0	0	RP5-896L10.1
chr1	100435265	100436044	2.03861	3.97358	0	0	SLC35A3
chr1	100435265	100436044	2.03861	3.97358	0	0	SLC35A3
chr1	100503335	100504628	4.78019	9.93396	0	1	HIAT1
chr1	100512427	100512775	1.19505	0.0709568	0	1	HIAT1
chr1	100598097	100599033	3.30396	8.16004	0	0	SASS6
chr1	100598097	100599033	3.30396	8.16004	0	0	TRMT13
chr1	100715066	100715720	1.26535	5.10889	0	0	DBT
chr1	100731517	100732079	2.60099	5.03794	0	0	RTCA
chr1	100816647	100818895	6.8188	8.86961	0	1	CDC14A
chr1	100905751	100906084	1.26535	0.567655	0	1	CDC14A
chr1	100918242	100918598	1.68713	0.212871	0	1	GPR88
chr1	101361091	101362022	8.43563	6.59899	0	0	SLC30A7
chr1	101361091	101362022	8.43563	6.59899	0	0	SLC30A7
chr1	101406622	101407182	3.09307	1.13531	0	0	SLC30A7
chr1	101407942	101408200	1.61683	0.0709568	0	0	SLC30A7
chr1	101415154	101415678	2.53069	1.34818	0	0	SLC30A7
chr1	101471436	101471707	1.40594	0.0709568	0	0	DPH5
chr1	101491139	101491672	1.54653	3.68976	0	1	DPH5
chr1	101491139	101491672	1.54653	3.68976	0	1	LOC102606465
chr1	101644089	101645115	5.27227	2.48349	0	0	LOC101928370
chr1	101664675	101665270	3.09307	0.496698	0	0	LOC101928370
chr1	101701024	101701580	2.3198	3.40593	0	0	LOC101928370
chr1	101701651	101702675	4.99108	5.96037	0	1	LOC101928370
chr1	101701651	101702675	4.99108	5.96037	0	1	S1PR1
chr1	101704253	101704656	1.54653	4.1155	0	1	S1PR1
chr1	101757197	101757665	2.53069	1.06435	0	0	RNU6-31P
chr1	101758997	101759704	8.78712	1.91583	0	0	RNU6-31P
chr1	105249651	105249846	0.843563	0	0	0	LOC100129138
chr1	105307787	105308055	0.70297	0.0709568	0	0	LOC100129138
chr1	108478011	108478500	2.60099	0.780525	0	0	VAV3-AS1
chr1	108585297	108585497	0.91386	0	0	0	VAV3
chr1	108623179	108623690	2.74158	0.283827	0	0	SLC25A24
chr1	108650262	108650570	2.95247	0.0709568	0	0	SLC25A24
chr1	108742604	108743209	1.75742	3.6188	0	0	SLC25A24
chr1	108798107	108798354	0.773266	0.0709568	0	0	NBPF4
chr1	109102287	109102936	3.58514	5.46368	0	0	FAM102B
chr1	109189271	109189857	1.47624	3.40593	0	0	HENMT1
chr1	109203523	109203934	1.89802	3.40593	0	0	HENMT1
chr1	109234598	109235931	4.92079	11.566	0	0	PRPF38B
chr1	109234598	109235931	4.92079	11.566	0	0	PRPF38B
chr1	109246712	109246964	0.984157	0.283827	0	0	FNDC7
chr1	109288902	109289897	10.5445	7.66334	0	0	STXBP3
chr1	109419364	109420020	1.82772	4.18645	0	0	GPSM2
chr1	109505519	109506249	2.88217	5.17985	0	0	CLCC1
chr1	109584339	109584988	4.42871	3.97358	0	0	WDR47
chr1	109618361	109618956	3.93663	7.7343	0	0	TAF13
chr1	109633025	109633644	4.00693	4.68315	0	0	TMEM167B
chr1	109642298	109643040	4.499	8.72769	0	0	SCARNA2
chr1	109658369	109658804	4.6396	0.425741	0	0	KIAA1324
chr1	109825561	109826296	3.02277	7.2376	0	0	PSRC1
chr1	109968480	109969440	3.93663	7.16664	0	0	PSMA5
chr1	109968480	109969440	3.93663	7.16664	0	0	PSMA5
chr1	109968480	109969440	3.93663	7.16664	0	0	PSMA5
chr1	110026414	110027123	3.72574	5.46368	0	0	ATXN7L2
chr1	110090971	110091650	2.81188	8.94056	0	0	GNAI3
chr1	110163443	110163947	1.68713	3.05114	0	0	AMPD2
chr1	110333317	110333796	2.2495	2.41253	0	0	EPS8L3
chr1	110427182	110427509	2.53069	0	0	0	CSF1
chr1	110432784	110433283	2.95247	0.354784	0	0	CSF1
chr1	110437294	110437917	3.30396	0.283827	0	0	CSF1
chr1	110448805	110449300	1.96831	3.6188	0	0	CSF1
chr1	110452674	110453677	7.52177	3.33497	0	0	CSF1
chr1	110526988	110527707	2.95247	6.66994	0	0	AHCYL1
chr1	110576930	110577766	2.2495	4.25741	0	0	STRIP1
chr1	110752992	110753870	1.82772	3.83167	0	0	KCNC4
chr1	110778851	110779360	2.46039	0.567655	0	0	KCNC4
chr1	110880403	110882274	8.01385	16.7458	0	0	RBM15
chr1	110880403	110882274	8.01385	16.7458	0	0	RP5-1074L1.1
chr1	110949978	110950583	3.58514	6.10229	0	0	LAMTOR5
chr1	110949978	110950583	3.58514	6.10229	0	0	LAMTOR5-AS1
chr1	111067185	111067461	0.210891	0.922439	0	0	KCNA10
chr1	111161937	111162396	2.03861	3.54784	1	0	KCNA2
chr1	111177266	111177820	4.78019	1.20627	1	0	KCNA2
chr1	111189866	111190535	2.88217	5.10889	1	0	KCNA2
chr1	111214660	111215244	2.46039	2.27062	0	0	KCNA3
chr1	111216962	111217844	3.93663	4.82507	0	0	KCNA3
chr1	111417858	111418416	3.30396	3.54784	0	1	CD53
chr1	111423612	111423996	1.12475	1.20627	0	1	CD53
chr1	111505665	111507023	4.28811	11.1402	0	1	LRIF1
chr1	111735742	111736071	2.95247	0.425741	0	1	DENND2D
chr1	111746245	111747432	6.46732	9.50822	0	1	DENND2D
chr1	111758355	111759267	6.11583	9.15343	0	0	CHI3L2
chr1	111762387	111762840	2.67128	0.922439	0	0	CHI3L2
chr1	111817383	111817672	1.47624	0.638612	0	0	CHIAP2
chr1	111818710	111819072	1.26535	0.212871	0	0	CHIAP2
chr1	111948849	111949310	2.74158	0.354784	0	0	PGCP1
chr1	111991673	111992385	2.67128	5.60559	0	0	ATP5F1
chr1	111991673	111992385	2.67128	5.60559	0	0	WDR77
chr1	112019571	112019836	1.05445	0.496698	1	0	C1orf162
chr1	112038951	112039327	1.61683	0.283827	0	1	ADORA3
chr1	112049913	112050607	3.93663	1.27722	0	0	ADORA3
chr1	112135256	112135939	6.60791	4.68315	1	0	RP5-836N10.1
chr1	112139032	112139553	2.88217	0.425741	1	0	RP5-836N10.1
chr1	112142300	112142761	1.68713	0.283827	1	0	RP5-836N10.1
chr1	112143498	112143869	2.74158	0.425741	1	0	RP5-836N10.1
chr1	112145633	112146023	3.23366	1.13531	1	0	RP5-836N10.1
chr1	112158909	112159420	5.76435	0.922439	0	0	RAP1A
chr1	112162064	112162909	3.09307	5.53463	0	0	RAP1A
chr1	112281820	112282403	2.3198	3.33497	0	1	FAM212B
chr1	112297559	112298884	8.43563	12.8432	0	0	DDX20
chr1	112297559	112298884	8.43563	12.8432	0	0	FAM212B
chr1	112938517	112939029	0.773266	2.6254	0	0	CTTNBP2NL
chr1	113161363	113161925	1.12475	3.47689	0	0	ST7L
chr1	113161984	113163135	3.86633	11.3531	0	0	CAPZA1
chr1	113161984	113163135	3.86633	11.3531	0	0	ST7L
chr1	113247040	113248172	4.7099	5.39272	0	0	RHOC
chr1	113249496	113250285	1.68713	3.6188	0	0	RHOC
chr1	113249496	113250285	1.68713	3.6188	0	0	RHOC
chr1	113278446	113278739	1.12475	0.212871	0	0	FAM19A3
chr1	113446548	113446989	4.85049	0.212871	0	0	AKR7A2P1
chr1	113498288	113499353	5.76435	9.57917	0	0	SLC16A1
chr1	113498288	113499353	5.76435	9.57917	0	0	SLC16A1
chr1	113498288	113499353	5.76435	9.57917	0	0	SLC16A1-AS1
chr1	113615563	113615992	1.33564	3.68976	0	0	LRIG2
chr1	113615563	113615992	1.33564	3.68976	0	0	RP11-31F15.2
chr1	113932550	113933368	3.23366	5.96037	0	0	MAGI3
chr1	114354673	114355470	5.27227	11.9207	0	0	RSBN1
chr1	114411030	114411288	1.33564	0.780525	0	1	PTPN22
chr1	114414141	114414673	2.46039	3.05114	0	1	PTPN22
chr1	114447074	114448143	7.31088	14.0495	0	0	AP4B1
chr1	114447074	114448143	7.31088	14.0495	0	0	AP4B1
chr1	114447074	114448143	7.31088	14.0495	0	0	DCLRE1B
chr1	114471654	114473713	8.64652	11.2112	0	0	HIPK1
chr1	114483272	114483661	1.96831	0.709568	0	0	HIPK1
chr1	114707787	114708167	1.89802	0.0709568	0	0	SYT6
chr1	115053285	115054286	4.35841	8.37291	1	0	TRIM33
chr1	115124030	115124569	2.46039	3.26401	0	0	BCAS2
chr1	115258849	115259688	5.97524	4.1155	0	0	NRAS
chr1	115299940	115300884	3.44455	8.86961	0	0	CSDE1
chr1	115322962	115323687	2.17921	6.2442	0	0	SIKE1
chr1	115605190	115605648	2.3198	1.98679	0	1	TSPAN2
chr1	116191688	116192002	1.12475	0.141914	0	1	VANGL1
chr1	116694625	116695064	5.55346	1.98679	0	0	MAB21L3
chr1	116800105	116800476	1.19505	0.354784	0	0	ATP1A1
chr1	116915351	116916146	3.09307	4.47028	0	0	ATP1A1
chr1	116916358	116916952	1.33564	2.83827	0	0	ATP1A1
chr1	117046953	117047506	4.28811	1.91583	0	0	CD58
chr1	117051681	117051995	1.26535	0.354784	0	0	CD58
chr1	117057594	117058188	3.30396	1.70296	0	1	CD58
chr1	117087033	117087818	3.30396	1.49009	0	1	CD58
chr1	117099186	117099666	2.60099	1.20627	0	1	CD58
chr1	117112833	117113357	3.44455	2.98019	0	1	CD58
chr1	117113473	117113986	2.53069	3.05114	0	1	CD58
chr1	117279917	117280938	5.62376	5.46368	0	0	CD2
chr1	117281212	117282015	9.34949	2.83827	0	0	CD2
chr1	117306758	117307735	9.91187	2.48349	0	1	CD2
chr1	117353010	117353438	2.53069	1.41914	0	0	CD2
chr1	117357351	117358031	6.18613	2.05775	0	0	CD2
chr1	117360203	117360660	2.17921	2.05775	0	0	CD2
chr1	117369504	117370398	7.45148	6.38612	0	0	CD2
chr1	117420600	117421091	1.26535	2.34158	0	0	PTGFRN
chr1	117427115	117427422	1.12475	0.354784	0	0	PTGFRN
chr1	117473847	117474132	1.33564	0.283827	0	1	PTGFRN
chr1	117601960	117602967	3.93663	9.08248	0	0	TTF2
chr1	117604519	117604928	3.72574	0.496698	0	0	TTF2
chr1	117626150	117626389	1.12475	0.141914	0	0	MIR942
chr1	117909038	117910322	4.7099	9.93396	0	0	MAN1A2
chr1	118148026	118148829	3.23366	4.54124	1	0	FAM46C
chr1	118149485	118149814	1.40594	0.567655	1	0	FAM46C
chr1	118150177	118150445	1.33564	0.922439	1	0	FAM46C
chr1	118158141	118158458	1.54653	0.283827	1	0	FAM46C
chr1	118471894	118472649	2.53069	5.88942	0	0	GDAP2
chr1	118471894	118472649	2.53069	5.88942	0	0	WDR3
chr1	118679094	118679444	1.54653	0.354784	0	0	SPAG17
chr1	119682840	119683609	2.67128	5.46368	0	0	WARS2
chr1	120190680	120191117	1.19505	2.19966	0	0	ZNF697
chr1	120329121	120329506	1.26535	1.06435	0	0	HMGCS2
chr1	120560758	120561211	2.17921	0.141914	0	1	NOTCH2
chr1	120587333	120588163	5.76435	1.98679	0	1	NOTCH2
chr1	120610953	120612794	35.7109	16.8877	0	1	NOTCH2
chr1	120630493	120630931	2.3198	1.70296	0	0	NOTCH2
chr1	120647839	120648303	1.61683	1.98679	0	0	NOTCH2
chr1	120659976	120660364	2.17921	0.212871	0	0	NOTCH2
chr1	120666397	120666798	2.17921	0.638612	0	0	NOTCH2
chr1	120685331	120685692	2.10891	1.27722	0	0	NOTCH2
chr1	120753063	120753390	1.61683	1.06435	0	0	FAM72B
chr1	120759072	120759647	3.16336	0.922439	0	0	FAM72B
chr1	120760825	120761187	1.61683	0.283827	0	0	FAM72B
chr1	120836083	120836916	3.30396	4.25741	0	0	FAM72B
chr1	120836930	120839403	7.80296	19.726	0	1	FAM72B
chr1	120904547	120905065	1.33564	2.19966	0	0	HIST2H2BA
chr1	121091386	121091810	2.17921	0.496698	0	0	SRGAP2D
chr1	121103063	121103718	2.2495	2.48349	0	0	SRGAP2D
chr1	121103725	121104147	0.91386	1.41914	0	0	SRGAP2D
chr1	121104426	121104783	1.68713	0.993396	0	0	SRGAP2D
chr1	121107582	121108002	1.47624	1.70296	0	1	SRGAP2D
chr1	121200502	121200878	1.82772	0.425741	0	0	EMBP1
chr1	121258373	121258790	1.26535	2.48349	0	0	EMBP1
chr1	121260696	121261739	4.00693	6.52803	0	1	EMBP1
chr1	143648129	143648394	0.843563	0.283827	0	0	MIR6077-1
chr1	143648129	143648394	0.843563	0.283827	0	0	MIR6077-2
chr1	143673072	143673808	3.23366	1.56105	0	0	MIR6077-1
chr1	143673072	143673808	3.23366	1.56105	0	0	MIR6077-2
chr1	143686917	143687472	2.03861	3.47689	0	0	RP6-206I17.2
chr1	143742790	143745011	23.2683	14.2623	0	0	LINC00875
chr1	143742790	143745011	23.2683	14.2623	0	0	LINC01138
chr1	143912661	143916086	14.9733	27.3184	0	1	FAM72C
chr1	143912661	143916086	14.9733	27.3184	0	1	FAM72D
chr1	143991028	143991396	2.3198	0.496698	0	0	FAM72C
chr1	143992462	143993020	5.13168	1.98679	0	0	FAM72C
chr1	143997822	143998357	2.10891	0.851482	0	0	FAM72C
chr1	144015650	144016240	2.53069	0.922439	0	0	FAM72C
chr1	144066913	144067414	4.7099	2.19966	0	0	LOC100288142
chr1	144068489	144069138	6.53762	1.13531	0	0	LOC100288142
chr1	144078569	144079032	3.30396	0.780525	0	0	LOC100288142
chr1	144090387	144091335	3.09307	4.1155	0	0	LOC100288142
chr1	144094791	144095215	1.61683	1.56105	0	0	LOC100288142
chr1	144311001	144311858	2.95247	2.98019	0	1	LINC00623
chr1	144339234	144340376	10.1931	4.89602	0	1	LINC00623
chr1	144340723	144341325	1.68713	2.27062	0	1	LINC00623
chr1	144491268	144491702	2.03861	1.49009	0	1	RP11-640M9.1
chr1	144519572	144520292	15.3247	5.39272	0	1	RP11-640M9.1
chr1	144811632	144811965	0.492079	1.49009	0	1	PDE4DIP
chr1	144891641	144892183	2.60099	0.354784	0	1	PDE4DIP
chr1	144908115	144908894	4.5693	2.19966	0	1	PDE4DIP
chr1	144931499	144932789	9.63068	15.6815	0	1	PDE4DIP
chr1	144936722	144937238	3.16336	0.851482	0	1	PDE4DIP
chr1	145014561	145015557	5.41287	2.55445	0	1	PDE4DIP
chr1	145096136	145096807	2.81188	5.60559	0	1	SEC22B
chr1	145129745	145130318	4.7099	2.19966	0	1	SEC22B
chr1	145139307	145140061	2.17921	4.32837	0	1	SEC22B
chr1	145153028	145153373	1.68713	0.851482	0	1	NOTCH2NL
chr1	145159334	145159836	3.02277	0.638612	0	1	NOTCH2NL
chr1	145171379	145171891	1.47624	2.41253	0	1	NOTCH2NL
chr1	145189063	145189513	1.89802	1.56105	0	1	NOTCH2NL
chr1	145208421	145210318	54.5504	26.3959	0	1	NOTCH2NL
chr1	145233240	145234038	4.6396	2.55445	0	1	NOTCH2NL
chr1	145293202	145293638	1.26535	4.61219	0	1	NBPF10
chr1	145299617	145300059	0.210891	2.55445	0	1	NBPF10
chr1	145382686	145383187	3.93663	2.05775	0	1	HFE2
chr1	145395343	145395942	0.351485	2.12871	0	1	HFE2
chr1	145396638	145397384	2.67128	4.54124	0	1	HFE2
chr1	145397504	145398080	1.61683	2.76732	0	1	HFE2
chr1	145427423	145427850	1.26535	2.19966	0	1	TXNIP
chr1	145437446	145437971	0.91386	2.6254	0	1	TXNIP
chr1	145438039	145438564	1.40594	8.08908	0	1	TXNIP
chr1	145454445	145455046	0.984157	2.90923	0	1	POLR3GL
chr1	145455223	145456076	3.44455	6.45707	0	1	POLR3GL
chr1	145470049	145470738	2.3198	5.81846	0	1	ANKRD34A
chr1	145470049	145470738	2.3198	5.81846	0	1	POLR3GL
chr1	145476647	145477705	4.499	7.02473	0	1	LIX1L
chr1	145507302	145508291	2.88217	6.88281	0	1	RBM8A
chr1	145515266	145515709	0.421782	2.19966	0	1	GNRHR2
chr1	145515990	145516626	1.12475	4.54124	0	1	GNRHR2
chr1	145515990	145516626	1.12475	4.54124	0	1	PEX11B
chr1	145515990	145516626	1.12475	4.54124	0	1	PEX11B
chr1	145575034	145575595	3.23366	2.55445	0	1	PIAS3
chr1	145575659	145576343	1.33564	4.82507	0	1	PIAS3
chr1	145598128	145598421	0.984157	0.354784	0	1	NUDT17
chr1	145610561	145611607	3.16336	7.80525	0	1	POLR3C
chr1	145610561	145611607	3.16336	7.80525	0	1	RNF115
chr1	145790688	145791068	1.26535	0.283827	0	1	GPR89A
chr1	145826257	145827278	2.46039	7.52143	0	1	GPR89A
chr1	145826257	145827278	2.46039	7.52143	0	1	LOC101929780
chr1	145897139	145897551	1.75742	0.141914	0	1	GPR89C
chr1	145968811	145969925	6.9594	7.2376	0	1	PDZK1P1
chr1	146401594	146401902	0.421782	0.851482	0	1	NBPF12
chr1	146518112	146518446	1.82772	1.13531	0	0	LOC728989
chr1	146555840	146556807	4.85049	4.39932	0	0	NBPF13P
chr1	146643618	146644583	6.32673	7.87621	0	0	PRKAB2
chr1	147012630	147013183	1.19505	3.54784	0	0	BCL9
chr1	147016827	147017313	3.51485	0.851482	0	0	BCL9
chr1	147112594	147112957	7.09999	1.27722	0	0	ACP6
chr1	147142467	147143004	1.61683	3.40593	0	1	ACP6
chr1	147400809	147401287	0.281188	3.83167	0	0	GPR89B
chr1	147438760	147439297	1.96831	0.283827	0	0	GPR89C
chr1	147510470	147511697	8.71682	7.30855	0	0	PDZK1P1
chr1	147551003	147551471	1.54653	1.34818	0	0	NBPF24
chr1	147790677	147791071	1.75742	0.780525	0	0	MIR5087
chr1	147806564	147807495	4.42871	4.75411	0	0	MIR5087
chr1	147844810	147845081	1.61683	0.283827	0	0	MIR6077-1
chr1	147844810	147845081	1.61683	0.283827	0	0	MIR6077-2
chr1	147860600	147861343	2.67128	2.90923	0	0	MIR6077-1
chr1	147860600	147861343	2.67128	2.90923	0	0	MIR6077-2
chr1	147874362	147874854	2.2495	3.19306	0	0	MIR6077-1
chr1	147874362	147874854	2.2495	3.19306	0	0	MIR6077-2
chr1	147930546	147931826	11.8099	6.2442	0	1	LINC01138
chr1	147985005	147985336	0.984157	0.354784	0	0	PPIAL4A
chr1	147985005	147985336	0.984157	0.354784	0	0	PPIAL4B
chr1	147993758	147994835	4.499	6.10229	1	0	PPIAL4A
chr1	147993758	147994835	4.499	6.10229	1	0	PPIAL4B
chr1	148176035	148176833	2.03861	5.60559	0	0	PPIAL4D
chr1	148176035	148176833	2.03861	5.60559	0	0	PPIAL4E
chr1	148176035	148176833	2.03861	5.60559	0	0	PPIAL4F
chr1	148200513	148200933	1.40594	0.851482	0	0	PPIAL4D
chr1	148200513	148200933	1.40594	0.851482	0	0	PPIAL4E
chr1	148200513	148200933	1.40594	0.851482	0	0	PPIAL4F
chr1	148240944	148242203	8.57623	14.3333	1	0	PPIAL4D
chr1	148240944	148242203	8.57623	14.3333	1	0	PPIAL4E
chr1	148240944	148242203	8.57623	14.3333	1	0	PPIAL4F
chr1	148346554	148346833	0.210891	1.20627	0	0	NBPF14
chr1	148555617	148557158	7.94356	8.86961	0	0	NBPF15
chr1	148598565	148599099	2.10891	3.40593	1	0	NBPF16
chr1	148604437	148605614	6.8188	8.51482	1	0	NBPF16
chr1	148766612	148767612	4.5693	6.7409	1	0	NBPF16
chr1	148776554	148776715	0.773266	0.141914	0	0	PPIAL4D
chr1	148776554	148776715	0.773266	0.141914	0	0	PPIAL4E
chr1	148776554	148776715	0.773266	0.141914	0	0	PPIAL4F
chr1	149215451	149215647	0.210891	0.993396	0	0	NBPF23
chr1	149222971	149224836	17.9257	20.2937	0	0	LOC388692
chr1	149294078	149294880	5.62376	3.33497	0	0	LOC388692
chr1	149298432	149298735	0.843563	1.56105	0	0	LOC388692
chr1	149358587	149358931	3.65544	0.638612	0	0	FCGR1C
chr1	149374501	149374823	1.40594	1.06435	0	0	FCGR1C
chr1	149513684	149514723	3.44455	7.16664	0	0	PPIAL4A
chr1	149513684	149514723	3.44455	7.16664	0	0	PPIAL4B
chr1	149513684	149514723	3.44455	7.16664	0	0	PPIAL4C
chr1	149522954	149523205	0.843563	0.354784	0	0	PPIAL4A
chr1	149522954	149523205	0.843563	0.354784	0	0	PPIAL4B
chr1	149522954	149523205	0.843563	0.354784	0	0	PPIAL4C
chr1	149576941	149577944	8.64652	5.10889	0	1	LINC00623
chr1	149605393	149606213	3.65544	4.47028	0	1	LINC00623
chr1	149679584	149680355	2.81188	2.6254	0	0	FCGR1A
chr1	149683941	149684414	1.40594	2.27062	0	0	FCGR1A
chr1	149743435	149743990	3.79604	0.638612	0	0	FCGR1A
chr1	149759310	149759713	1.47624	0.780525	0	0	FCGR1A
chr1	149764359	149764916	1.47624	2.83827	0	0	FCGR1A
chr1	149783464	149784363	2.10891	3.97358	0	0	HIST2H2BF
chr1	149803687	149804844	5.76435	12.6303	0	0	HIST2H4A
chr1	149803687	149804844	5.76435	12.6303	0	0	HIST2H4B
chr1	149812108	149814807	28.3297	29.66	0	0	HIST2H2AA3
chr1	149812108	149814807	28.3297	29.66	0	0	HIST2H2AA4
chr1	149812108	149814807	28.3297	29.66	0	0	HIST2H3A
chr1	149812108	149814807	28.3297	29.66	0	0	HIST2H3C
chr1	149821901	149825213	29.8059	35.7622	0	0	HIST2H2AA3
chr1	149821901	149825213	29.8059	35.7622	0	0	HIST2H2AA4
chr1	149821901	149825213	29.8059	35.7622	0	0	HIST2H2BC
chr1	149821901	149825213	29.8059	35.7622	0	0	HIST2H3A
chr1	149821901	149825213	29.8059	35.7622	0	0	HIST2H3C
chr1	149832204	149833433	5.62376	13.0561	0	0	HIST2H4A
chr1	149832204	149833433	5.62376	13.0561	0	0	HIST2H4B
chr1	149836006	149836382	1.82772	0.141914	0	0	HIST2H4A
chr1	149836006	149836382	1.82772	0.141914	0	0	HIST2H4B
chr1	149857137	149857648	1.61683	2.19966	0	0	HIST2H2BE
chr1	149857751	149860310	10.9663	20.0098	0	0	HIST2H2AB
chr1	149857751	149860310	10.9663	20.0098	0	0	HIST2H2AC
chr1	149857751	149860310	10.9663	20.0098	0	0	HIST2H2BE
chr1	149870912	149871342	2.03861	3.40593	0	0	BOLA1
chr1	149899323	149900017	2.2495	5.67655	0	0	SF3B4
chr1	149981556	149982038	2.10891	1.41914	0	0	OTUD7B
chr1	149982250	149982987	3.37425	8.08908	0	0	OTUD7B
chr1	150039476	150040042	1.96831	4.04454	0	0	VPS45
chr1	150121550	150122260	2.10891	3.68976	0	0	PLEKHO1
chr1	150132685	150133008	1.75742	0.496698	0	0	PLEKHO1
chr1	150185795	150186245	1.89802	4.18645	0	0	ANP32E
chr1	150206244	150207881	11.8802	13.6237	0	0	ANP32E
chr1	150208146	150209116	4.78019	9.79204	0	0	ANP32E
chr1	150240594	150241888	4.42871	8.86961	0	0	APH1A
chr1	150293655	150294286	3.44455	6.31516	0	0	PRPF3
chr1	150294855	150295129	1.54653	0.709568	0	0	PRPF3
chr1	150335969	150336784	3.37425	4.68315	0	0	RPRD2
chr1	150336828	150337398	2.17921	3.97358	0	0	RPRD2
chr1	150459452	150460030	2.74158	3.97358	0	0	TARS2
chr1	150487895	150488465	1.96831	4.68315	0	0	LINC00568
chr1	150533395	150535058	6.74851	13.4818	0	1	MIR4257
chr1	150535206	150535748	3.30396	2.27062	0	1	MIR4257
chr1	150535785	150536318	5.06138	1.63201	0	1	ADAMTSL4-AS1
chr1	150539701	150540485	4.7099	4.82507	0	1	ADAMTSL4-AS1
chr1	150551718	150552542	2.95247	5.60559	0	0	MCL1
chr1	150583907	150584400	3.58514	2.12871	0	0	ENSA
chr1	150585942	150586410	2.60099	1.91583	0	0	ENSA
chr1	150601344	150602453	2.88217	8.65673	0	0	ENSA
chr1	150601344	150602453	2.88217	8.65673	0	0	ENSA
chr1	150669423	150670026	1.19505	3.83167	0	0	GOLPH3L
chr1	150737322	150737688	1.47624	0.496698	0	0	CTSS
chr1	150847235	150847561	0.632673	1.13531	0	0	ARNT
chr1	150848886	150849649	2.74158	6.45707	0	0	ARNT
chr1	150895010	150895461	2.46039	0.496698	0	0	SETDB1
chr1	150898536	150899275	2.74158	4.25741	0	0	SETDB1
chr1	150946830	150947596	1.12475	5.03794	0	0	CERS2
chr1	150978890	150979535	0.984157	2.55445	0	0	FAM63A
chr1	150978890	150979535	0.984157	2.55445	0	0	FAM63A
chr1	150980590	150981177	3.37425	5.7475	0	0	FAM63A
chr1	150980590	150981177	3.37425	5.7475	0	0	PRUNE
chr1	151029810	151030763	6.67821	6.31516	0	0	CDC42SE1
chr1	151031725	151032353	3.09307	6.59899	0	0	CDC42SE1
chr1	151031725	151032353	3.09307	6.59899	0	0	MLLT11
chr1	151042879	151043963	3.51485	6.17325	0	0	GABPB2
chr1	151129490	151130146	3.79604	4.82507	0	0	TNFAIP8L2
chr1	151130788	151131311	2.95247	0.993396	0	0	TNFAIP8L2
chr1	151138172	151138714	3.65544	12.4174	0	0	LYSMD1
chr1	151138172	151138714	3.65544	12.4174	0	0	LYSMD1
chr1	151138172	151138714	3.65544	12.4174	0	0	SCNM1
chr1	151162304	151162884	2.81188	3.1221	0	0	VPS72
chr1	151170631	151171606	4.28811	7.59238	0	0	PIP5K1A
chr1	151226763	151227427	2.95247	4.75411	0	0	PSMD4
chr1	151249704	151250118	1.82772	0.567655	0	0	ZNF687
chr1	151253549	151255405	9.1386	20.3646	0	0	ZNF687
chr1	151299631	151300477	2.88217	4.1155	0	0	PI4KB
chr1	151299631	151300477	2.88217	4.1155	0	0	PI4KB
chr1	151319267	151320202	6.32673	8.08908	0	0	RFX5
chr1	151584198	151584753	1.54653	4.1155	0	0	SNX27
chr1	151762683	151763480	3.51485	7.2376	0	0	TDRKH
chr1	151794817	151795219	3.30396	0.212871	0	1	RORC
chr1	151800167	151800656	2.17921	0.496698	0	0	RORC
chr1	151810638	151811342	3.23366	3.90263	0	0	LOC100132111
chr1	151812094	151812671	3.72574	2.12871	0	0	C2CD4D
chr1	151881740	151882519	3.02277	4.96698	0	0	THEM4
chr1	151897800	151898071	0.91386	0.212871	0	0	THEM4
chr1	151945339	151945781	2.03861	0.780525	0	0	S100A10
chr1	151956717	151957120	1.61683	0.780525	0	1	S100A10
chr1	151965968	151966628	3.86633	3.1221	0	1	S100A10
chr1	152009290	152009689	1.26535	2.69636	0	0	S100A11
chr1	152020317	152021261	4.42871	6.7409	0	0	S100A11
chr1	153316225	153316464	1.40594	0	0	0	PGLYRP4
chr1	153318422	153318677	0.91386	0.0709568	0	0	PGLYRP4
chr1	153517299	153518005	2.81188	5.32176	0	0	S100A4
chr1	153606243	153607233	6.67821	6.88281	0	0	CHTOP
chr1	153606243	153607233	6.67821	6.88281	0	0	S100A13
chr1	153630843	153631545	2.3901	5.10889	0	0	SNAPIN
chr1	153643154	153644119	3.02277	7.02473	0	0	ILF2
chr1	153700041	153700740	3.23366	5.88942	0	0	INTS3
chr1	153755765	153756486	3.09307	3.97358	0	0	SLC27A3
chr1	153894976	153896154	5.34257	10.9983	0	0	GATAD2B
chr1	153918108	153918823	2.46039	5.81846	0	0	DENND4B
chr1	153930151	153931449	5.06138	9.29535	0	0	CRTC2
chr1	153935683	153936349	2.74158	5.03794	0	0	SLC39A1
chr1	153935683	153936349	2.74158	5.03794	0	0	SLC39A1
chr1	153935683	153936349	2.74158	5.03794	0	0	SLC39A1
chr1	153939517	153940491	4.07722	6.52803	0	0	CREB3L4
chr1	153939517	153940491	4.07722	6.52803	0	0	SLC39A1
chr1	153949680	153950448	2.03861	5.39272	0	0	JTB
chr1	153962940	153963480	1.89802	4.68315	0	0	RPS27
chr1	154130121	154130560	2.3198	2.05775	0	0	NUP210L
chr1	154154577	154156105	7.94356	12.8432	0	0	TPM3
chr1	154192485	154193662	5.90494	15.1848	0	0	C1orf43
chr1	154192485	154193662	5.90494	15.1848	0	0	UBAP2L
chr1	154192485	154193662	5.90494	15.1848	0	0	UBAP2L
chr1	154243374	154243653	1.75742	0.567655	0	0	HAX1
chr1	154244507	154245325	4.85049	12.3465	0	0	HAX1
chr1	154277403	154277773	1.26535	0.0709568	0	0	AQP10
chr1	154300818	154301542	3.16336	4.04454	0	0	ATP8B2
chr1	154325556	154326040	3.37425	0.993396	0	0	ATP8B2
chr1	154359085	154359586	2.46039	0.212871	0	0	IL6R
chr1	154377515	154378998	7.94356	4.89602	0	1	IL6R
chr1	154379779	154380418	6.8188	0.780525	0	1	IL6R
chr1	154404064	154404654	2.81188	0.709568	0	1	IL6R
chr1	154411843	154412523	2.88217	1.20627	0	1	IL6R
chr1	154435981	154436613	2.88217	2.55445	0	1	SHE
chr1	154530987	154531855	7.38118	13.3399	0	0	UBE2Q1
chr1	154580112	154581425	8.92771	9.29535	0	0	ADAR
chr1	154600236	154600771	2.03861	3.33497	0	0	ADAR
chr1	154717734	154718103	1.82772	1.27722	0	1	KCNN3
chr1	154731572	154732286	8.64652	6.59899	0	1	KCNN3
chr1	154732825	154733345	2.60099	3.6188	0	1	KCNN3
chr1	154839491	154840038	2.3198	0.283827	0	0	KCNN3
chr1	154908840	154910073	4.99108	16.3201	0	0	PMVK
chr1	154914921	154915368	1.96831	1.49009	0	0	PMVK
chr1	154924302	154924724	1.96831	1.06435	0	0	PBXIP1
chr1	154927539	154928088	1.96831	5.32176	0	0	PBXIP1
chr1	154933749	154934763	3.16336	9.08248	0	0	PYGO2
chr1	154945955	154946486	1.33564	2.83827	0	0	SHC1
chr1	154946637	154947773	3.93663	10.5726	0	0	CKS1B
chr1	154946637	154947773	3.93663	10.5726	0	0	SHC1
chr1	154955373	154956034	2.03861	5.46368	0	0	FLAD1
chr1	154973927	154974929	2.53069	8.51482	0	0	ZBTB7B
chr1	154976296	154976816	1.33564	2.05775	0	1	ZBTB7B
chr1	154981116	154981495	1.75742	1.56105	0	1	ZBTB7B
chr1	154981714	154982254	5.62376	0.993396	0	1	ZBTB7B
chr1	154982639	154983075	3.72574	1.70296	0	1	ZBTB7B
chr1	154984328	154984821	2.17921	0.922439	0	1	ZBTB7B
chr1	154989546	154990361	5.13168	2.98019	0	1	ZBTB7B
chr1	155022854	155024021	2.88217	6.10229	0	0	ADAM15
chr1	155022854	155024021	2.88217	6.10229	0	0	RP11-307C12.11
chr1	155046154	155046568	1.89802	0	0	0	EFNA3
chr1	155057137	155058204	3.58514	6.59899	0	0	EFNA3
chr1	155107960	155109098	6.25643	7.37951	0	0	SLC50A1
chr1	155145201	155145989	2.88217	5.7475	0	0	KRTCAP2
chr1	155162760	155163942	7.31088	12.3465	0	0	MUC1
chr1	155164020	155165008	3.86633	5.17985	0	0	MIR92B
chr1	155178320	155179179	5.76435	4.47028	0	0	MTX1
chr1	155197059	155197718	4.07722	5.39272	0	0	GBAP1
chr1	155210837	155211310	0.91386	2.83827	0	0	GBA
chr1	155210837	155211310	0.91386	2.83827	0	0	GBA
chr1	155213864	155214930	5.27227	16.0362	0	0	GBA
chr1	155225057	155225473	2.17921	2.55445	0	0	FAM189B
chr1	155231168	155232501	6.39702	8.79865	0	0	SCAMP3
chr1	155242914	155243511	2.81188	6.66994	0	0	CLK2
chr1	155246869	155247439	2.03861	3.76071	0	0	HCN3
chr1	155278165	155278900	4.6396	9.72109	0	0	FDPS
chr1	155278165	155278900	4.6396	9.72109	0	0	FDPS
chr1	155292756	155294563	5.97524	13.0561	0	0	RUSC1
chr1	155292756	155294563	5.97524	13.0561	0	0	RUSC1
chr1	155292756	155294563	5.97524	13.0561	0	0	RUSC1-AS1
chr1	155436055	155436426	1.40594	0.496698	0	0	POU5F1P4
chr1	155531572	155533319	8.64652	13.0561	0	0	ASH1L
chr1	155531572	155533319	8.64652	13.0561	0	0	ASH1L-AS1
chr1	155579645	155580386	3.51485	6.2442	0	0	MSTO1
chr1	155579645	155580386	3.51485	6.2442	0	0	MSTO2P
chr1	155657839	155659131	5.97524	9.22439	0	0	DAP3
chr1	155657839	155659131	5.97524	9.22439	0	0	DAP3
chr1	155657839	155659131	5.97524	9.22439	0	0	YY1AP1
chr1	155657839	155659131	5.97524	9.22439	0	0	YY1AP1
chr1	155657839	155659131	5.97524	9.22439	0	0	YY1AP1
chr1	155657839	155659131	5.97524	9.22439	0	0	YY1AP1
chr1	155657839	155659131	5.97524	9.22439	0	0	YY1AP1
chr1	155657839	155659131	5.97524	9.22439	0	0	YY1AP1
chr1	155657839	155659131	5.97524	9.22439	0	0	YY1AP1
chr1	155715036	155715920	3.09307	8.08908	0	0	MSTO2P
chr1	155826791	155827325	1.75742	5.53463	0	0	GON4L
chr1	155880411	155881401	1.19505	5.67655	0	0	RIT1
chr1	155880411	155881401	1.19505	5.67655	0	0	RIT1
chr1	155903901	155904559	3.02277	6.38612	0	0	KIAA0907
chr1	155945828	155946677	3.51485	3.90263	0	0	ARHGEF2
chr1	155947303	155948014	10.3337	2.55445	0	0	ARHGEF2
chr1	155948147	155948814	3.09307	3.6188	0	0	ARHGEF2
chr1	155990407	155991042	1.89802	6.2442	0	1	SSR2
chr1	156023320	156025086	9.49009	12.3465	0	1	LAMTOR2
chr1	156023320	156025086	9.49009	12.3465	0	1	UBQLN4
chr1	156066775	156067265	5.83465	2.05775	0	1	LMNA
chr1	156067661	156068020	1.54653	0.709568	0	1	LMNA
chr1	156075825	156076409	7.87326	2.55445	0	1	LMNA
chr1	156096710	156097442	5.27227	4.18645	0	1	LMNA
chr1	156163280	156164196	3.09307	8.23099	0	0	SLC25A44
chr1	156168586	156169261	4.14752	1.41914	0	0	SLC25A44
chr1	156182539	156183548	3.37425	8.44386	1	0	PMF1
chr1	156187379	156188248	6.04554	6.66994	1	0	PMF1
chr1	156192524	156193214	4.42871	2.27062	1	0	PMF1
chr1	156252221	156252965	2.67128	6.38612	0	0	SMG5
chr1	156252221	156252965	2.67128	6.38612	0	0	TMEM79
chr1	156307704	156308734	5.83465	11.7788	0	0	CCT3
chr1	156405499	156405777	0.281188	1.20627	0	0	C1orf61
chr1	156426282	156426825	2.53069	3.76071	0	0	C1orf61
chr1	156451337	156451644	1.05445	0.141914	0	1	MEF2D
chr1	156458297	156458741	2.10891	0.709568	0	1	MEF2D
chr1	156470063	156471449	4.7099	8.37291	0	1	MEF2D
chr1	156474336	156475574	10.896	12.5594	0	0	MEF2D
chr1	156569584	156569881	1.26535	0.283827	0	0	GPATCH4
chr1	156571043	156571554	1.75742	4.47028	0	0	GPATCH4
chr1	156631009	156631519	1.89802	4.75411	0	0	NES
chr1	156653987	156654325	1.40594	0.496698	0	0	NES
chr1	156691323	156691770	3.58514	0.283827	0	0	ISG20L2
chr1	156698045	156699195	6.11583	12.1336	0	0	RRNAD1
chr1	156710532	156711492	6.46732	20.6484	0	0	MRPL24
chr1	156718351	156718862	1.40594	2.48349	0	0	HDGF
chr1	156720753	156722035	5.55346	11.2112	0	0	HDGF
chr1	156720753	156722035	5.55346	11.2112	0	0	HDGF
chr1	156736737	156737872	7.31088	14.9009	0	0	PRCC
chr1	156783619	156784101	1.54653	4.47028	0	0	NTRK1
chr1	156786267	156787215	7.80296	10.0759	0	1	SH2D2A
chr1	156791725	156792029	1.47624	0.283827	0	1	SH2D2A
chr1	156805750	156806319	6.11583	1.06435	0	1	SH2D2A
chr1	157015280	157015778	0.984157	2.27062	0	0	ARHGEF11
chr1	157076147	157076555	2.03861	0.0709568	0	0	ETV3L
chr1	157103047	157103606	2.81188	0.993396	0	1	ETV3
chr1	157107893	157108591	3.09307	8.94056	0	1	ETV3
chr1	157107893	157108591	3.09307	8.94056	0	1	ETV3
chr1	157219165	157219501	1.33564	0.141914	0	0	ETV3
chr1	158255601	158255877	0.91386	0.283827	0	0	CD1C
chr1	158340889	158341430	3.37425	0.567655	0	0	CD1E
chr1	158894017	158894260	0.843563	0.0709568	0	0	PYHIN1
chr1	158978545	158979022	1.96831	2.05775	0	0	IFI16
chr1	158979408	158980016	3.51485	4.25741	0	0	IFI16
chr1	159046544	159047586	10.7554	5.81846	0	1	AIM2
chr1	159796196	159796782	3.65544	1.06435	0	0	SLAMF8
chr1	159880121	159880536	2.81188	1.56105	0	0	CCDC19
chr1	159892947	159893798	6.8891	4.32837	0	0	TAGLN2
chr1	159894042	159895031	4.28811	2.12871	0	0	TAGLN2
chr1	159895043	159895527	3.79604	0.993396	0	0	TAGLN2
chr1	160001457	160002000	2.3198	4.04454	0	0	PIGM
chr1	160175086	160175772	0.91386	3.90263	0	0	PEA15
chr1	160231267	160232489	7.24059	8.44386	0	0	DCAF8
chr1	160231267	160232489	7.24059	8.44386	0	0	DCAF8
chr1	160231267	160232489	7.24059	8.44386	0	0	DCAF8
chr1	160312747	160313579	2.95247	9.3663	0	0	COPA
chr1	160312747	160313579	2.95247	9.3663	0	0	NCSTN
chr1	160398493	160398849	0.562376	2.19966	0	0	VANGL2
chr1	160424027	160424688	2.60099	0.212871	0	0	VANGL2
chr1	160430432	160431092	3.44455	4.04454	0	0	VANGL2
chr1	160441094	160441368	1.26535	0.354784	0	0	SLAMF6
chr1	160444091	160444565	2.17921	1.20627	0	0	SLAMF6
chr1	160537833	160538320	2.67128	0.780525	0	0	CD84
chr1	160546729	160547187	1.61683	0.851482	0	0	CD84
chr1	160591305	160591796	2.46039	0.496698	0	1	SLAMF1
chr1	160610160	160610598	2.88217	2.19966	0	1	SLAMF1
chr1	160611337	160611754	1.82772	0.567655	0	1	SLAMF1
chr1	160635386	160635997	1.96831	2.90923	0	0	SLAMF1
chr1	160681149	160681791	3.93663	1.27722	0	1	CD48
chr1	160682383	160682968	6.32673	1.27722	0	0	CD48
chr1	160696600	160696961	1.19505	0.851482	0	0	SLAMF7
chr1	160698156	160698466	1.19505	0.0709568	0	0	SLAMF7
chr1	160701787	160702206	1.68713	0.425741	0	0	SLAMF7
chr1	160710916	160711372	2.53069	1.20627	1	0	SLAMF7
chr1	160712127	160712710	3.58514	1.06435	1	0	SLAMF7
chr1	160721339	160721650	2.2495	0.851482	1	0	SLAMF7
chr1	160726124	160726642	3.23366	0.709568	1	0	SLAMF7
chr1	160726658	160727059	1.54653	0.993396	1	0	SLAMF7
chr1	160736670	160737223	6.32673	1.20627	0	0	SLAMF7
chr1	160765709	160766162	3.37425	2.27062	0	0	LY9
chr1	160820332	160820670	1.54653	0.212871	0	0	CD244
chr1	160832494	160832831	2.46039	0.425741	0	0	CD244
chr1	160844828	160845037	1.47624	0.212871	0	0	ITLN1
chr1	160941411	160941724	0.91386	0.141914	0	0	ITLN2
chr1	160982938	160983943	4.92079	2.98019	0	0	F11R
chr1	160990410	160991523	2.3198	5.25081	0	0	F11R
chr1	160996873	160997209	1.54653	0.141914	0	0	F11R
chr1	161008464	161008951	2.74158	3.90263	0	0	TSTD1
chr1	161015295	161016152	2.2495	5.39272	0	0	USF1
chr1	161037981	161038591	2.60099	3.90263	0	0	ARHGAP30
chr1	161039291	161040088	3.09307	6.10229	0	0	ARHGAP30
chr1	161062428	161062848	2.60099	0.496698	0	0	PVRL4
chr1	161067282	161067843	1.68713	4.25741	0	0	KLHDC9
chr1	161067959	161068413	2.46039	1.49009	0	0	KLHDC9
chr1	161067959	161068413	2.46039	1.49009	0	0	KLHDC9
chr1	161087463	161088103	2.53069	5.67655	0	0	NIT1
chr1	161087463	161088103	2.53069	5.67655	0	0	NIT1
chr1	161087463	161088103	2.53069	5.67655	0	0	NIT1
chr1	161087463	161088103	2.53069	5.67655	0	0	PFDN2
chr1	161102133	161103257	2.95247	10.0049	0	0	DEDD
chr1	161102133	161103257	2.95247	10.0049	0	0	DEDD
chr1	161135806	161136543	2.81188	6.38612	0	0	PPOX
chr1	161171765	161172407	2.03861	6.2442	0	0	NDUFS2
chr1	161179601	161180029	0.773266	2.19966	0	0	FCER1G
chr1	161195359	161196036	2.17921	5.03794	0	0	TOMM40L
chr1	161359387	161360437	5.69405	10.9274	0	0	C1orf192
chr1	161369012	161370043	4.78019	10.0049	0	0	C1orf192
chr1	161409854	161410790	1.89802	5.81846	0	0	FCGR2A
chr1	161410904	161412528	3.72574	6.45707	0	0	FCGR2A
chr1	161416298	161418237	6.60791	9.50822	0	0	FCGR2A
chr1	161418561	161419119	1.75742	3.68976	0	0	FCGR2A
chr1	161423667	161425623	6.60791	12.2046	1	0	FCGR2A
chr1	161425651	161426598	2.67128	5.67655	1	0	FCGR2A
chr1	161431153	161433024	6.9594	8.51482	1	0	FCGR2A
chr1	161433034	161433973	2.46039	5.39272	1	0	FCGR2A
chr1	161438826	161440189	5.48316	9.3663	1	0	FCGR2A
chr1	161440505	161441321	2.10891	4.25741	0	0	FCGR2A
chr1	161493581	161494780	2.81188	9.50822	1	0	HSPA6
chr1	161500393	161501244	6.04554	6.81186	1	0	HSPA6
chr1	161509619	161510516	4.35841	6.66994	1	0	FCGR3A
chr1	161511745	161512140	2.3901	1.41914	1	0	FCGR3A
chr1	161581841	161582545	4.6396	3.26401	0	0	HSPA7
chr1	161591197	161591814	1.89802	2.6254	0	0	FCGR3B
chr1	161713838	161714320	1.89802	0.496698	0	0	DUSP12
chr1	161735830	161736430	2.46039	4.32837	0	0	ATF6
chr1	161884762	161885057	1.05445	0.283827	0	0	OLFML2B
chr1	161932215	161932585	1.47624	0.425741	0	0	OLFML2B
chr1	161993455	161993808	1.12475	1.84488	0	0	OLFML2B
chr1	162039164	162039810	2.17921	2.90923	0	0	NOS1AP
chr1	162467363	162467852	1.33564	3.26401	0	0	UHMK1
chr1	162530745	162532038	4.21782	7.80525	0	0	UAP1
chr1	162760113	162761015	1.96831	6.17325	0	0	HSD17B7
chr1	163291308	163292368	6.04554	13.198	0	0	NUF2
chr1	163291308	163292368	6.04554	13.198	0	0	RGS5
chr1	165451432	165451777	1.47624	0.354784	0	0	RXRG
chr1	165567319	165567693	2.3198	2.6254	0	0	RP11-280O1.2
chr1	165599853	165600549	2.81188	4.47028	0	0	MGST3
chr1	165737806	165738461	3.58514	5.17985	0	0	TMCO1
chr1	165796678	165797508	3.23366	3.97358	0	0	UCK2
chr1	165844534	165844899	2.60099	0.141914	0	0	MIR3658
chr1	166136029	166136396	0.492079	1.34818	0	0	FAM78B
chr1	166459202	166459892	3.23366	0.922439	0	0	FMO9P
chr1	166808225	166809422	4.07722	7.16664	0	0	POGK
chr1	166844837	166845936	5.27227	10.0049	0	1	TADA1
chr1	166875024	166875378	1.40594	0.496698	0	0	TADA1
chr1	166944005	166944405	2.46039	0.638612	0	0	ILDR2
chr1	167072718	167073146	3.23366	0.354784	0	0	DUSP27
chr1	167073453	167073858	1.68713	0.638612	0	0	DUSP27
chr1	167189469	167190198	3.86633	5.03794	0	0	POU2F1
chr1	167189469	167190198	3.86633	5.03794	0	0	POU2F1
chr1	167191304	167191894	2.67128	2.19966	0	0	POU2F1
chr1	167237075	167237431	1.96831	0.638612	0	0	POU2F1
chr1	167424333	167425039	1.75742	3.33497	0	1	CD247
chr1	167452887	167453348	2.2495	0.496698	0	1	CD247
chr1	167458630	167459250	2.88217	0.851482	0	1	CD247
chr1	167461589	167462143	2.88217	1.20627	0	1	CD247
chr1	167468759	167469175	1.68713	0.709568	0	1	CD247
chr1	167486692	167487245	3.65544	3.40593	0	1	CD247
chr1	167513678	167514205	2.10891	2.05775	0	0	CREG1
chr1	167522591	167523224	1.40594	4.82507	0	0	CREG1
chr1	167596934	167597778	4.07722	4.96698	0	0	RCSD1
chr1	167599256	167599770	4.14752	2.6254	0	0	RCSD1
chr1	167600242	167600713	2.17921	0.567655	0	0	RCSD1
chr1	167683343	167684373	3.51485	9.72109	0	0	MPZL1
chr1	167690943	167691509	1.05445	3.90263	0	0	MPZL1
chr1	167744439	167744822	1.33564	0.354784	0	0	MPZL1
chr1	167772506	167773141	9.41979	2.27062	0	0	MPZL1
chr1	167905005	167906253	5.27227	8.86961	0	0	DCAF6
chr1	167905005	167906253	5.27227	8.86961	0	0	MPC2
chr1	168147817	168148879	5.06138	9.43726	0	0	TIPRL
chr1	168189784	168190026	0.91386	0.0709568	0	0	SFT2D2
chr1	168194842	168195895	4.78019	5.81846	0	0	SFT2D2
chr1	168282151	168282522	1.68713	0.283827	0	1	TBX19
chr1	168329388	168329764	1.40594	0.567655	0	0	MIR557
chr1	168436794	168437122	1.33564	0.425741	0	0	RP5-968D22.1
chr1	168960939	168961329	1.75742	0.141914	0	0	LINC00970
chr1	169016270	169016794	3.79604	0	0	0	LINC00970
chr1	169018524	169018842	2.3901	0.283827	0	0	LINC00970
chr1	169332692	169332972	1.75742	0.851482	0	0	BLZF1
chr1	169336793	169337850	3.72574	7.59238	0	0	BLZF1
chr1	169336793	169337850	3.72574	7.59238	0	0	NME7
chr1	169429393	169429622	1.19505	0.993396	0	0	SLC19A2
chr1	169454799	169455672	2.3198	6.10229	0	0	SLC19A2
chr1	169553920	169554347	2.3901	0.496698	0	1	F5
chr1	169555403	169556028	3.16336	4.18645	0	1	F5
chr1	169558308	169558772	2.3901	0.638612	0	0	F5
chr1	169563579	169564100	5.55346	0.638612	0	0	F5
chr1	169649668	169650159	2.60099	0.283827	0	0	SELL
chr1	169661911	169662672	2.81188	2.90923	1	0	SELL
chr1	169763665	169764485	2.60099	6.38612	0	0	METTL18
chr1	169862350	169863622	4.78019	7.2376	0	0	SCYL3
chr1	170043448	170044150	4.14752	7.45047	0	0	KIFAP3
chr1	170501030	170501709	4.5693	3.26401	0	0	GORAB
chr1	171454341	171455703	8.78712	8.79865	0	0	PRRC2C
chr1	171710729	171712074	9.63068	10.3597	0	0	VAMP4
chr1	171750217	171751086	3.79604	11.9207	0	0	METTL13
chr1	172087006	172087362	1.26535	0.567655	0	0	MIR3120
chr1	172150756	172151171	1.33564	0.993396	0	0	DNM3OS
chr1	172235720	172236195	1.47624	0.212871	0	0	DNM3OS
chr1	172307202	172308044	3.86633	1.56105	0	0	C1orf105
chr1	172321664	172321974	1.26535	0	0	0	C1orf105
chr1	172349869	172350401	2.3198	0.496698	0	0	C1orf105
chr1	172366475	172366711	0.984157	0.0709568	0	0	C1orf105
chr1	172501367	172502871	7.73266	13.7656	0	0	SUCO
chr1	172501367	172502871	7.73266	13.7656	0	0	SUCO
chr1	172558015	172558458	1.89802	0.354784	0	0	SUCO
chr1	172607887	172608933	5.83465	3.76071	0	0	FASLG
chr1	172631782	172632308	3.23366	2.69636	1	0	FASLG
chr1	172643876	172644209	2.10891	0.496698	1	0	FASLG
chr1	172677498	172678066	4.99108	1.56105	1	0	FASLG
chr1	172715411	172715864	2.3901	1.77392	0	0	FASLG
chr1	172731299	172731538	0.91386	0.212871	0	0	FASLG
chr1	172805061	172805350	1.26535	0.283827	0	0	FASLG
chr1	172814420	172814921	6.04554	0.638612	0	0	FASLG
chr1	172843956	172844452	3.37425	0.354784	0	0	TNFSF18
chr1	172902951	172903363	0.70297	1.27722	0	0	TNFSF18
chr1	173012479	173012811	1.26535	0.993396	0	0	TNFSF18
chr1	173176328	173176769	2.10891	0.354784	0	0	TNFSF4
chr1	173246154	173246357	0.70297	0.283827	0	0	TNFSF4
chr1	173266936	173267476	2.95247	0.425741	0	0	TNFSF4
chr1	173302792	173303077	0.91386	0.354784	0	0	TNFSF4
chr1	173379996	173380316	1.26535	0.212871	0	0	LOC100506023
chr1	173387376	173387650	0.91386	0	0	0	LOC100506023
chr1	173445813	173447061	3.51485	9.15343	0	0	LOC100506023
chr1	173445813	173447061	3.51485	9.15343	0	0	PRDX6
chr1	173683870	173684815	2.17921	6.38612	0	0	KLHL20
chr1	173793161	173794291	3.72574	7.94717	0	0	CENPL
chr1	173793161	173794291	3.72574	7.94717	0	0	CENPL
chr1	173793161	173794291	3.72574	7.94717	0	0	DARS2
chr1	173836654	173838167	9.84157	12.9851	0	1	GAS5
chr1	173836654	173838167	9.84157	12.9851	0	1	SNORD74
chr1	173836654	173838167	9.84157	12.9851	0	1	ZBTB37
chr1	173990829	173991885	3.30396	4.75411	0	0	RC3H1
chr1	174128214	174129076	3.65544	8.01812	0	0	RABGAP1L
chr1	174129093	174129562	1.82772	0.993396	0	0	RABGAP1L
chr1	174738114	174738369	0.984157	0.141914	0	0	RABGAP1L
chr1	174784232	174784462	0.91386	0.354784	0	0	RABGAP1L
chr1	174937889	174938230	1.75742	0.709568	0	1	RABGAP1L
chr1	174968276	174969856	6.9594	20.1517	0	0	CACYBP
chr1	174968276	174969856	6.9594	20.1517	0	0	CACYBP
chr1	174992244	174992940	3.93663	4.61219	0	0	MRPS14
chr1	175158087	175158435	0.91386	2.55445	0	0	KIAA0040
chr1	175161808	175162546	1.47624	3.33497	0	0	KIAA0040
chr1	175161808	175162546	1.47624	3.33497	0	0	KIAA0040
chr1	175333798	175334211	1.40594	0.354784	0	0	KIAA0040
chr1	176071851	176072272	1.47624	0.0709568	0	1	RFWD2
chr1	176175620	176176980	5.62376	10.7854	0	1	RFWD2
chr1	178535365	178535763	2.3901	0.283827	0	0	C1orf220
chr1	178994788	178995632	2.03861	4.04454	0	0	FAM20B
chr1	179264307	179264748	1.68713	0.567655	0	0	SOAT1
chr1	179846766	179847262	1.05445	4.89602	0	0	TOR1AIP2
chr1	179851001	179852379	6.8188	12.7013	0	0	TOR1AIP1
chr1	179923432	179924420	4.7099	8.72769	0	0	CEP350
chr1	180123436	180124307	2.81188	6.59899	0	0	QSOX1
chr1	180471451	180472370	5.20197	5.17985	0	0	ACBD6
chr1	180600921	180601980	2.81188	5.96037	0	0	XPR1
chr1	180990988	180991435	2.60099	1.56105	0	0	STX6
chr1	180991484	180992483	3.37425	9.65013	0	0	STX6
chr1	181013562	181013971	4.21782	0.567655	0	0	MR1
chr1	181031240	181031615	1.61683	0.425741	0	0	IER5
chr1	181056546	181057174	1.47624	3.97358	0	0	IER5
chr1	181057395	181058267	4.07722	6.7409	0	1	IER5
chr1	181058477	181059681	15.6059	6.10229	0	1	IER5
chr1	181068632	181069472	5.06138	1.84488	0	0	IER5
chr1	181074104	181075133	4.14752	7.7343	0	0	IER5
chr1	181109605	181109954	1.19505	0.141914	0	0	IER5
chr1	181110600	181111014	2.3198	1.56105	0	0	IER5
chr1	181118751	181119122	0.773266	1.63201	0	0	IER5
chr1	181905909	181906169	0.843563	0	0	0	ZNF648
chr1	181998523	181999414	2.95247	6.45707	0	0	ZNF648
chr1	182217781	182218213	2.03861	0.780525	0	1	GS1-122H1.2
chr1	182218281	182218646	0.91386	1.56105	0	1	GS1-122H1.2
chr1	182399568	182399861	1.05445	0.354784	0	0	RGSL1
chr1	182572484	182572951	2.17921	1.06435	0	0	RGS16
chr1	182573206	182573897	3.93663	3.33497	0	0	RGS16
chr1	182583857	182584669	7.52177	3.68976	0	1	LOC284648
chr1	182585091	182585728	6.8188	3.26401	0	1	LOC284648
chr1	182598670	182599215	4.28811	1.06435	0	0	LOC284648
chr1	182683182	182683374	0.843563	0.283827	0	0	RGS8
chr1	182758418	182759082	3.79604	4.18645	0	0	NPL
chr1	182808227	182809136	4.5693	7.66334	0	0	DHX9
chr1	182814417	182814910	3.58514	0.425741	0	0	DHX9
chr1	183149838	183150356	4.21782	0.425741	0	0	LAMC2
chr1	183279918	183280365	2.10891	0.354784	0	0	NMNAT2
chr1	183287554	183287899	1.19505	0.354784	0	0	NMNAT2
chr1	183440115	183442466	18.3475	13.198	0	0	SMG7
chr1	183440115	183442466	18.3475	13.198	0	0	SMG7-AS1
chr1	183559478	183559893	1.89802	0.993396	0	0	NCF2
chr1	183559931	183560412	3.02277	0.354784	0	0	NCF2
chr1	183604538	183605798	8.71682	8.51482	0	0	ARPC5
chr1	183604538	183605798	8.71682	8.51482	0	0	RGL1
chr1	183621128	183621651	4.7099	1.20627	0	0	APOBEC4
chr1	183925653	183926167	2.03861	2.83827	0	1	COLGALT2
chr1	183958302	183958685	3.02277	0.567655	0	1	COLGALT2
chr1	184129270	184130000	6.60791	3.33497	0	0	TSEN15
chr1	184130260	184130903	6.04554	1.06435	0	0	TSEN15
chr1	184723694	184724520	4.21782	8.30195	0	1	EDEM3
chr1	184836109	184836511	1.61683	1.06435	1	0	FAM129A
chr1	184839584	184839835	0.773266	0.425741	1	0	FAM129A
chr1	184922820	184923134	1.05445	0.425741	1	0	FAM129A
chr1	184942663	184943877	18.7693	5.17985	1	0	FAM129A
chr1	185014276	185014800	1.40594	2.12871	0	0	RNF2
chr1	185125639	185126821	4.21782	8.72769	0	0	SWT1
chr1	185125639	185126821	4.21782	8.72769	0	0	SWT1
chr1	185125639	185126821	4.21782	8.72769	0	0	TRMT1L
chr1	185125639	185126821	4.21782	8.72769	0	0	TRMT1L
chr1	185285185	185286053	3.09307	4.75411	0	0	IVNS1ABP
chr1	185286136	185287437	6.74851	11.0693	0	0	IVNS1ABP
chr1	185390918	185391228	1.12475	0.283827	1	0	GS1-279B7.1
chr1	185408819	185409551	1.33564	4.04454	0	0	GS1-279B7.1
chr1	185528956	185529386	1.75742	1.70296	0	0	HMCN1
chr1	185605940	185606425	2.67128	1.27722	0	0	HMCN1
chr1	186259287	186259614	1.61683	0.567655	0	0	PRG4
chr1	186262044	186262425	1.61683	0.709568	0	0	PRG4
chr1	186344089	186345144	6.25643	17.0296	0	0	C1orf27
chr1	186344089	186345144	6.25643	17.0296	0	0	TPR
chr1	186707990	186708367	1.47624	1.06435	0	0	PTGS2
chr1	186709459	186709859	2.74158	0.425741	0	0	PTGS2
chr1	192485855	192486425	2.88217	1.34818	0	0	RGS1
chr1	192514184	192514692	3.09307	0.567655	0	0	RGS1
chr1	192520242	192520721	2.46039	0.425741	0	0	RGS1
chr1	192544590	192545067	2.67128	0.780525	0	1	RGS1
chr1	192775010	192775396	1.33564	3.33497	0	0	RGS2
chr1	192905749	192906195	1.96831	0.354784	0	0	UCHL5
chr1	192953194	192953597	2.2495	0.283827	0	0	UCHL5
chr1	193027621	193027944	1.26535	1.49009	0	0	UCHL5
chr1	193028203	193028967	3.93663	10.0049	0	0	TROVE2
chr1	193028203	193028967	3.93663	10.0049	0	0	UCHL5
chr1	193074267	193074704	0.984157	2.34158	0	0	GLRX2
chr1	193090699	193091778	6.46732	11.4241	0	0	CDC73
chr1	193407043	193407232	0.91386	0.0709568	0	0	B3GALT2
chr1	193448337	193448762	1.68713	1.63201	0	0	B3GALT2
chr1	193506866	193507162	1.96831	0.354784	0	0	B3GALT2
chr1	193507726	193508239	3.30396	0.567655	0	0	B3GALT2
chr1	197115676	197116177	0.843563	2.69636	0	0	ASPM
chr1	197170101	197170962	4.07722	5.88942	0	0	CRB1
chr1	197708071	197708422	1.33564	0.141914	0	0	DENND1B
chr1	197743774	197745050	6.53762	5.88942	0	0	DENND1B
chr1	197871576	197872267	2.3901	4.25741	0	0	C1orf53
chr1	198125821	198126954	3.72574	8.44386	0	1	NEK7
chr1	198128053	198128541	1.19505	3.33497	0	1	NEK7
chr1	198136716	198137123	2.03861	1.20627	0	1	NEK7
chr1	198171401	198171912	2.95247	1.13531	0	1	NEK7
chr1	198525966	198526480	1.19505	2.6254	1	0	ATP6V1G3
chr1	198570999	198571327	1.26535	0.425741	0	0	PTPRC
chr1	198590009	198590549	2.17921	3.76071	0	0	PTPRC
chr1	198605616	198605976	0.773266	1.70296	0	0	PTPRC
chr1	198617759	198618148	1.47624	0.283827	1	0	PTPRC
chr1	198625547	198626135	1.96831	4.32837	1	0	PTPRC
chr1	198626568	198627108	2.2495	2.76732	1	0	PTPRC
chr1	198650958	198651352	1.54653	3.90263	1	0	PTPRC
chr1	198850234	198850802	2.2495	0.425741	0	1	MIR181A1
chr1	198852348	198852734	1.54653	0.0709568	0	1	MIR181A1
chr1	198891760	198892149	1.47624	0.283827	0	1	MIR181A1HG
chr1	198894699	198895109	2.10891	0.141914	0	1	MIR181A1HG
chr1	199010579	199011035	2.67128	2.55445	0	0	MIR181A1HG
chr1	199058831	199059323	3.79604	0.567655	0	0	MIR181A1HG
chr1	199195330	199195732	3.02277	0.212871	0	0	MIR181A1HG
chr1	199694189	199694505	1.19505	0.354784	0	0	NR5A2
chr1	199910882	199911157	1.12475	0.354784	0	0	NR5A2
chr1	200098585	200099031	2.03861	0.496698	0	1	NR5A2
chr1	200119888	200120205	1.89802	0.283827	0	1	NR5A2
chr1	200122317	200122868	9.84157	1.06435	0	1	NR5A2
chr1	200123214	200123719	2.88217	1.27722	0	1	NR5A2
chr1	200223293	200223555	0.91386	0.283827	0	0	LINC00862
chr1	200323349	200323715	1.82772	0.709568	0	1	LINC00862
chr1	200349769	200350146	1.40594	0.212871	0	0	LINC00862
chr1	200378754	200379527	2.81188	3.97358	0	0	ZNF281
chr1	200379644	200379917	0.210891	1.20627	0	0	ZNF281
chr1	200414293	200414751	2.17921	0.425741	0	0	ZNF281
chr1	200417214	200417813	5.20197	0.709568	0	0	ZNF281
chr1	200440907	200441173	1.05445	0.141914	0	0	ZNF281
chr1	200442677	200443282	2.81188	0.496698	0	0	ZNF281
chr1	200452629	200452941	4.78019	0.851482	0	0	ZNF281
chr1	200456784	200457045	1.26535	1.77392	0	0	ZNF281
chr1	200589635	200590210	1.89802	4.18645	0	0	KIF14
chr1	200594514	200594821	1.12475	0.709568	0	0	KIF14
chr1	200597355	200597781	1.61683	0.354784	0	0	KIF14
chr1	200638415	200639475	5.41287	12.6303	0	0	DDX59
chr1	200831281	200831652	1.61683	0.141914	0	0	GPR25
chr1	200835669	200836051	1.75742	0.354784	0	0	GPR25
chr1	200847345	200847600	1.12475	0.212871	0	0	GPR25
chr1	200857466	200857819	3.93663	0.425741	0	0	C1orf106
chr1	200874819	200875268	2.10891	0.425741	0	1	C1orf106
chr1	200988426	200989013	1.61683	3.83167	0	1	KIF21B
chr1	200992677	200993062	1.68713	2.19966	0	1	KIF21B
chr1	201280191	201280437	1.05445	0.0709568	0	0	PKP1
chr1	201280488	201280920	1.89802	0.993396	0	0	PKP1
chr1	201420043	201420544	3.37425	0.354784	0	0	PHLDA3
chr1	201423247	201423566	1.33564	0.283827	0	0	PHLDA3
chr1	201475672	201476698	4.14752	6.2442	0	0	CSRP1
chr1	201475672	201476698	4.14752	6.2442	0	0	CSRP1
chr1	201797965	201798798	2.3901	4.68315	0	0	IPO9
chr1	201797965	201798798	2.3901	4.68315	0	0	IPO9-AS1
chr1	201924161	201924988	3.51485	7.30855	0	0	TIMM17A
chr1	201951596	201952093	1.19505	2.12871	0	0	RNPEP
chr1	202129550	202130070	1.82772	2.6254	0	0	PTPN7
chr1	202131075	202131492	2.03861	1.41914	0	0	PTPN7
chr1	202133752	202134269	3.72574	1.20627	0	0	PTPRVP
chr1	202264788	202265094	1.54653	0.567655	0	0	UBE2T
chr1	202310959	202311429	1.05445	3.76071	0	0	UBE2T
chr1	202317448	202318410	3.23366	7.59238	0	0	PPP1R12B
chr1	202775917	202776372	0.984157	2.41253	0	0	KDM5B
chr1	202779625	202780256	2.53069	3.83167	0	0	PCAT6
chr1	202803853	202804239	1.89802	0.354784	0	0	LOC641515
chr1	202804644	202805105	5.41287	0.283827	0	0	LOC641515
chr1	202857612	202858602	3.65544	8.72769	0	0	RABIF
chr1	202895884	202896638	3.37425	9.43726	0	0	KLHL12
chr1	202926976	202927717	2.3901	5.39272	0	0	ADIPOR1
chr1	202926976	202927717	2.3901	5.39272	0	0	ADIPOR1
chr1	202976169	202977156	2.88217	6.45707	0	0	LOC401980
[truncated: 21,181 more rows]

## Sheet: Hs BAY P-TEFb
Chr	Start	End	P-TEFb DMSO RPM	P-TEFb BAY RPM	Overlaps SE or associated gene	Overlaps typical enhancer or associated gene	Closest gene TSS
chr1	15538897	15539040	0.630296	0.0637978	0	0	FHAD1
chr1	28573723	28573970	0.378178	1.40355	0	0	ATPIF1
chr1	45187232	45187672	3.08845	0.956967	0	0	KIF2C
chr1	67632714	67632939	1.26059	0.0637978	0	1	IL23R
chr1	67633043	67633345	1.38665	0.127596	0	1	IL23R
chr1	67740314	67740605	1.82786	0.446585	1	0	IL12RB2
chr1	67760932	67761157	1.0715	0.382787	0	0	IL12RB2
chr1	67772645	67772925	1.38665	0.318989	0	0	IL12RB2
chr1	67775519	67775860	1.57574	0.446585	1	0	IL12RB2
chr1	77533762	77533952	0.0630296	0.637978	0	0	MIR7156
chr1	111423724	111423928	0.882415	0.382787	0	1	CD53
chr1	117296876	117297173	2.01695	0.637978	0	1	CD2
chr1	117297572	117298082	2.96239	0.57418	0	1	CD2
chr1	117298524	117299067	4.0339	0.637978	0	1	CD2
chr1	117300375	117300652	1.89089	0.127596	0	1	CD2
chr1	117300838	117301373	3.46663	0.446585	0	1	CD2
chr1	117302053	117302276	1.76483	0.255191	0	1	CD2
chr1	117306882	117307204	1.82786	0.829372	0	1	CD2
chr1	117312166	117312823	3.59269	0.446585	0	0	CD2
chr1	117347400	117347762	2.3321	0.57418	0	0	CD2
chr1	117348795	117349247	2.58422	0.318989	0	0	CD2
chr1	117352965	117353274	2.07998	0.382787	0	0	CD2
chr1	117357549	117357940	2.96239	0.446585	0	0	CD2
chr1	145969189	145969504	2.89936	1.27596	0	1	PDZK1P1
chr1	149223713	149224343	6.11388	2.55191	0	0	LOC388692
chr1	149783606	149783853	1.38665	1.02076	0	0	HIST2H2BF
chr1	149822542	149823111	4.53813	2.16913	0	0	HIST2H2AA3
chr1	149822542	149823111	4.53813	2.16913	0	0	HIST2H2AA4
chr1	149823997	149824389	2.26907	1.27596	0	0	HIST2H3A
chr1	149823997	149824389	2.26907	1.27596	0	0	HIST2H3C
chr1	150208241	150208726	2.14301	2.8071	0	0	ANP32E
chr1	151128583	151128760	0.315148	1.59495	0	0	TNFAIP8L2
chr1	155214488	155214844	2.58422	4.01926	0	0	GBA
chr1	161195568	161195717	0.252119	1.02076	0	0	TOMM40L
chr1	184083147	184083269	0	0.510382	0	0	TSEN15
chr1	206075994	206076131	0.567267	0	0	0	FAM72C
chr1	207509988	207510141	0.315148	0.765574	0	1	CD55
chr1	209925562	209925748	1.26059	0.255191	0	0	TRAF3IP3
chr1	233059822	233059911	0.504237	0.382787	0	0	NTPCR
chr1	234980304	234980593	1.32362	0.829372	0	0	LINC01132
chr1	235116310	235116736	2.83633	0.637978	0	0	SNORA14B
chr1	235147428	235148129	4.28602	2.55191	1	0	SNORA14B
chr1	243761869	243761997	0.126059	0.510382	0	1	AKT3
chr2	7571111	7571309	1.19756	0.127596	0	1	LOC100506274
chr2	7578017	7578202	0.945445	0	0	1	LOC100506274
chr2	7578433	7578724	1.26059	0.318989	0	1	LOC100506274
chr2	7608273	7608446	0.945445	0.446585	0	0	LOC100506274
chr2	12697341	12697489	0.693326	0.0637978	0	0	TRIB2
chr2	43521062	43521232	0.819385	0.318989	0	1	LINC01126
chr2	48541306	48541658	1.38665	2.36052	0	0	FOXN2
chr2	69691847	69691995	0.693326	0	0	1	NFU1
chr2	103041291	103041545	1.7018	0.510382	0	0	IL18RAP
chr2	112289909	112290112	1.0715	0.382787	0	0	MIR4435-1HG
chr2	158289250	158289390	1.00847	0.191393	0	1	CYTIP
chr2	158290609	158290724	0.567267	0.127596	0	1	CYTIP
chr2	158299228	158299452	1.26059	0.191393	0	1	CYTIP
chr2	158300176	158300733	5.04237	0.510382	0	1	CYTIP
chr2	158333801	158334218	2.39513	0.956967	0	0	CYTIP
chr2	162809294	162809515	1.26059	0.382787	1	0	DPP4
chr2	162820616	162820788	0.882415	0.0637978	0	0	DPP4
chr2	175458361	175458647	1.51271	0.510382	0	1	WIPF1
chr2	193109453	193109565	0	0.510382	0	0	TMEFF2
chr2	197104994	197105203	0.756356	1.08456	0	0	STK17B
chr2	204801331	204801630	1.89089	0.446585	0	1	ICOS
chr2	204804289	204804588	1.57574	0.446585	0	1	ICOS
chr2	204862249	204862478	1.0715	0.255191	0	0	ICOS
chr2	204884302	204884618	2.14301	0.318989	0	0	ICOS
chr3	4872562	4872977	2.52119	0.956967	1	0	BHLHE40-AS1
chr3	4872979	4873307	1.95392	1.27596	1	0	BHLHE40-AS1
chr3	4877413	4877729	1.57574	0.701776	0	0	BHLHE40-AS1
chr3	4891902	4892064	1.00847	0.191393	0	0	BHLHE40-AS1
chr3	5020105	5020698	3.27754	2.04153	1	0	BHLHE40
chr3	5021859	5022383	2.96239	1.40355	1	0	BHLHE40
chr3	5028460	5028753	1.44968	1.02076	1	0	BHLHE40
chr3	18481927	18482193	1.38665	0.446585	0	0	SATB1
chr3	18754714	18755012	2.14301	0.829372	1	0	SATB1
chr3	46152590	46152737	0.693326	0.255191	0	0	XCR1
chr3	114046563	114046683	0.693326	0.191393	0	0	MIR568
chr3	156892660	156893063	1.63877	2.9347	0	0	CCNL1
chr3	172240854	172241440	4.34905	1.08456	0	1	TNFSF10
chr3	172240854	172241440	4.34905	1.08456	0	1	TNFSF10
chr3	195360161	195360469	1.44968	0.765574	0	0	SDHAP2
chr4	26077797	26078111	1.89089	0.510382	0	0	SMIM20
chr4	37781982	37782153	0.882415	0.0637978	0	0	PGM2
chr4	39183775	39184201	1.26059	3.12609	0	0	WDR19
chr4	74606227	74606496	2.20604	0.318989	0	0	IL8
chr4	80094297	80094499	0.693326	0	0	0	NAA11
chr4	153601063	153601314	1.00847	1.27596	0	0	TMEM154
chr5	31404686	31404828	0.0630296	0.57418	0	0	DROSHA
chr5	39210023	39210283	1.32362	0.382787	0	1	FYB
chr5	58332303	58332454	0.819385	0.510382	0	1	PDE4D
chr5	123498655	123498800	0.126059	0.57418	0	0	ZNF608
chr5	126112311	126112611	1.76483	0.765574	0	1	LMNB1
chr5	131409329	131411752	36.3681	2.48811	1	0	CSF2
chr5	131411866	131412880	7.68962	0.318989	0	0	CSF2
chr5	132835257	132835384	0.0630296	0.637978	0	0	MIR1289-2
chr5	156356610	156356835	1.13453	0.191393	0	1	TIMD4
chr5	156535952	156536348	2.45816	0.382787	0	0	HAVCR2
chr5	179418974	179419119	0.0630296	0.510382	0	0	MIR340
chr6	11324966	11325152	1.00847	0.191393	0	0	NEDD9
chr6	14735099	14735401	2.20604	0.57418	0	0	LINC01108
chr6	20173232	20173364	0.630296	0.191393	0	0	MBOAT1
chr6	25138140	25138515	2.14301	0.765574	0	0	CMAHP
chr6	26032010	26032431	2.64725	1.78634	0	0	HIST1H3B
chr6	26045579	26046000	3.27754	1.33975	0	0	HIST1H3C
chr6	26055668	26055978	1.63877	0.956967	0	0	HIST1H1C
chr6	26056034	26056823	6.8072	1.21216	0	0	HIST1H1C
chr6	26124366	26124692	2.45816	0.829372	0	0	HIST1H2AC
chr6	26156443	26157821	13.2362	2.36052	0	0	HIST1H1E
chr6	26183904	26184256	1.7018	0.893169	0	0	HIST1H2BE
chr6	26217138	26217616	3.15148	1.14836	0	0	HIST1H2AE
chr6	26234808	26235344	6.23993	0.829372	0	0	HIST1H1D
chr6	26271179	26271413	1.63877	0.446585	0	0	HIST1H3G
chr6	27100754	27101142	3.71875	1.59495	0	0	HIST1H2AG
chr6	27775947	27776346	3.21451	1.02076	0	0	HIST1H2AI
chr6	27782186	27782546	2.89936	0.893169	0	0	HIST1H2AJ
chr6	27834684	27835448	8.19385	1.14836	0	0	HIST1H1B
chr6	31794997	31795639	2.89936	3.95546	0	0	HSPA1B
chr6	32145580	32146089	1.57574	3.06229	0	0	AGPAT1
chr6	33290646	33291056	1.63877	2.16913	0	1	DAXX
chr6	33359042	33359684	1.76483	4.91243	0	0	KIFC1
chr6	37018033	37018301	1.63877	1.08456	0	0	FGD2
chr6	37334806	37334961	0	0.701776	0	0	RNF8
chr6	45891877	45891996	0.504237	0.446585	0	1	CLIC5
chr6	106235193	106235459	1.51271	0.0637978	0	0	PRDM1
chr6	135437087	135437323	1.00847	0.510382	0	0	HBS1L
chr6	137592823	137592970	0.126059	0.637978	0	0	IFNGR1
chr6	143164010	143164238	1.19756	0.318989	0	1	HIVEP2
chr6	148067885	148068023	0.567267	0.0637978	0	0	SAMD5
chr6	149381484	149381812	1.7018	0.57418	0	0	RP11-162J8.2
chr6	149387469	149387635	0.882415	0.0637978	0	0	RP11-162J8.2
chr7	41921232	41921427	0.504237	0.956967	0	0	INHBA
chr7	92439079	92439376	1.57574	0.829372	0	1	CDK6
chr7	138791795	138792001	0.567267	1.59495	0	1	ZC3HAV1
chr7	142153279	142153473	0.252119	0.765574	0	0	LOC730441
chr7	142506440	142506879	2.39513	1.40355	1	0	PRSS2
chr8	103569447	103569759	1.82786	0.191393	0	0	ODF1
chr8	121343646	121343788	0.567267	0.0637978	0	0	MTBP
chr9	41921884	41922035	0.756356	0.255191	0	0	MGC21881
chr9	66479587	66479797	0.945445	0.0637978	0	0	PTGER4P2-CDK2AP2P2
chr9	93910107	93910312	1.13453	0.255191	0	0	LOC100129316
chr9	93925032	93925383	2.45816	0.446585	1	0	LOC100129316
chr9	93937112	93937318	0.945445	0.191393	0	0	LOC100129316
chr9	99002332	99002445	0.630296	0.510382	0	1	HSD17B3
chr9	131314357	131314707	0.441208	2.10533	0	0	SPTAN1
chr9	141118343	141118452	0.693326	0.446585	0	0	FAM157B
chr10	6103964	6104388	2.64725	0.382787	1	0	IL2RA
chr10	6625464	6625786	1.95392	1.27596	0	1	PRKCQ-AS1
chr10	12110598	12110986	1.00847	1.91393	0	0	DHTKD1
chr10	13203205	13203569	1.44968	2.16913	0	0	MCM10
chr10	51488734	51489106	0.945445	1.59495	0	0	AGAP7
chr10	69550722	69550948	1.19756	1.02076	0	0	DNAJC12
chr10	72339668	72339937	1.19756	0.191393	0	0	PRF1
chr10	86093832	86094047	1.26059	0.446585	0	0	CCSER2
chr10	97518982	97519127	0.693326	0	0	0	ENTPD1
chr10	97591938	97592172	1.32362	0.255191	0	0	C10orf131
chr10	97592179	97592430	1.57574	0.446585	0	0	C10orf131
chr10	97597400	97597567	0.882415	0.191393	0	0	C10orf131
chr10	102277326	102277487	0	0.765574	0	1	SEC31B
chr10	103124587	103124733	7.37447	2.29672	0	0	BTRC
chr10	103578053	103578573	1.7018	3.12609	0	0	MGEA5
chr10	112095409	112095534	0.567267	0.0637978	0	0	SMNDC1
chr10	134385600	134385710	0.630296	0.191393	0	0	INPP5A
chr11	11643659	11643850	0.315148	0.893169	0	0	GALNT18
chr11	12217314	12217694	1.95392	0.510382	1	0	MIR6124
chr11	14790480	14790609	0.693326	0.191393	0	1	CYP2R1
chr11	62608817	62609363	13.5514	6.25219	0	0	WDR74
chr11	65190148	65190583	2.96239	1.40355	0	1	NEAT1
chr11	82867551	82868197	2.14301	3.44508	0	0	PCF11
chr11	85925761	85926121	2.45816	0.446585	0	0	EED
chr11	102906934	102907101	0.882415	0.701776	0	0	DCUN1D5
chr11	110220597	110220788	1.44968	0.318989	0	0	RDX
chr11	125546910	125547054	0.0630296	0.510382	0	0	ACRV1
chr11	128158965	128159223	1.38665	0.57418	0	0	ETS1
chr11	128390443	128390587	1.0715	0.255191	1	0	ETS1
chr12	731684	731802	0.693326	0.57418	0	1	NINJ2
chr12	9822150	9822577	2.89936	1.08456	0	0	CLEC2D
chr12	9824190	9824471	1.44968	0.255191	0	0	CLEC2D
chr12	9894531	9894750	1.0715	0.382787	0	0	CLECL1
chr12	9913305	9913600	2.01695	0.829372	0	1	CD69
chr12	11803009	11803263	1.19756	0.382787	0	0	ETV6
chr12	12134224	12134665	2.39513	0.637978	0	0	RNU6-19P
chr12	47785252	47785671	2.96239	0.510382	0	0	PCED1B-AS1
chr12	48201801	48202184	3.21451	0.956967	1	0	HDAC7
chr12	48254328	48254487	0.882415	0.127596	0	0	HDAC7
chr12	49582741	49583043	1.13453	1.78634	0	0	TUBA1A
chr12	53764944	53765230	0.819385	1.65874	0	0	SP1
chr12	68513656	68514014	1.89089	0.701776	0	0	IFNG
chr12	68546348	68548999	20.6737	1.97773	1	0	IFNG
chr12	68549063	68550410	9.64354	0.893169	1	0	IFNG
chr12	68550426	68552273	17.4592	1.33975	1	0	IFNG
chr12	68552274	68552624	2.58422	0.191393	1	0	IFNG
chr12	68552715	68553745	18.2786	1.33975	1	0	IFNG
chr12	68557558	68557864	1.26059	0.382787	1	0	IFNG
chr12	68563051	68563304	1.44968	0.191393	1	0	IFNG
chr12	68571024	68571317	1.51271	0.318989	1	0	IFNG
chr12	68574798	68575478	3.65572	1.08456	1	0	IFNG
chr12	76371740	76372055	2.26907	0.701776	0	0	PHLDA1
chr12	86303567	86303633	0.567267	0.57418	0	0	NTS
chr12	105193152	105193997	3.78178	4.52964	0	0	SLC41A2
chr12	122326381	122326767	2.39513	2.36052	0	0	HPD
chr12	122326381	122326767	2.39513	2.36052	0	0	PSMD9
chr12	123011443	123011953	1.38665	3.25369	0	0	KNTC1
chr12	123011443	123011953	1.38665	3.25369	0	0	RSRC2
chr12	123401984	123402104	0.0630296	0.57418	0	0	VPS37B
chr12	130820165	130820305	0.0630296	0.57418	0	0	PIWIL1
chr13	28932614	28932732	0.630296	0.0637978	0	0	FLT1
chr13	46948579	46948763	1.63877	0.765574	0	0	KIAA0226L
chr13	80066544	80066691	0.756356	0	0	1	NDFIP2-AS1
chr14	22974851	22975127	2.07998	0.446585	0	0	DAD1
chr14	23009951	23010173	1.38665	0.127596	0	0	DAD1
chr14	23025215	23025702	3.52966	1.53115	1	0	DAD1
chr14	23030518	23030787	2.07998	0.765574	1	0	DAD1
chr14	23037606	23037870	1.44968	0.510382	1	0	DAD1
chr14	24610665	24611151	1.26059	2.8709	0	0	EMC9
chr14	25101709	25101917	1.00847	0.127596	1	0	GZMB
chr14	25102084	25103812	15.5683	1.46735	1	0	GZMB
chr14	34513014	34513263	1.26059	1.08456	0	0	EGLN3
chr14	50359665	50360136	2.96239	1.08456	0	0	ARF6
chr14	65770375	65770564	0.945445	0.191393	0	0	MIR4708
chr14	91694755	91695134	2.01695	0.829372	1	0	GPR68
chr15	45020901	45021296	1.7018	2.04153	0	0	TRIM69
chr15	63795472	63795696	1.13453	0.318989	0	0	USP3
chr15	65597020	65597433	2.3321	0.701776	0	0	PARP16
chr15	91029675	91029788	0.0630296	0.637978	0	1	CRTC3
chr15	91361435	91361698	1.51271	0.191393	0	0	FURIN
chr15	91373057	91373532	3.08845	2.29672	0	0	FURIN
chr15	91394302	91394711	2.52119	0.446585	0	0	FURIN
chr15	91395636	91396336	4.66419	1.53115	1	0	FURIN
chr15	94777596	94777747	0.756356	0.191393	0	0	MCTP2
chr15	96289172	96289226	0.819385	0.765574	0	0	LINC00924
chr16	3131244	3131501	1.38665	0.0637978	0	0	ZSCAN10
chr16	12632990	12633209	1.26059	0.255191	0	0	MIR4718
chr16	28961927	28962333	1.57574	2.8709	0	0	NFATC2IP
chr16	30382266	30382585	1.00847	2.16913	0	0	TBC1D10B
chr16	30669295	30669674	1.51271	3.44508	0	0	FBRS
chr16	84510273	84510410	0.0630296	0.637978	1	0	TLDC1
chr16	84651724	84651946	0.378178	1.21216	0	0	COTL1
chr16	89098527	89098750	1.26059	0.446585	0	0	CBFA2T3
chr17	14204014	14204458	1.51271	2.29672	0	0	HS3ST3B1
chr17	18966839	18967453	4.4751	2.16913	1	0	GRAP
chr17	19091296	19091830	5.86176	2.29672	1	0	EPN2
chr17	19092994	19093585	4.4751	1.97773	1	0	EPN2
chr17	34415625	34416072	2.45816	0.255191	1	0	CCL3
chr17	34416200	34416542	2.3321	0.255191	1	0	CCL3
chr17	34416598	34417615	13.8665	0.829372	1	0	CCL3
chr17	34431218	34431585	3.21451	0.127596	0	0	CCL4
chr17	34432023	34432225	1.32362	0.0637978	0	0	CCL4
chr17	34432525	34432970	2.64725	0.127596	0	0	CCL4
chr17	34433061	34433425	2.39513	0.255191	0	0	CCL4
chr17	34538444	34538576	1.00847	0.255191	0	0	CCL4L1
chr17	34538444	34538576	1.00847	0.255191	0	0	CCL4L2
chr17	37213048	37213293	1.63877	0.510382	0	0	LOC100131347
chr17	41399789	41401206	17.2071	19.7773	0	0	LINC00854
chr17	41438244	41438797	3.84481	1.97773	0	0	LINC00910
chr17	56413098	56413664	2.83633	0.701776	1	0	MIR4736
chr17	56708973	56709298	2.26907	0.510382	0	0	TEX14
chr17	57863647	57864253	3.15148	2.55191	0	0	MIR21
chr17	57903006	57903240	1.26059	0.191393	0	0	MIR21
chr17	57906615	57907060	2.45816	0.701776	0	0	MIR21
chr17	57908274	57908505	1.13453	0.191393	0	0	MIR21
chr17	57915153	57915530	3.59269	0.510382	0	0	MIR21
chr17	57915575	57915985	3.59269	0.318989	0	0	MIR21
chr17	57916364	57916751	2.26907	0.191393	0	0	MIR21
chr17	57917046	57917723	4.4751	0.318989	0	0	MIR21
chr17	59250995	59251132	0.567267	0.0637978	0	0	TBX2
chr18	45463588	45463765	0.189089	0.893169	0	0	SMAD2
chr18	54615983	54616143	0.756356	0	0	0	LINC-ROR
chr19	3572576	3572909	1.26059	2.55191	0	0	HMG20B
chr19	6424722	6425407	1.44968	4.59344	0	0	KHSRP
chr19	10870227	10870588	1.19756	2.04153	0	0	MIR4748
chr19	19700511	19700851	1.89089	0.829372	0	1	PBX4
chr19	42579825	42580339	2.01695	3.31749	0	0	ZNF574
chr19	45393619	45393962	1.89089	2.74331	0	0	TOMM40
chr19	49378567	49378792	0.567267	1.14836	0	0	PPP1R15A
chr19	49403217	49403565	1.51271	1.78634	0	0	NUCB1
chr19	50143520	50144081	2.26907	3.38128	0	0	RRAS
chr19	50145086	50145464	1.51271	3.63648	0	0	SCAF1
chr20	2967165	2967402	1.0715	0.191393	0	0	GNRH2
chr20	23384954	23385101	0.756356	0.0637978	0	1	NAPB
chr21	10961076	10961213	0.0630296	0.510382	0	0	TPTE
chr21	25232928	25233070	0.0630296	0.57418	0	0	AP000469.2
chr21	36460750	36460985	1.32362	0.318989	0	0	RUNX1
chr22	28423877	28424007	0.630296	0.0637978	0	1	MIR3199-1
chr22	29070101	29070242	0.126059	0.57418	0	1	TTC28
chr22	29598899	29599058	0.945445	0.57418	0	0	EMID1
chr22	30581218	30581388	1.00847	0.255191	0	0	LIF
chr22	38245207	38245522	1.0715	1.78634	0	0	EIF3L
chr22	39101379	39101804	1.32362	2.8071	0	0	GTPBP1
chrX	17230448	17230573	0.504237	0	0	0	NHS
chrX	17672404	17672568	0.882415	0.255191	0	0	NHS
chrX	47053070	47053306	0.504237	1.33975	0	0	UBA1
chrX	64821497	64821645	0.756356	0.318989	0	0	FRMD8P1
chrX	78402615	78402773	0.693326	0.191393	0	0	GPR174
chrX	153505512	153505704	0.819385	0.255191	0	1	TEX28
chrY	1461050	1461220	0.315148	0.765574	0	0	SLC25A6
chrY	1461233	1461374	0.126059	0.57418	0	0	SLC25A6
chrUn_gl000232	128	273	0.504237	0.637978	0	0
chrUn_gl000241	241	388	0.630296	0.255191	0	0
chrUn_gl000224	453	1056	4.85328	6.06079	0	0
chrUn_gl000232	1013	1180	0.315148	0.765574	0	0
chrUn_gl000224	1086	1950	5.92479	8.29372	0	0
chrUn_gl000241	1165	1299	0.504237	0.318989	0	0
chrUn_gl000225	1166	1308	0.882415	1.02076	0	0
chrUn_gl000220	1865	2047	0.756356	0.829372	0	0	LOC100507412
chrUn_gl000235	1879	2062	0.252119	0.956967	0	0
chrUn_gl000224	2161	3244	9.01324	11.2922	0	0
chrUn_gl000232	3542	3680	0.378178	0.510382	0	0
chrUn_gl000232	3917	4064	0.441208	0.701776	0	0
chrUn_gl000232	4974	5150	0.882415	0.701776	0	0
chrUn_gl000241	5011	5248	0.441208	1.21216	0	0
chrUn_gl000241	5272	5408	0.567267	0.255191	0	0
chrUn_gl000220	5575	5739	0.378178	0.637978	0	0	LOC100507412
chrUn_gl000224	6244	6432	1.19756	1.27596	0	0
chrUn_gl000234	6549	6682	0.630296	0.446585	0	0
chrUn_gl000229	6816	6959	0.189089	0.765574	0	0
chrUn_gl000229	7247	7412	0.567267	0.510382	0	0
chrUn_gl000224	7440	7559	0.630296	1.27596	0	0
chrUn_gl000224	7593	7833	1.63877	2.74331	0	0
chrUn_gl000225	7615	7757	0.630296	1.08456	0	0
chrUn_gl000225	7908	8079	0.819385	0.510382	0	0
chrUn_gl000224	7925	10128	15.1271	14.6097	0	0
chrUn_gl000220	8156	8348	0.819385	0.446585	0	0	LOC100507412
chrUn_gl000225	8707	8878	0.882415	0.637978	0	0
chrUn_gl000224	10229	10424	0.441208	1.08456	0	0
chrUn_gl000224	10430	10588	0.882415	0.57418	0	0
chrUn_gl000224	10609	10794	0.882415	0.893169	0	0
chrUn_gl000241	11713	12015	1.00847	0.701776	0	0
chrUn_gl000220	12001	12154	0.567267	0.382787	0	0	LOC100507412
chrUn_gl000224	13269	13448	1.00847	0.637978	0	0
chrUn_gl000229	13294	13425	0.630296	0.255191	0	0
chrUn_gl000224	13466	14634	7.31144	8.7403	0	0
chrUn_gl000241	13732	13895	0.945445	0.446585	0	0
chrUn_gl000224	14712	14927	0.945445	0.765574	0	0
chrUn_gl000224	15115	15801	5.16843	4.59344	0	0
chrUn_gl000241	15304	15543	1.0715	0.829372	0	0
chrUn_gl000224	15831	16603	4.09693	3.44508	0	0
chrUn_gl000224	16652	17148	3.97087	4.40205	0	0
chrUn_gl000243	16810	16925	0.378178	0.510382	0	0
chrUn_gl000243	17338	17513	1.00847	0.446585	0	0
chrUn_gl000243	17792	17933	0.630296	0.318989	0	0
chrUn_gl000241	18416	18570	0.630296	0.318989	0	0
chrUn_gl000243	18691	18826	0.882415	0.510382	0	0
chrUn_gl000234	19064	19206	0.189089	0.637978	0	0
chrUn_gl000220	19194	19339	0.378178	0.510382	0	0	LOC100507412
chrUn_gl000241	20286	20410	0.378178	0.510382	0	0
chrUn_gl000243	21755	21937	0.441208	0.701776	0	0
chrUn_gl000220	22535	22698	0.630296	0.318989	0	0	LOC100507412
chrUn_gl000225	22882	22996	0.567267	0.510382	0	0
chrUn_gl000241	23058	23286	0.567267	0.765574	0	0
chrUn_gl000225	23642	23771	0.567267	0.701776	0	0
chrUn_gl000231	23727	23859	0.315148	0.57418	0	0
chrUn_gl000231	23862	24000	0.630296	0.255191	0	0
chrUn_gl000228	26641	26775	1.0715	0.446585	0	0	FRG2
chrUn_gl000228	26641	26775	1.0715	0.446585	0	0	LOC100288255
chrUn_gl000228	27070	27581	2.89936	2.61571	0	0	FRG2
chrUn_gl000228	27070	27581	2.89936	2.61571	0	0	LOC100288255
chrUn_gl000220	28121	28283	0.693326	0.255191	0	0	LOC100507412
chrUn_gl000232	28312	28467	0.693326	0.956967	0	0
chrUn_gl000232	29859	30038	0.504237	0.829372	0	0
chrUn_gl000241	29976	30098	0.441208	0.637978	0	0
chrUn_gl000220	31489	31622	0.378178	0.701776	0	0	LOC100507412
chrUn_gl000214	32934	33077	0.315148	0.510382	0	0
chrUn_gl000235	33915	34052	0.567267	0.446585	0	0
chrUn_gl000241	35272	35403	0.630296	0.382787	0	0
chrUn_gl000225	35869	35979	0.504237	0.382787	0	0
chrUn_gl000232	37166	37297	0.630296	0.318989	0	0
chrUn_gl000225	37703	37809	0.441208	0.57418	0	0
chrUn_gl000225	42081	42315	1.44968	1.21216	0	0
chrUn_gl000225	42870	43061	0.504237	0.765574	0	0
chrUn_gl000219	45237	45386	0.630296	0.255191	0	0	LOC283788
chrUn_gl000219	46311	46383	0.378178	0.57418	0	0	LOC283788
chrUn_gl000220	51993	52217	0.945445	0.956967	0	0	LOC100507412
chrUn_gl000225	52140	52285	1.19756	0.893169	0	0
chrUn_gl000220	52604	52774	0.630296	0.446585	0	0	LOC100507412
chrUn_gl000220	52836	52988	0.567267	0.765574	0	0	LOC100507412
chrUn_gl000220	53212	53510	1.38665	0.765574	0	0	LOC100507412
chrUn_gl000219	54934	55065	0.252119	0.637978	0	0	LOC283788
chrUn_gl000220	54958	55142	1.00847	0.446585	0	0	LOC100507412
chrUn_gl000220	57293	57478	0.756356	0.446585	0	0	LOC100507412
chrUn_gl000225	57437	57589	0.441208	1.02076	0	0
chrUn_gl000220	57815	57977	0.819385	0.318989	0	0	LOC100507412
chrUn_gl000225	58262	58428	0.504237	1.14836	0	0
chrUn_gl000220	58500	58651	0.441208	0.637978	0	0	LOC100507412
chrUn_gl000219	58645	58767	0.315148	0.637978	0	0	LOC283788
chrUn_gl000220	62398	62512	0.504237	0	0	0	LOC100507412
chrUn_gl000225	63580	63712	0.882415	0.446585	0	0
chrUn_gl000225	64550	64715	0.693326	0.255191	0	0
chrUn_gl000223	68663	68835	0.315148	0.829372	0	0	ZNF84
chrUn_gl000223	68663	68835	0.315148	0.829372	0	0	ZNF84
chrUn_gl000220	71005	71148	0.315148	0.57418	0	0	LOC100507412
chrUn_gl000225	73066	73218	0.567267	0.318989	0	0
chrUn_gl000219	76730	76862	0.504237	0.57418	0	0	LOC283788
chrUn_gl000220	77127	77268	0.693326	0.255191	0	0	LOC100507412
chrUn_gl000225	78745	79078	0.882415	2.04153	0	0
chrUn_gl000225	80447	80691	2.07998	1.78634	0	0
chrUn_gl000222	83722	83860	0.504237	0.382787	0	0	LINC00960
chrUn_gl000222	83924	84146	0.882415	1.14836	0	0	LINC00960
chrUn_gl000222	84177	84631	3.71875	2.42432	0	0	LINC00960
chrUn_gl000220	88166	88315	0.315148	0.701776	0	0	LOC100507412
chrUn_gl000214	88771	88927	0.504237	0.701776	0	0
chrUn_gl000225	90035	90247	1.13453	0.765574	0	0
chrUn_gl000220	90780	90925	0.756356	0.446585	0	0	LOC100507412
chrUn_gl000225	90894	91077	1.63877	1.53115	0	0
chrUn_gl000225	91110	91293	0.567267	1.33975	0	0
chrUn_gl000220	91125	91299	0.252119	0.893169	0	0	LOC100507412
chrUn_gl000220	92442	92551	0.693326	0.318989	0	0	LOC100507412
chrUn_gl000220	93122	93379	1.38665	0.765574	0	0	LOC100507412
chrUn_gl000220	93495	94201	3.4036	3.50888	0	0	LOC100507412
chrUn_gl000220	94388	94560	0.756356	0.446585	0	0	LOC100507412
chrUn_gl000220	96388	96532	0.693326	0.701776	0	0	LOC100507412
chrUn_gl000220	96552	96681	0.378178	0.765574	0	0	LOC100507412
chrUn_gl000220	96734	97197	1.63877	2.61571	0	0	LOC100507412
chrUn_gl000220	97275	97440	1.19756	0.510382	0	0	LOC100507412
chrUn_gl000219	97483	97632	0.693326	0.510382	0	0	LOC283788
chrUn_gl000219	99417	99675	0.945445	1.59495	0	0	LOC283788
chrUn_gl000219	99718	99992	1.44968	1.40355	0	0	LOC283788
chrUn_gl000220	99829	100009	0.693326	0.446585	0	0	LOC100507412
chrUn_gl000219	100204	100372	0.441208	0.701776	0	0	LOC283788
chrUn_gl000220	101552	113950	616.052	629.174	0	0	RNA45S5
chrUn_gl000220	101552	113950	616.052	629.174	0	0	RNA5-8S5
chrUn_gl000225	104220	104326	0.630296	0.701776	0	0
chrUn_gl000214	105530	105668	0.252119	0.701776	0	0
chrUn_gl000225	113897	114057	0.693326	0.701776	0	0
chrUn_gl000220	113968	157931	2247.89	2234.71	0	0	RNA5-8S5
chrUn_gl000225	115399	115609	1.51271	1.72254	0	0
chrUn_gl000219	115858	116093	1.13453	1.21216	0	0	LOC283788
chrUn_gl000214	117012	117342	1.63877	1.46735	0	0
chrUn_gl000214	119018	119146	0.567267	0.765574	0	0
chrUn_gl000214	120089	120214	0.504237	0.318989	0	0
chrUn_gl000214	120355	121259	5.7357	4.46585	0	0
chrUn_gl000214	121279	121604	1.51271	1.78634	0	0
chrUn_gl000214	121653	121795	0.693326	0.701776	0	0
chrUn_gl000214	121819	121971	0.882415	0.510382	0	0
chrUn_gl000214	122163	122313	0.504237	0.829372	0	0
chrUn_gl000219	122440	122609	0.693326	0.127596	0	0	LOC283788
chrUn_gl000214	122727	122850	0.693326	0.57418	0	0
chrUn_gl000214	123118	123645	3.21451	3.06229	0	0
chrUn_gl000219	124546	124736	0.819385	0.57418	0	0	LOC283788
chrUn_gl000214	125296	125544	1.19756	1.14836	0	0
chrUn_gl000214	125866	126055	0.945445	0.893169	0	0
chrUn_gl000214	126076	126431	1.63877	1.97773	0	0
chrUn_gl000214	126446	126717	1.13453	1.59495	0	0
chrUn_gl000214	126722	126845	0.315148	0.701776	0	0
chrUn_gl000214	126936	127338	1.82786	1.59495	0	0
chrUn_gl000214	127374	128182	3.65572	4.59344	0	0
chrUn_gl000214	128209	128318	0.567267	0.382787	0	0
chrUn_gl000214	128334	128763	2.64725	1.59495	0	0
chrUn_gl000214	128785	129210	3.02542	2.9347	0	0
chrUn_gl000214	129333	129892	3.21451	3.50888	0	0
chrUn_gl000214	132000	132455	2.20604	2.61571	0	0
chrUn_gl000214	132480	133157	3.84481	4.27445	0	0
chrUn_gl000214	133214	134637	9.64354	8.03852	0	0
chrUn_gl000219	134242	134321	0.189089	0.765574	0	0	LOC283788
chrUn_gl000214	134678	135235	3.65572	3.63648	0	0
chrUn_gl000214	135366	135858	1.95392	3.57268	0	0
chrUn_gl000219	140922	141058	0.189089	0.510382	0	0	LOC283788
chrUn_gl000219	141340	141479	0.504237	0.57418	0	0	LOC283788
chrUn_gl000216	156257	156476	1.32362	1.78634	0	0
chrUn_gl000216	156557	156683	0.315148	0.637978	0	0
chrUn_gl000220	157943	160837	137.279	133.146	0	0	RNA5-8S5
chrUn_gl000216	171062	171218	0.315148	0.829372	0	0

## Sheet: Hs BAY Aff4
Chr	Start	End	Aff4 DMSO RPM	Aff4 BAY RPM	Overlaps SE or associated gene	Overlaps typical enhancer or associated gene	Closest gene TSS
chr1	28918	29605	4.78604	5.09111	0	0	WASH7P
chr1	713902	714586	9.99086	7.44086	0	0	LOC100288069
chr1	762515	763417	4.30744	5.09111	0	0	LINC00115
chr1	762515	763417	4.30744	5.09111	0	0	LINC01128
chr1	762515	763417	4.30744	5.09111	0	0	LINC01128
chr1	948533	949014	2.15372	4.15122	0	0	ISG15
chr1	954744	955221	1.73494	1.40985	0	0	AGRN
chr1	955726	956067	1.31616	0.15665	0	0	AGRN
chr1	999231	999986	4.66639	4.38619	0	0	RNF223
chr1	1004548	1004855	2.27337	1.95812	0	0	RNF223
chr1	1051300	1051990	5.08517	6.73594	0	0	C1orf159
chr1	1072740	1073031	1.07686	1.5665	0	0	RP11-465B22.5
chr1	1079405	1080177	4.42709	3.44629	0	0	RP11-465B22.5
chr1	1092837	1093158	1.19651	1.8798	0	0	MIR200B
chr1	1167167	1168148	7.77731	4.93447	0	0	B3GALT6
chr1	1167167	1168148	7.77731	4.93447	0	0	SDF4
chr1	1243159	1244350	10.4096	8.69406	0	0	ACAP3
chr1	1243159	1244350	10.4096	8.69406	0	0	PUSL1
chr1	1259695	1260331	4.30744	3.44629	0	0	CPSF3L
chr1	1259695	1260331	4.30744	3.44629	0	0	GLTPD1
chr1	1284649	1285406	4.18778	1.5665	0	0	DVL1
chr1	1310404	1311148	7.65766	7.04924	0	0	AURKAIP1
chr1	1310404	1311148	7.65766	7.04924	0	0	AURKAIP1
chr1	1310404	1311148	7.65766	7.04924	0	0	AURKAIP1
chr1	1334504	1335153	4.36726	5.79604	0	0	CCNL2
chr1	1334504	1335153	4.36726	5.79604	0	0	LOC148413
chr1	1342378	1343010	4.72621	4.69949	0	0	MRPL20
chr1	1406706	1407395	5.26464	3.52462	0	0	ATAD3B
chr1	1446967	1447771	6.46115	6.10934	0	0	ATAD3A
chr1	1509633	1510644	8.73452	5.71771	0	0	SSU72
chr1	1550457	1551398	8.43539	7.04924	0	0	MIB2
chr1	1550457	1551398	8.43539	7.04924	0	0	MIB2
chr1	1590117	1591015	12.0249	8.85071	0	0	MMP23A
chr1	1623662	1625099	9.21313	11.7487	0	0	SLC35E2B
chr1	1655296	1656275	13.1018	11.4354	0	0	CDK11A
chr1	1655296	1656275	13.1018	11.4354	0	0	CDK11B
chr1	1677574	1678365	4.78604	4.62117	0	0	SLC35E2
chr1	1709467	1710649	5.74325	4.15122	0	0	NADK
chr1	1709467	1710649	5.74325	4.15122	0	0	NADK
chr1	1821225	1822151	5.32447	2.66304	0	0	GNB1
chr1	1822257	1822815	3.64935	3.05467	0	0	GNB1
chr1	1891535	1891767	0.717906	0.391624	0	0	TMEM52
chr1	2120901	2121366	1.91442	2.74137	0	0	C1orf86
chr1	2130640	2131118	1.97424	2.81969	0	0	C1orf86
chr1	2158878	2159581	5.32447	5.09111	0	0	SKI
chr1	2322810	2323578	8.6747	7.67583	0	0	MORN1
chr1	2322810	2323578	8.6747	7.67583	0	0	RER1
chr1	2343811	2344265	4.12796	3.52462	0	0	PEX10
chr1	2457552	2458109	2.93145	3.68127	0	0	PANK4
chr1	2480030	2480675	4.96552	3.52462	0	0	LOC115110
chr1	2517686	2518313	4.66639	3.44629	0	0	FAM213B
chr1	2517686	2518313	4.66639	3.44629	0	0	FAM213B
chr1	2574461	2574894	2.39302	2.74137	0	0	MMEL1
chr1	3541069	3541760	3.82883	3.21132	0	0	TPRG1L
chr1	3566507	3566950	1.61529	2.11477	0	0	WRAP73
chr1	3712994	3713310	1.79476	1.48817	0	0	LRRC47
chr1	3773526	3774152	4.30744	4.77782	0	0	CEP104
chr1	3773526	3774152	4.30744	4.77782	0	0	DFFB
chr1	3816459	3817244	3.82883	5.32609	0	1	C1orf174
chr1	3816459	3817244	3.82883	5.32609	0	1	LINC01134
chr1	6052282	6052976	3.94848	5.40441	0	0	KCNAB2
chr1	6052282	6052976	3.94848	5.40441	0	0	NPHP4
chr1	6086044	6086620	3.11093	4.30787	0	0	KCNAB2
chr1	6259392	6260065	3.64935	5.01279	0	0	RPL22
chr1	6295741	6296299	3.58953	3.05467	0	0	ICMT
chr1	6453167	6454265	5.92272	4.93447	0	0	ACOT7
chr1	6639757	6640350	3.35023	3.99457	0	0	ZBTB48
chr1	6673181	6674041	8.79435	5.48274	0	0	PHF13
chr1	6706556	6706804	0.179476	1.01822	0	0	THAP3
chr1	6761722	6762216	2.8118	3.13299	0	0	DNAJC11
chr1	6844315	6845740	11.3668	11.3571	0	0	CAMTA1
chr1	7022380	7022769	1.13668	0.234975	0	0	CAMTA1
chr1	7764530	7764842	0.957208	1.64482	0	0	VAMP3
chr1	8013876	8014593	3.5297	4.15122	0	0	PARK7
chr1	8021084	8022162	8.49522	9.00736	0	0	PARK7
chr1	8086088	8086708	2.45285	1.72315	0	1	ERRFI1
chr1	8272058	8272427	1.31616	1.2532	0	0	SLC45A1
chr1	8532688	8533087	1.49564	0.783248	0	1	RERE
chr1	8761223	8761923	3.11093	2.1931	0	1	RERE
chr1	8762070	8762518	1.67511	0.469949	0	1	RERE
chr1	8763183	8763722	1.91442	2.42807	0	1	RERE
chr1	8877501	8878195	3.58953	3.99457	0	1	RERE
chr1	8937750	8939595	12.0847	10.9655	0	0	ENO1
chr1	8937750	8939595	12.0847	10.9655	0	0	ENO1-AS1
chr1	8959906	8960452	4.66639	3.05467	0	0	ENO1
chr1	9006507	9006961	2.75197	1.72315	0	0	CA6
chr1	9029705	9030780	3.88866	1.01822	0	0	CA6
chr1	9031071	9031535	1.79476	2.5064	0	0	CA6
chr1	9299706	9300146	1.43581	1.72315	0	0	H6PD
chr1	9352744	9353175	1.19651	1.95812	0	1	SPSB1
chr1	9375302	9376082	3.94848	3.28964	0	1	SPSB1
chr1	9473626	9474050	1.79476	1.48817	0	0	LOC100506022
chr1	9486261	9486824	2.5725	3.21132	0	1	LOC100506022
chr1	9488725	9489387	8.6747	7.51919	0	1	LOC100506022
chr1	9488725	9489387	8.6747	7.51919	0	1	LOC100506022
chr1	9555275	9555538	1.19651	0.861573	0	0	SLC25A33
chr1	9599165	9600123	5.20482	2.97634	0	0	SLC25A33
chr1	9648518	9648943	2.8118	1.40985	0	0	TMEM201
chr1	9687057	9687608	2.33319	5.24776	0	0	PIK3CD
chr1	9689637	9690145	1.91442	3.13299	0	0	PIK3CD
chr1	9712327	9712673	2.51267	0.783248	0	0	PIK3CD
chr1	9777418	9778067	2.63232	3.13299	0	0	C1orf200
chr1	9970154	9970952	5.68342	6.10934	0	0	CTNNBIP1
chr1	10003142	10003686	4.36726	3.60294	0	0	NMNAT1
chr1	10092550	10093431	5.56377	7.12756	0	0	UBE4B
chr1	10270242	10270735	2.27337	3.36797	0	0	KIF1B
chr1	10458540	10459269	6.16203	4.54284	0	1	PGD
chr1	10532483	10532915	2.15372	3.13299	0	0	DFFA
chr1	10754558	10755018	1.55546	0.783248	0	0	CASZ1
chr1	10992275	10992550	0.897382	0.234975	0	0	C1orf127
chr1	11000101	11000508	1.43581	1.17487	0	0	C1orf127
chr1	11119696	11120567	5.26464	3.44629	0	1	SRM
chr1	11322434	11323069	3.64935	4.30787	0	0	MTOR
chr1	11740862	11741710	6.82011	4.85614	0	0	MAD2L2
chr1	11795880	11796407	2.51267	2.58472	0	1	AGTRAP
chr1	11800927	11801223	0.239302	1.17487	0	1	AGTRAP
chr1	11863544	11863860	1.25634	1.80147	0	0	CLCN6
chr1	11865646	11866599	6.70045	8.06746	0	0	CLCN6
chr1	11865646	11866599	6.70045	8.06746	0	0	MTHFR
chr1	11967755	11969532	11.7856	10.5739	0	0	KIAA2013
chr1	11969553	11970050	2.99127	1.48817	0	0	KIAA2013
chr1	11986290	11986808	3.23058	2.34975	0	1	KIAA2013
chr1	12040014	12040739	4.00831	5.16944	0	0	MFN2
chr1	12079137	12079719	3.94848	5.87436	0	0	MIIP
chr1	12107146	12107916	3.88866	3.05467	0	0	TNFRSF8
chr1	12221800	12222313	2.39302	2.89802	0	0	MIR7846
chr1	12494230	12494623	1.91442	2.66304	1	0	SNORA59A
chr1	12494230	12494623	1.91442	2.66304	1	0	SNORA59B
chr1	12498523	12498914	1.85459	1.2532	1	0	SNORA59A
chr1	12498523	12498914	1.85459	1.2532	1	0	SNORA59B
chr1	12509387	12510049	2.51267	1.64482	1	0	SNORA59A
chr1	12509387	12510049	2.51267	1.64482	1	0	SNORA59B
chr1	12533184	12533732	2.93145	1.40985	0	0	SNORA59A
chr1	12533184	12533732	2.93145	1.40985	0	0	SNORA59B
chr1	12676856	12677853	3.70918	2.34975	0	1	DHRS3
chr1	12678033	12678805	3.76901	2.5064	0	0	DHRS3
chr1	12680288	12680844	1.97424	0.783248	0	0	DHRS3
chr1	14075461	14076489	5.74325	4.69949	0	1	PRDM2
chr1	15850687	15851798	6.04237	5.63939	0	0	CASP9
chr1	15850687	15851798	6.04237	5.63939	0	0	CASP9
chr1	15852840	15853646	8.31574	8.92903	0	0	DNAJC16
chr1	15929901	15930333	2.15372	2.42807	0	0	DDI2
chr1	15943543	15944281	5.68342	3.44629	0	0	DDI2
chr1	16160767	16161823	7.53801	7.51919	0	0	SPEN
chr1	16161999	16162853	7.59784	6.81426	0	0	SPEN
chr1	16173803	16175491	11.8454	7.75416	0	0	FLJ37453
chr1	16173803	16175491	11.8454	7.75416	0	0	SPEN
chr1	16291745	16292191	1.85459	1.01822	0	0	ZBTB17
chr1	16292538	16293280	4.96552	2.58472	0	0	ZBTB17
chr1	16301768	16302753	16.452	5.71771	0	0	ZBTB17
chr1	16533005	16533738	3.76901	5.01279	0	0	ARHGEF19
chr1	16543804	16544198	1.31616	2.42807	0	0	ARHGEF19
chr1	16563471	16563886	3.5297	2.1931	0	0	RSG1
chr1	16678729	16679210	4.12796	4.15122	0	0	FBXO42
chr1	16693355	16694585	7.17906	8.22411	0	0	SZRD1
chr1	16825273	16825980	3.35023	2.03645	0	0	CROCCP3
chr1	16992574	16994078	19.5629	14.2551	0	0	LOC729574
chr1	17053766	17054388	2.45285	2.11477	0	0	LOC729574
chr1	17066377	17067878	16.8708	13.8635	1	0	LOC729574
chr1	17221950	17223470	18.6057	11.8271	1	0	CROCC
chr1	17231056	17232293	8.6747	9.94726	0	0	CROCC
chr1	17240285	17241153	5.8629	5.63939	0	0	CROCC
chr1	17380295	17381000	6.70045	6.89259	0	0	SDHB
chr1	17763969	17765264	11.1275	1.72315	0	0	RCC2
chr1	19228910	19229656	4.06813	2.66304	0	1	ALDH4A1
chr1	19278572	19279019	1.73494	1.33152	0	0	IFFO2
chr1	19536476	19537245	7.53801	6.57929	0	0	UBR4
chr1	19638389	19639022	4.18778	3.28964	0	0	AKR7A2
chr1	19638389	19639022	4.18778	3.28964	0	0	PQLC2
chr1	19789590	19790145	2.33319	1.48817	0	1	CAPZB
chr1	19811775	19812747	6.76028	4.30787	0	0	CAPZB
chr1	19922948	19924048	7.29871	5.01279	0	0	MINOS1
chr1	19971212	19971562	1.79476	0.548274	0	0	NBL1
chr1	20208582	20209116	3.88866	4.07289	0	0	OTUD3
chr1	20834263	20834865	3.64935	4.54284	0	0	MUL1
chr1	20987740	20988270	3.11093	4.15122	0	0	DDOST
chr1	21112724	21114140	13.2214	9.55563	0	0	HP1BP3
chr1	21503090	21503735	4.12796	2.81969	0	0	EIF4G3
chr1	21660658	21661105	1.79476	2.74137	0	1	ECE1
chr1	21671828	21672522	2.87162	2.58472	0	1	ECE1
chr1	21766342	21766887	2.8118	3.28964	0	0	NBPF3
chr1	22109070	22110309	9.33278	9.00736	0	0	USP48
chr1	22366249	22366721	2.09389	2.03645	0	0	CDC42
chr1	22378916	22379453	3.23058	3.83792	0	0	CDC42
chr1	22778048	22778659	3.46988	2.97634	0	0	ZBTB40
chr1	23345695	23346177	3.11093	3.99457	0	0	KDM1A
chr1	23426820	23427190	1.31616	1.2532	0	1	MIR3115
chr1	23670627	23671418	5.20482	5.24776	0	0	HNRNPR
chr1	23694580	23695600	6.16203	7.04924	0	0	C1orf213
chr1	23694580	23695600	6.16203	7.04924	0	0	ZNF436
chr1	23857162	23857562	0.777731	1.95812	0	0	E2F2
chr1	23857646	23858138	1.43581	3.13299	0	0	E2F2
chr1	23885744	23886275	2.51267	2.5064	0	0	ID3
chr1	24117448	24117815	1.91442	2.5064	0	0	LYPLA2
chr1	24127082	24127635	2.87162	3.75959	0	0	GALE
chr1	24231183	24231679	2.51267	1.5665	0	1	CNR2
chr1	24306742	24307154	2.33319	3.13299	0	0	SRSF10
chr1	24648167	24648563	1.85459	1.64482	0	0	GRHL3
chr1	24829125	24829678	2.87162	2.1931	0	1	RCAN3
chr1	24968940	24970347	11.0677	11.0438	0	0	SRRM1
chr1	25071283	25071988	7.47819	6.50096	0	0	CLIC4
chr1	25174424	25174949	2.33319	2.97634	0	0	MIR6731
chr1	25251469	25252010	2.93145	1.40985	1	0	RUNX3
chr1	25254932	25255406	2.33319	0.861573	1	0	RUNX3
chr1	25255415	25257335	12.0249	5.63939	1	0	RUNX3
chr1	25281523	25282237	3.82883	3.21132	1	0	RUNX3
chr1	25288750	25289259	1.97424	0.704924	1	0	RUNX3
chr1	25289951	25291057	4.66639	1.95812	1	0	RUNX3
chr1	25291300	25292104	5.6236	4.69949	1	0	RUNX3
chr1	25348764	25349774	6.28168	5.87436	1	0	RUNX3
chr1	25566034	25566838	5.92272	5.71771	0	0	SYF2
chr1	25572863	25574464	8.79435	11.7487	0	0	C1orf63
chr1	25593184	25594709	7.89696	7.20589	0	0	RHD
chr1	25664170	25665117	6.52098	6.97091	0	0	TMEM50A
chr1	26002427	26002935	2.27337	2.89802	0	1	MAN1C1
chr1	26146171	26146692	2.75197	4.07289	0	0	MTFR1L
chr1	26146171	26146692	2.75197	4.07289	0	0	MTFR1L
chr1	26185679	26186187	4.00831	2.66304	0	0	AUNIP
chr1	26231778	26232282	1.79476	1.5665	0	0	STMN1
chr1	26297890	26298229	1.31616	0.861573	0	0	PAFAH2
chr1	26324419	26324968	3.94848	5.48274	0	0	PAFAH2
chr1	26437761	26438577	4.78604	5.24776	0	1	PDIK1L
chr1	26452834	26453329	2.5725	2.1931	0	0	PDIK1L
chr1	26560248	26561151	7.71749	7.91081	0	0	CEP85
chr1	26758404	26759042	7.77731	6.42264	0	0	DHDDS
chr1	26798692	26799948	8.61487	9.00736	0	0	HMGN2
chr1	26868326	26869161	3.76901	4.07289	0	0	RPS6KA1
chr1	26872007	26872512	3.64935	2.89802	0	0	RPS6KA1
chr1	26946709	26948142	8.49522	8.69406	0	0	MIR1976
chr1	27021820	27022437	3.46988	3.99457	0	0	ARID1A
chr1	27113715	27114906	6.99958	6.81426	0	0	PIGV
chr1	27113715	27114906	6.99958	6.81426	0	0	PIGV
chr1	27116940	27117490	3.17075	1.5665	0	0	PIGV
chr1	27152882	27153675	4.00831	1.5665	0	0	ZDHHC18
chr1	27159940	27160368	2.33319	1.33152	0	0	ZDHHC18
chr1	27191371	27192144	4.78604	6.65761	0	0	SFN
chr1	27247799	27248556	3.88866	7.12756	0	0	NUDC
chr1	27481368	27481921	3.23058	3.36797	0	0	SLC9A1
chr1	27560665	27561324	9.45243	6.10934	0	0	WDTC1
chr1	27648363	27649112	7.47819	9.00736	0	0	TMEM222
chr1	27816338	27817035	3.23058	3.75959	0	0	WASF2
chr1	27894940	27895419	2.63232	2.58472	0	1	AHDC1
chr1	27960528	27961038	1.91442	0.626599	0	1	FGR
chr1	27998549	27999007	2.03407	2.34975	0	0	IFI6
chr1	28052014	28052826	4.72621	7.04924	0	0	FAM76A
chr1	28099216	28100130	7.05941	8.22411	0	0	STX12
chr1	28157021	28157562	3.94848	4.30787	0	0	PPP1R8
chr1	28157021	28157562	3.94848	4.30787	0	0	PPP1R8
chr1	28240816	28241587	4.72621	7.04924	0	0	RPA2
chr1	28414848	28415412	2.87162	5.09111	0	1	EYA3
chr1	28526009	28526410	1.79476	1.8798	1	0	PTAFR
chr1	28526480	28526801	1.31616	0.939898	1	0	PTAFR
chr1	28559319	28559757	3.41005	2.27142	0	0	DNAJC8
chr1	28562397	28563036	3.11093	4.62117	0	0	ATPIF1
chr1	28572908	28573294	0.957208	2.1931	0	0	ATPIF1
chr1	28573544	28574078	3.41005	3.13299	0	0	ATPIF1
chr1	28585604	28586204	3.0511	3.52462	0	1	SESN2
chr1	28655251	28655757	4.48691	4.77782	0	0	MED18
chr1	28695921	28696370	2.69215	2.89802	0	0	PHACTR4
chr1	28832279	28833666	12.0249	6.89259	0	0	RCC1
chr1	28832279	28833666	12.0249	6.89259	0	0	SNHG3
chr1	28879165	28879791	4.78604	5.87436	0	0	TRNAU1AP
chr1	28907960	28908726	4.18778	5.48274	0	0	SNHG12
chr1	28969231	28970003	6.5808	6.42264	0	0	TAF12
chr1	28974631	28975957	7.47819	5.01279	0	0	RNU11
chr1	28995004	28995776	4.18778	2.58472	0	0	GMEB1
chr1	29063030	29063807	4.84586	6.26599	0	0	YTHDF2
chr1	29063030	29063807	4.84586	6.26599	0	0	YTHDF2
chr1	29063030	29063807	4.84586	6.26599	0	0	YTHDF2
chr1	29211471	29211836	2.99127	1.64482	0	0	EPB41
chr1	29253434	29253679	0.897382	1.5665	0	1	EPB41
chr1	29507756	29508847	8.914	8.92903	0	0	SRSF4
chr1	29557357	29557702	3.17075	2.97634	0	0	MECR
chr1	30161473	30161728	0.65808	0.704924	0	0	PTPRU
chr1	30184746	30185200	2.5725	1.17487	0	0	PTPRU
chr1	30192011	30192351	1.73494	0.626599	0	0	PTPRU
chr1	31190739	31191936	6.04237	7.28421	0	0	MATN1-AS1
chr1	31229445	31229881	1.55546	2.11477	0	0	LAPTM5
chr1	31538238	31538919	4.36726	3.21132	0	0	PUM1
chr1	31769310	31770067	4.42709	4.93447	0	1	SNRNP40
chr1	31769310	31770067	4.42709	4.93447	0	1	ZCCHC17
chr1	32394002	32394763	3.88866	2.66304	1	0	PTP4A2
chr1	32396614	32397634	3.64935	1.8798	1	0	PTP4A2
chr1	32398081	32398494	2.03407	1.09655	1	0	PTP4A2
chr1	32402277	32402693	1.79476	0.704924	1	0	PTP4A2
chr1	32402708	32404464	13.6402	6.89259	1	0	PTP4A2
chr1	32405442	32405884	2.21354	2.5064	0	0	PTP4A2
chr1	32409253	32410456	5.8629	3.68127	1	0	PTP4A2
chr1	32421538	32422013	2.45285	1.95812	1	0	PTP4A2
chr1	32478942	32480707	16.0332	13.6285	0	1	KHDRBS1
chr1	32538047	32539067	5.6236	6.34431	0	0	TMEM39B
chr1	32645063	32645905	6.93976	5.63939	0	0	TXLNA
chr1	32687718	32688247	2.99127	3.28964	0	0	EIF3I
chr1	32687718	32688247	2.99127	3.28964	0	0	TMEM234
chr1	32715558	32716002	1.91442	3.21132	0	0	LCK
chr1	32757251	32758038	4.60656	4.15122	0	0	HDAC1
chr1	32859689	32860511	4.06813	4.69949	0	0	BSDC1
chr1	32966224	32966619	1.67511	1.09655	0	0	ZBTB8B
chr1	33115813	33117399	10.1703	9.32066	0	0	RBBP4
chr1	33115813	33117399	10.1703	9.32066	0	0	RBBP4
chr1	33115813	33117399	10.1703	9.32066	0	0	ZBTB8OS
chr1	33282667	33283446	5.50395	6.42264	0	1	S100PBP
chr1	33282667	33283446	5.50395	6.42264	0	1	S100PBP
chr1	33430103	33430817	4.42709	5.87436	0	0	RNF19B
chr1	33457899	33458602	3.23058	2.03645	0	0	RNF19B
chr1	33564824	33565401	2.33319	2.66304	0	1	ADC
chr1	33592686	33593409	5.44412	8.22411	0	0	ADC
chr1	33721968	33722744	2.87162	1.33152	0	0	ZNF362
chr1	33815315	33815973	2.63232	2.66304	0	0	PHC2
chr1	33937920	33938398	2.09389	2.66304	0	0	ZSCAN20
chr1	35318335	35318601	1.49564	2.34975	0	0	SMIM12
chr1	35325148	35325714	3.76901	3.75959	0	0	SMIM12
chr1	35325148	35325714	3.76901	3.75959	0	0	SMIM12
chr1	35497134	35497769	4.06813	3.83792	0	0	ZMYM6
chr1	35544739	35545371	2.99127	3.44629	0	0	ZMYM1
chr1	35657412	35657932	2.75197	2.58472	0	0	SFPQ
chr1	35658257	35659084	4.60656	5.95269	0	0	SFPQ
chr1	35734060	35734729	3.23058	2.74137	0	0	ZMYM4
chr1	36106921	36107381	3.5297	2.89802	0	0	PSMB2
chr1	36234986	36235307	0.538429	1.95812	0	0	CLSPN
chr1	36235350	36235925	1.61529	3.13299	0	0	CLSPN
chr1	36348631	36348947	3.64935	3.91624	0	0	AGO1
chr1	36396248	36397201	9.99086	5.95269	0	0	AGO3
chr1	36554250	36554856	3.23058	6.18766	0	0	ADPRHL2
chr1	36614648	36615578	6.93976	7.44086	0	0	TRAPPC3
chr1	36689483	36690540	8.49522	9.71228	0	0	THRAP3
chr1	36789186	36789503	1.19651	1.33152	0	0	EVA1B
chr1	36839445	36839829	2.27337	2.66304	0	0	STK40
chr1	36851344	36851967	4.54674	3.60294	0	0	STK40
chr1	37939845	37940656	3.70918	3.68127	0	0	LINC01137
chr1	37939845	37940656	3.70918	3.68127	0	0	ZC3H12A
chr1	37941732	37943349	6.46115	5.01279	0	0	ZC3H12A
chr1	37980106	37980622	3.76901	3.21132	0	0	MEAF6
chr1	38019442	38020181	3.46988	3.44629	0	0	SNIP1
chr1	38040745	38041110	1.31616	0.234975	0	0	DNALI1
chr1	38061355	38061882	3.58953	3.21132	0	0	GNL2
chr1	38139499	38139966	1.73494	2.1931	0	0	C1orf109
chr1	38156025	38156602	4.96552	5.01279	0	0	C1orf109
chr1	38157576	38158368	3.0511	4.62117	0	0	CDCA8
chr1	38397203	38397803	3.82883	2.97634	0	0	INPP5B
chr1	38477922	38478596	4.12796	4.69949	0	0	UTP11L
chr1	38992970	38993311	1.31616	1.09655	0	0	RP11-214L19.1
chr1	39025043	39025534	3.23058	1.5665	0	0	RRAGC
chr1	39325238	39325788	3.58953	3.91624	0	0	RRAGC
chr1	39338736	39339471	4.90569	5.48274	0	0	MYCBP
chr1	39456607	39457300	3.82883	3.99457	0	1	AKIRIN1
chr1	39661922	39662271	1.25634	0.234975	0	1	MACF1
chr1	39670851	39671341	3.17075	1.80147	0	1	MACF1
chr1	39874202	39874665	1.67511	2.97634	0	1	KIAA0754
chr1	40132306	40132841	2.39302	1.64482	0	0	NT5C1A
chr1	40348916	40349372	2.75197	2.89802	0	0	TRIT1
chr1	40505361	40506638	7.41836	9.00736	0	1	CAP1
chr1	40562758	40563177	2.33319	2.5064	0	0	PPT1
chr1	40626733	40627725	5.38429	6.10934	0	0	RLF
chr1	40707437	40707809	1.13668	1.48817	0	0	TMCO2
chr1	40723215	40724152	7.29871	7.91081	0	0	ZMPSTE24
chr1	40839018	40840816	10.29	6.57929	0	0	SMAP2
chr1	40839018	40840816	10.29	6.57929	0	0	SMAP2
chr1	40846916	40847632	3.23058	0.861573	0	0	SMAP2
chr1	40849280	40849960	2.33319	0.626599	0	0	SMAP2
chr1	40851141	40851985	4.30744	2.81969	0	0	SMAP2
chr1	40915478	40916329	6.99958	6.34431	0	0	ZFP69B
chr1	40916538	40917057	2.15372	1.72315	0	0	ZFP69B
chr1	40974187	40974625	1.73494	3.28964	0	0	EXO5
chr1	40997029	40997575	2.5725	3.44629	0	0	ZNF684
chr1	41157017	41158023	10.1105	6.10934	0	0	NFYC
chr1	41157017	41158023	10.1105	6.10934	0	0	NFYC
chr1	41157017	41158023	10.1105	6.10934	0	0	NFYC-AS1
chr1	41267823	41268293	1.85459	1.40985	0	0	KCNQ4
chr1	41327895	41328260	2.09389	1.80147	0	0	CITED4
chr1	41826564	41827052	1.73494	1.95812	0	0	SCMH1
chr1	42132907	42133349	1.73494	0.939898	0	1	EDN2
chr1	42328470	42328918	2.45285	0.704924	0	1	HIVEP3
chr1	42501193	42502015	3.0511	2.81969	0	0	HIVEP3
chr1	42928572	42929152	4.18778	3.99457	0	0	PPCS
chr1	43123713	43124344	4.30744	4.22954	0	0	PPIH
chr1	43147690	43148283	2.75197	3.28964	0	0	YBX1
chr1	43148307	43149017	3.23058	2.74137	0	0	YBX1
chr1	43282480	43283296	4.72621	4.15122	0	0	CCDC23
chr1	43282480	43283296	4.72621	4.15122	0	0	ERMAP
chr1	43312007	43312409	1.67511	2.74137	0	0	ZNF691
chr1	43389753	43390229	2.39302	1.80147	0	0	SLC2A1-AS1
chr1	43761393	43761807	1.67511	1.33152	0	0	TIE1
chr1	43824149	43824806	2.45285	4.07289	0	0	CDC20
chr1	44031380	44031671	1.37599	0.626599	0	0	PTPRF
chr1	44115393	44116271	4.00831	5.95269	0	0	KDM4A
chr1	44172804	44173662	6.5808	5.16944	0	0	KDM4A-AS1
chr1	44172804	44173662	6.5808	5.16944	0	0	ST3GAL3
chr1	44412078	44412512	2.75197	4.07289	0	0	IPO13
chr1	44440082	44440817	5.20482	4.54284	0	0	ATP6V0B
chr1	44495538	44496515	6.22185	1.80147	0	0	SLC6A9
chr1	44820799	44821272	2.51267	3.05467	0	0	ERI3
chr1	45097290	45097899	3.2904	2.03645	0	0	TMEM53
chr1	45187191	45188003	5.74325	3.21132	0	0	KIF2C
chr1	45196082	45197225	5.92272	4.07289	0	0	KIF2C
chr1	45205146	45205727	3.64935	4.38619	0	1	KIF2C
chr1	45240983	45241459	3.88866	4.77782	0	0	RPS8
chr1	45265337	45266863	9.3926	8.30243	0	0	PLK3
chr1	45273080	45274079	4.30744	6.18766	0	0	BTBD19
chr1	45274961	45275695	3.0511	3.28964	0	1	BTBD19
chr1	45285102	45286023	5.08517	2.97634	0	0	BTBD19
chr1	45477556	45478057	2.39302	2.11477	0	0	UROD
chr1	45769098	45770008	4.24761	4.38619	0	0	LINC01144
chr1	45805352	45806314	5.80307	6.10934	0	0	MUTYH
chr1	45805352	45806314	5.80307	6.10934	0	0	MUTYH
chr1	45805352	45806314	5.80307	6.10934	0	0	MUTYH
chr1	45956373	45957398	6.70045	5.79604	0	0	TESK2
chr1	45965550	45966087	4.24761	2.58472	0	0	CCDC163P
chr1	45965550	45966087	4.24761	2.58472	0	0	MMACHC
chr1	46009576	46009914	1.73494	2.03645	0	0	AKR1A1
chr1	46151639	46153249	10.1703	11.6704	0	0	GPBP1L1
chr1	46153638	46154225	2.03407	2.97634	0	0	TMEM69
chr1	46216037	46216778	5.38429	6.97091	0	0	IPP
chr1	46598157	46598938	3.35023	4.69949	0	0	PIK3R3
chr1	46598157	46598938	3.35023	4.69949	0	0	PIK3R3
chr1	46768771	46769568	4.72621	3.75959	0	0	LRRC41
chr1	46768771	46769568	4.72621	3.75959	0	0	UQCRH
chr1	47069764	47070263	4.42709	4.15122	0	0	MKNK1
chr1	47133769	47134341	4.00831	2.74137	0	0	ATPAF1
chr1	47184487	47185141	3.70918	6.18766	0	0	EFCAB14
chr1	47779584	47780304	3.5297	5.48274	0	0	STIL
chr1	47902921	47903887	5.26464	4.22954	0	0	FOXD2
chr1	51425310	51426257	7.95679	5.79604	0	0	FAF1
chr1	51435743	51436209	1.79476	1.33152	0	0	CDKN2C
chr1	51701677	51702180	2.51267	3.91624	0	0	RNF11
chr1	51762519	51762855	0.65808	1.40985	0	0	TTC39A
chr1	51984695	51985335	1.49564	2.74137	0	0	EPS15
chr1	52344129	52344873	5.38429	5.32609	0	0	NRD1
chr1	52520610	52521137	2.09389	2.42807	0	0	TXNDC12
chr1	52831270	52832386	7.59784	9.55563	0	0	CC2D1B
chr1	52869789	52870422	3.46988	4.46452	0	0	ORC1
chr1	52869789	52870422	3.46988	4.46452	0	0	PRPF38A
chr1	53018470	53019416	4.12796	3.83792	0	0	ZCCHC11
chr1	53191872	53192430	3.82883	2.97634	0	0	ZYG11B
chr1	53662211	53662733	2.87162	2.74137	0	0	CPT2
chr1	53685788	53686660	5.92272	5.48274	0	0	C1orf123
chr1	53703982	53704555	4.66639	5.24776	0	0	MAGOH
chr1	53703982	53704555	4.66639	5.24776	0	0	RP5-1024G6.5
chr1	53791628	53792309	3.88866	3.91624	0	0	LRP8
chr1	53793323	53793949	2.75197	1.33152	0	0	LRP8
chr1	53878860	53879733	3.5297	4.69949	0	0	SLC25A3P1
chr1	54248779	54249082	1.01703	0.313299	0	0	GLIS1
chr1	54355311	54355762	2.51267	2.97634	0	0	YIPF1
chr1	54411091	54412523	8.6747	7.20589	0	0	HSPB11
chr1	54411091	54412523	8.6747	7.20589	0	0	LRRC42
chr1	54518679	54519559	6.28168	9.47731	0	0	TCEANC2
chr1	54518679	54519559	6.28168	9.47731	0	0	TMEM59
chr1	54750400	54750761	1.37599	0.704924	0	1	SSBP3-AS1
chr1	54752840	54753305	2.15372	1.5665	0	1	SSBP3-AS1
chr1	54871892	54872503	2.8118	2.5064	0	1	SSBP3
chr1	55007728	55008062	1.55546	1.09655	0	0	ACOT11
chr1	55229855	55230681	4.78604	5.24776	0	0	PARS2
chr1	55606267	55606660	1.25634	1.64482	0	0	USP24
chr1	55680342	55681313	6.70045	2.74137	0	0	LOC100507634
chr1	55680342	55681313	6.70045	2.74137	0	0	USP24
chr1	55723734	55724025	1.01703	1.17487	0	0	MIR4422
chr1	59012183	59012763	5.08517	5.09111	0	0	OMA1
chr1	59221238	59221586	1.43581	0.939898	1	0	JUN
chr1	59247814	59250573	18.5459	15.1167	1	0	JUN
chr1	59280676	59281327	2.45285	1.64482	0	1	LINC01135
chr1	59281748	59282360	3.64935	2.27142	0	1	LINC01135
chr1	59369184	59369900	4.18778	3.68127	0	0	LINC01135
chr1	59512366	59512843	2.21354	1.64482	0	0	HSD52
chr1	59762072	59762853	4.00831	5.01279	0	1	FGGY
chr1	59762072	59762853	4.00831	5.01279	0	1	FGGY
chr1	60036272	60036520	0.777731	0.313299	0	1	FGGY
chr1	61543531	61543917	1.37599	1.01822	0	0	NFIA
chr1	61788517	61788834	0.957208	0.626599	0	0	RP5-833A20.1
chr1	62190586	62191044	2.75197	3.36797	0	0	TM2D1
chr1	62207717	62208209	1.49564	1.01822	0	0	INADL
chr1	62248432	62248751	0.957208	1.17487	0	0	INADL
chr1	62901592	62903027	7.71749	9.32066	0	0	USP1
chr1	62901592	62903027	7.71749	9.32066	0	0	USP1
chr1	63988755	63989310	2.45285	3.83792	0	0	EFCAB7
chr1	63988755	63989310	2.45285	3.83792	0	0	ITGB3BP
chr1	65299750	65300020	0.65808	0.0783248	0	1	RAVER2
chr1	65431535	65432498	5.14499	4.38619	0	1	JAK1
chr1	65719883	65720538	4.06813	2.11477	0	0	DNAJC6
chr1	65861664	65862035	1.61529	0.313299	0	0	LEPROT
chr1	65885802	65886603	6.5808	3.99457	0	0	LEPR
chr1	65885802	65886603	6.5808	3.99457	0	0	LEPROT
chr1	65885802	65886603	6.5808	3.99457	0	0	LEPROT
chr1	66277657	66278074	1.43581	2.42807	0	0	PDE4B
chr1	66296081	66296370	1.07686	0.861573	0	0	PDE4B
chr1	66741274	66741667	1.67511	0.704924	1	0	PDE4B
chr1	66741872	66742344	2.15372	1.09655	1	0	PDE4B
chr1	66747952	66748439	2.87162	2.03645	1	0	PDE4B
chr1	66749363	66749749	1.73494	1.17487	1	0	PDE4B
chr1	66797247	66802722	44.7495	8.22411	1	0	PDE4B
chr1	66802929	66803396	1.67511	0.548274	1	0	PDE4B
chr1	66805512	66806150	4.06813	0.861573	1	0	PDE4B
chr1	66807155	66807704	2.75197	0.704924	1	0	PDE4B
chr1	66811676	66812393	3.0511	0.783248	1	0	PDE4B
chr1	66815870	66816380	2.51267	1.2532	1	0	PDE4B
chr1	67254311	67254598	1.13668	0.704924	0	0	INSL5
chr1	67390336	67391330	7.89696	8.06746	0	0	MIER1
chr1	67390336	67391330	7.89696	8.06746	0	0	WDR78
chr1	67395505	67396583	6.64063	6.73594	0	0	MIER1
chr1	67519415	67520283	2.87162	3.75959	0	0	SLC35D1
chr1	67628529	67629102	2.51267	1.95812	0	0	IL23R
chr1	67631828	67636107	30.6905	3.60294	0	1	IL23R
chr1	67636126	67638122	14.2983	3.44629	0	1	IL23R
chr1	67640391	67640806	1.97424	0.469949	0	1	IL23R
chr1	67657303	67657743	1.79476	0.234975	0	1	IL23R
chr1	67658317	67658702	1.31616	0.626599	0	1	IL23R
chr1	67740258	67740830	2.5725	2.27142	1	0	IL12RB2
chr1	67760512	67761300	3.0511	0.939898	0	0	IL12RB2
chr1	67768006	67768469	1.67511	0.313299	0	0	IL12RB2
chr1	67769068	67769510	1.73494	0.234975	0	0	IL12RB2
chr1	67769607	67770327	4.54674	2.11477	0	0	IL12RB2
chr1	67771823	67772504	2.09389	0.0783248	0	0	IL12RB2
chr1	67772541	67777231	64.4321	7.28421	1	0	IL12RB2
chr1	67777239	67778187	6.64063	0.704924	1	0	IL12RB2
chr1	67778274	67780822	14.8965	2.81969	1	0	IL12RB2
chr1	67783639	67784065	1.67511	0.939898	1	0	IL12RB2
chr1	67784334	67784765	2.15372	0.313299	1	0	IL12RB2
chr1	67788335	67788730	1.37599	0.626599	1	0	IL12RB2
chr1	67798385	67799386	5.20482	2.42807	1	0	IL12RB2
chr1	67801771	67802153	1.19651	0.469949	1	0	IL12RB2
chr1	67802374	67803251	3.82883	1.09655	1	0	IL12RB2
chr1	67805196	67805806	2.5725	1.17487	1	0	IL12RB2
chr1	67807443	67808076	2.69215	0.704924	1	0	IL12RB2
chr1	67895889	67896980	6.5808	6.89259	0	0	SERBP1
chr1	68150531	68152734	15.1957	8.38076	0	0	GADD45A
chr1	70671037	70671585	3.5297	5.01279	0	0	LRRC40
chr1	70671037	70671585	3.5297	5.01279	0	0	SRSF11
chr1	70686811	70687673	7.53801	5.16944	0	0	SRSF11
chr1	70876394	70877141	3.5297	4.15122	0	0	CTH
chr1	74663627	74664225	3.88866	4.85614	0	0	FPGT
chr1	74663627	74664225	3.88866	4.85614	0	0	LRRIQ3
chr1	76760213	76760552	1.13668	0.391624	0	0	ST6GALNAC3
chr1	76960581	76960824	1.07686	0.469949	0	0	ST6GALNAC5
chr1	78148070	78149483	9.51225	7.75416	0	0	ZZZ3
chr1	78443808	78444304	2.03407	1.80147	0	0	FUBP1
chr1	78445020	78445382	1.91442	2.1931	0	0	FUBP1
chr1	78469913	78470220	1.01703	0.939898	0	0	DNAJB4
chr1	78470434	78470875	1.37599	2.11477	0	0	DNAJB4
chr1	79089796	79089992	0.777731	0.15665	0	0	IFI44L
chr1	83974130	83974494	1.13668	1.40985	0	0	MIR548AP
chr1	84543482	84543893	2.27337	1.2532	0	0	PRKACB
chr1	84971585	84972601	6.87993	5.09111	0	0	GNG5
chr1	85155994	85156645	4.12796	3.83792	0	1	SSX2IP
chr1	85155994	85156645	4.12796	3.83792	0	1	SSX2IP
chr1	85328398	85328985	2.15372	2.5064	0	1	LPAR3
chr1	85462573	85462833	0.837557	1.64482	0	1	MCOLN2
chr1	85527745	85528150	1.13668	1.48817	0	0	WDR63
chr1	85741824	85742753	4.84586	7.98913	0	1	BCL10
chr1	85741824	85742753	4.84586	7.98913	0	1	LOC646626
chr1	85763814	85764321	1.97424	1.33152	0	0	BCL10
chr1	86861611	86862251	2.39302	3.52462	0	0	ODF2L
chr1	87379665	87380369	1.97424	3.75959	0	0	HS2ST1
chr1	87379665	87380369	1.97424	3.75959	0	0	SEP15
chr1	87511492	87511794	0.957208	0.783248	0	0	LINC01140
chr1	87800698	87801187	2.75197	0.626599	0	0	LMO4
chr1	89149444	89150202	7.95679	8.06746	0	0	PKN2
chr1	89356906	89357488	2.87162	5.87436	0	0	GTF2B
chr1	89447730	89448053	1.25634	0.391624	0	0	CCBL2
chr1	89447730	89448053	1.25634	0.391624	0	0	RBMXL1
chr1	89457880	89458985	7.83714	6.18766	0	0	CCBL2
chr1	89457880	89458985	7.83714	6.18766	0	0	RBMXL1
chr1	89512342	89512567	0.957208	0.234975	0	0	GBP1
chr1	89590124	89590799	2.27337	0.15665	0	1	GBP2
chr1	89591242	89592087	3.5297	2.74137	0	1	GBP2
chr1	89592141	89593242	9.09347	3.05467	0	0	GBP2
chr1	89664126	89664929	4.00831	1.95812	0	0	GBP4
chr1	89738053	89738801	3.5297	2.11477	0	0	GBP5
chr1	89752483	89753065	2.33319	0.704924	0	0	LOC729930
chr1	89776229	89776553	0.957208	1.17487	0	0	LOC729930
chr1	89916519	89917017	1.85459	1.8798	0	0	GBP1P1
chr1	89989808	89991446	9.69173	4.15122	0	0	LRRC8B
chr1	90075078	90075746	2.69215	1.48817	0	0	FLJ27354
chr1	90098009	90099157	5.38429	3.91624	0	1	FLJ27354
chr1	90098009	90099157	5.38429	3.91624	0	1	LRRC8C
chr1	90185085	90185394	1.49564	1.01822	0	1	LRRC8C
chr1	90190143	90190644	2.27337	1.48817	0	0	LRRC8C
chr1	90223049	90223569	2.33319	1.8798	0	0	LRRC8D
chr1	90286159	90286918	3.11093	2.11477	0	0	LRRC8D
chr1	90460297	90461044	2.99127	4.30787	0	0	GEMIN8P4
chr1	90460297	90461044	2.99127	4.30787	0	0	ZNF326
chr1	91486924	91488099	7.11923	6.34431	0	1	ZNF644
chr1	91486924	91488099	7.11923	6.34431	0	1	ZNF644
chr1	91966097	91966820	4.30744	3.28964	1	0	CDC7
chr1	91966097	91966820	4.30744	3.28964	1	0	CDC7
chr1	92021708	92022153	2.03407	2.03645	1	0	CDC7
chr1	92138283	92138724	1.79476	1.2532	0	0	CDC7
chr1	92163115	92163364	1.13668	0.313299	1	0	TGFBR3
chr1	92269486	92269904	1.73494	2.1931	1	0	TGFBR3
chr1	92270010	92270682	3.76901	2.74137	1	0	TGFBR3
chr1	92764067	92764686	3.41005	2.97634	0	1	GLMN
chr1	92764067	92764686	3.41005	2.97634	0	1	RPAP2
chr1	92781282	92782031	3.58953	1.64482	0	0	GLMN
chr1	92939591	92940198	2.99127	2.27142	0	0	GFI1
chr1	92941773	92942187	2.21354	1.01822	0	0	GFI1
chr1	92947809	92952825	31.9468	10.5739	0	0	GFI1
chr1	92947809	92952825	31.9468	10.5739	0	0	GFI1
chr1	92947809	92952825	31.9468	10.5739	0	0	GFI1
chr1	92997828	92998516	2.93145	1.40985	0	0	GFI1
chr1	93001916	93002984	5.02534	2.58472	0	0	GFI1
chr1	93003485	93003941	3.5297	0.861573	0	0	GFI1
chr1	93004028	93004705	3.41005	2.03645	0	0	GFI1
chr1	93039826	93040285	2.33319	0.313299	0	0	GFI1
chr1	93040400	93041981	8.55505	2.03645	0	0	GFI1
chr1	93042401	93043337	5.20482	1.09655	0	0	GFI1
chr1	93049394	93049774	1.37599	0.313299	0	0	GFI1
chr1	93297328	93297936	4.72621	6.26599	0	0	RPL5
chr1	93427121	93427732	4.12796	2.81969	0	0	FAM69A
chr1	93544487	93545029	3.76901	3.91624	0	0	MTF2
chr1	93645232	93645700	3.0511	2.27142	0	0	TMED5
chr1	93645832	93646863	6.28168	6.03101	0	0	CCDC18
chr1	93645832	93646863	6.28168	6.03101	0	0	TMED5
chr1	93684165	93684533	1.49564	0.704924	0	0	CCDC18
chr1	93811069	93811975	4.84586	6.65761	0	0	DR1
chr1	93811069	93811975	4.84586	6.65761	0	0	LOC100131564
chr1	94158751	94159235	2.21354	1.17487	0	0	BCAR3
chr1	94311745	94312574	3.70918	3.60294	0	0	MIR760
chr1	94374766	94375367	2.39302	4.30787	0	0	GCLM
chr1	94483064	94483327	0.598255	1.40985	0	0	ABCA4
chr1	94883458	94884129	6.46115	6.18766	0	0	ABCD3
chr1	98386093	98386918	3.41005	4.07289	0	1	DPYD
chr1	98868505	98868760	0.837557	0.704924	0	0	RP5-1070A16.1
chr1	98871276	98871646	1.37599	0.939898	0	0	RP5-1070A16.1
chr1	100503859	100504589	4.36726	2.97634	0	1	HIAT1
chr1	100598331	100598878	3.46988	3.99457	0	0	SASS6
chr1	100598331	100598878	3.46988	3.99457	0	0	TRMT13
chr1	100731509	100732015	4.48691	4.15122	0	0	RTCA
chr1	100816735	100817358	3.0511	2.58472	0	0	CDC14A
chr1	100843140	100843483	1.13668	0.548274	0	1	CDC14A
chr1	100905750	100906055	1.07686	0.626599	0	1	CDC14A
chr1	101361326	101361901	3.5297	3.13299	0	0	SLC30A7
chr1	101361326	101361901	3.5297	3.13299	0	0	SLC30A7
chr1	101644318	101644920	2.39302	1.09655	0	0	LOC101928370
chr1	101664858	101665242	1.31616	1.5665	0	0	LOC101928370
chr1	101700834	101703083	12.5035	6.73594	0	1	LOC101928370
chr1	101700834	101703083	12.5035	6.73594	0	1	S1PR1
chr1	101704707	101705448	4.60656	1.8798	0	1	S1PR1
chr1	101757260	101757672	1.73494	1.09655	0	0	RNU6-31P
chr1	101759024	101759632	2.63232	1.2532	0	0	RNU6-31P
chr1	108798146	108798391	0.179476	0.704924	0	0	NBPF4
chr1	109102327	109102835	2.75197	3.21132	0	0	FAM102B
chr1	109189237	109189808	2.21354	2.34975	0	0	HENMT1
chr1	109234672	109235496	3.46988	5.01279	0	0	PRPF38B
chr1	109234672	109235496	3.46988	5.01279	0	0	PRPF38B
chr1	109288950	109289505	5.6236	6.03101	0	0	STXBP3
chr1	109419356	109419963	2.45285	3.28964	0	0	GPSM2
chr1	109505653	109506345	4.36726	4.54284	0	0	CLCC1
chr1	109584554	109584874	3.0511	3.44629	0	0	WDR47
chr1	109618411	109618951	4.06813	2.5064	0	0	TAF13
chr1	109642454	109643093	4.78604	4.30787	0	0	SCARNA2
chr1	109704895	109705183	0.957208	0.548274	0	0	KIAA1324
chr1	109756241	109756750	4.24761	4.62117	0	0	SARS
chr1	109825702	109826155	2.63232	4.62117	0	0	PSRC1
chr1	109968758	109969394	5.32447	3.99457	0	0	PSMA5
chr1	109968758	109969394	5.32447	3.99457	0	0	PSMA5
chr1	109968758	109969394	5.32447	3.99457	0	0	PSMA5
chr1	110090889	110091647	4.30744	5.16944	0	0	GNAI3
chr1	110333304	110333768	2.03407	1.8798	0	0	EPS8L3
chr1	110576879	110577417	2.33319	2.11477	0	0	STRIP1
chr1	110752612	110753019	2.21354	2.81969	0	0	KCNC4-AS1
chr1	110880736	110882512	11.666	12.297	0	0	RBM15
chr1	110880736	110882512	11.666	12.297	0	0	RP5-1074L1.1
chr1	110950158	110950602	3.11093	3.28964	0	0	LAMTOR5
chr1	110950158	110950602	3.11093	3.28964	0	0	LAMTOR5-AS1
chr1	111173369	111174385	6.1022	4.62117	1	0	KCNA2
chr1	111177385	111177814	2.09389	1.33152	1	0	KCNA2
chr1	111189862	111190425	2.8118	2.34975	1	0	KCNA2
chr1	111211361	111211693	0.897382	1.09655	0	0	KCNA3
chr1	111213935	111214376	1.79476	0.861573	0	0	KCNA3
chr1	111214571	111214904	1.13668	1.64482	0	0	KCNA3
chr1	111216725	111217830	5.80307	2.58472	0	0	KCNA3
chr1	111416519	111417574	3.94848	1.64482	0	1	CD53
chr1	111417579	111418617	7.17906	2.42807	0	1	CD53
chr1	111419769	111420265	1.67511	0.861573	0	1	CD53
chr1	111422216	111423095	4.06813	2.5064	0	1	CD53
chr1	111459536	111459782	1.01703	1.2532	0	0	CD53
chr1	111506182	111507066	6.28168	6.57929	0	1	LRIF1
chr1	111740189	111740859	3.0511	1.64482	0	1	DENND2D
chr1	111742320	111743500	5.6236	2.1931	0	1	DENND2D
chr1	111746257	111746881	3.82883	2.27142	0	1	DENND2D
chr1	111758337	111759116	5.32447	4.62117	0	0	CHI3L2
chr1	111991649	111992257	3.23058	3.83792	0	0	ATP5F1
chr1	111991649	111992257	3.23058	3.83792	0	0	WDR77
chr1	112135229	112136007	3.76901	3.44629	1	0	RP5-836N10.1
chr1	112146525	112147131	3.46988	1.2532	1	0	RP5-836N10.1
chr1	112297920	112298745	6.52098	5.32609	0	0	DDX20
chr1	112297920	112298745	6.52098	5.32609	0	0	FAM212B
chr1	112938613	112939040	1.07686	1.72315	0	0	CTTNBP2NL
chr1	113162136	113162662	3.35023	2.74137	0	0	CAPZA1
chr1	113247419	113248054	2.5725	2.27142	0	0	RHOC
chr1	113498509	113499218	5.26464	5.87436	0	0	SLC16A1
chr1	113498509	113499218	5.26464	5.87436	0	0	SLC16A1
chr1	113498509	113499218	5.26464	5.87436	0	0	SLC16A1-AS1
chr1	113615215	113615949	3.82883	3.83792	0	0	LRIG2
chr1	113615215	113615949	3.82883	3.83792	0	0	RP11-31F15.2
chr1	113932735	113933276	2.63232	3.28964	0	0	MAGI3
chr1	114301534	114302380	3.2904	2.27142	0	0	PHTF1
chr1	114354579	114355380	7.59784	6.81426	0	0	RSBN1
chr1	114414144	114414647	2.33319	1.80147	0	1	PTPN22
chr1	114447136	114448157	9.69173	9.00736	0	0	AP4B1
chr1	114447136	114448157	9.69173	9.00736	0	0	AP4B1
chr1	114447136	114448157	9.69173	9.00736	0	0	DCLRE1B
chr1	114471915	114472379	2.8118	2.66304	0	0	HIPK1
chr1	115053362	115054278	5.6236	4.38619	1	0	TRIM33
chr1	115124010	115124552	3.11093	2.5064	0	0	BCAS2
chr1	115259108	115259701	3.23058	2.27142	0	0	NRAS
chr1	115300389	115300883	4.72621	3.28964	0	0	CSDE1
chr1	116915583	116916878	6.52098	4.15122	0	0	ATP1A1
chr1	116915583	116916878	6.52098	4.15122	0	0	ATP1A1
chr1	117057595	117058112	1.91442	2.74137	0	1	CD58
chr1	117279453	117282285	22.7337	9.08568	0	0	CD2
chr1	117293853	117294889	6.46115	0.939898	0	0	CD2
chr1	117295472	117310475	205.56	20.2861	0	1	CD2
chr1	117310528	117313256	32.1263	4.69949	0	1	CD2
chr1	117313276	117313862	3.5297	0.861573	0	0	CD2
chr1	117313924	117314411	1.73494	0.548274	0	0	CD2
chr1	117342891	117343333	1.55546	0.626599	0	0	CD2
chr1	117343984	117344620	4.00831	0.234975	0	0	CD2
chr1	117344743	117345910	6.3415	0.939898	0	0	CD2
chr1	117345923	117352032	70.295	8.14578	0	0	CD2
chr1	117352034	117353420	6.3415	0.783248	0	0	CD2
chr1	117357445	117358484	7.65766	2.81969	0	0	CD2
chr1	117358935	117359481	3.17075	0.626599	0	0	CD2
chr1	117369693	117370277	4.72621	2.97634	0	0	CD2
chr1	117544224	117544565	0.777731	1.8798	0	0	CD101
chr1	117601884	117603116	8.97382	6.81426	0	0	TTF2
chr1	117909116	117910306	9.93103	6.10934	0	0	MAN1A2
chr1	118148066	118148869	5.32447	4.62117	1	0	FAM46C
chr1	118149244	118149710	2.15372	1.09655	1	0	FAM46C
chr1	119682553	119683515	5.68342	5.16944	0	0	WARS2
chr1	120587424	120588094	2.5725	1.80147	0	1	NOTCH2
chr1	120611762	120612866	8.914	10.8872	0	1	NOTCH2
chr1	120685420	120685738	1.55546	1.8798	0	0	NOTCH2
chr1	120753008	120753403	1.73494	1.72315	0	0	FAM72B
chr1	120837162	120839181	11.7258	13.7852	0	1	FAM72B
chr1	120904630	120905120	3.46988	1.2532	0	0	HIST2H2BA
chr1	120906030	120906462	2.09389	1.01822	0	0	HIST2H2BA
chr1	121091408	121091820	1.79476	0.626599	0	0	SRGAP2D
chr1	121103700	121104137	0.538429	1.8798	0	0	SRGAP2D
chr1	121200606	121200843	0.717906	0.391624	0	0	EMBP1
chr1	121258453	121258831	1.07686	1.64482	0	0	EMBP1
chr1	121260886	121261704	4.24761	3.05467	0	1	EMBP1
chr1	143673075	143673703	2.33319	1.48817	0	0	MIR6077-1
chr1	143673075	143673703	2.33319	1.48817	0	0	MIR6077-2
chr1	143742923	143743964	6.70045	5.95269	0	0	LINC01138
chr1	143912781	143914961	15.1957	16.6049	0	1	FAM72C
chr1	143912781	143914961	15.1957	16.6049	0	1	FAM72D
chr1	143992510	143993126	3.41005	2.1931	0	0	FAM72C
chr1	144068578	144069081	1.97424	1.5665	0	0	LOC100288142
chr1	144090286	144090694	1.55546	0.469949	0	0	LOC100288142
chr1	144091154	144091537	1.13668	0.548274	0	0	LOC100288142
chr1	144091581	144092005	1.79476	0.939898	0	0	LOC100288142
chr1	144339319	144340084	2.8118	2.27142	0	1	LINC00623
chr1	144340315	144340699	1.19651	1.01822	0	1	LINC00623
chr1	144491343	144492074	2.39302	1.2532	0	1	RP11-640M9.1
chr1	144931377	144932763	10.8882	11.2788	0	1	PDE4DIP
chr1	145042723	145043263	2.5725	1.33152	0	1	PDE4DIP
chr1	145129739	145130129	2.8118	3.05467	0	1	SEC22B
chr1	145189099	145189382	1.49564	1.17487	0	1	NOTCH2NL
chr1	145208490	145210401	16.452	17.2315	0	1	NOTCH2NL
chr1	145233271	145234029	2.8118	1.95812	0	1	NOTCH2NL
chr1	145382290	145383219	5.92272	3.28964	0	1	HFE2
chr1	145397350	145398053	2.69215	3.68127	0	1	HFE2
chr1	145399110	145399506	3.2904	2.97634	0	1	HFE2
chr1	145427441	145427888	1.79476	1.5665	0	1	TXNIP
chr1	145437477	145437888	2.33319	1.09655	0	1	TXNIP
chr1	145438087	145438695	3.82883	2.97634	0	1	TXNIP
chr1	145476726	145477300	2.99127	3.83792	0	1	LIX1L
chr1	145507319	145507836	1.85459	3.52462	0	1	RBM8A
chr1	145575584	145576273	3.23058	3.28964	0	1	PIAS3
chr1	145610784	145611470	4.00831	4.69949	0	1	POLR3C
chr1	145610784	145611470	4.00831	4.69949	0	1	RNF115
chr1	145826797	145827336	3.0511	4.30787	0	1	GPR89A
chr1	145826797	145827336	3.0511	4.30787	0	1	LOC101929780
chr1	145968813	145969757	6.28168	4.22954	0	1	PDZK1P1
chr1	146555941	146556749	4.48691	2.1931	0	0	NBPF13P
chr1	146643572	146644657	8.85417	3.83792	0	0	PRKAB2
chr1	146714043	146714518	1.73494	4.46452	0	0	CHD1L
chr1	147012658	147013067	0.957208	1.80147	0	0	BCL9
chr1	147071377	147072171	6.52098	2.74137	0	0	BCL9
chr1	147142568	147142873	1.73494	1.80147	0	1	ACP6
chr1	147400289	147400812	1.79476	3.52462	0	0	GPR89B
chr1	147510370	147511516	9.99086	4.46452	0	0	PDZK1P1
chr1	147790652	147791199	2.21354	1.8798	0	0	MIR5087
chr1	147806445	147807271	3.76901	3.28964	0	0	MIR5087
chr1	147860556	147861212	2.51267	1.80147	0	0	MIR6077-1
chr1	147860556	147861212	2.51267	1.80147	0	0	MIR6077-2
chr1	147930877	147931831	3.64935	3.05467	0	1	LINC01138
chr1	147993704	147995113	7.29871	4.85614	1	0	PPIAL4A
chr1	147993704	147995113	7.29871	4.85614	1	0	PPIAL4B
chr1	148200483	148200791	1.07686	0.704924	0	0	PPIAL4D
chr1	148200483	148200791	1.07686	0.704924	0	0	PPIAL4E
chr1	148200483	148200791	1.07686	0.704924	0	0	PPIAL4F
chr1	148240911	148242207	11.9651	7.44086	1	0	PPIAL4D
chr1	148240911	148242207	11.9651	7.44086	1	0	PPIAL4E
chr1	148240911	148242207	11.9651	7.44086	1	0	PPIAL4F
chr1	148556476	148557014	3.0511	2.74137	0	0	NBPF15
chr1	148604442	148605160	6.46115	1.95812	1	0	NBPF16
chr1	148766520	148767162	3.2904	1.2532	1	0	NBPF16
chr1	149223097	149224909	20.0415	13.8635	0	0	LOC388692
chr1	149294065	149294903	3.82883	4.07289	0	0	LOC388692
chr1	149398747	149399046	1.13668	0.469949	0	0	FCGR1C
chr1	149399060	149399283	0.837557	0.234975	0	0	FCGR1C
chr1	149400159	149400590	2.39302	1.95812	0	0	FCGR1C
chr1	149513620	149514342	3.94848	3.13299	0	0	PPIAL4A
chr1	149513620	149514342	3.94848	3.13299	0	0	PPIAL4B
chr1	149513620	149514342	3.94848	3.13299	0	0	PPIAL4C
chr1	149577254	149578017	2.39302	2.81969	0	1	LINC00623
chr1	149605837	149606237	2.09389	0.626599	0	1	LINC00623
chr1	149743591	149743987	1.43581	1.48817	0	0	FCGR1A
chr1	149764052	149764816	2.99127	2.42807	0	0	FCGR1A
chr1	149783387	149784242	6.64063	3.36797	0	0	HIST2H2BF
chr1	149784392	149785382	7.47819	3.68127	0	0	HIST2H3D
chr1	149803594	149805366	17.469	10.0256	0	0	HIST2H4A
chr1	149803594	149805366	17.469	10.0256	0	0	HIST2H4B
chr1	149811563	149815376	65.7482	23.4975	0	0	HIST2H2AA3
chr1	149811563	149815376	65.7482	23.4975	0	0	HIST2H2AA4
chr1	149811563	149815376	65.7482	23.4975	0	0	HIST2H3A
chr1	149811563	149815376	65.7482	23.4975	0	0	HIST2H3C
chr1	149821698	149825492	62.6373	26.0038	0	0	HIST2H2AA3
chr1	149821698	149825492	62.6373	26.0038	0	0	HIST2H2AA4
chr1	149821698	149825492	62.6373	26.0038	0	0	HIST2H2BC
chr1	149821698	149825492	62.6373	26.0038	0	0	HIST2H3A
chr1	149821698	149825492	62.6373	26.0038	0	0	HIST2H3C
chr1	149831634	149833274	16.7511	7.83248	0	0	HIST2H4A
chr1	149831634	149833274	16.7511	7.83248	0	0	HIST2H4B
chr1	149856776	149860335	59.5264	20.9911	0	0	HIST2H2AB
chr1	149856776	149860335	59.5264	20.9911	0	0	HIST2H2AC
chr1	149856776	149860335	59.5264	20.9911	0	0	HIST2H2BE
chr1	149899459	149899965	2.15372	3.05467	0	0	SF3B4
chr1	149982044	149982938	4.54674	4.15122	0	0	OTUD7B
chr1	150185765	150186223	3.70918	4.46452	0	0	ANP32E
chr1	150206711	150207858	6.16203	6.73594	0	0	ANP32E
chr1	150208162	150208978	5.32447	5.63939	0	0	ANP32E
chr1	150240745	150241800	4.78604	5.01279	0	0	APH1A
chr1	150266000	150266480	3.11093	2.66304	0	0	MRPS21
chr1	150293637	150294335	5.56377	3.60294	0	0	PRPF3
chr1	150335974	150336798	5.38429	6.03101	0	0	RPRD2
chr1	150487958	150488421	2.39302	3.99457	0	0	LINC00568
chr1	150533462	150534373	4.54674	3.83792	0	1	MIR4257
chr1	150534415	150534938	4.12796	3.83792	0	1	MIR4257
chr1	150535151	150536499	6.40133	4.15122	0	1	ADAMTSL4-AS1
chr1	150539661	150540994	6.5808	6.34431	0	1	ADAMTSL4-AS1
chr1	150546056	150546564	1.85459	0.626599	0	1	ADAMTSL4-AS1
chr1	150549229	150550009	2.8118	1.95812	0	0	ADAMTSL4-AS1
chr1	150550575	150552400	12.8625	9.00736	0	0	MCL1
chr1	150585985	150586457	1.91442	1.17487	0	0	ENSA
chr1	150601452	150602302	4.72621	5.63939	0	0	ENSA
chr1	150601452	150602302	4.72621	5.63939	0	0	ENSA
chr1	150848787	150849539	4.84586	5.32609	0	0	ARNT
chr1	150898504	150899058	3.17075	4.15122	0	0	SETDB1
chr1	150980582	150981103	3.58953	3.28964	0	0	FAM63A
chr1	150980582	150981103	3.58953	3.28964	0	0	PRUNE
chr1	151031684	151032283	2.93145	4.38619	0	0	CDC42SE1
chr1	151031684	151032283	2.93145	4.38619	0	0	MLLT11
chr1	151138238	151138739	3.58953	6.26599	0	0	LYSMD1
chr1	151138238	151138739	3.58953	6.26599	0	0	LYSMD1
chr1	151138238	151138739	3.58953	6.26599	0	0	SCNM1
chr1	151170693	151171561	4.84586	5.48274	0	0	PIP5K1A
chr1	151226951	151227379	1.67511	3.13299	0	0	PSMD4
chr1	151253572	151255047	8.85417	12.2187	0	0	ZNF687
chr1	151299684	151300453	2.93145	1.80147	0	0	PI4KB
chr1	151299684	151300453	2.93145	1.80147	0	0	PI4KB
chr1	151319694	151320098	2.63232	2.42807	0	0	RFX5
chr1	151377486	151377745	0.777731	0.15665	0	0	PSMB4
chr1	151762698	151763410	4.12796	4.62117	0	0	TDRKH
chr1	151810575	151811032	2.15372	1.01822	0	0	LOC100132111
chr1	151881653	151882423	3.94848	4.30787	0	0	THEM4
chr1	151945377	151945744	0.957208	1.48817	0	0	S100A10
chr1	151956779	151957163	1.79476	1.2532	0	1	S100A10
chr1	152020410	152021033	2.8118	5.16944	0	0	S100A11
chr1	153517462	153517979	3.11093	3.68127	0	0	S100A4
chr1	153606198	153607142	7.05941	7.59751	0	0	CHTOP
chr1	153606198	153607142	7.05941	7.59751	0	0	S100A13
chr1	153630879	153631632	3.17075	3.44629	0	0	SNAPIN
chr1	153643241	153644134	4.18778	4.38619	0	0	ILF2
chr1	153699985	153700651	5.80307	6.18766	0	0	INTS3
chr1	153755882	153756399	3.0511	3.75959	0	0	SLC27A3
chr1	153764244	153764574	0.957208	0.469949	0	0	SLC27A3
chr1	153894998	153896039	7.83714	6.89259	0	0	GATAD2B
chr1	153918290	153919434	5.44412	3.68127	0	0	DENND4B
chr1	153930567	153931496	4.78604	7.12756	0	0	CRTC2
chr1	153935808	153936355	2.75197	3.44629	0	0	SLC39A1
chr1	153935808	153936355	2.75197	3.44629	0	0	SLC39A1
chr1	153935808	153936355	2.75197	3.44629	0	0	SLC39A1
chr1	153939637	153940458	2.8118	5.32609	0	0	CREB3L4
chr1	153939637	153940458	2.8118	5.32609	0	0	SLC39A1
chr1	153949906	153950418	3.5297	3.75959	0	0	JTB
chr1	153963032	153963595	2.33319	4.15122	0	0	RPS27
chr1	154154621	154156007	6.99958	9.94726	0	0	TPM3
chr1	154192805	154193604	8.07644	10.0256	0	0	C1orf43
chr1	154192805	154193604	8.07644	10.0256	0	0	UBAP2L
chr1	154244583	154245300	4.72621	5.56106	0	0	HAX1
chr1	154300890	154301471	3.17075	2.03645	0	0	ATP8B2
chr1	154530992	154531836	7.83714	8.61573	0	0	UBE2Q1
chr1	154580324	154581009	4.48691	2.97634	0	0	ADAR
chr1	154717632	154718068	1.97424	0.939898	0	1	KCNN3
chr1	154720333	154720955	3.0511	1.80147	0	1	KCNN3
chr1	154858784	154859126	1.79476	1.33152	0	0	KCNN3
chr1	154908854	154910283	8.07644	9.32066	0	0	PMVK
chr1	154914873	154915353	1.73494	1.33152	0	0	PMVK
chr1	154927512	154928067	3.5297	2.97634	0	0	PBXIP1
chr1	154928455	154928838	1.61529	1.33152	0	0	PBXIP1
chr1	154933767	154934686	5.56377	5.56106	0	0	PYGO2
chr1	154946079	154947661	8.97382	11.9054	0	0	CKS1B
chr1	154946079	154947661	8.97382	11.9054	0	0	SHC1
chr1	154955413	154955941	2.87162	4.15122	0	0	FLAD1
chr1	154974391	154974858	3.46988	3.21132	0	0	ZBTB7B
chr1	155108069	155108488	3.17075	2.89802	0	0	SLC50A1
chr1	155145498	155146046	5.98255	4.46452	0	0	KRTCAP2
chr1	155162964	155163604	2.51267	2.81969	0	0	MUC1
chr1	155164443	155164885	2.21354	2.42807	0	0	MIR92B
chr1	155196388	155196852	2.09389	1.17487	0	0	GBAP1
chr1	155197084	155197744	6.16203	5.32609	0	0	GBAP1
chr1	155211009	155211326	1.25634	1.95812	0	0	GBA
chr1	155211009	155211326	1.25634	1.95812	0	0	GBA
chr1	155214203	155214916	7.41836	8.22411	0	0	GBA
chr1	155231899	155232452	3.23058	3.99457	0	0	SCAMP3
chr1	155242838	155243565	6.87993	5.56106	0	0	CLK2
chr1	155246855	155247338	1.73494	2.97634	0	0	HCN3
chr1	155278152	155278901	5.38429	5.95269	0	0	FDPS
chr1	155278152	155278901	5.38429	5.95269	0	0	FDPS
chr1	155292865	155293417	2.09389	2.89802	0	0	RUSC1
chr1	155293829	155294546	3.76901	4.69949	0	0	RUSC1
chr1	155293829	155294546	3.76901	4.69949	0	0	RUSC1-AS1
chr1	155505880	155506220	0.897382	1.33152	0	0	ASH1L-AS1
chr1	155532264	155533287	5.74325	6.03101	0	0	ASH1L
chr1	155579606	155580270	4.00831	3.36797	0	0	MSTO1
chr1	155579606	155580270	4.00831	3.36797	0	0	MSTO2P
chr1	155715149	155715775	3.46988	4.85614	0	0	MSTO2P
chr1	155826841	155827268	2.99127	4.22954	0	0	GON4L
chr1	155880994	155881379	1.37599	2.11477	0	0	RIT1
chr1	155903933	155904554	3.5297	5.40441	0	0	KIAA0907
chr1	155990587	155990992	2.15372	2.58472	0	1	SSR2
chr1	156024262	156024788	2.15372	2.89802	0	0	LAMTOR2
chr1	156066588	156067263	4.18778	2.81969	0	1	LMNA
chr1	156163315	156164111	5.02534	6.57929	0	0	SLC25A44
chr1	156182560	156183679	6.99958	7.36254	1	0	PMF1
chr1	156252183	156252989	6.64063	3.99457	0	0	SMG5
chr1	156252183	156252989	6.64063	3.99457	0	0	TMEM79
chr1	156307898	156308784	7.23888	7.20589	0	0	CCT3
chr1	156426242	156426788	4.66639	3.83792	0	0	C1orf61
chr1	156426885	156427404	1.85459	2.89802	0	0	C1orf61
chr1	156474651	156475490	6.16203	5.79604	0	0	MEF2D
chr1	156631125	156631487	1.61529	1.33152	0	0	NES
chr1	156653988	156654392	1.31616	0.313299	0	0	NES
chr1	156698398	156698941	4.96552	3.91624	0	0	RRNAD1
chr1	156710693	156711431	7.41836	9.47731	0	0	MRPL24
chr1	156721433	156721954	3.41005	3.75959	0	0	HDGF
chr1	156736731	156737551	5.32447	7.20589	0	0	PRCC
chr1	156786144	156787080	5.44412	5.56106	0	1	SH2D2A
chr1	156805960	156806234	0.897382	1.2532	0	1	SH2D2A
chr1	157103287	157103723	1.01703	1.95812	0	1	ETV3
chr1	157108017	157108750	5.74325	4.54284	0	1	ETV3
chr1	157108017	157108750	5.74325	4.54284	0	1	ETV3
chr1	158903541	158903736	0.598255	0.234975	0	0	PYHIN1
chr1	158978423	158983726	39.3652	8.85071	0	0	IFI16
chr1	158983763	158984590	3.5297	0.704924	0	0	IFI16
chr1	158984615	158985097	3.23058	0.626599	0	0	IFI16
chr1	158985210	158985810	3.64935	1.33152	0	0	IFI16
chr1	159045126	159045651	1.49564	0.15665	0	1	AIM2
chr1	159045859	159047415	11.7258	6.03101	0	1	AIM2
chr1	159880240	159880649	1.67511	1.48817	0	0	CCDC19
chr1	159893085	159893813	3.94848	3.36797	0	0	TAGLN2
chr1	160001485	160002042	3.5297	3.36797	0	0	PIGM
chr1	160175095	160175336	1.85459	1.33152	0	0	PEA15
chr1	160231590	160232670	6.16203	6.89259	0	0	DCAF8
chr1	160231590	160232670	6.16203	6.89259	0	0	DCAF8
chr1	160231590	160232670	6.16203	6.89259	0	0	DCAF8
chr1	160312858	160313364	2.93145	3.83792	0	0	COPA
chr1	160312858	160313364	2.93145	3.83792	0	0	NCSTN
chr1	160407669	160408107	1.85459	0.783248	0	0	VANGL2
chr1	160424384	160424874	1.55546	0.391624	0	0	VANGL2
chr1	160429482	160431012	7.05941	2.03645	0	0	VANGL2
chr1	160489729	160490310	2.87162	0.939898	0	0	SLAMF6
chr1	160490522	160491192	2.69215	0.626599	0	0	SLAMF6
chr1	160491270	160493262	10.1105	2.5064	0	0	SLAMF6
chr1	160548999	160549461	1.67511	0.626599	0	0	CD84
chr1	160591330	160591882	2.75197	1.2532	0	1	SLAMF1
chr1	160592794	160594098	6.82011	2.66304	0	1	SLAMF1
chr1	160595347	160596325	4.90569	1.40985	0	1	SLAMF1
chr1	160596502	160597825	6.1022	1.40985	0	1	SLAMF1
chr1	160599154	160600164	4.18778	2.74137	0	1	SLAMF1
chr1	160607785	160609251	8.55505	3.05467	0	1	SLAMF1
chr1	160609265	160610112	6.04237	1.2532	0	1	SLAMF1
chr1	160610189	160617590	65.3893	10.0256	0	1	SLAMF1
chr1	160635084	160635571	2.03407	0.783248	0	0	SLAMF1
chr1	160635615	160635983	1.49564	1.33152	0	0	SLAMF1
chr1	160642803	160643649	3.82883	2.66304	0	0	SLAMF1
chr1	160677151	160678377	4.84586	1.72315	0	1	CD48
chr1	160678480	160679874	9.1533	1.72315	0	1	CD48
chr1	160680176	160681882	10.5293	1.8798	0	1	CD48
chr1	160708912	160709301	1.79476	0.861573	1	0	SLAMF7
chr1	160709589	160710528	3.94848	0.783248	1	0	SLAMF7
chr1	160710966	160711442	2.63232	0.391624	1	0	SLAMF7
chr1	160711592	160712061	1.43581	0.469949	1	0	SLAMF7
chr1	160765578	160766174	3.11093	2.74137	0	0	LY9
chr1	160807309	160807755	2.63232	1.95812	0	0	CD244
chr1	161039538	161040044	3.5297	3.05467	0	0	ARHGAP30
chr1	161067303	161067757	1.07686	1.95812	0	0	KLHDC9
chr1	161102167	161103118	11.1275	4.77782	0	0	DEDD
chr1	161102167	161103118	11.1275	4.77782	0	0	DEDD
chr1	161135558	161136455	3.2904	6.50096	0	0	PPOX
chr1	161195406	161195960	2.27337	3.05467	0	0	TOMM40L
chr1	161359441	161360468	7.53801	6.65761	0	0	C1orf192
chr1	161391704	161392047	1.07686	0.548274	0	0	C1orf192
chr1	161431550	161432346	4.18778	3.36797	1	0	FCGR2A
chr1	161432348	161433019	3.2904	1.8798	1	0	FCGR2A
chr1	161500506	161501233	3.0511	4.07289	1	0	HSPA6
chr1	161509650	161510451	4.96552	4.22954	1	0	FCGR3A
chr1	162467444	162467878	1.73494	2.03645	0	0	UHMK1
chr1	162760080	162760664	2.75197	3.60294	0	0	HSD17B7
chr1	163291363	163292121	5.68342	5.48274	0	0	NUF2
chr1	163291363	163292121	5.68342	5.48274	0	0	RGS5
chr1	165362254	165362601	2.45285	1.64482	0	0	RXRG
chr1	165599920	165600664	3.11093	4.30787	0	0	MGST3
chr1	165737875	165738392	2.33319	3.13299	0	0	TMCO1
chr1	166808264	166809011	4.78604	3.68127	0	0	POGK
chr1	166845240	166845968	4.96552	5.79604	0	1	TADA1
chr1	167189210	167190258	8.25592	8.06746	0	0	POU2F1
chr1	167189210	167190258	8.25592	8.06746	0	0	POU2F1
chr1	167486289	167487323	5.38429	3.13299	0	1	CD247
chr1	167597248	167597854	3.46988	2.34975	0	0	RCSD1
chr1	167683374	167684057	3.46988	4.85614	0	0	MPZL1
chr1	167684705	167685036	2.03407	2.34975	0	0	MPZL1
chr1	167690868	167691469	2.87162	2.81969	0	0	MPZL1
chr1	167772530	167773052	3.23058	3.83792	0	0	MPZL1
chr1	167774563	167774811	1.19651	0.391624	0	0	MPZL1
chr1	167905036	167906118	7.29871	7.44086	0	0	DCAF6
chr1	167905036	167906118	7.29871	7.44086	0	0	MPC2
chr1	168147822	168148818	6.46115	7.04924	0	0	TIPRL
chr1	168504854	168505107	0.239302	1.2532	0	0	XCL2
chr1	169013472	169013903	2.03407	1.8798	0	0	LINC00970
chr1	169336827	169337761	4.30744	3.44629	0	0	BLZF1
chr1	169336827	169337761	4.30744	3.44629	0	0	NME7
chr1	169429397	169429628	0.598255	1.17487	0	0	SLC19A2
chr1	169454740	169455624	6.64063	4.46452	0	0	SLC19A2
chr1	169554019	169554484	1.79476	1.40985	0	1	F5
chr1	169555320	169556082	4.18778	3.05467	0	1	F5
chr1	169680513	169681079	2.51267	2.66304	0	0	SELL
chr1	169763716	169764409	3.2904	4.46452	0	0	METTL18
chr1	170043463	170044144	5.8629	6.42264	0	0	KIFAP3
chr1	171282971	171283453	0.777731	2.81969	0	0	FMO4
chr1	171454403	171454933	2.75197	3.99457	0	0	PRRC2C
chr1	171750158	171751033	7.95679	5.79604	0	0	METTL13
chr1	172238850	172239089	0.717906	0.548274	0	0	DNM3OS
chr1	172307372	172307783	1.67511	0.626599	0	0	C1orf105
chr1	172501370	172502732	9.57208	10.7305	0	0	SUCO
chr1	172501370	172502732	9.57208	10.7305	0	0	SUCO
chr1	172607855	172608903	4.66639	3.36797	0	0	FASLG
chr1	172627993	172630715	17.7083	3.36797	1	0	FASLG
chr1	172631399	172632332	5.20482	2.66304	1	0	FASLG
chr1	172639505	172640327	3.88866	1.2532	1	0	FASLG
chr1	172666613	172667808	4.72621	1.64482	0	0	FASLG
chr1	172668438	172668667	1.61529	1.95812	1	0	FASLG
chr1	173008012	173008278	1.07686	0.391624	0	0	TNFSF18
chr1	173683858	173684544	3.35023	3.05467	0	0	KLHL20
chr1	173836672	173837992	8.914	9.86893	0	1	GAS5
chr1	173836672	173837992	8.914	9.86893	0	1	SNORD74
chr1	173836672	173837992	8.914	9.86893	0	1	ZBTB37
chr1	173991277	173991877	4.30744	2.03645	0	0	RC3H1
chr1	174128282	174128902	4.00831	3.83792	0	0	RABGAP1L
chr1	174937839	174938207	1.31616	1.17487	0	1	RABGAP1L
chr1	174968226	174969736	12.1446	11.0438	0	0	CACYBP
chr1	174968226	174969736	12.1446	11.0438	0	0	CACYBP
chr1	175158089	175158438	1.19651	1.40985	0	0	KIAA0040
chr1	175161890	175162266	1.07686	1.95812	0	0	KIAA0040
chr1	175161890	175162266	1.07686	1.95812	0	0	KIAA0040
chr1	176176130	176177037	7.53801	6.73594	0	1	RFWD2
chr1	179006280	179006530	1.19651	0.313299	0	0	FAM20B
chr1	179262546	179263060	2.75197	3.13299	0	0	SOAT1
chr1	179850940	179852163	8.97382	8.45908	0	0	TOR1AIP1
chr1	179923510	179924265	4.54674	4.93447	0	0	CEP350
chr1	180123567	180124330	3.94848	2.5064	0	0	QSOX1
chr1	180182594	180182894	1.01703	0.704924	0	0	FLJ23867
chr1	180600888	180601384	3.41005	3.28964	0	0	XPR1
chr1	180991759	180992559	3.35023	3.99457	0	0	STX6
chr1	181057548	181059657	14.4778	12.6886	0	1	IER5
chr1	181068661	181069034	1.25634	1.5665	0	0	IER5
chr1	181074110	181074780	4.06813	3.36797	0	0	IER5
chr1	181998667	181999363	3.70918	3.52462	0	0	ZNF648
chr1	182218290	182218722	2.03407	1.2532	0	1	GS1-122H1.2
chr1	182572929	182573910	5.32447	3.91624	0	0	RGS16
chr1	182583922	182584790	3.5297	3.36797	0	1	LOC284648
chr1	182585125	182585625	2.51267	1.5665	0	1	LOC284648
chr1	182808175	182809263	7.11923	7.12756	0	0	DHX9
chr1	183440195	183441717	6.93976	7.36254	0	0	SMG7
chr1	183440195	183441717	6.93976	7.36254	0	0	SMG7-AS1
chr1	183602834	183603211	1.13668	1.48817	0	0	ARPC5
chr1	183604666	183605423	6.64063	7.20589	0	0	ARPC5
chr1	183604666	183605423	6.64063	7.20589	0	0	RGL1
chr1	183925648	183926223	3.17075	2.42807	0	1	COLGALT2
chr1	184129235	184129887	2.45285	2.42807	0	0	TSEN15
chr1	184723567	184724543	6.3415	8.45908	0	1	EDEM3
chr1	184922773	184923050	1.01703	0	1	0	FAM129A
chr1	184942762	184943784	4.30744	2.5064	1	0	FAM129A
chr1	185125888	185126834	5.20482	6.65761	0	0	SWT1
chr1	185125888	185126834	5.20482	6.65761	0	0	SWT1
chr1	185125888	185126834	5.20482	6.65761	0	0	TRMT1L
chr1	185125888	185126834	5.20482	6.65761	0	0	TRMT1L
chr1	185284504	185287432	21.4774	10.1822	0	0	IVNS1ABP
chr1	185307865	185308230	1.73494	0.861573	0	0	GS1-279B7.1
chr1	185528996	185529519	1.43581	2.11477	0	0	HMCN1
chr1	185601906	185602208	0.777731	0.15665	0	0	HMCN1
chr1	185605908	185606348	2.21354	1.8798	0	0	HMCN1
chr1	186270631	186270952	1.61529	0.391624	0	0	PRG4
chr1	186277863	186278144	1.25634	0.626599	0	0	RNU6-72P
chr1	186344121	186345167	13.5206	9.55563	0	0	C1orf27
chr1	186344121	186345167	13.5206	9.55563	0	0	TPR
chr1	186707919	186708265	1.07686	0.469949	0	0	PTGS2
chr1	192485880	192486411	2.15372	1.33152	0	0	RGS1
chr1	192500247	192500570	1.13668	0.391624	0	0	RGS1
chr1	192544559	192545216	3.17075	1.95812	0	1	RGS1
chr1	192774944	192775314	2.33319	2.34975	0	0	RGS2
chr1	192905879	192906169	0.777731	0.469949	0	0	UCHL5
chr1	193028246	193028988	5.68342	5.71771	0	0	TROVE2
chr1	193028246	193028988	5.68342	5.71771	0	0	UCHL5
chr1	193090696	193091664	6.46115	8.06746	0	0	CDC73
chr1	193407005	193407278	0.837557	0.626599	0	0	B3GALT2
chr1	193448355	193448744	1.49564	2.03645	0	0	B3GALT2
chr1	197170317	197170841	6.1022	5.95269	0	0	CRB1
chr1	197743879	197744761	4.06813	2.66304	0	0	DENND1B
chr1	197871514	197872321	5.68342	2.42807	0	0	C1orf53
chr1	198125847	198127098	5.32447	6.57929	0	1	NEK7
chr1	198127922	198128540	3.0511	2.66304	0	1	NEK7
chr1	198136670	198137107	1.97424	1.48817	0	1	NEK7
chr1	198143401	198143865	1.73494	1.2532	0	1	NEK7
chr1	198171509	198171908	1.61529	0.704924	0	1	NEK7
chr1	198492389	198492792	0.717906	1.64482	1	0	ATP6V1G3
chr1	198579579	198580132	1.85459	0.704924	0	0	PTPRC
chr1	198581614	198582323	2.93145	0.939898	0	0	PTPRC
chr1	198583313	198583855	1.97424	0.391624	0	0	PTPRC
chr1	198590020	198591119	6.5808	3.36797	0	0	PTPRC
chr1	198605474	198606133	3.5297	1.01822	0	0	PTPRC
chr1	198606263	198607073	3.76901	0.783248	0	0	PTPRC
chr1	198607174	198611941	41.5189	7.12756	1	0	PTPRC
chr1	198612089	198613491	8.85417	1.17487	1	0	PTPRC
chr1	198614004	198614533	2.75197	0.626599	1	0	PTPRC
chr1	198614559	198615240	2.75197	0.548274	1	0	PTPRC
chr1	198615731	198616085	1.43581	0.548274	1	0	PTPRC
chr1	198616153	198616689	3.76901	0.704924	1	0	PTPRC
chr1	198616814	198617117	1.01703	0.626599	1	0	PTPRC
chr1	198617674	198618043	1.55546	0.391624	1	0	PTPRC
chr1	198618424	198620084	7.71749	2.1931	1	0	PTPRC
chr1	198620892	198621683	3.64935	0.861573	1	0	PTPRC
chr1	198621723	198622135	1.61529	0.548274	1	0	PTPRC
chr1	198622926	198623261	1.25634	0.391624	1	0	PTPRC
chr1	198624449	198625204	5.32447	0.783248	1	0	PTPRC
chr1	198625255	198626142	11.307	2.97634	1	0	PTPRC
chr1	198626531	198627427	8.01662	1.48817	1	0	PTPRC
chr1	198627627	198628324	3.58953	0.391624	1	0	PTPRC
chr1	198629518	198630250	3.94848	1.09655	1	0	PTPRC
chr1	198631972	198632503	2.09389	0.548274	1	0	PTPRC
chr1	198638170	198638623	1.61529	1.33152	1	0	PTPRC
chr1	198647988	198648524	2.39302	0.626599	1	0	PTPRC
chr1	198650380	198650728	1.43581	0.313299	1	0	PTPRC
chr1	198650853	198651621	6.3415	3.83792	1	0	PTPRC
chr1	198898982	198899364	1.49564	0.313299	0	1	MIR181A1HG
chr1	198901405	198902084	3.17075	0.939898	0	1	MIR181A1HG
chr1	198902708	198903221	1.73494	0.313299	0	1	MIR181A1HG
chr1	198903828	198904534	3.17075	1.09655	0	1	MIR181A1HG
chr1	198904557	198905067	2.03407	0.783248	0	1	MIR181A1HG
chr1	198905493	198906144	3.5297	0.939898	0	1	MIR181A1HG
chr1	198906239	198906736	3.17075	2.42807	0	1	MIR181A1HG
chr1	199010596	199011092	3.58953	2.81969	0	0	MIR181A1HG
chr1	199058988	199059303	1.61529	0.391624	0	0	MIR181A1HG
chr1	199142525	199142847	1.01703	0.313299	0	0	MIR181A1HG
chr1	199910873	199911191	1.07686	0.548274	0	0	NR5A2
chr1	200122366	200122733	1.49564	1.48817	0	1	NR5A2
chr1	200123296	200123725	1.85459	2.1931	0	1	NR5A2
chr1	200378980	200379419	3.35023	3.83792	0	0	ZNF281
chr1	200417291	200417705	1.79476	0.783248	0	0	ZNF281
chr1	200442737	200443210	1.49564	0.939898	0	0	ZNF281
chr1	200452636	200453065	2.39302	1.40985	0	0	ZNF281
chr1	200589700	200590169	2.51267	2.81969	0	0	KIF14
chr1	200638371	200639435	8.43539	5.63939	0	0	DDX59
chr1	200988499	200988976	2.27337	2.74137	0	1	KIF21B
chr1	200992591	200993024	2.33319	1.2532	0	1	KIF21B
chr1	201280572	201280806	0.538429	1.01822	0	0	PKP1
chr1	201798059	201798572	4.60656	2.66304	0	0	IPO9
chr1	201924268	201924852	2.93145	4.54284	0	0	TIMM17A
chr1	202264633	202265065	1.55546	0.548274	0	0	UBE2T
chr1	202310948	202311427	2.8118	3.68127	0	0	UBE2T
chr1	202317506	202318188	4.48691	6.03101	0	0	PPP1R12B
chr1	202598418	202598818	1.31616	0.704924	0	1	SYT2
chr1	202779592	202780225	2.33319	4.46452	0	0	PCAT6
chr1	202803936	202804130	0.65808	0	0	0	LOC641515
chr1	202857652	202858615	6.52098	6.73594	0	0	RABIF
chr1	202895921	202896645	5.80307	5.95269	0	0	KLHL12
chr1	202976209	202976758	3.11093	3.75959	0	0	LOC401980
chr1	202976209	202976758	3.11093	3.75959	0	0	TMEM183A
chr1	202976209	202976758	3.11093	3.75959	0	0	TMEM183B
chr1	203256191	203256995	4.24761	4.15122	1	0	LINC01136
chr1	203258627	203259219	3.2904	2.34975	1	0	LINC01136
chr1	203259272	203259902	4.00831	3.44629	0	0	LINC01136
chr1	203273991	203276030	14.9564	6.81426	1	0	BTG2
chr1	203273991	203276030	14.9564	6.81426	1	0	LINC01136
chr1	203294138	203294639	2.03407	1.17487	0	0	BTG2
chr1	203296284	203296779	2.5725	2.89802	0	0	BTG2
chr1	203576295	203576788	2.45285	1.8798	0	0	ATP2B4
chr1	203595491	203596073	2.63232	3.05467	0	1	ATP2B4
chr1	203764464	203764853	3.46988	2.66304	0	0	ZC3H11A
chr1	203830379	203831027	4.06813	5.09111	0	0	SNRPE
chr1	204380394	204381428	8.55505	7.75416	0	0	PPP1R15B
chr1	204463717	204464362	3.58953	3.21132	0	0	PIK3C2B
chr1	204485330	204485803	2.8118	3.99457	0	0	MDM4
chr1	204513507	204513882	1.19651	1.09655	0	0	MDM4
chr1	204534051	204534361	1.07686	1.01822	0	0	MDM4
chr1	204547993	204548512	1.55546	1.09655	0	0	MDM4
chr1	205090759	205091725	5.50395	5.87436	0	0	RBBP5
chr1	205207065	205207563	1.97424	0.626599	0	0	TMCC2
chr1	205255632	205256074	2.87162	2.03645	1	0	NUAK2
chr1	205257272	205257862	2.75197	1.80147	1	0	NUAK2
chr1	205600087	205601452	9.33278	8.77238	0	0	ELK4
chr1	205718064	205719154	5.08517	5.40441	0	0	NUCKS1
chr1	205719194	205719694	1.61529	3.83792	0	0	NUCKS1
chr1	205744151	205744868	3.58953	3.44629	0	0	RAB7L1
chr1	206136741	206138973	12.5634	17.2315	0	0	FAM72A
chr1	206136741	206138973	12.5634	17.2315	0	0	FAM72C
chr1	206531179	206531754	2.39302	1.2532	0	0	SRGAP2
chr1	206531179	206531754	2.39302	1.2532	0	0	SRGAP2B
chr1	206541626	206541992	1.13668	0.704924	0	0	SRGAP2D
chr1	206553505	206554172	2.63232	1.17487	0	0	SRGAP2D
chr1	206554531	206555025	1.67511	0.861573	0	0	SRGAP2D
chr1	206730318	206732733	16.2725	6.26599	0	1	RASSF5
chr1	206732755	206733374	2.45285	0.704924	0	1	RASSF5
chr1	206733390	206734018	2.39302	0.783248	0	1	RASSF5
chr1	206736256	206736820	4.42709	3.75959	0	1	RASSF5
chr1	206748489	206748890	1.61529	1.5665	0	1	RASSF5
chr1	206753046	206753788	4.72621	2.89802	0	1	RASSF5
chr1	206763310	206763908	3.5297	2.74137	0	0	EIF2D
chr1	206782495	206783085	2.27337	1.40985	0	1	EIF2D
chr1	206785527	206786180	4.36726	5.71771	0	1	EIF2D
chr1	206808532	206809158	4.12796	3.75959	0	0	DYRK3
chr1	206858658	206859455	3.11093	1.80147	0	0	MAPKAPK2
chr1	206910367	206911043	2.63232	0.783248	0	0	IL10
chr1	206939554	206940131	3.17075	1.95812	0	0	IL10
chr1	206942554	206943213	3.23058	1.17487	0	1	IL10
chr1	206945400	206945865	1.55546	0.234975	0	1	IL10
chr1	206957466	206958198	4.90569	2.58472	0	0	IL10
chr1	206976534	206977080	3.82883	2.5064	0	0	IL19
chr1	206990172	206990618	1.67511	1.01822	0	0	IL19
chr1	207271115	207271734	2.45285	1.48817	0	0	C4BPA
chr1	207494394	207495495	7.53801	7.59751	0	1	CD55
chr1	207509927	207510274	1.37599	1.48817	0	1	CD55
chr1	207924977	207925646	3.46988	4.07289	0	0	CD46
chr1	207989264	207989447	0.717906	0.939898	0	0	LOC148696
chr1	207997207	207997537	1.31616	2.42807	0	0	LOC148696
chr1	208136743	208137274	2.63232	3.68127	0	0	CD34
chr1	209846481	209847042	2.87162	2.27142	0	0	G0S2
chr1	209848327	209849529	5.20482	1.80147	0	0	G0S2
chr1	209859269	209859584	1.55546	1.40985	0	0	HSD11B1
chr1	209883519	209883870	1.07686	0.234975	0	0	HSD11B1
chr1	209888031	209888437	1.55546	0.469949	0	0	HSD11B1
chr1	209920973	209921582	2.51267	2.89802	0	0	TRAF3IP3
chr1	209925090	209925679	3.46988	2.03645	0	0	TRAF3IP3
chr1	209929155	209929999	4.84586	2.5064	0	0	TRAF3IP3
chr1	209941646	209942238	4.24761	2.81969	0	1	TRAF3IP3
chr1	209942699	209943117	1.91442	0.704924	0	1	TRAF3IP3
chr1	209957710	209958256	4.72621	7.44086	0	0	C1orf74
chr1	210001048	210001545	2.39302	4.15122	0	0	DIEXF
chr1	210502143	210502490	1.37599	0.939898	0	0	HHAT
chr1	210506057	210506439	1.49564	0.704924	0	0	HHAT
chr1	210547225	210547488	1.19651	0.626599	0	0	HHAT
chr1	210619800	210620182	1.97424	0.939898	0	0	HHAT
chr1	211432118	211433111	9.75155	4.46452	0	0	RCOR3
chr1	211555900	211556343	3.17075	3.21132	0	0	LINC00467
chr1	212003939	212004382	2.21354	0.939898	0	0	LPGAT1
chr1	212208342	212209665	8.6747	9.39898	0	0	DTL
chr1	212208342	212209665	8.6747	9.39898	0	0	INTS7
chr1	212392364	212392622	0.65808	0.391624	0	0	PPP2R5A
chr1	212398564	212399254	3.2904	2.58472	0	0	PPP2R5A
chr1	212429706	212430112	1.37599	0.704924	0	0	PPP2R5A
chr1	212458062	212459837	11.6061	12.9236	0	1	PPP2R5A
chr1	212740339	212740826	1.85459	1.2532	0	0	ATF3
chr1	212781548	212782688	7.29871	7.98913	0	0	ATF3
chr1	212894774	212895292	1.67511	2.42807	0	0	BATF3
chr1	212964947	212965430	3.70918	4.38619	0	0	NSL1
chr1	212964947	212965430	3.70918	4.38619	0	0	TATDN3
chr1	213031241	213031943	3.2904	5.01279	0	0	FLVCR1
chr1	213031241	213031943	3.2904	5.01279	0	0	FLVCR1-AS1
chr1	213188926	213189417	2.87162	3.44629	0	1	ANGEL2
chr1	214601094	214601657	2.93145	3.05467	0	1	PTPN14
chr1	214612732	214613239	2.45285	2.11477	0	1	PTPN14
chr1	214776070	214776808	3.70918	4.22954	0	0	CENPF
chr1	217655723	217656122	1.25634	0.939898	0	0	GPATCH2
chr1	217804196	217804638	1.55546	2.27142	0	0	GPATCH2
chr1	219347002	219347494	2.75197	2.97634	0	0	LYPLAL1
chr1	219347002	219347494	2.75197	2.97634	0	0	RP11-135J2.4
chr1	220219648	220220197	2.99127	5.48274	0	0	EPRS
chr1	220262960	220263620	4.00831	3.13299	0	0	BPNT1
chr1	220445596	220446106	4.00831	4.62117	0	0	RAB3GAP2
chr1	221881342	221881814	2.45285	2.1931	0	1	DUSP10
chr1	221885577	221885981	1.73494	0.704924	0	1	DUSP10
chr1	221886421	221886896	2.27337	1.09655	0	1	DUSP10
chr1	221915220	221915967	3.76901	5.79604	0	1	DUSP10
chr1	221950134	221950426	1.19651	0.469949	0	0	DUSP10
chr1	221951053	221951491	2.03407	1.8798	0	0	DUSP10
chr1	222817241	222817847	3.35023	3.44629	0	0	MIA3
chr1	222826711	222827281	1.97424	1.95812	0	0	MIA3
chr1	222828283	222828653	1.01703	1.80147	0	0	MIA3
chr1	223899941	223900484	2.69215	1.33152	0	1	CAPN2
chr1	224033000	224034401	7.29871	5.01279	0	0	TP53BP2
chr1	224180077	224180929	9.1533	7.75416	0	0	FBXO28
chr1	224356686	224357175	2.45285	1.17487	0	0	DEGS1
chr1	224370613	224371688	5.56377	3.99457	0	0	DEGS1
chr1	224565398	224565662	1.25634	0.626599	0	0	MIR4742
chr1	224567749	224568144	1.61529	2.27142	0	0	MIR4742
chr1	224811444	224811921	2.39302	2.27142	0	0	CNIH3
chr1	225615515	225616608	4.90569	6.50096	0	1	LBR
chr1	225615515	225616608	4.90569	6.50096	0	1	LBR
chr1	225632533	225632999	3.0511	4.30787	0	0	LBR
chr1	225655327	225655722	1.91442	2.27142	0	0	LBR
chr1	225965061	225966130	6.16203	7.36254	0	0	SRP9
chr1	226084787	226085266	2.69215	2.42807	0	0	LEFTY1
chr1	226111720	226112303	4.00831	2.81969	0	0	PYCR2
chr1	226186785	226187567	6.22185	6.42264	0	0	SDE2
chr1	226249641	226250945	7.35854	6.50096	0	0	H3F3A
chr1	226249641	226250945	7.35854	6.50096	0	0	H3F3AP4
chr1	226251020	226251452	1.85459	0.939898	0	0	H3F3AP4
chr1	226298217	226298658	1.43581	1.2532	0	0	H3F3AP4
chr1	226496615	226497414	3.76901	3.75959	0	0	LIN9
chr1	226595515	226596142	3.76901	3.28964	0	0	PARP1
chr1	226890983	226891528	3.35023	3.83792	0	1	ITPKB-IT1
chr1	226926943	226927339	0.837557	2.5064	0	0	ITPKB
chr1	227070374	227070878	2.27337	1.40985	0	0	PSEN2
chr1	227126986	227128197	7.77731	7.91081	0	0	ADCK3
chr1	227751163	227751749	1.97424	1.5665	0	0	ZNF678
chr1	227922766	227923369	5.74325	5.40441	1	0	JMJD4
chr1	228270005	228270897	6.82011	5.16944	0	0	ARF1
chr1	228270005	228270897	6.82011	5.16944	0	0	ARF1
chr1	228296759	228297393	5.44412	5.71771	0	0	MRPL55
chr1	228327369	228328295	7.77731	8.69406	0	0	GUK1
chr1	228327369	228328295	7.77731	8.69406	0	0	GUK1
chr1	228352960	228354035	8.19609	7.44086	0	1	IBA57
chr1	228352960	228354035	8.19609	7.44086	0	1	IBA57-AS1
chr1	228594132	228594937	3.46988	3.83792	0	0	TRIM11
chr1	228645085	228646573	9.93103	7.67583	0	0	HIST3H2A
chr1	228645085	228646573	9.93103	7.67583	0	0	HIST3H2BB
chr1	228651219	228651745	2.45285	2.1931	0	0	MIR4666A
chr1	228651749	228652813	4.72621	3.68127	0	0	MIR4666A
chr1	229406642	229407094	2.87162	3.60294	0	1	RAB4A
chr1	229643892	229644411	5.56377	5.87436	0	0	NUP133
chr1	229694268	229695135	6.99958	6.34431	0	0	ABCB10
chr1	229761608	229762220	4.66639	2.34975	0	0	TAF5L
chr1	229761608	229762220	4.66639	2.34975	0	0	URB2
chr1	230202319	230203212	4.36726	3.99457	0	0	GALNT2
chr1	230345453	230345729	0.837557	1.40985	0	0	GALNT2
chr1	231114318	231115154	6.22185	6.89259	0	0	ARV1
chr1	231114318	231115154	6.22185	6.89259	0	0	TTC13
chr1	231376667	231377197	2.93145	3.13299	0	0	C1orf131
chr1	231376667	231377197	2.93145	3.13299	0	0	GNPAT
chr1	231473375	231474148	5.38429	7.28421	0	0	EXOC8
chr1	231473375	231474148	5.38429	7.28421	0	0	SPRTN
chr1	231557478	231558604	6.76028	5.32609	0	0	EGLN1
chr1	231596446	231596786	1.49564	0.861573	0	0	SNRPD2P2
chr1	233059811	233060086	1.13668	0.939898	0	0	NTPCR
chr1	233086054	233086510	2.99127	2.81969	0	0	NTPCR
chr1	233248679	233249058	1.07686	1.80147	0	0	NTPCR
chr1	234306380	234306802	2.51267	2.03645	0	0	MIR4671
chr1	234508881	234509656	4.48691	5.95269	0	0	COA6
chr1	234508881	234509656	4.48691	5.95269	0	0	COA6
chr1	234614123	234615199	4.54674	2.42807	0	0	TARBP1
chr1	234630954	234631332	1.25634	0	0	0	TARBP1
chr1	234634816	234635392	2.27337	1.2532	0	0	TARBP1
chr1	234636687	234637297	3.2904	1.8798	0	0	TARBP1
chr1	234658292	234658934	3.94848	1.40985	0	0	RP5-855F14.1
chr1	234659321	234659644	1.49564	1.33152	0	0	RP5-855F14.1
chr1	234735223	234736736	10.8882	6.18766	0	0	IRF2BP2
chr1	234737368	234737773	2.33319	0.704924	0	0	IRF2BP2
chr1	234738365	234739111	4.36726	0.704924	0	0	IRF2BP2
chr1	234739319	234748020	91.9518	21.3044	0	1	IRF2BP2
chr1	234748170	234749182	5.74325	1.72315	0	0	IRF2BP2
chr1	234859137	234860817	8.79435	6.50096	0	1	LINC01132
chr1	234860849	234861409	2.63232	1.8798	0	1	LINC01132
chr1	234866773	234867489	2.27337	2.81969	0	1	LINC01132
chr1	234907951	234908813	5.38429	2.81969	0	0	LINC01132
chr1	234978317	234979474	6.99958	3.91624	0	0	LINC01132
chr1	234980170	234980669	2.63232	1.01822	0	0	LINC01132
chr1	234980847	234981405	3.11093	0.939898	0	0	LINC01132
chr1	235061604	235062268	2.69215	0.939898	0	0	LINC01132
chr1	235097659	235098763	5.92272	2.66304	0	0	SNORA14B
chr1	235098806	235099498	4.30744	2.34975	0	0	SNORA14B
chr1	235105757	235106603	2.93145	1.48817	0	0	SNORA14B
chr1	235114476	235115020	2.69215	1.17487	0	0	SNORA14B
chr1	235116023	235117140	5.92272	3.52462	0	0	SNORA14B
chr1	235123206	235123720	1.85459	0.626599	0	0	SNORA14B
chr1	235146565	235148438	12.683	11.0438	1	0	SNORA14B
chr1	235151085	235151974	5.50395	0.939898	0	0	SNORA14B
chr1	235291791	235292542	4.84586	5.63939	0	0	TOMM20
chr1	235324266	235324834	3.2904	3.52462	0	0	RBM34
chr1	235460891	235461304	1.37599	0.939898	0	0	ARID4B
chr1	235491192	235492519	10.3498	9.32066	0	0	ARID4B
chr1	235491192	235492519	10.3498	9.32066	0	0	GGPS1
chr1	235491192	235492519	10.3498	9.32066	0	0	GGPS1
chr1	235667400	235668545	9.81138	10.0256	0	0	B3GALNT2
chr1	235805232	235806066	4.66639	3.21132	0	1	GNG4
chr1	236029160	236031194	13.2813	7.36254	0	1	LYST
chr1	236036165	236036652	2.27337	1.48817	0	1	LYST
chr1	236051330	236051762	0.837557	2.1931	0	0	LYST
chr1	236162706	236163316	1.61529	2.27142	0	1	NID1
chr1	236767655	236768154	3.0511	2.34975	0	0	HEATR1
chr1	236958235	236959297	5.74325	5.48274	0	0	MTR
chr1	239882194	239882757	2.93145	0.861573	0	0	CHRM3-AS2
chr1	241682633	241683401	3.0511	4.30787	0	0	FH
chr1	241803386	241803960	2.8118	3.21132	0	0	OPN3
chr1	243418098	243418912	9.57208	5.01279	0	0	CEP170
chr1	243418951	243419608	4.06813	4.30787	0	0	SDCCAG8
chr1	243759731	243760015	1.01703	0.469949	0	1	AKT3
chr1	244012710	244013413	3.82883	0.939898	0	0	AKT3
chr1	244013538	244014448	6.22185	1.80147	0	0	AKT3
chr1	244211256	244212050	4.18778	4.30787	0	0	ZBTB18
chr1	244614918	244615721	6.1022	7.28421	0	0	ADSS
chr1	244815869	244816741	5.80307	6.42264	0	0	DESI2
chr1	244998090	244999302	6.3415	5.09111	0	0	COX20
chr1	245026086	245027221	14.4179	7.28421	0	0	HNRNPU
chr1	245027544	245028211	6.40133	5.01279	0	0	HNRNPU
chr1	245133687	245134559	4.78604	4.38619	0	1	EFCAB2
chr1	246493130	246493596	1.97424	1.33152	0	0	SMYD3
chr1	246729320	246730139	6.3415	6.18766	0	0	CNST
chr1	246729320	246730139	6.3415	6.18766	0	0	TFB2M
chr1	249132068	249133384	6.99958	6.18766	0	0	ZNF672
chr1	249152959	249153549	4.72621	5.32609	0	0	ZNF692
chr1	249152959	249153549	4.72621	5.32609	0	0	ZNF692
chr1	249200122	249200986	4.36726	3.44629	0	1	PGBD2
chr1	249219328	249219703	1.61529	1.01822	0	0	PGBD2
chr2	676572	677667	5.68342	6.89259	0	0	TMEM18
chr2	3226299	3227333	6.04237	4.22954	0	0	TSSC1
chr2	3246540	3246809	1.07686	0.939898	0	0	TSSC1
chr2	3381388	3381892	4.24761	5.56106	0	0	TSSC1
chr2	3383198	3383798	3.82883	3.36797	0	0	TRAPPC12
chr2	3605723	3606305	5.20482	5.16944	0	0	RNASEH1
chr2	3605723	3606305	5.20482	5.16944	0	0	RNASEH1-AS1
chr2	3605723	3606305	5.20482	5.16944	0	0	RNASEH1-AS1
chr2	3622560	3623114	4.30744	5.24776	0	0	RPS7
chr2	7005463	7006418	5.08517	2.74137	0	0	CMPK2
chr2	7046541	7046896	1.61529	0.704924	0	0	RNF144A
chr2	7049843	7050273	1.97424	2.27142	0	0	RNF144A
chr2	7570227	7571751	9.27295	2.42807	0	1	LOC100506274
chr2	7576203	7576981	3.35023	1.40985	0	1	LOC100506274
chr2	7577208	7577704	2.5725	1.2532	0	1	LOC100506274
chr2	7577867	7578740	4.24761	1.48817	0	1	LOC100506274
chr2	7578752	7578975	0.777731	0.0783248	0	1	LOC100506274
chr2	7579013	7579371	1.85459	0.469949	0	1	LOC100506274
chr2	7590336	7591462	6.70045	3.99457	0	1	LOC100506274
chr2	7592140	7592934	4.24761	2.11477	0	0	LOC100506274
chr2	7608133	7608653	2.27337	1.72315	0	0	LOC100506274
chr2	7707724	7708211	1.79476	0.548274	0	0	LOC100506274
chr2	7834204	7834633	1.79476	1.2532	0	0	LOC100506274
chr2	7865493	7866107	2.93145	1.5665	0	0	LINC00298
chr2	7866108	7866419	1.01703	0.234975	0	0	LINC00298
chr2	7866566	7868156	7.23888	0.548274	0	0	LINC00298
chr2	7868902	7869253	1.31616	0.0783248	0	0	LINC00298
chr2	7913375	7914090	2.63232	1.80147	0	0	LINC00298
chr2	8442092	8442596	2.33319	1.09655	1	0	LINC00299
chr2	8683316	8684271	4.54674	3.36797	0	0	ID2
chr2	8821916	8824176	25.5455	9.86893	1	0	ID2
chr2	8824707	8826265	10.4096	3.91624	0	0	ID2
chr2	9563086	9564106	6.28168	6.89259	0	0	CPSF3
chr2	9563086	9564106	6.28168	6.89259	0	0	ITGB1BP1
chr2	9614397	9615188	4.42709	2.27142	0	0	IAH1
chr2	9695695	9696284	3.76901	4.30787	0	0	ADAM17
chr2	9796457	9796833	2.03407	1.2532	0	0	YWHAQ
chr2	9983239	9984183	8.55505	6.26599	0	1	TAF1B
chr2	10091465	10092036	3.70918	2.81969	0	0	GRHL1
chr2	10183384	10184647	7.53801	5.32609	0	0	KLF11
chr2	10183384	10184647	7.53801	5.32609	0	0	KLF11
chr2	10183384	10184647	7.53801	5.32609	0	0	KLF11
chr2	10260284	10261020	4.36726	4.30787	0	0	RRM2
chr2	10262275	10263340	5.92272	5.71771	0	0	RRM2
chr2	10262275	10263340	5.92272	5.71771	0	0	RRM2
chr2	10442490	10443389	3.23058	3.36797	0	0	HPCAL1
chr2	10540683	10540965	1.31616	0.548274	0	0	HPCAL1
chr2	10587946	10589162	10.29	7.12756	0	0	ODC1
chr2	10829800	10830328	4.00831	4.77782	0	0	NOL10
chr2	10952576	10953197	3.70918	3.28964	0	0	PDIA6
chr2	11606005	11606548	2.63232	2.74137	0	0	E2F6
chr2	11970342	11970829	2.45285	1.01822	0	0	MIR4262
chr2	15317129	15317599	2.21354	1.64482	0	1	NBAS
chr2	15731796	15732302	4.90569	3.83792	0	0	DDX1
chr2	17934849	17935584	4.00831	3.68127	0	0	GEN1
chr2	17934849	17935584	4.00831	3.68127	0	0	GEN1
chr2	17934849	17935584	4.00831	3.68127	0	0	SMC6
chr2	19547478	19548335	3.94848	4.93447	0	0	MIR4757
chr2	19673941	19674243	1.13668	1.33152	0	0	OSR1
chr2	20251205	20252068	4.66639	7.51919	0	0	LAPTM4A
chr2	20549822	20551281	11.9053	10.6522	0	0	PUM2
chr2	20565173	20565567	1.67511	1.64482	0	0	PUM2
chr2	20850679	20851156	4.18778	2.97634	0	0	HS1BP3
chr2	24149754	24150622	5.44412	5.16944	0	0	ATAD2B
chr2	24270087	24270711	4.24761	3.83792	0	0	C2orf44
chr2	24298991	24299669	4.90569	5.95269	0	0	SAP14
chr2	24713487	24714181	4.96552	4.77782	0	0	NCOA1
chr2	25015620	25016556	6.52098	7.04924	0	0	CENPO
chr2	25015620	25016556	6.52098	7.04924	0	0	CENPO
chr2	25015620	25016556	6.52098	7.04924	0	0	PTRHD1
chr2	25194356	25195224	4.06813	7.59751	0	0	DNAJC27
chr2	25194356	25195224	4.06813	7.59751	0	0	DNAJC27-AS1
chr2	25438858	25439288	1.97424	1.33152	0	0	DNMT3A
chr2	25524396	25524852	1.61529	1.33152	0	1	MIR1301
chr2	25564502	25565061	2.27337	0.783248	0	1	DNMT3A
chr2	25584856	25585270	2.51267	2.34975	0	0	DNMT3A
chr2	25599626	25600134	3.11093	3.21132	0	0	DNMT3A
chr2	25781236	25781560	1.07686	2.03645	0	0	DTNB
chr2	25896197	25896748	2.39302	1.5665	0	0	DTNB
chr2	26020450	26020850	1.31616	0.234975	0	1	ASXL2
chr2	26100850	26101732	7.65766	9.55563	0	1	ASXL2
chr2	26256368	26257364	8.43539	7.98913	0	0	RAB10
chr2	26291479	26291788	1.01703	0.626599	0	0	RAB10
chr2	26467318	26468229	2.75197	4.93447	0	0	HADHA
chr2	26467318	26468229	2.75197	4.93447	0	0	HADHB
chr2	26568565	26569382	7.05941	6.57929	0	0	EPT1
chr2	27008483	27009100	2.69215	3.91624	0	0	CENPA
chr2	27008483	27009100	2.69215	3.91624	0	0	CENPA
chr2	27273910	27274686	4.18778	5.95269	0	0	AGBL5
chr2	27294365	27294920	3.58953	4.77782	0	0	OST4
chr2	27304045	27304516	2.99127	3.52462	0	0	EMILIN1
chr2	27309140	27309736	2.87162	3.75959	0	0	KHK
chr2	27357296	27357848	4.78604	6.03101	0	0	PREB
chr2	27434595	27435435	5.14499	4.38619	0	0	ATRAID
chr2	27434595	27435435	5.14499	4.38619	0	0	ATRAID
chr2	27434595	27435435	5.14499	4.38619	0	0	SLC5A6
chr2	27440042	27440482	2.99127	2.58472	0	0	CAD
chr2	27579234	27580214	4.30744	6.03101	0	0	GTF3C2
chr2	27592838	27593741	7.47819	7.67583	0	0	EIF2B4
chr2	27592838	27593741	7.47819	7.67583	0	0	EIF2B4
chr2	27592838	27593741	7.47819	7.67583	0	0	SNX17
chr2	27603318	27603988	3.70918	3.91624	0	0	ZNF513
chr2	27632006	27632839	7.53801	5.01279	0	0	PPM1G
chr2	27651114	27652165	5.56377	3.91624	0	0	NRBP1
chr2	27712461	27713024	4.06813	6.50096	0	0	IFT172
chr2	27805695	27806020	1.37599	2.58472	0	0	ZNF512
chr2	27851563	27852073	3.58953	3.36797	0	1	CCDC121
chr2	27851563	27852073	3.58953	3.36797	0	1	CCDC121
chr2	27851563	27852073	3.58953	3.36797	0	1	GPN1
chr2	28083110	28083397	1.13668	0.15665	0	0	RBKS
chr2	28112945	28113976	5.8629	5.48274	0	0	BRE
chr2	28112945	28113976	5.8629	5.48274	0	0	RBKS
chr2	28183058	28183577	2.51267	1.17487	0	0	MIR4263
chr2	28188859	28189108	1.07686	0.391624	0	0	MIR4263
chr2	28475134	28475472	1.43581	1.72315	0	0	AC093690.1
chr2	28612976	28614176	7.53801	5.71771	0	1	FOSL2
chr2	28614785	28616827	12.1446	8.69406	0	1	FOSL2
chr2	28837098	28837514	1.79476	0.861573	0	0	PLB1
chr2	28844318	28844878	2.63232	1.48817	0	0	PLB1
chr2	28848010	28848499	1.91442	0.861573	0	0	PPP1CB
chr2	28904078	28904407	1.25634	1.64482	0	0	PPP1CB
chr2	28974183	28975150	9.99086	9.39898	0	0	PPP1CB
chr2	28974183	28975150	9.99086	9.39898	0	0	PPP1CB
chr2	29092896	29093570	7.53801	5.32609	0	0	TRMT61B
chr2	29117157	29117761	5.20482	4.93447	0	0	WDR43
chr2	29339254	29339664	1.85459	1.17487	0	0	CLIP4
chr2	30369200	30369984	5.20482	7.12756	0	0	YPEL5
chr2	30453897	30456028	16.2725	4.69949	0	1	LBH
chr2	30456939	30457460	2.27337	1.95812	0	1	LBH
chr2	32235731	32236387	5.14499	3.52462	0	0	MEMO1
chr2	32288336	32289154	6.3415	6.18766	0	0	SPAST
chr2	32390516	32391205	6.22185	5.24776	0	0	SLC30A6
chr2	32581647	32582857	7.17906	6.10934	0	0	BIRC6
chr2	32852800	32853348	2.21354	3.75959	0	0	TTC27
chr2	33546387	33546868	1.49564	1.48817	0	1	RASGRP3
chr2	33824139	33824790	5.6236	6.26599	0	0	FAM98A
chr2	36473445	36473771	1.01703	1.5665	1	0	LOC100288911
chr2	37193318	37194356	6.40133	6.81426	0	0	STRN
chr2	37311331	37311874	4.24761	4.85614	0	0	GPATCH11
chr2	37311331	37311874	4.24761	4.85614	0	0	HEATR5B
chr2	37458356	37459120	3.58953	4.07289	0	0	CEBPZ
chr2	37458356	37459120	3.58953	4.07289	0	0	NDUFAF7
chr2	37603557	37603964	1.91442	1.09655	0	0	QPCT
chr2	37862676	37862938	1.31616	1.09655	0	0	CDC42EP3
chr2	38303370	38304654	5.8629	5.01279	0	0	CYP1B1
chr2	38603709	38604849	5.6236	5.79604	0	0	ATL2
chr2	38827477	38827899	1.61529	0.704924	0	0	HNRNPLL
chr2	38829043	38830916	11.4865	9.94726	0	0	HNRNPLL
chr2	38879631	38880096	2.45285	1.2532	0	0	GALM
chr2	38891094	38891359	1.07686	1.2532	0	0	GALM
chr2	38892995	38893916	3.17075	2.27142	0	0	GALM
chr2	38894186	38894760	2.51267	1.8798	0	0	GALM
chr2	38977865	38978869	8.73452	10.7305	0	0	SRSF7
chr2	39005112	39005564	1.07686	2.66304	0	0	GEMIN6
chr2	39347879	39348470	3.76901	2.74137	0	0	SOS1
chr2	39443880	39444645	2.75197	3.44629	1	0	CDKL4
chr2	39664187	39664714	2.21354	2.1931	0	0	AC007246.3
chr2	39664187	39664714	2.21354	2.1931	0	0	MAP4K3
chr2	39719248	39719662	1.61529	1.40985	0	0	AC007246.3
chr2	42067771	42068254	2.33319	3.36797	0	0	AC104654.1
chr2	42329153	42329822	3.17075	1.95812	1	0	PKDCC
chr2	42333192	42333523	1.13668	1.8798	1	0	PKDCC
chr2	42351240	42351580	1.49564	0.548274	0	0	EML4
chr2	42396107	42396794	3.64935	3.52462	0	1	EML4
chr2	42588139	42588961	4.54674	5.09111	0	0	COX7A2L
chr2	43036872	43038123	8.07644	6.89259	0	0	HAAO
chr2	43358132	43358953	3.76901	3.52462	0	0	ZFP36L2
chr2	43385987	43386635	3.76901	2.97634	0	0	ZFP36L2
chr2	43446664	43447519	4.78604	3.68127	1	0	ZFP36L2
chr2	43451234	43454236	20.4603	12.1404	1	0	ZFP36L2
chr2	43500699	43500964	0.777731	0.15665	0	1	LINC01126
chr2	43653515	43653934	1.19651	2.1931	0	1	THADA
chr2	43797192	43797430	0.777731	0.704924	0	1	THADA
chr2	43822919	43823425	2.63232	4.38619	0	1	THADA
chr2	43822919	43823425	2.63232	4.38619	0	1	THADA
chr2	44222836	44223734	4.66639	4.62117	0	0	LRPPRC
chr2	44394868	44396566	9.81138	10.3389	0	0	PPM1B
chr2	44588498	44589221	3.88866	6.73594	0	0	CAMKMT
chr2	44588498	44589221	3.88866	6.73594	0	0	PREPL
chr2	44588498	44589221	3.88866	6.73594	0	0	PREPL
chr2	45063371	45063678	0.598255	1.33152	0	0	SIX3-AS1
chr2	45795004	45795454	1.79476	1.8798	0	0	SRBD1
chr2	45837915	45838664	3.76901	3.91624	0	0	SRBD1
chr2	45877967	45878662	3.76901	4.07289	0	0	PRKCE
chr2	46414429	46414820	1.19651	0.939898	0	1	EPAS1
chr2	46769387	46769870	1.49564	2.66304	0	1	RHOQ
chr2	46843942	46844507	5.08517	4.54284	0	0	CRIPT
chr2	46843942	46844507	5.08517	4.54284	0	0	PIGF
chr2	46925738	46926377	3.82883	3.60294	0	0	SOCS5
chr2	46925738	46926377	3.82883	3.60294	0	0	SOCS5
chr2	47212136	47212719	2.93145	2.89802	0	0	MCFD2
chr2	47403065	47404282	6.1022	7.51919	0	0	CALM2
chr2	47629863	47630652	4.24761	2.89802	0	0	MSH2
chr2	48133411	48134420	4.24761	5.01279	0	0	FBXO11
chr2	48541090	48542302	7.47819	9.55563	0	1	FOXN2
chr2	48667537	48668198	5.20482	5.09111	0	0	PPP1R21
chr2	54308699	54309000	0.777731	0.704924	0	0	ACYP2
chr2	54342543	54343304	5.32447	3.91624	0	1	ACYP2
chr2	54557801	54558188	1.79476	2.74137	0	0	C2orf73
chr2	54787321	54787763	1.49564	1.80147	1	0	SPTBN1
chr2	54796720	54797304	2.27337	0.939898	1	0	SPTBN1
chr2	54798089	54798550	3.0511	1.80147	1	0	SPTBN1
chr2	54799485	54799810	1.37599	0.783248	1	0	SPTBN1
chr2	54799938	54800301	1.25634	0.939898	1	0	SPTBN1
chr2	54801552	54801923	1.61529	1.64482	1	0	SPTBN1
chr2	54950249	54951104	6.46115	8.14578	0	0	EML6
chr2	55277327	55278060	4.06813	6.50096	0	0	RTN4
chr2	55459238	55459857	2.63232	3.21132	0	0	CLHC1
chr2	55459238	55459857	2.63232	3.21132	0	0	CLHC1
chr2	55459238	55459857	2.63232	3.21132	0	0	RPS27A
chr2	55459238	55459857	2.63232	3.21132	0	0	RPS27A
chr2	55496151	55496707	2.51267	3.36797	0	0	MTIF2
chr2	55496151	55496707	2.51267	3.36797	0	0	MTIF2
chr2	55509124	55509593	2.8118	3.68127	0	0	PRORSD1P
chr2	55646855	55647375	2.87162	2.42807	0	0	CCDC88A
chr2	55746352	55746942	2.93145	3.13299	0	0	CCDC104
chr2	55843960	55844566	1.25634	2.66304	0	0	SMEK2
chr2	55844580	55845254	5.20482	6.42264	0	0	SMEK2
chr2	58273577	58274618	6.28168	5.56106	0	0	VRK2
chr2	58273577	58274618	6.28168	5.56106	0	0	VRK2
chr2	58468328	58468731	2.15372	1.48817	0	0	FANCL
chr2	60983135	60983466	1.61529	2.11477	0	0	PAPOLG
chr2	61108539	61109146	5.14499	2.1931	0	0	REL
chr2	61110056	61110570	2.27337	1.17487	0	0	REL
chr2	61292732	61293219	2.33319	3.13299	0	0	KIAA1841
chr2	61371911	61372431	4.48691	4.38619	0	0	C2orf74
chr2	61371911	61372431	4.48691	4.38619	0	0	LOC339803
chr2	61403943	61404856	4.00831	6.50096	0	0	AHSA2
chr2	61697670	61698064	1.31616	1.48817	0	0	USP34
chr2	61698134	61698658	2.99127	3.21132	0	0	USP34
chr2	61763631	61764579	3.5297	4.15122	0	1	XPO1
chr2	61765105	61766109	5.38429	7.67583	0	1	XPO1
chr2	61991136	61991971	4.84586	4.62117	0	0	FAM161A
chr2	62423082	62423809	3.58953	2.58472	0	0	B3GNT2
chr2	62532952	62533348	1.67511	1.33152	0	0	MIR5192
chr2	63815466	63816438	4.78604	5.01279	0	0	MDH1
chr2	63815466	63816438	4.78604	5.01279	0	0	MDH1
chr2	63815466	63816438	4.78604	5.01279	0	0	WDPCP
chr2	64067624	64069191	6.64063	8.69406	0	0	UGP2
chr2	64067624	64069191	6.64063	8.69406	0	0	UGP2
chr2	64368744	64369074	1.19651	0.626599	0	0	PELI1
chr2	64369954	64370400	1.43581	0.783248	0	0	PELI1
chr2	64370806	64371992	7.59784	4.30787	0	0	PELI1
chr2	64431311	64431733	2.39302	1.33152	0	1	LINC00309
chr2	64439976	64440455	2.15372	1.09655	0	0	LINC00309
chr2	64441613	64441938	1.25634	1.2532	0	0	LINC00309
chr2	64751055	64752088	9.09347	7.83248	0	0	AFTPH
chr2	64834045	64834399	1.43581	0.783248	0	0	AC007365.1
chr2	64872168	64872587	1.55546	0.626599	0	0	SERTAD2
chr2	64925739	64926274	2.33319	1.33152	0	0	SERTAD2
chr2	64977720	64978801	6.3415	8.92903	0	0	SERTAD2
chr2	65092525	65092942	0.717906	1.64482	0	0	AC007386.2
chr2	65144818	65145166	1.49564	1.48817	0	0	AC007386.2
chr2	65173301	65173746	2.5725	1.64482	0	0	AC007386.2
chr2	65215325	65215799	2.21354	2.66304	0	0	SLC1A4
chr2	65215862	65216565	2.93145	3.68127	0	0	SLC1A4
chr2	65283115	65283711	2.99127	3.68127	0	0	CEP68
chr2	65357071	65357699	5.56377	6.50096	0	0	RAB1A
chr2	65454643	65455546	5.02534	3.52462	0	0	ACTR2
chr2	65663937	65664365	2.03407	0.861573	0	0	SPRED2
chr2	68289933	68290469	3.5297	2.34975	0	0	C1D
chr2	68384485	68385419	3.46988	5.79604	0	0	PNO1
chr2	68384485	68385419	3.46988	5.79604	0	0	WDR92
chr2	68384485	68385419	3.46988	5.79604	0	0	WDR92
chr2	68479402	68480256	6.3415	4.93447	0	0	PPP3R1
chr2	68694219	68695096	6.52098	6.26599	0	1	APLF
chr2	68694219	68695096	6.52098	6.26599	0	1	FBXO48
chr2	68880613	68881149	2.8118	1.95812	0	1	PROKR1
chr2	68954128	68954482	1.79476	1.64482	1	0	ARHGAP25
chr2	68961778	68962416	3.41005	2.03645	1	0	ARHGAP25
chr2	68966601	68967021	1.79476	0.313299	1	0	ARHGAP25
chr2	68993302	68993966	2.51267	2.89802	1	0	ARHGAP25
chr2	69035174	69035447	0.837557	0.15665	1	0	ARHGAP25
chr2	69056389	69056793	1.91442	1.95812	0	0	BMP10
chr2	69614001	69614758	4.24761	4.30787	0	0	GFPT1
chr2	69664364	69664946	2.21354	3.91624	0	0	NFU1
chr2	69870441	69871764	7.17906	5.24776	0	1	AAK1
chr2	70056493	70057365	6.87993	8.38076	0	0	GMCL1
chr2	70141506	70142498	5.92272	8.85071	0	0	MXD1
chr2	70270633	70270974	0.777731	1.95812	0	1	PCBP1-AS1
chr2	70296124	70296671	1.97424	2.34975	0	1	PCBP1-AS1
chr2	70313232	70315057	11.7856	10.2606	0	1	PCBP1
chr2	70313232	70315057	11.7856	10.2606	0	1	PCBP1-AS1
chr2	70315116	70315689	2.93145	2.03645	0	0	PCBP1
chr2	70351023	70351595	2.75197	2.89802	0	0	LOC100133985
chr2	70369292	70370261	10.4096	12.6103	0	0	LOC100133985
chr2	70417514	70418452	8.37557	7.51919	0	0	C2orf42
chr2	70475365	70476409	6.40133	7.36254	0	0	TIA1
chr2	70520309	70521189	5.80307	5.79604	0	0	SNRPG
chr2	71228200	71228566	0.717906	2.34975	0	0	TEX261
chr2	71295169	71296193	7.29871	9.08568	0	1	NAGK
chr2	71453945	71454771	4.48691	5.16944	0	0	PAIP2B
chr2	71503481	71503882	2.15372	1.72315	0	0	PAIP2B
chr2	71558703	71559165	3.5297	2.97634	0	0	ZNF638
chr2	73298195	73299094	5.32447	3.99457	0	0	SFXN5
chr2	73340043	73340491	3.17075	1.72315	0	0	RAB11FIP5
chr2	73460197	73460828	3.64935	4.62117	0	0	PRADC1
chr2	73612581	73613660	5.20482	5.24776	0	0	ALMS1
chr2	73964264	73964842	3.70918	3.91624	0	0	TPRKB
chr2	74007006	74007541	4.00831	3.83792	0	0	DUSP11
chr2	74055824	74056231	2.8118	2.58472	0	0	STAMBP
chr2	74055824	74056231	2.8118	2.58472	0	0	STAMBP
chr2	74055824	74056231	2.8118	2.58472	0	0	STAMBP
chr2	74153699	74154254	4.48691	5.01279	0	0	DGUOK
chr2	74211880	74212456	2.63232	1.2532	0	0	TET3
chr2	74374914	74375385	1.73494	3.28964	0	0	BOLA3
chr2	74374914	74375385	1.73494	3.28964	0	0	BOLA3-AS1
chr2	74405814	74406330	2.69215	4.22954	0	0	MOB1A
chr2	74413074	74413444	1.97424	1.33152	0	0	MOB1A
chr2	74425279	74426811	7.83714	8.30243	0	0	MTHFD2
chr2	74432744	74433138	1.25634	0.783248	0	0	MTHFD2
chr2	74433242	74433792	2.39302	1.72315	0	0	MTHFD2
chr2	74618892	74619366	3.35023	1.80147	0	0	DCTN1
chr2	74681804	74682409	4.54674	5.95269	0	0	INO80B
chr2	74684535	74685739	7.29871	7.28421	0	0	WBP1
chr2	74699522	74700104	4.06813	5.09111	0	0	MRPL53
chr2	74734370	74735050	4.42709	4.93447	0	0	PCGF1
chr2	74756567	74757325	5.02534	5.79604	0	0	AUP1
chr2	74781156	74782066	4.48691	2.58472	0	0	DOK1
chr2	75060827	75061439	2.51267	3.83792	0	0	HK2
chr2	75142945	75143213	0.837557	0.783248	0	0	POLE4
chr2	75185478	75186260	6.5808	4.62117	0	0	POLE4
chr2	85073250	85073548	1.31616	0.626599	0	1	TRABD2A
chr2	85107764	85108492	2.69215	1.64482	0	1	TRABD2A
chr2	85132232	85133913	11.0677	7.20589	0	1	TMSB10
chr2	85133919	85134862	4.24761	2.11477	0	0	TMSB10
chr2	85135853	85136592	3.88866	2.03645	0	0	TMSB10
chr2	85152814	85153447	5.26464	4.93447	0	0	TMSB10
chr2	85166590	85167189	2.87162	2.03645	0	0	KCMF1
chr2	85197575	85199353	14.059	5.48274	0	0	KCMF1
chr2	85554528	85555679	5.32447	5.95269	0	0	TGOLN2
chr2	85581520	85582057	3.64935	4.93447	0	0	ELMOD3
chr2	85581520	85582057	3.64935	4.93447	0	0	RETSAT
chr2	85664659	85665092	2.33319	1.40985	0	0	SH2D6
chr2	85765668	85767198	8.07644	9.24233	0	0	LOC100630918
chr2	85765668	85767198	8.07644	9.24233	0	0	MAT2A
chr2	85788420	85789116	3.41005	3.83792	0	0	GGCX
chr2	85822349	85823013	2.45285	4.69949	0	0	RNF181
chr2	85829716	85830072	1.61529	1.33152	0	0	TMEM150A
chr2	85829716	85830072	1.61529	1.33152	0	0	USP39
chr2	85842998	85843781	3.94848	4.15122	0	0	USP39
chr2	85932120	85932486	1.25634	0.783248	0	0	GNLY
chr2	85934360	85934803	1.07686	1.8798	0	0	GNLY
chr2	86221080	86221490	1.55546	0.783248	0	0	LOC90784
chr2	86263491	86263897	1.55546	1.09655	0	1	LOC90784
chr2	86265123	86265898	4.00831	3.83792	0	1	LOC90784
chr2	86332518	86333647	6.3415	6.89259	0	1	POLR1A
chr2	86332518	86333647	6.3415	6.89259	0	1	PTCD3
chr2	86421979	86422967	7.59784	8.38076	0	0	IMMT
chr2	86667653	86668812	8.55505	7.75416	0	0	KDM3A
chr2	86667653	86668812	8.55505	7.75416	0	0	KDM3A
chr2	86789895	86790871	6.16203	6.57929	0	0	CHMP3
chr2	86850265	86851278	5.68342	3.36797	0	0	RNF103
chr2	86946782	86948174	9.03365	6.26599	0	0	RMND5A
chr2	87302780	87304091	8.6747	6.18766	0	1	LOC285074
chr2	87355764	87356289	2.15372	1.17487	0	0	LOC285074
chr2	87551777	87552771	4.24761	3.21132	0	0	LINC00152
chr2	87754770	87755746	3.82883	3.05467	0	1	LINC00152
chr2	87756302	87757073	2.75197	1.01822	0	1	LINC00152
chr2	87769336	87770933	7.65766	3.36797	0	1	LINC00152
chr2	87785450	87785821	1.79476	2.97634	0	1	LINC00152
chr2	87797548	87798036	2.27337	0.704924	0	1	LINC00152
chr2	87810630	87811008	1.73494	0.861573	0	1	LINC00152
chr2	87811730	87812124	1.31616	0.313299	0	1	LINC00152
chr2	88004028	88004385	0.897382	1.33152	0	0	PLGLB2
chr2	88315470	88316210	2.8118	0.704924	0	0	RGPD1
chr2	88327495	88327835	1.13668	0.234975	0	0	KRCC1
chr2	88899593	88899977	2.21354	1.01822	0	1	EIF2AK3
chr2	88926728	88927610	4.36726	7.20589	0	1	EIF2AK3
chr2	88990787	88991480	4.90569	4.85614	0	0	RPIA
chr2	95691319	95691857	1.85459	1.33152	0	0	MAL
chr2	95831100	95831859	5.50395	6.65761	0	0	ZNF2
chr2	96026377	96026620	0	0.783248	0	0	KCNIP3
chr2	96068055	96068611	1.91442	1.40985	0	0	FAHD2A
chr2	96657437	96657869	2.45285	2.5064	0	0	FAHD2CP
chr2	96676121	96676590	2.33319	3.28964	0	0	FAHD2CP
chr2	96807716	96812608	110.857	10.4172	0	1	DUSP2
chr2	96814164	96814619	2.45285	2.66304	0	0	DUSP2
chr2	96823493	96823962	3.0511	2.66304	0	0	DUSP2
chr2	96873814	96874893	6.28168	8.22411	0	0	STARD7
chr2	96873814	96874893	6.28168	8.22411	0	0	STARD7-AS1
chr2	96908023	96908298	1.07686	1.17487	0	0	TMEM127
chr2	96931517	96932335	7.71749	7.44086	0	0	CIAO1
chr2	96931517	96932335	7.71749	7.44086	0	0	TMEM127
chr2	96971085	96971499	2.63232	3.91624	0	0	SNRNP200
chr2	97001229	97001951	3.94848	5.32609	0	0	NCAPH
chr2	97151677	97152198	2.69215	2.27142	0	0	NEURL3
chr2	97167360	97167631	0.418778	1.01822	0	0	NEURL3
chr2	97190124	97190513	1.49564	2.34975	0	0	ARID5A
chr2	97193040	97193412	1.31616	0.626599	0	0	ARID5A
chr2	97202149	97203279	7.41836	5.48274	1	0	ARID5A
chr2	97303621	97304406	5.20482	4.62117	0	1	KANSL3
chr2	97303621	97304406	5.20482	4.62117	0	1	KANSL3
chr2	97405629	97406196	2.45285	3.28964	0	0	LMAN2L
chr2	97426591	97426959	2.45285	1.8798	0	0	CNNM4
chr2	97481598	97482510	5.68342	4.62117	0	0	CNNM3
chr2	97523342	97524209	5.38429	5.32609	0	0	ANKRD39
chr2	97628553	97629003	1.73494	0.939898	0	0	FAM178B
chr2	97760476	97760840	1.91442	1.17487	0	0	FAHD2B
chr2	97778647	97779524	4.84586	5.71771	0	0	ANKRD36
chr2	98206163	98207031	4.54674	4.69949	0	0	ANKRD36B
chr2	98262132	98262743	4.36726	5.01279	0	0	COX5B
chr2	98280255	98280938	4.54674	4.85614	0	0	ACTR1B
chr2	98362022	98362348	0.897382	0.704924	0	0	ZAP70
chr2	98486944	98487356	1.55546	1.5665	0	0	TMEM131
chr2	98611603	98612941	9.21313	7.44086	0	0	TMEM131
chr2	98750776	98751008	0.957208	0.469949	0	0	VWA3B
chr2	99061095	99061564	2.45285	2.58472	0	1	INPP4A
chr2	99081265	99081870	2.45285	1.8798	0	1	INPP4A
chr2	99099531	99100013	2.33319	1.33152	0	1	INPP4A
chr2	99224636	99225309	6.16203	3.83792	0	1	COA5
chr2	99224636	99225309	6.16203	3.83792	0	1	UNC50
chr2	99279835	99280527	2.75197	1.40985	0	1	MGAT4A
chr2	99382780	99383049	1.37599	1.48817	0	0	MGAT4A
chr2	99388345	99388798	1.43581	2.03645	0	0	MGAT4A
chr2	99757405	99758357	5.80307	6.10934	0	0	C2orf15
chr2	99757405	99758357	5.80307	6.10934	0	0	TSGA10
chr2	99771081	99771763	6.1022	3.44629	0	0	LIPT1
chr2	99771081	99771763	6.1022	3.44629	0	0	LIPT1
chr2	99771081	99771763	6.1022	3.44629	0	0	TSGA10
chr2	99797225	99797913	5.92272	5.48274	0	0	MITD1
chr2	99797225	99797913	5.92272	5.48274	0	0	MRPL30
chr2	99952372	99953289	8.37557	7.98913	0	0	TXNDC9
chr2	100106332	100107328	4.96552	7.28421	0	0	REV1
chr2	101179005	101179909	4.84586	6.50096	0	0	PDCL3
chr2	101204564	101204904	1.19651	0.861573	0	0	PDCL3
chr2	101868879	101869845	5.74325	6.97091	0	0	CNOT11
chr2	101924932	101925499	5.44412	5.09111	0	0	RNF149
chr2	101944753	101945395	3.11093	2.74137	0	0	MIR5696
chr2	102091236	102091808	1.97424	1.5665	0	0	RFX8
chr2	102268284	102268699	1.91442	1.80147	0	0	MAP4K4
chr2	102292062	102292375	0.897382	0.469949	0	0	MAP4K4
chr2	102313687	102314070	1.97424	2.1931	0	0	MAP4K4
chr2	102335418	102335858	2.09389	0.469949	0	1	MAP4K4
chr2	102697009	102697268	1.01703	0.15665	0	0	IL1R1
chr2	102699397	102699867	1.97424	1.01822	0	0	IL1R1
chr2	102844011	102844646	3.82883	3.21132	0	1	IL1RL2
chr2	102874954	102875676	4.96552	2.74137	1	0	IL1RL1
chr2	102879068	102879583	2.03407	0.704924	1	0	IL1RL1
chr2	102918350	102918796	2.39302	1.2532	0	0	IL1RL1
chr2	102971906	102973097	9.45243	4.07289	0	1	IL18R1
chr2	102973158	102973763	2.63232	0.313299	0	1	IL18R1
chr2	102973779	102975061	6.3415	0.939898	0	1	IL18R1
chr2	102983233	102984638	6.87993	2.81969	0	1	IL18R1
chr2	102984840	102985249	1.55546	0.548274	0	1	IL18R1
chr2	103034773	103040578	41.8778	5.16944	0	0	IL18RAP
chr2	103040618	103041687	5.50395	0.939898	0	0	IL18RAP
chr2	103052766	103053192	1.79476	0.939898	0	0	MIR4772
chr2	105953677	105954175	3.64935	3.13299	0	0	C2orf49
chr2	106362590	106363110	2.45285	1.64482	0	1	NCK2
chr2	106370596	106370885	2.03407	1.2532	0	1	NCK2
chr2	106413712	106414407	2.63232	2.03645	0	1	NCK2
chr2	106810525	106811194	4.18778	4.30787	0	0	UXS1
chr2	109229151	109229422	0.897382	1.5665	0	1	LIMS1
chr2	109234015	109234287	1.01703	0.234975	0	1	LIMS1
chr2	109269000	109269459	3.17075	2.03645	0	1	LIMS1
chr2	109830553	109830948	0.957208	2.74137	0	0	MIR4265
chr2	110371642	110372095	2.51267	2.27142	0	0	SEPT10
chr2	110371642	110372095	2.51267	2.27142	0	0	SOWAHC
chr2	110653743	110654191	1.55546	1.2532	0	0	LIMS3
chr2	110653743	110654191	1.55546	1.2532	0	0	LIMS3-LOC440895
chr2	110653743	110654191	1.55546	1.2532	0	0	LIMS3L
chr2	110962406	110962840	3.46988	2.74137	0	0	NPHP1
chr2	111232490	111232857	1.01703	2.1931	0	0	LIMS3
chr2	111232490	111232857	1.01703	2.1931	0	0	LIMS3L
chr2	111432821	111433178	1.07686	0.548274	0	1	BUB1
chr2	111435492	111435994	4.36726	4.15122	0	1	BUB1
chr2	111505983	111506486	2.09389	1.80147	0	1	ACOXL
chr2	111877813	111879096	7.11923	3.60294	0	0	BCL2L11
chr2	111926073	111926371	1.37599	0.313299	0	0	BCL2L11
chr2	111966623	111967021	1.61529	1.5665	0	0	BCL2L11
chr2	112015887	112016274	0.897382	0.0783248	0	0	MIR4435-2
chr2	112169685	112170103	1.79476	0.469949	0	1	MIR4435-1HG
chr2	112195781	112196171	1.31616	0.313299	0	1	MIR4435-1HG
chr2	112196795	112197296	2.45285	0.469949	0	1	MIR4435-1HG
chr2	112209873	112210316	1.43581	0.391624	0	1	MIR4435-1HG
chr2	112221468	112221983	2.51267	2.81969	0	1	MIR4435-1HG
chr2	112236401	112237068	3.94848	2.34975	0	1	MIR4435-1HG
chr2	112250357	112251721	5.14499	1.09655	0	1	MIR4435-1HG
chr2	112251856	112252906	4.66639	3.28964	0	1	MIR4435-1HG
chr2	112290464	112291533	4.84586	3.99457	0	0	MIR4435-1HG
chr2	112463282	112463869	2.63232	1.8798	0	0	ANAPC1
chr2	112811754	112813339	9.99086	11.0438	0	0	TMEM87B
chr2	113012065	113012959	5.56377	3.83792	0	0	ZC3H8
chr2	113032668	113033815	5.26464	7.83248	0	0	ZC3H6
chr2	113239353	113240154	4.78604	2.89802	0	0	TTL
chr2	113341771	113342523	4.60656	4.54284	0	0	CHCHD5
chr2	113402948	113404148	6.64063	8.06746	0	1	SLC20A1
chr2	113463902	113464226	1.07686	0.704924	0	0	CKAP2L
chr2	113521971	113522641	2.39302	4.69949	0	0	CKAP2L
chr2	113578868	113579110	0.777731	1.09655	0	0	IL1B
chr2	113754263	113754610	1.85459	1.09655	0	0	IL36A
chr2	113932683	113933202	2.87162	2.1931	0	0	PSD4
chr2	114194987	114195620	6.46115	6.10934	0	0	CBWD2
chr2	114384482	114385053	4.12796	5.16944	0	0	RABL2A
chr2	114384482	114385053	4.12796	5.16944	0	0	RPL23AP7
chr2	114513788	114514654	4.84586	7.83248	0	0	SLC35F5
chr2	114513788	114514654	4.84586	7.83248	0	0	SLC35F5
chr2	114549490	114549888	1.31616	0.548274	0	0	SLC35F5
chr2	114643949	114644487	2.03407	2.34975	0	0	ACTR3
chr2	114647078	114647886	7.11923	6.42264	0	0	ACTR3
chr2	114648377	114648815	0.897382	2.03645	0	0	ACTR3
chr2	118571903	118572472	4.42709	5.63939	0	0	DDX18
chr2	118771447	118772066	4.78604	3.36797	0	0	CCDC93
chr2	118845562	118846240	4.60656	5.32609	0	0	INSIG2
chr2	118846665	118847385	3.2904	1.40985	0	0	INSIG2
chr2	118934550	118935302	2.93145	0.861573	0	0	INSIG2
chr2	118943751	118944255	3.82883	2.89802	0	0	INSIG2
chr2	120124201	120124783	3.46988	4.07289	0	0	C2orf76
chr2	120124201	120124783	3.46988	4.07289	0	0	DBI
chr2	120124201	120124783	3.46988	4.07289	0	0	DBI
chr2	120516998	120518056	6.76028	5.24776	0	0	PTPN4
chr2	120687139	120687425	0.538429	1.09655	0	0	EPB41L5
chr2	120980574	120981281	2.99127	2.81969	0	1	TMEM185B
chr2	120989722	120990252	3.2904	2.27142	0	0	TMEM185B
chr2	121010010	121010931	6.28168	4.85614	0	0	RALB
chr2	122288296	122288944	4.06813	2.58472	0	0	RNU4ATAC
chr2	122406916	122407843	5.6236	7.83248	0	0	CLASP1
chr2	122406916	122407843	5.6236	7.83248	0	0	NIFK-AS1
chr2	122406916	122407843	5.6236	7.83248	0	0	NIFK-AS1
chr2	122494357	122494947	4.18778	2.74137	0	1	NIFK
chr2	122512878	122513480	4.36726	5.71771	0	0	TSN
chr2	127413337	127413935	2.87162	0.783248	0	1	GYPC
chr2	127416650	127417087	1.55546	2.97634	0	1	GYPC
chr2	127783113	127783464	0.897382	0.783248	0	0	BIN1
chr2	128144733	128145981	10.1703	7.59751	0	0	PROC
chr2	128283763	128284341	2.75197	4.46452	0	0	IWS1
chr2	128321256	128321525	1.07686	0.234975	0	0	MYO7B
chr2	128458786	128460041	6.3415	5.32609	0	0	SFT2D3
chr2	128568351	128569031	4.12796	4.85614	0	1	WDR33
chr2	128643221	128644453	7.65766	6.42264	0	0	AMMECR1L
chr2	128785463	128786268	4.36726	4.85614	0	0	SAP130
chr2	128848507	128849084	4.18778	4.30787	0	0	UGGT1
chr2	128848507	128849084	4.18778	4.30787	0	0	UGGT1
chr2	129278426	129278708	1.43581	0.626599	0	0	HS6ST1
chr2	130938927	130940048	5.80307	6.03101	0	1	MZT2B
chr2	130938927	130940048	5.80307	6.03101	0	1	SMPD4
chr2	131850503	131851323	6.22185	5.71771	0	0	FAM168B
chr2	131862608	131863095	3.46988	3.13299	0	0	PLEKHB2
chr2	132249852	132250863	6.46115	6.57929	0	1	LOC150776
chr2	132249852	132250863	6.46115	6.57929	0	1	MZT2A
chr2	134875916	134876327	1.61529	0.939898	0	0	MIR3679
chr2	135675632	135676651	8.07644	9.55563	0	0	CCNT2
chr2	135675632	135676651	8.07644	9.55563	0	0	CCNT2-AS1
chr2	135809554	135810495	6.52098	3.68127	0	0	RAB3GAP1
chr2	136287956	136288673	2.99127	3.83792	0	0	ZRANB3
chr2	136499013	136499697	7.53801	3.99457	0	0	UBXN4
chr2	136633842	136634381	3.35023	3.60294	0	0	MCM6
chr2	137068830	137069031	0.777731	0.313299	0	0	CXCR4
chr2	137077748	137077972	0.957208	0.234975	0	0	CXCR4
chr2	137120285	137120644	1.73494	0.626599	0	0	CXCR4
chr2	137139530	137140203	3.82883	3.13299	0	0	CXCR4
chr2	139259032	139259473	2.27337	1.17487	0	0	SPOPL
chr2	143886191	143887251	5.98255	3.60294	0	1	ARHGAP15
chr2	143889811	143890245	1.97424	1.09655	0	1	ARHGAP15
chr2	144016102	144016495	1.31616	1.33152	0	1	ARHGAP15
chr2	144941247	144941682	2.45285	2.1931	0	1	GTDC1
chr2	145082666	145083102	1.55546	0.234975	0	1	GTDC1
chr2	145089165	145090367	8.914	3.60294	0	1	GTDC1
chr2	145140394	145140726	0.957208	0.939898	0	0	GTDC1
chr2	145273979	145274464	2.09389	0.469949	0	0	ZEB2-AS1
chr2	146169005	146169453	2.51267	1.8798	0	0	TEX41
chr2	148777964	148778831	6.16203	8.06746	0	0	MBD5
chr2	148777964	148778831	6.16203	8.06746	0	0	ORC4
chr2	148777964	148778831	6.16203	8.06746	0	0	ORC4
chr2	148777964	148778831	6.16203	8.06746	0	0	ORC4
chr2	148777964	148778831	6.16203	8.06746	0	0	ORC4
chr2	148777964	148778831	6.16203	8.06746	0	0	ORC4
chr2	149266968	149267490	2.87162	1.40985	0	0	EPC2
chr2	149282049	149282539	2.15372	1.5665	0	0	EPC2
chr2	149303932	149304283	1.01703	1.48817	0	0	EPC2
chr2	149360823	149361164	1.13668	1.5665	0	0	EPC2
chr2	149401791	149403209	8.43539	7.75416	0	0	EPC2
chr2	152145843	152146372	3.23058	2.58472	0	0	NMI
chr2	152684700	152685318	4.90569	5.09111	0	0	ARL5A
[truncated: 11,711 more rows]

## Sheet: Hs BAY Med1
Chr	Start	End	Med1 DMSO RPM	Med1 BAY RPM	Overlaps SE or associated gene	Overlaps typical enhancer or associated gene	Closest gene TSS
chr1	28973	29508	6.64582	2.9487	0	0	WASH7P
chr1	713898	714619	6.55352	6.81886	0	0	LOC100288069
chr1	762650	763410	4.15364	4.51519	0	0	LINC00115
chr1	762650	763410	4.15364	4.51519	0	0	LINC01128
chr1	762650	763410	4.15364	4.51519	0	0	LINC01128
chr1	948602	949097	2.86139	2.58011	0	0	ISG15
chr1	975879	976273	1.84606	2.11938	0	0	AGRN
chr1	999204	1000099	5.16897	2.7644	0	0	RNF223
chr1	1051234	1051921	3.87673	5.06807	0	0	C1orf159
chr1	1072715	1073015	1.10764	0.368587	0	0	RP11-465B22.5
chr1	1079348	1080022	4.70745	1.65864	0	0	RP11-465B22.5
chr1	1167055	1167901	5.44588	6.35813	0	0	B3GALT6
chr1	1167055	1167901	5.44588	6.35813	0	0	SDF4
chr1	1243164	1244179	6.83042	8.29321	0	0	ACAP3
chr1	1243164	1244179	6.83042	8.29321	0	0	PUSL1
chr1	1259828	1260381	2.86139	3.31728	0	0	CPSF3L
chr1	1259828	1260381	2.86139	3.31728	0	0	GLTPD1
chr1	1310432	1311058	4.89206	7.46389	0	0	AURKAIP1
chr1	1310432	1311058	4.89206	7.46389	0	0	AURKAIP1
chr1	1310432	1311058	4.89206	7.46389	0	0	AURKAIP1
chr1	1334437	1335129	4.61515	5.43666	0	0	CCNL2
chr1	1334437	1335129	4.61515	5.43666	0	0	LOC148413
chr1	1406836	1407393	3.50752	3.87016	0	0	ATAD3B
chr1	1446996	1447788	6.83042	7.37174	0	0	ATAD3A
chr1	1509775	1510567	5.07667	5.98954	0	0	SSU72
chr1	1550473	1551413	5.72279	7.92462	0	0	MIB2
chr1	1550473	1551413	5.72279	7.92462	0	0	MIB2
chr1	1565636	1566095	3.59982	2.85655	0	0	MMP23B
chr1	1590203	1590936	5.26127	5.34451	0	0	MMP23A
chr1	1623645	1625106	10.1533	11.334	0	0	SLC35E2B
chr1	1655422	1656340	5.90739	7.46389	0	0	CDK11A
chr1	1655422	1656340	5.90739	7.46389	0	0	CDK11B
chr1	1677660	1678378	5.07667	4.05446	0	0	SLC35E2
chr1	1840309	1841061	4.61515	4.3309	0	0	CALML6
chr1	1981480	1981861	1.56915	1.93508	0	0	PRKCZ
chr1	2158899	2159696	5.9997	6.91101	0	0	SKI
chr1	2322780	2323573	4.70745	8.56965	0	0	MORN1
chr1	2322780	2323573	4.70745	8.56965	0	0	RER1
chr1	2343549	2344604	5.44588	7.00315	0	0	PEX10
chr1	2480052	2480530	2.03067	2.9487	0	0	LOC115110
chr1	2487002	2487925	4.24594	3.13299	0	0	TNFRSF14
chr1	2517721	2518368	5.07667	5.62095	0	0	FAM213B
chr1	2517721	2518368	5.07667	5.62095	0	0	FAM213B
chr1	2574493	2574951	2.58448	2.30367	0	0	MMEL1
chr1	3541106	3541714	3.87673	3.40943	0	0	TPRG1L
chr1	3566438	3566873	1.93836	1.84293	0	0	WRAP73
chr1	3773608	3774183	4.43055	3.50158	0	0	CEP104
chr1	3773608	3774183	4.43055	3.50158	0	0	DFFB
chr1	3816560	3817829	4.70745	7.18745	0	1	C1orf174
chr1	3816560	3817829	4.70745	7.18745	0	1	LINC01134
chr1	6052262	6053079	5.53818	5.43666	0	0	KCNAB2
chr1	6052262	6053079	5.53818	5.43666	0	0	NPHP4
chr1	6086028	6086583	3.78442	4.1466	0	0	KCNAB2
chr1	6266189	6266519	0.830727	1.75079	0	0	RNF207
chr1	6295811	6296301	3.32291	3.31728	0	0	ICMT
chr1	6295811	6296301	3.32291	3.31728	0	0	LINC00337
chr1	6453237	6454113	3.96903	4.79163	0	0	ACOT7
chr1	6639713	6640328	2.67679	4.1466	0	0	ZBTB48
chr1	6673380	6673874	3.23061	5.34451	0	0	PHF13
chr1	6761561	6762175	2.76909	5.5288	0	0	DNAJC11
chr1	6844463	6845731	8.86109	9.21467	0	0	CAMTA1
chr1	7764384	7764875	0.830727	2.9487	0	0	VAMP3
chr1	7843957	7844437	1.66145	4.1466	0	0	PER3
chr1	8013914	8014665	5.90739	4.51519	0	0	PARK7
chr1	8021197	8022258	6.92273	7.92462	0	0	PARK7
chr1	8086092	8086648	2.03067	2.85655	0	1	ERRFI1
chr1	8763322	8763778	2.58448	2.11938	0	1	RERE
chr1	8877606	8878237	3.69212	4.3309	0	1	RERE
chr1	8938438	8939580	8.95339	7.74033	0	0	ENO1
chr1	8938438	8939580	8.95339	7.74033	0	0	ENO1-AS1
chr1	8959955	8960388	2.67679	1.56649	0	0	ENO1
chr1	9030982	9031469	2.58448	1.29005	0	0	CA6
chr1	9486292	9486759	2.58448	1.56649	0	1	LOC100506022
chr1	9488773	9489313	4.61515	5.62095	0	1	LOC100506022
chr1	9488773	9489313	4.61515	5.62095	0	1	LOC100506022
chr1	9599164	9599824	3.23061	4.42304	0	0	SLC25A33
chr1	9648578	9649120	3.59982	4.79163	0	0	TMEM201
chr1	9686980	9687500	2.67679	4.60734	0	0	PIK3CD
chr1	9689581	9690106	3.41521	1.19791	0	0	PIK3CD
chr1	9713882	9714276	2.03067	0.368587	0	0	C1orf200
chr1	9777657	9778185	2.21527	2.85655	0	0	C1orf200
chr1	9970177	9971001	5.35358	7.37174	0	0	CTNNBIP1
chr1	10003225	10003744	2.39988	4.3309	0	0	NMNAT1
chr1	10092524	10093362	7.66115	5.98954	0	0	UBE4B
chr1	10270194	10270931	3.69212	5.98954	0	0	KIF1B
chr1	10458621	10459297	3.50752	6.08169	0	1	PGD
chr1	10490224	10490971	3.59982	4.69948	0	0	APITD1
chr1	10490224	10490971	3.59982	4.69948	0	0	APITD1-CORT
chr1	10555185	10555500	0.646121	1.56649	0	1	PEX14
chr1	10570882	10571313	2.58448	1.65864	0	1	PEX14
chr1	11072237	11073381	1.84606	6.08169	0	0	TARDBP
chr1	11119949	11120502	3.87673	3.77802	0	1	SRM
chr1	11322446	11323066	2.12297	4.51519	0	0	MTOR
chr1	11740904	11741637	3.50752	3.68587	0	0	MAD2L2
chr1	11795955	11796234	1.19994	2.11938	0	1	AGTRAP
chr1	11865800	11866435	5.16897	3.59372	0	0	CLCN6
chr1	11865800	11866435	5.16897	3.59372	0	0	MTHFR
chr1	11967780	11968822	10.3379	2.9487	0	0	KIAA2013
chr1	11969564	11970142	4.70745	1.47435	0	0	KIAA2013
chr1	11986342	11986768	2.39988	3.22514	0	1	KIAA2013
chr1	12039985	12040650	4.89206	5.80525	0	0	MFN2
chr1	12079066	12079756	4.79976	6.45027	0	0	MIIP
chr1	12107356	12107800	2.76909	1.65864	0	0	TNFRSF8
chr1	12127960	12128228	2.12297	0.368587	0	1	TNFRSF8
chr1	12147986	12148334	2.12297	0.55288	0	1	TNFRSF8
chr1	12219976	12220231	1.47685	0.921467	0	0	MIR7846
chr1	12221825	12222260	3.78442	1.01361	0	0	MIR7846
chr1	12356751	12356986	1.01533	0.27644	0	0	VPS13D
chr1	12494095	12494684	3.96903	1.75079	1	0	SNORA59A
chr1	12494095	12494684	3.96903	1.75079	1	0	SNORA59B
chr1	12509408	12510032	2.86139	2.21152	1	0	SNORA59A
chr1	12509408	12510032	2.86139	2.21152	1	0	SNORA59B
chr1	12533208	12533737	4.43055	0.55288	0	0	SNORA59A
chr1	12533208	12533737	4.43055	0.55288	0	0	SNORA59B
chr1	12570403	12571289	4.98436	1.47435	0	0	SNORA59A
chr1	12570403	12571289	4.98436	1.47435	0	0	SNORA59B
chr1	14075545	14076300	4.61515	3.68587	0	1	PRDM2
chr1	15575624	15575862	1.38455	1.29005	0	1	FHAD1
chr1	15850659	15852026	6.64582	6.81886	0	0	CASP9
chr1	15850659	15852026	6.64582	6.81886	0	0	CASP9
chr1	15852848	15853621	5.9997	6.45027	0	0	DNAJC16
chr1	15929901	15930392	2.76909	3.22514	0	0	DDI2
chr1	15943501	15944241	6.92273	6.26598	0	0	DDI2
chr1	16160807	16161709	4.98436	5.62095	0	0	SPEN
chr1	16162086	16162806	3.78442	8.66179	0	0	SPEN
chr1	16173742	16174424	6.27661	4.3309	0	0	SPEN
chr1	16277405	16277789	2.67679	0.737174	0	0	ZBTB17
chr1	16292487	16293272	4.89206	2.02723	0	0	ZBTB17
chr1	16302445	16302824	3.59982	3.22514	0	0	ZBTB17
chr1	16532996	16533792	3.87673	4.79163	0	0	ARHGEF19
chr1	16678738	16679275	3.87673	4.23875	0	0	FBXO42
chr1	16693446	16693942	3.1383	3.59372	0	0	SZRD1
chr1	16992411	16994058	31.2907	10.5969	0	0	LOC729574
chr1	17066421	17067964	35.2598	13.4534	1	0	LOC729574
chr1	17221984	17223330	36.3674	9.12253	1	0	CROCC
chr1	17231107	17232402	14.5839	8.75394	0	0	CROCC
chr1	17240180	17241200	6.64582	7.37174	0	0	CROCC
chr1	17380472	17380850	4.06133	4.1466	0	0	SDHB
chr1	19228825	19229562	2.39988	3.96231	0	1	ALDH4A1
chr1	19283255	19283589	2.03067	2.58011	0	0	IFFO2
chr1	19337655	19337939	1.84606	1.01361	0	0	IFFO2
chr1	19536481	19537169	5.9997	6.63457	0	0	UBR4
chr1	19638444	19638983	2.67679	4.60734	0	0	AKR7A2
chr1	19638444	19638983	2.67679	4.60734	0	0	PQLC2
chr1	19811906	19812733	4.61515	5.34451	0	0	CAPZB
chr1	19923095	19924154	5.53818	5.80525	0	0	MINOS1
chr1	20987697	20988342	3.1383	4.88378	0	0	DDOST
chr1	21112539	21113835	7.01503	7.46389	0	0	HP1BP3
chr1	21348860	21349144	1.75376	0.460734	0	0	EIF4G3
chr1	21503209	21503719	1.47685	2.21152	0	0	EIF4G3
chr1	21620741	21621444	4.06133	1.56649	0	1	RP5-1071N3.1
chr1	21650930	21651360	2.86139	0.55288	0	1	ECE1
chr1	21671673	21672389	3.87673	4.97592	0	1	ECE1
chr1	22106349	22106677	1.66145	0.460734	0	0	USP48
chr1	22109345	22109934	5.16897	4.79163	0	0	USP48
chr1	22352113	22352561	2.86139	2.58011	0	0	LINC00339
chr1	22366296	22366731	1.93836	1.84293	0	0	CDC42
chr1	22778081	22778573	2.67679	2.7644	0	0	ZBTB40
chr1	23670589	23671389	4.70745	4.97592	0	0	HNRNPR
chr1	23885713	23886220	2.58448	2.39582	0	0	ID3
chr1	24127029	24127602	2.03067	5.06807	0	0	GALE
chr1	24127029	24127602	2.03067	5.06807	0	0	GALE
chr1	24231317	24231592	0.646121	1.01361	0	1	CNR2
chr1	24513611	24513981	1.75376	0.368587	0	0	IFNLR1
chr1	24741933	24742349	2.86139	4.05446	0	0	NIPAL3
chr1	24969145	24970021	6.27661	9.8597	0	0	SRRM1
chr1	25071285	25072078	5.81509	6.45027	0	0	CLIC4
chr1	25251293	25252078	3.96903	0.829321	1	0	RUNX3
chr1	25256710	25257234	3.32291	2.30367	1	0	RUNX3
chr1	25281533	25281992	4.24594	1.75079	1	0	RUNX3
chr1	25291369	25292066	4.70745	3.50158	1	0	RUNX3
chr1	25292544	25292978	2.49218	0.55288	1	0	RUNX3
chr1	25293130	25293833	4.33824	1.75079	1	0	RUNX3
chr1	25348664	25349702	8.49188	3.31728	1	0	RUNX3
chr1	25355307	25355827	2.67679	1.10576	1	0	RUNX3
chr1	25357067	25357774	3.69212	1.93508	1	0	RUNX3
chr1	25566183	25566773	3.32291	4.88378	0	0	SYF2
chr1	25573522	25574294	4.61515	6.54242	0	0	C1orf63
chr1	25593208	25593541	1.19994	1.10576	0	0	RHD
chr1	25593915	25594672	4.52285	3.77802	0	0	RHD
chr1	25664449	25665068	3.59982	4.60734	0	0	TMEM50A
chr1	25756476	25757105	2.39988	4.79163	0	0	TMEM57
chr1	26146135	26146870	4.98436	3.87016	0	0	MTFR1L
chr1	26146135	26146870	4.98436	3.87016	0	0	MTFR1L
chr1	26185680	26186228	2.49218	4.1466	0	0	AUNIP
chr1	26438018	26438520	4.61515	3.13299	0	1	PDIK1L
chr1	26560240	26561107	7.38424	5.25236	0	0	CEP85
chr1	26758500	26758997	5.26127	2.9487	0	0	DHDDS
chr1	26799418	26799895	3.59982	2.85655	0	0	HMGN2
chr1	26868685	26869143	2.49218	2.48796	0	0	RPS6KA1
chr1	26946784	26948226	8.21497	6.45027	0	0	MIR1976
chr1	27019404	27019938	3.1383	3.13299	0	0	ARID1A
chr1	27021871	27022466	5.26127	3.13299	0	0	ARID1A
chr1	27191129	27192069	5.53818	6.63457	0	0	SFN
chr1	27226518	27227044	1.29224	2.85655	0	0	GPATCH3
chr1	27247766	27248653	3.32291	8.01677	0	0	NUDC
chr1	27481286	27481908	2.39988	3.87016	0	0	SLC9A1
chr1	27560612	27561451	5.26127	6.17383	0	0	WDTC1
chr1	27648317	27649087	4.43055	6.54242	0	0	TMEM222
chr1	27718830	27719345	3.41521	1.93508	0	0	GPR3
chr1	27894848	27895457	3.046	3.50158	0	1	AHDC1
chr1	27930429	27930929	1.19994	3.50158	0	0	AHDC1
chr1	27998699	27999038	1.75376	1.65864	0	0	IFI6
chr1	28051928	28052903	5.07667	8.84609	0	0	FAM76A
chr1	28099270	28100158	5.90739	7.55603	0	0	STX12
chr1	28156862	28157540	4.33824	4.05446	0	0	PPP1R8
chr1	28156862	28157540	4.33824	4.05446	0	0	PPP1R8
chr1	28240822	28241605	5.07667	6.63457	0	0	RPA2
chr1	28525829	28526253	1.84606	0.737174	1	0	PTAFR
chr1	28559412	28559660	2.21527	1.65864	0	0	DNAJC8
chr1	28562307	28562908	2.30758	4.88378	0	0	ATPIF1
chr1	28573536	28574122	2.67679	3.59372	0	0	ATPIF1
chr1	28574922	28575276	1.75376	0.737174	0	0	SESN2
chr1	28585675	28586244	2.58448	4.05446	0	1	SESN2
chr1	28655251	28655753	3.59982	2.48796	0	0	MED18
chr1	28832088	28832730	3.50752	3.77802	0	0	RCC1
chr1	28832088	28832730	3.50752	3.77802	0	0	SNHG3
chr1	28879235	28879802	4.33824	5.06807	0	0	TRNAU1AP
chr1	28907693	28908770	4.15364	6.81886	0	0	SNHG12
chr1	28969248	28969904	4.70745	6.54242	0	0	TAF12
chr1	28974582	28975663	13.3839	6.35813	0	0	RNU11
chr1	28995113	28995387	1.93836	2.58011	0	0	GMEB1
chr1	29063043	29063798	5.72279	5.7131	0	0	YTHDF2
chr1	29063043	29063798	5.72279	5.7131	0	0	YTHDF2
chr1	29063043	29063798	5.72279	5.7131	0	0	YTHDF2
chr1	29211444	29211826	3.50752	2.11938	0	0	EPB41
chr1	29557219	29557608	2.39988	3.13299	0	0	MECR
chr1	29562708	29563111	2.49218	1.93508	0	1	PTPRU
chr1	30161556	30161820	0.92303	1.19791	0	0	PTPRU
chr1	30181887	30182636	3.69212	0.55288	0	0	PTPRU
chr1	30184573	30185351	6.36891	0.460734	0	0	PTPRU
chr1	30192088	30192574	2.49218	0.368587	0	0	PTPRU
chr1	30250371	30250809	1.84606	0.460734	0	0	PTPRU
chr1	31190773	31191857	4.70745	6.81886	0	0	MATN1-AS1
chr1	31769392	31770022	3.59982	4.05446	0	1	SNRNP40
chr1	31769392	31770022	3.59982	4.05446	0	1	ZCCHC17
chr1	32403472	32404464	9.78412	6.91101	1	0	PTP4A2
chr1	32409903	32410301	2.49218	1.65864	1	0	PTP4A2
chr1	32421593	32422037	3.1383	1.3822	1	0	PTP4A2
chr1	32478938	32480018	6.92273	10.3204	0	1	KHDRBS1
chr1	32538140	32539151	6.92273	5.89739	0	0	TMEM39B
chr1	32645131	32645877	5.07667	4.88378	0	0	TXLNA
chr1	32757408	32758022	2.76909	4.51519	0	0	HDAC1
chr1	32816986	32817393	1.56915	2.39582	0	0	FAM229A
chr1	32859787	32860539	4.52285	5.5288	0	0	BSDC1
chr1	32966357	32966579	0.553818	1.10576	0	0	ZBTB8B
chr1	33116431	33117144	3.87673	4.42304	0	0	RBBP4
chr1	33116431	33117144	3.87673	4.42304	0	0	RBBP4
chr1	33502256	33502802	4.43055	5.89739	0	0	AK2
chr1	33564791	33565264	2.49218	2.02723	0	1	ADC
chr1	33592637	33593375	6.55352	4.97592	0	0	ADC
chr1	33937885	33938412	3.32291	1.84293	0	0	ZSCAN20
chr1	35497065	35497714	2.58448	3.59372	0	0	ZMYM6
chr1	35658173	35659079	4.06133	5.98954	0	0	SFPQ
chr1	35920281	35920521	1.10764	0.0921467	0	0	KIAA0319L
chr1	36106893	36107437	4.43055	2.58011	0	0	PSMB2
chr1	36235376	36235912	2.67679	3.40943	0	0	CLSPN
chr1	36348519	36348938	2.76909	4.1466	0	0	AGO1
chr1	36396312	36397238	6.092	5.7131	0	0	AGO3
chr1	36554180	36554993	4.79976	4.42304	0	0	ADPRHL2
chr1	36614794	36615551	5.26127	9.03038	0	0	TRAPPC3
chr1	36616452	36616785	0.830727	2.11938	0	0	TRAPPC3
chr1	36626478	36627040	1.19994	2.48796	0	0	TRAPPC3
chr1	36689555	36690612	7.75345	7.46389	0	0	THRAP3
chr1	36789194	36789532	0.830727	1.19791	0	0	EVA1B
chr1	36839388	36839850	1.29224	2.85655	0	0	STK40
chr1	36915948	36916306	1.19994	2.48796	0	0	OSCP1
chr1	37980274	37980602	2.67679	2.48796	0	0	MEAF6
chr1	38139594	38139930	1.75376	0.645027	0	0	C1orf109
chr1	38155886	38156567	3.41521	5.89739	0	0	C1orf109
chr1	38157717	38158375	2.86139	5.89739	0	0	CDCA8
chr1	38397247	38397709	2.58448	2.48796	0	0	INPP5B
chr1	38475020	38475315	1.47685	0.368587	0	0	UTP11L
chr1	38477937	38478592	3.59982	5.43666	0	0	UTP11L
chr1	38493715	38494265	2.76909	0.55288	0	0	UTP11L
chr1	39324964	39325781	3.69212	5.25236	0	0	RRAGC
chr1	39456612	39457114	3.046	2.7644	0	1	AKIRIN1
chr1	39570791	39571332	1.56915	2.7644	0	1	MACF1
chr1	39649360	39649810	1.84606	2.67226	0	1	MACF1
chr1	39874147	39874789	2.03067	2.7644	0	1	KIAA0754
chr1	40132461	40133105	2.49218	0.737174	0	0	NT5C1A
chr1	40505974	40506660	4.89206	5.89739	0	1	CAP1
chr1	40562685	40563155	2.76909	2.02723	0	0	PPT1
chr1	40626834	40627546	5.72279	4.60734	0	0	RLF
chr1	40723255	40724057	5.9997	6.45027	0	0	ZMPSTE24
chr1	40839840	40840361	2.67679	2.30367	0	0	SMAP2
chr1	40915514	40916086	5.07667	2.67226	0	0	ZFP69B
chr1	40974088	40974569	2.30758	3.04084	0	0	EXO5
chr1	40997124	40997531	1.66145	3.22514	0	0	ZNF684
chr1	41157137	41157952	5.72279	5.16022	0	0	NFYC
chr1	41157137	41157952	5.72279	5.16022	0	0	NFYC
chr1	41157137	41157952	5.72279	5.16022	0	0	NFYC-AS1
chr1	41445088	41445922	5.07667	5.5288	0	0	CTPS1
chr1	41958065	41958224	0.184606	1.01361	0	0	EDN2
chr1	42194533	42194812	1.47685	0.645027	0	1	HIVEP3
chr1	42204590	42205574	6.092	1.56649	0	1	HIVEP3
chr1	42271678	42272218	2.67679	0.27644	0	1	HIVEP3
chr1	42928609	42929127	3.78442	3.13299	0	0	PPCS
chr1	43147703	43148159	3.78442	3.04084	0	0	YBX1
chr1	43311905	43312411	2.67679	2.58011	0	0	ZNF691
chr1	43824278	43824795	1.84606	3.50158	0	0	CDC20
chr1	43855326	43855865	2.58448	3.22514	0	0	MED8
chr1	43855326	43855865	2.58448	3.22514	0	0	SZT2
chr1	44115468	44116153	3.046	4.23875	0	0	KDM4A
chr1	44172888	44173650	4.24594	6.26598	0	0	KDM4A-AS1
chr1	44172888	44173650	4.24594	6.26598	0	0	ST3GAL3
chr1	44411992	44412947	4.15364	7.64818	0	0	IPO13
chr1	44820797	44821232	2.49218	2.9487	0	0	ERI3
chr1	45139935	45140535	2.21527	4.69948	0	0	C1orf228
chr1	45139935	45140535	2.21527	4.69948	0	0	TMEM53
chr1	45187211	45188183	9.50721	2.21152	0	0	KIF2C
chr1	45196090	45197229	8.58418	3.22514	0	0	KIF2C
chr1	45204989	45205801	4.89206	5.06807	0	1	KIF2C
chr1	45240939	45241421	3.78442	3.96231	0	0	RPS8
chr1	45265337	45266277	7.66115	6.72671	0	0	PLK3
chr1	45272837	45274002	6.36891	4.51519	0	0	TCTEX1D4
chr1	45285099	45285837	5.44588	1.65864	0	0	BTBD19
chr1	45769066	45770102	5.63049	5.25236	0	0	LINC01144
chr1	45805493	45806162	4.15364	4.60734	0	0	MUTYH
chr1	45805493	45806162	4.15364	4.60734	0	0	MUTYH
chr1	45805493	45806162	4.15364	4.60734	0	0	MUTYH
chr1	45956603	45957399	4.43055	5.89739	0	0	TESK2
chr1	45987186	45987840	5.72279	3.77802	0	0	PRDX1
chr1	46050070	46050781	3.78442	2.9487	0	0	NASP
chr1	46151703	46152503	3.96903	4.23875	0	0	GPBP1L1
chr1	46152571	46153295	5.07667	4.69948	0	0	GPBP1L1
chr1	46216077	46216679	3.78442	4.60734	0	0	IPP
chr1	46598492	46598931	4.06133	2.9487	0	0	PIK3R3
chr1	46713170	46713532	2.39988	4.23875	0	0	RAD54L
chr1	47069711	47070225	3.96903	3.22514	0	0	MKNK1
chr1	47779688	47780233	2.39988	4.42304	0	0	STIL
chr1	51425480	51426255	4.89206	6.45027	0	0	FAF1
chr1	51433936	51434488	3.50752	3.96231	0	0	CDKN2C
chr1	51701665	51702268	2.76909	3.87016	0	0	RNF11
chr1	52344177	52344889	4.61515	5.25236	0	0	NRD1
chr1	52521735	52522362	1.47685	3.77802	0	0	BTF3L4
chr1	52521735	52522362	1.47685	3.77802	0	0	TXNDC12
chr1	52607544	52607978	2.58448	1.47435	0	0	ZFYVE9
chr1	52831573	52832264	6.46121	7.55603	0	0	CC2D1B
chr1	52869679	52870784	3.87673	5.7131	0	0	ORC1
chr1	52869679	52870784	3.87673	5.7131	0	0	PRPF38A
chr1	53125057	53125418	1.38455	1.65864	0	0	FAM159A
chr1	53191951	53192332	2.21527	1.56649	0	0	ZYG11B
chr1	53662198	53662715	3.59982	3.04084	0	0	CPT2
chr1	53685853	53686552	3.87673	3.96231	0	0	C1orf123
chr1	53877381	53877679	1.47685	0.184293	0	0	SLC25A3P1
chr1	53878836	53879685	6.36891	2.85655	0	0	SLC25A3P1
chr1	54355203	54355706	2.49218	3.04084	0	0	YIPF1
chr1	54410998	54411787	3.41521	6.08169	0	0	HSPB11
chr1	54411836	54412315	2.67679	1.65864	0	0	LRRC42
chr1	54518738	54519493	5.90739	5.89739	0	0	TCEANC2
chr1	54518738	54519493	5.90739	5.89739	0	0	TMEM59
chr1	54752931	54753280	2.39988	0.921467	0	1	SSBP3-AS1
chr1	54871862	54872590	3.32291	3.77802	0	1	SSBP3
chr1	54953947	54954349	1.10764	2.48796	0	0	ACOT11
chr1	55230116	55230559	3.32291	2.7644	0	0	PARS2
chr1	55352575	55353168	2.49218	3.87016	0	0	DHCR24
chr1	55680827	55681196	1.10764	2.9487	0	0	LOC100507634
chr1	55680827	55681196	1.10764	2.9487	0	0	USP24
chr1	59012313	59012757	3.87673	4.1466	0	0	OMA1
chr1	59249192	59250385	7.93806	8.01677	1	0	JUN
chr1	59281762	59282406	3.96903	2.58011	0	1	LINC01135
chr1	59369199	59369778	2.21527	3.50158	0	0	LINC01135
chr1	59758329	59758518	0.184606	0.829321	0	0	FGGY
chr1	59762078	59762836	3.046	4.69948	0	1	FGGY
chr1	59762078	59762836	3.046	4.69948	0	1	FGGY
chr1	59942827	59943231	3.1383	0.645027	0	1	FGGY
chr1	61784341	61784997	3.046	0.737174	0	0	RP5-833A20.1
chr1	61788586	61788892	1.29224	0.0921467	0	0	RP5-833A20.1
chr1	62248362	62248757	1.75376	1.3822	0	0	INADL
chr1	65431539	65432576	7.38424	3.77802	0	1	JAK1
chr1	65719947	65720351	2.03067	2.7644	0	0	DNAJC6
chr1	65861665	65862209	2.39988	1.10576	0	0	LEPROT
chr1	65885827	65886663	4.33824	7.37174	0	0	LEPR
chr1	65885827	65886663	4.33824	7.37174	0	0	LEPROT
chr1	65885827	65886663	4.33824	7.37174	0	0	LEPROT
chr1	66277748	66278202	2.67679	2.85655	0	0	PDE4B
chr1	66741849	66742240	2.03067	1.29005	1	0	PDE4B
chr1	66749390	66749751	1.93836	0.829321	1	0	PDE4B
chr1	66797826	66798277	2.86139	1.29005	1	0	PDE4B
chr1	66801439	66802313	6.55352	1.75079	1	0	PDE4B
chr1	66812083	66812498	2.12297	0.0921467	1	0	PDE4B
chr1	67254293	67254582	1.38455	0.460734	0	0	INSL5
chr1	67390288	67391258	7.29194	7.64818	0	0	MIER1
chr1	67390288	67391258	7.29194	7.64818	0	0	WDR78
chr1	67395535	67396282	5.16897	6.26598	0	0	MIER1
chr1	67628617	67628995	2.03067	0.829321	0	0	IL23R
chr1	67631849	67632418	3.78442	0.645027	0	1	IL23R
chr1	67634569	67634841	1.66145	0.0921467	0	1	IL23R
chr1	67640383	67640656	1.19994	0.460734	0	1	IL23R
chr1	67641411	67641637	1.56915	0.460734	0	1	IL23R
chr1	67655658	67656048	1.84606	0.368587	0	1	IL23R
chr1	67658430	67658949	2.30758	0.55288	0	1	IL23R
chr1	67740216	67740828	4.06133	1.84293	1	0	IL12RB2
chr1	67760840	67761301	1.66145	0.184293	0	0	IL12RB2
chr1	67772890	67773437	4.70745	1.01361	1	0	IL12RB2
chr1	67773485	67773786	2.39988	0.737174	1	0	IL12RB2
chr1	67773849	67774249	2.67679	0.55288	1	0	IL12RB2
chr1	67775480	67775855	1.84606	0.368587	1	0	IL12RB2
chr1	67800917	67801274	1.56915	0.737174	1	0	IL12RB2
chr1	67805374	67805660	1.66145	0.460734	1	0	IL12RB2
chr1	67895911	67896677	4.24594	6.26598	0	0	SERBP1
chr1	68150568	68151289	4.43055	4.51519	0	0	GADD45A
chr1	70671091	70671587	3.23061	4.79163	0	0	LRRC40
chr1	70671091	70671587	3.23061	4.79163	0	0	SRSF11
chr1	71546502	71547131	1.75376	2.9487	0	0	ZRANB2
chr1	71546502	71547131	1.75376	2.9487	0	0	ZRANB2-AS2
chr1	78148891	78149486	3.1383	4.42304	0	0	ZZZ3
chr1	78444384	78445312	4.15364	5.34451	0	0	FUBP1
chr1	78470327	78470787	0.92303	2.39582	0	0	DNAJB4
chr1	84315203	84315516	1.10764	0.27644	0	1	MIR548AP
chr1	84543603	84544011	1.84606	2.39582	0	0	PRKACB
chr1	84971723	84972614	4.15364	4.60734	0	0	GNG5
chr1	85156028	85156728	2.76909	4.05446	0	1	SSX2IP
chr1	85156028	85156728	2.76909	4.05446	0	1	SSX2IP
chr1	85741978	85742726	5.9997	5.89739	0	1	BCL10
chr1	85741978	85742726	5.9997	5.89739	0	1	LOC646626
chr1	89149400	89150133	5.81509	7.0953	0	0	PKN2
chr1	89458101	89458933	5.44588	4.69948	0	0	CCBL2
chr1	89458101	89458933	5.44588	4.69948	0	0	RBMXL1
chr1	89592616	89593256	4.70745	2.21152	0	0	GBP2
chr1	89916704	89916922	1.19994	0.0921467	0	0	GBP1P1
chr1	89989737	89990781	7.47655	5.34451	0	0	LRRC8B
chr1	90011197	90011510	1.75376	0.921467	0	0	LRRC8B
chr1	90185080	90185417	1.66145	0.460734	0	1	LRRC8C
chr1	90190243	90190798	4.06133	0.829321	0	0	LRRC8C
chr1	90223096	90223524	2.9537	0.921467	0	0	LRRC8D
chr1	92764118	92764823	2.76909	4.60734	0	1	GLMN
chr1	92764118	92764823	2.76909	4.60734	0	1	RPAP2
chr1	92781358	92781545	0.92303	0.368587	0	0	GLMN
chr1	92781702	92781899	1.10764	0.460734	0	0	GLMN
chr1	92941688	92942141	2.21527	1.3822	0	0	GFI1
chr1	92949085	92949594	2.76909	1.56649	0	0	GFI1
chr1	92950987	92952801	14.1224	3.77802	0	0	GFI1
chr1	92950987	92952801	14.1224	3.77802	0	0	GFI1
chr1	93002482	93002940	2.21527	1.10576	0	0	GFI1
chr1	93003566	93003974	2.03067	0.55288	0	0	GFI1
chr1	93004189	93004573	2.30758	0.829321	0	0	GFI1
chr1	93544428	93544991	4.61515	4.23875	0	0	MTF2
chr1	93645797	93646449	4.61515	4.1466	0	0	CCDC18
chr1	93645797	93646449	4.61515	4.1466	0	0	TMED5
chr1	94374866	94375495	3.78442	4.88378	0	0	GCLM
chr1	94883494	94884185	4.52285	5.43666	0	0	ABCD3
chr1	95699559	95700027	2.67679	3.68587	0	0	RWDD3
chr1	98871299	98871559	0.92303	0.55288	0	0	RP5-1070A16.1
chr1	100731508	100731977	3.87673	2.48796	0	0	RTCA
chr1	100816804	100817381	2.86139	2.30367	0	0	CDC14A
chr1	101643929	101645015	5.9997	1.65864	0	0	LOC101928370
chr1	101664914	101665108	0.830727	0.460734	0	0	LOC101928370
chr1	101701186	101701792	3.41521	2.21152	0	0	LOC101928370
chr1	101704311	101704671	2.12297	2.30367	0	1	S1PR1
chr1	109102397	109102843	3.41521	2.39582	0	0	FAM102B
chr1	109234584	109235629	6.73812	4.69948	0	0	PRPF38B
chr1	109234584	109235629	6.73812	4.69948	0	0	PRPF38B
chr1	109288974	109289491	2.9537	4.60734	0	0	STXBP3
chr1	109584306	109584876	3.69212	3.31728	0	0	WDR47
chr1	109642486	109642981	1.38455	4.23875	0	0	SCARNA2
chr1	109825721	109826271	2.39988	3.40943	0	0	PSRC1
chr1	109968877	109969438	3.96903	4.05446	0	0	PSMA5
chr1	109968877	109969438	3.96903	4.05446	0	0	PSMA5
chr1	109968877	109969438	3.96903	4.05446	0	0	PSMA5
chr1	110091030	110091419	2.21527	3.87016	0	0	GNAI3
chr1	110333375	110333838	2.39988	1.47435	0	0	EPS8L3
chr1	110880793	110882317	7.10733	9.67541	0	0	RBM15
chr1	110880793	110882317	7.10733	9.67541	0	0	RP5-1074L1.1
chr1	111177288	111177832	3.69212	0.55288	1	0	KCNA2
chr1	111214674	111215129	1.84606	0.737174	0	0	KCNA3
chr1	111417864	111418483	4.15364	2.11938	0	1	CD53
chr1	111422506	111423059	3.41521	1.56649	0	1	CD53
chr1	111506371	111506955	3.87673	5.7131	0	1	LRIF1
chr1	111682449	111683148	1.93836	3.96231	0	0	CEPT1
chr1	111682449	111683148	1.93836	3.96231	0	0	DRAM2
chr1	111746189	111746935	4.33824	2.9487	0	1	DENND2D
chr1	111758426	111759241	4.15364	3.22514	0	0	CHI3L2
chr1	112135292	112136021	5.44588	2.48796	1	0	RP5-836N10.1
chr1	112143480	112143880	2.12297	0.55288	1	0	RP5-836N10.1
chr1	112162090	112162843	3.23061	4.23875	0	0	RAP1A
chr1	113247487	113248077	1.75376	2.9487	0	0	RHOC
chr1	113498557	113499201	4.89206	5.62095	0	0	SLC16A1
chr1	113498557	113499201	4.89206	5.62095	0	0	SLC16A1
chr1	113498557	113499201	4.89206	5.62095	0	0	SLC16A1-AS1
chr1	113615411	113616016	3.41521	4.05446	0	0	LRIG2
chr1	113615411	113616016	3.41521	4.05446	0	0	RP11-31F15.2
chr1	114354759	114355392	4.98436	5.7131	0	0	RSBN1
chr1	114447159	114448138	8.67649	8.29321	0	0	AP4B1
chr1	114447159	114448138	8.67649	8.29321	0	0	AP4B1
chr1	114447159	114448138	8.67649	8.29321	0	0	DCLRE1B
chr1	115053504	115054307	3.23061	4.60734	1	0	TRIM33
chr1	116915515	116916363	4.89206	4.69948	0	0	ATP1A1
chr1	117057564	117058111	2.39988	1.01361	0	1	CD58
chr1	117113411	117113893	3.23061	1.65864	0	1	CD58
chr1	117279985	117280452	2.39988	1.29005	0	0	CD2
chr1	117280475	117282054	9.69182	2.30367	0	0	CD2
chr1	117296739	117297253	3.50752	0.829321	0	1	CD2
chr1	117298394	117299015	3.1383	0.55288	0	1	CD2
chr1	117300761	117301339	4.15364	0.737174	0	1	CD2
chr1	117302040	117302697	3.23061	1.01361	0	1	CD2
chr1	117302978	117303403	2.58448	0.645027	0	1	CD2
chr1	117304024	117304555	2.39988	0.27644	0	1	CD2
chr1	117305188	117308336	23.3527	4.60734	0	1	CD2
chr1	117309447	117310191	3.41521	0.460734	0	1	CD2
chr1	117311575	117313088	9.41491	1.93508	0	1	CD2
chr1	117346105	117346449	1.75376	0.55288	0	0	CD2
chr1	117347376	117347760	1.93836	0.55288	0	0	CD2
chr1	117348725	117349308	3.59982	0.829321	0	0	CD2
chr1	117349349	117349770	3.046	0.55288	0	0	CD2
chr1	117350645	117351279	2.9537	0.829321	0	0	CD2
chr1	117351501	117351797	1.56915	0.184293	0	0	CD2
chr1	117352913	117353366	3.32291	0.55288	0	0	CD2
chr1	117353512	117353920	1.56915	0.27644	0	0	CD2
chr1	117357505	117357960	3.78442	0.55288	0	0	CD2
chr1	117359093	117359459	2.58448	0.921467	0	0	CD2
chr1	117369660	117370299	6.27661	2.7644	0	0	CD2
chr1	117602029	117603170	5.63049	5.62095	0	0	TTF2
chr1	117909214	117910177	6.36891	5.62095	0	0	MAN1A2
chr1	118148255	118149045	2.12297	3.77802	1	0	FAM46C
chr1	120587347	120587789	1.66145	1.75079	0	1	NOTCH2
chr1	120611790	120612780	9.50721	8.10891	0	1	NOTCH2
chr1	120753135	120753417	1.47685	1.3822	0	0	FAM72B
chr1	120759070	120759611	3.1383	0.829321	0	0	FAM72B
chr1	120837709	120839222	10.2456	12.3477	0	1	FAM72B
chr1	120906151	120906445	1.56915	0.55288	0	0	HIST2H2BA
chr1	121103991	121104245	1.10764	0.55288	0	0	SRGAP2D
chr1	121261090	121261648	2.67679	2.48796	0	1	EMBP1
chr1	143673060	143673769	3.69212	1.56649	0	0	MIR6077-1
chr1	143673060	143673769	3.69212	1.56649	0	0	MIR6077-2
chr1	143912638	143914433	11.8148	16.0335	0	1	FAM72C
chr1	143912638	143914433	11.8148	16.0335	0	1	FAM72D
chr1	143992296	143993067	3.69212	2.21152	0	0	FAM72C
chr1	143998056	143998433	1.47685	0.368587	0	0	FAM72C
chr1	144067017	144067416	3.1383	1.47435	0	0	LOC100288142
chr1	144068426	144069058	2.67679	1.19791	0	0	LOC100288142
chr1	144078547	144078985	1.93836	0.829321	0	0	LOC100288142
chr1	144091469	144091987	2.12297	0.921467	0	0	LOC100288142
chr1	144310961	144311587	3.59982	0.921467	0	1	LINC00623
chr1	144491384	144491835	2.30758	1.01361	0	1	RP11-640M9.1
chr1	144891752	144892109	1.56915	0.27644	0	1	PDE4DIP
chr1	144931650	144932805	7.75345	11.9791	0	1	PDE4DIP
chr1	144944567	144944852	1.84606	0.27644	0	1	PDE4DIP
chr1	145014933	145015469	2.9537	2.85655	0	1	PDE4DIP
chr1	145208609	145210436	16.6145	14.8356	0	1	NOTCH2NL
chr1	145382239	145383268	12.4609	4.79163	0	1	HFE2
chr1	145438070	145438611	3.69212	3.68587	0	1	TXNIP
chr1	145454571	145454937	1.75376	0.829321	0	1	POLR3GL
chr1	145455171	145455740	3.50752	2.58011	0	1	POLR3GL
chr1	145470190	145470637	2.49218	2.9487	0	1	ANKRD34A
chr1	145470190	145470637	2.49218	2.9487	0	1	POLR3GL
chr1	145507263	145507882	1.93836	3.31728	0	1	RBM8A
chr1	145575823	145576262	1.66145	2.30367	0	1	PIAS3
chr1	145610825	145611392	3.69212	3.40943	0	1	POLR3C
chr1	145610825	145611392	3.69212	3.40943	0	1	RNF115
chr1	145968848	145969905	13.6608	4.05446	0	1	PDZK1P1
chr1	146082595	146082849	0.830727	0.829321	0	1	NBPF11
chr1	146082595	146082849	0.830727	0.829321	0	1	NBPF24
chr1	146555806	146556695	7.56885	2.85655	0	0	NBPF13P
chr1	146643770	146644458	4.98436	2.39582	0	0	PRKAB2
chr1	147012683	147013031	2.21527	0.921467	0	0	BCL9
chr1	147071277	147072185	4.24594	4.23875	0	0	BCL9
chr1	147142469	147142865	2.21527	1.75079	0	1	ACP6
chr1	147400323	147400752	2.30758	2.9487	0	0	GPR89B
chr1	147510434	147511604	13.4762	4.23875	0	0	PDZK1P1
chr1	147735491	147736191	5.16897	0.921467	0	0	MIR5087
chr1	147806438	147807339	7.84576	2.9487	0	0	MIR5087
chr1	147860216	147860457	1.01533	0.184293	0	0	MIR6077-1
chr1	147860216	147860457	1.01533	0.184293	0	0	MIR6077-2
chr1	147860528	147861293	4.43055	1.56649	0	0	MIR6077-1
chr1	147860528	147861293	4.43055	1.56649	0	0	MIR6077-2
chr1	147993660	147994588	7.01503	3.04084	1	0	PPIAL4A
chr1	147993660	147994588	7.01503	3.04084	1	0	PPIAL4B
chr1	148200488	148200831	1.10764	1.3822	0	0	PPIAL4D
chr1	148200488	148200831	1.10764	1.3822	0	0	PPIAL4E
chr1	148200488	148200831	1.10764	1.3822	0	0	PPIAL4F
chr1	148240893	148242084	19.2913	7.64818	1	0	PPIAL4D
chr1	148240893	148242084	19.2913	7.64818	1	0	PPIAL4E
chr1	148240893	148242084	19.2913	7.64818	1	0	PPIAL4F
chr1	148604623	148605160	6.36891	1.19791	1	0	NBPF16
chr1	148766618	148767644	7.01503	2.7644	1	0	NBPF16
chr1	148807760	148808026	2.03067	0.737174	0	0	PPIAL4D
chr1	148807760	148808026	2.03067	0.737174	0	0	PPIAL4E
chr1	148807760	148808026	2.03067	0.737174	0	0	PPIAL4F
chr1	149223266	149224946	31.1984	10.5969	0	0	LOC388692
chr1	149293902	149294857	4.89206	3.59372	0	0	LOC388692
chr1	149513750	149514690	8.95339	3.04084	0	0	PPIAL4A
chr1	149513750	149514690	8.95339	3.04084	0	0	PPIAL4B
chr1	149513750	149514690	8.95339	3.04084	0	0	PPIAL4C
chr1	149605588	149606284	5.07667	1.47435	0	1	LINC00623
chr1	149684133	149684398	0.646121	1.47435	0	0	FCGR1A
chr1	149783433	149784303	6.83042	4.3309	0	0	HIST2H2BF
chr1	149784567	149785390	6.27661	3.68587	0	0	HIST2H3D
chr1	149803702	149804792	10.061	5.98954	0	0	HIST2H4A
chr1	149803702	149804792	10.061	5.98954	0	0	HIST2H4B
chr1	149811709	149815013	40.0595	18.7058	0	0	HIST2H2AA3
chr1	149811709	149815013	40.0595	18.7058	0	0	HIST2H2AA4
chr1	149811709	149815013	40.0595	18.7058	0	0	HIST2H3A
chr1	149811709	149815013	40.0595	18.7058	0	0	HIST2H3C
chr1	149821768	149825283	37.9365	20.733	0	0	HIST2H2AA3
chr1	149821768	149825283	37.9365	20.733	0	0	HIST2H2AA4
chr1	149821768	149825283	37.9365	20.733	0	0	HIST2H2BC
chr1	149821768	149825283	37.9365	20.733	0	0	HIST2H3A
chr1	149821768	149825283	37.9365	20.733	0	0	HIST2H3C
chr1	149832088	149833165	8.03036	7.27959	0	0	HIST2H4A
chr1	149832088	149833165	8.03036	7.27959	0	0	HIST2H4B
chr1	149857560	149860325	28.0601	13.0848	0	0	HIST2H2AB
chr1	149857560	149860325	28.0601	13.0848	0	0	HIST2H2AC
chr1	149857560	149860325	28.0601	13.0848	0	0	HIST2H2BE
chr1	149899497	149900022	3.1383	3.13299	0	0	SF3B4
chr1	149982429	149982928	3.59982	2.67226	0	0	OTUD7B
chr1	150206777	150207908	5.63049	4.60734	0	0	ANP32E
chr1	150208222	150208866	4.70745	4.60734	0	0	ANP32E
chr1	150241188	150241766	2.30758	3.96231	0	0	APH1A
chr1	150293755	150294184	3.41521	2.02723	0	0	PRPF3
chr1	150336096	150336730	4.33824	3.40943	0	0	RPRD2
chr1	150459568	150460016	3.32291	2.21152	0	0	TARS2
chr1	150487975	150488421	1.47685	3.22514	0	0	LINC00568
chr1	150534450	150534894	2.9537	3.40943	0	1	MIR4257
chr1	150535779	150536352	2.9537	1.01361	0	1	ADAMTSL4-AS1
chr1	150539742	150540567	4.98436	3.31728	0	1	ADAMTSL4-AS1
chr1	150551515	150552380	4.79976	3.96231	0	0	MCL1
chr1	150601574	150602294	4.43055	5.98954	0	0	ENSA
chr1	150601574	150602294	4.43055	5.98954	0	0	ENSA
chr1	150669588	150670011	2.12297	2.48796	0	0	GOLPH3L
chr1	150848860	150849476	2.9537	4.69948	0	0	ARNT
chr1	150947112	150947502	0.92303	2.21152	0	0	CERS2
chr1	151162539	151162864	1.84606	2.39582	0	0	VPS72
chr1	151170627	151171250	4.06133	3.31728	0	0	PIP5K1A
chr1	151253636	151254997	8.58418	10.7812	0	0	ZNF687
chr1	151762714	151763321	2.49218	5.62095	0	0	TDRKH
chr1	151881668	151882290	3.1383	4.69948	0	0	THEM4
chr1	152020310	152021006	3.23061	3.31728	0	0	S100A11
chr1	153606268	153607065	3.87673	5.06807	0	0	CHTOP
chr1	153606268	153607065	3.87673	5.06807	0	0	S100A13
chr1	153643271	153643977	3.23061	4.97592	0	0	ILF2
chr1	153699959	153700695	4.24594	5.16022	0	0	INTS3
chr1	153756177	153756403	2.12297	1.65864	0	0	SLC27A3
chr1	153895264	153896019	5.81509	5.43666	0	0	GATAD2B
chr1	153935871	153936240	1.66145	2.58011	0	0	SLC39A1
chr1	153935871	153936240	1.66145	2.58011	0	0	SLC39A1
chr1	154155382	154156064	4.61515	4.97592	0	0	TPM3
chr1	154192920	154193544	4.33824	5.62095	0	0	C1orf43
chr1	154192920	154193544	4.33824	5.62095	0	0	UBAP2L
chr1	154244566	154245286	3.1383	4.69948	0	0	HAX1
chr1	154530994	154531716	6.46121	6.72671	0	0	UBE2Q1
chr1	154731641	154732239	4.24594	1.10576	0	1	KCNN3
chr1	154732744	154733235	2.86139	2.39582	0	1	KCNN3
chr1	154908912	154909630	3.32291	6.08169	0	0	PMVK
chr1	154914950	154915355	1.93836	1.19791	0	0	PMVK
chr1	154933768	154934588	3.78442	5.34451	0	0	PYGO2
chr1	154946651	154947679	4.98436	7.55603	0	0	CKS1B
chr1	154946651	154947679	4.98436	7.55603	0	0	SHC1
chr1	154955434	154956003	3.32291	4.05446	0	0	FLAD1
chr1	154974131	154974855	2.58448	3.77802	0	0	ZBTB7B
chr1	154981069	154981410	2.03067	1.56649	0	1	ZBTB7B
chr1	155108083	155108529	2.49218	2.9487	0	0	SLC50A1
chr1	155145372	155146060	4.06133	4.51519	0	0	KRTCAP2
chr1	155164603	155164859	1.75376	1.93508	0	0	MIR92B
chr1	155197132	155197731	3.69212	3.87016	0	0	GBAP1
chr1	155214227	155214913	7.38424	7.55603	0	0	GBA
chr1	155231902	155232322	3.23061	2.85655	0	0	SCAMP3
chr1	155242896	155243592	2.58448	4.51519	0	0	CLK2
chr1	155246911	155247386	2.58448	2.9487	0	0	HCN3
chr1	155278147	155278841	4.33824	5.89739	0	0	FDPS
chr1	155278147	155278841	4.33824	5.89739	0	0	FDPS
chr1	155532282	155533286	4.33824	6.45027	0	0	ASH1L
chr1	155579607	155580266	4.15364	3.96231	0	0	MSTO1
chr1	155579607	155580266	4.15364	3.96231	0	0	MSTO2P
chr1	155715182	155715818	3.87673	5.5288	0	0	MSTO2P
chr1	155826763	155827334	3.046	4.05446	0	0	GON4L
chr1	155903950	155904503	3.87673	3.77802	0	0	KIAA0907
chr1	156024320	156024795	1.29224	3.22514	0	0	LAMTOR2
chr1	156066732	156067242	2.67679	1.93508	0	1	LMNA
chr1	156163423	156164091	3.1383	5.06807	0	0	SLC25A44
chr1	156192533	156193343	5.35358	1.19791	1	0	PMF1
chr1	156307694	156308723	6.83042	9.49111	0	0	CCT3
chr1	156426216	156426752	3.69212	2.58011	0	0	C1orf61
chr1	156474627	156475510	4.70745	6.45027	0	0	MEF2D
chr1	156631078	156631439	0.92303	2.11938	0	0	NES
chr1	156698421	156698817	2.86139	3.40943	0	0	RRNAD1
chr1	156710757	156711443	5.63049	6.72671	0	0	MRPL24
chr1	156721314	156721838	3.59982	4.42304	0	0	HDGF
chr1	156736813	156737408	2.58448	4.69948	0	0	PRCC
chr1	156785938	156786951	5.72279	4.51519	0	1	SH2D2A
chr1	156785938	156786951	5.72279	4.51519	0	1	SH2D2A
chr1	156896051	156896328	1.19994	0.737174	0	0	LRRC71
chr1	158978538	158978947	2.39988	0.645027	0	0	IFI16
chr1	158979458	158980114	3.41521	1.84293	0	0	IFI16
chr1	158985323	158985851	3.046	1.10576	0	0	IFI16
chr1	159046579	159047251	3.1383	1.47435	0	1	AIM2
chr1	159750311	159751069	3.87673	6.45027	0	0	DUSP23
chr1	159880313	159880560	1.75376	1.10576	0	0	CCDC19
chr1	160232023	160232571	2.12297	4.51519	0	0	DCAF8
chr1	160232023	160232571	2.12297	4.51519	0	0	DCAF8
chr1	160232023	160232571	2.12297	4.51519	0	0	DCAF8
chr1	160312844	160313389	2.12297	4.1466	0	0	COPA
chr1	160312844	160313389	2.12297	4.1466	0	0	NCSTN
chr1	160430531	160430996	2.67679	1.19791	0	0	VANGL2
chr1	160441013	160441353	1.66145	0.921467	0	0	SLAMF6
chr1	160591482	160591843	1.56915	0.645027	0	1	SLAMF1
chr1	160592784	160593412	2.76909	0.921467	0	1	SLAMF1
chr1	160610221	160610624	2.49218	1.01361	0	1	SLAMF1
chr1	160611268	160611871	3.41521	0.55288	0	1	SLAMF1
chr1	160681366	160681773	2.03067	0.829321	0	1	CD48
chr1	160752098	160752350	1.01533	0.0921467	0	0	LY9
chr1	161039499	161040066	1.93836	3.59372	0	0	ARHGAP30
chr1	161067222	161067714	1.47685	3.59372	0	0	KLHDC9
chr1	161135665	161136435	4.06133	5.89739	0	0	PPOX
chr1	161179636	161179988	0.461515	1.47435	0	0	FCER1G
chr1	161195400	161195999	2.76909	3.77802	0	0	TOMM40L
chr1	161359435	161360249	4.79976	5.62095	0	0	C1orf192
chr1	161369081	161369835	3.78442	4.88378	0	0	C1orf192
chr1	161431409	161432707	3.96903	5.7131	1	0	FCGR2A
chr1	161438713	161439993	6.36891	6.81886	1	0	FCGR2A
chr1	161509774	161510444	3.78442	2.67226	1	0	FCGR3A
chr1	162760204	162760666	1.93836	2.39582	0	0	HSD17B7
chr1	165567240	165567674	2.76909	3.04084	0	0	RP11-280O1.2
chr1	166808284	166808811	3.87673	2.67226	0	0	POGK
chr1	166845269	166845978	3.87673	5.25236	0	1	TADA1
chr1	167189706	167190191	3.41521	4.69948	0	0	POU2F1
chr1	167189706	167190191	3.41521	4.69948	0	0	POU2F1
chr1	167461431	167462002	2.86139	0.829321	0	1	CD247
chr1	167486614	167487194	4.24594	2.30367	0	1	CD247
chr1	167522662	167523293	2.58448	4.3309	0	0	CREG1
chr1	167597289	167597691	2.03067	1.47435	0	0	RCSD1
chr1	167690859	167691475	3.50752	2.9487	0	0	MPZL1
chr1	167772527	167772999	3.69212	1.93508	0	0	MPZL1
chr1	168147927	168148435	1.56915	3.31728	0	0	TIPRL
chr1	168195129	168195519	2.12297	2.7644	0	0	SFT2D2
chr1	169013552	169013923	2.03067	1.10576	0	0	LINC00970
chr1	169336882	169337557	3.96903	3.31728	0	0	BLZF1
chr1	169336882	169337557	3.96903	3.31728	0	0	NME7
chr1	169454688	169455663	4.52285	5.5288	0	0	SLC19A2
chr1	170043476	170044083	4.52285	4.69948	0	0	KIFAP3
chr1	171750247	171750966	4.15364	6.17383	0	0	METTL13
chr1	171853741	171853922	0.830727	0.184293	0	0	DNM3
chr1	172501367	172502778	6.92273	11.334	0	0	SUCO
chr1	172501367	172502778	6.92273	11.334	0	0	SUCO
chr1	172607962	172608306	2.12297	0.27644	0	0	FASLG
chr1	172608360	172608853	3.78442	1.01361	0	0	FASLG
chr1	172616126	172616679	2.9537	0.55288	0	0	FASLG
chr1	172631531	172632321	4.33824	1.47435	1	0	FASLG
chr1	172668202	172668790	3.59982	1.29005	1	0	FASLG
chr1	173836913	173838001	6.46121	7.83247	0	1	GAS5
chr1	173836913	173838001	6.46121	7.83247	0	1	ZBTB37
chr1	174128238	174129170	4.98436	6.26598	0	0	RABGAP1L
chr1	174768577	174769148	3.23061	1.47435	0	0	RABGAP1L
chr1	174968283	174969717	8.95339	12.3477	0	0	CACYBP
chr1	174968283	174969717	8.95339	12.3477	0	0	CACYBP
chr1	174992347	174992904	3.50752	3.04084	0	0	MRPS14
chr1	176176599	176177049	4.24594	3.04084	0	0	RFWD2
chr1	179851258	179852172	6.46121	7.64818	0	0	TOR1AIP1
chr1	179923543	179924146	3.59982	4.69948	0	0	CEP350
chr1	180600960	180601331	1.75376	2.7644	0	0	XPR1
chr1	180991784	180992426	3.59982	4.3309	0	0	STX6
chr1	181057533	181058177	3.87673	4.1466	0	1	IER5
chr1	181058746	181059341	1.84606	2.85655	0	1	IER5
chr1	181068658	181068958	1.93836	1.01361	0	0	IER5
chr1	181998584	181999366	1.84606	3.87016	0	0	ZNF648
chr1	182218318	182218543	0.830727	0.460734	0	1	GS1-122H1.2
chr1	182573150	182573803	2.67679	4.60734	0	0	RGS16
chr1	182583877	182584405	2.76909	1.3822	0	1	LOC284648
chr1	182593842	182594027	0.830727	0	0	0	LOC284648
chr1	182758418	182759120	3.96903	2.48796	0	0	NPL
chr1	182808200	182809007	5.44588	5.43666	0	0	DHX9
chr1	183604677	183605335	6.83042	4.97592	0	0	ARPC5
chr1	183604677	183605335	6.83042	4.97592	0	0	RGL1
chr1	183958354	183958626	1.01533	0.368587	0	1	COLGALT2
chr1	184129347	184129901	2.86139	2.39582	0	0	TSEN15
chr1	184723646	184724514	4.52285	5.25236	0	1	EDEM3
chr1	184942717	184943526	3.87673	2.7644	1	0	FAM129A
chr1	185125700	185126806	5.44588	6.54242	0	0	SWT1
chr1	185125700	185126806	5.44588	6.54242	0	0	SWT1
chr1	185125700	185126806	5.44588	6.54242	0	0	TRMT1L
chr1	185125700	185126806	5.44588	6.54242	0	0	TRMT1L
chr1	185286111	185286840	4.98436	5.7131	0	0	IVNS1ABP
chr1	185408752	185409276	2.49218	1.3822	0	0	GS1-279B7.1
chr1	185529062	185529403	2.21527	1.19791	0	0	HMCN1
chr1	185605945	185606413	2.30758	0.829321	0	0	HMCN1
chr1	186344231	186345136	6.64582	6.54242	0	0	C1orf27
chr1	186344231	186345136	6.64582	6.54242	0	0	TPR
chr1	192544603	192545082	2.39988	0.829321	0	1	RGS1
chr1	192777638	192778395	2.9537	3.59372	0	0	RGS2
chr1	193028254	193028908	5.72279	4.05446	0	0	TROVE2
chr1	193028254	193028908	5.72279	4.05446	0	0	UCHL5
chr1	193090740	193091442	5.53818	6.45027	0	0	CDC73
chr1	197743828	197744291	1.38455	2.11938	0	0	DENND1B
chr1	198125842	198126512	2.76909	3.96231	0	1	NEK7
chr1	198171520	198171814	1.56915	0.460734	0	1	NEK7
chr1	198589986	198590977	6.55352	2.48796	0	0	PTPRC
chr1	198650979	198651295	1.84606	1.01361	1	0	PTPRC
chr1	199010609	199011095	2.86139	1.10576	0	0	MIR181A1HG
chr1	200122430	200122779	1.84606	1.10576	0	1	NR5A2
chr1	200123291	200123581	1.38455	1.47435	0	1	NR5A2
chr1	200378958	200379426	2.76909	2.39582	0	0	ZNF281
chr1	200452611	200452929	2.21527	0.829321	0	0	ZNF281
chr1	200589469	200590201	2.03067	3.87016	0	0	KIF14
chr1	200835732	200835984	1.10764	0.460734	0	0	GPR25
chr1	201924307	201924875	3.046	3.40943	0	0	TIMM17A
chr1	202310912	202311483	3.046	4.69948	0	0	UBE2T
chr1	202317468	202318132	4.06133	4.1466	0	0	PPP1R12B
chr1	202779619	202780157	3.1383	1.84293	0	0	PCAT6
chr1	202857629	202858514	3.96903	7.0953	0	0	RABIF
chr1	202895876	202896639	3.59982	4.60734	0	0	KLHL12
chr1	203256380	203257061	4.89206	3.68587	1	0	LINC01136
chr1	203258495	203259143	5.53818	2.39582	1	0	LINC01136
chr1	203273923	203274859	5.72279	3.96231	1	0	BTG2
chr1	203273923	203274859	5.72279	3.96231	1	0	LINC01136
chr1	203578525	203578830	1.29224	0.737174	0	0	ATP2B4
chr1	203651877	203652082	0.369212	1.29005	0	1	SNORA77
chr1	203764998	203765390	0.830727	1.84293	0	0	ZC3H11A
chr1	203830372	203830995	5.90739	3.87016	0	0	SNRPE
chr1	204380748	204381376	4.98436	4.3309	0	0	PPP1R15B
chr1	204475427	204475827	1.47685	2.11938	0	0	MDM4
chr1	204485305	204486049	4.15364	4.42304	0	0	MDM4
chr1	204513461	204513826	1.66145	0.737174	0	0	MDM4
chr1	204548268	204548527	1.01533	0.368587	0	0	MDM4
chr1	204910843	204911110	1.10764	0.0921467	0	0	NFASC
chr1	205090941	205091634	3.50752	3.87016	0	0	RBBP5
chr1	205196911	205197172	1.75376	1.84293	0	0	TMCC2
chr1	205207056	205207440	2.03067	0.368587	0	0	TMCC2
chr1	205255694	205256089	1.75376	1.93508	1	0	NUAK2
chr1	205257364	205257733	1.75376	1.10576	1	0	NUAK2
chr1	205600258	205600758	2.67679	2.67226	0	0	ELK4
chr1	205600871	205601550	4.15364	4.42304	0	0	ELK4
chr1	205718399	205719119	5.90739	4.51519	0	0	NUCKS1
chr1	206136933	206138661	10.7072	13.177	0	0	FAM72C
chr1	206529697	206530113	2.76909	1.47435	0	0	SRGAP2
chr1	206529697	206530113	2.76909	1.47435	0	0	SRGAP2B
chr1	206730389	206730876	4.06133	2.58011	0	1	RASSF5
chr1	206736403	206736806	2.30758	2.48796	0	1	RASSF5
chr1	206751523	206751966	2.76909	0.55288	0	1	RASSF5
chr1	206752997	206753965	6.1843	3.31728	0	1	RASSF5
chr1	206763349	206763829	2.86139	1.84293	0	0	EIF2D
chr1	206785451	206786161	4.79976	6.35813	0	1	EIF2D
chr1	206808520	206809166	3.96903	4.79163	0	0	DYRK3
chr1	206942805	206943138	1.93836	0.645027	0	1	IL10
chr1	206957697	206958282	4.33824	1.65864	0	0	IL10
chr1	206976479	206977086	4.79976	2.85655	0	0	IL19
chr1	207271187	207271681	2.12297	1.56649	0	0	C4BPA
chr1	207494384	207495316	6.27661	7.00315	0	1	CD55
chr1	207925067	207925704	2.76909	4.23875	0	0	CD46
chr1	207997181	207997526	1.56915	2.11938	0	0	LOC148696
chr1	208136777	208137303	3.69212	2.85655	0	0	CD34
chr1	209846529	209846956	2.03067	1.01361	0	0	G0S2
chr1	209848291	209848729	1.84606	0.55288	0	0	G0S2
chr1	209883554	209883763	0.738424	0.0921467	0	0	HSD11B1
chr1	209897342	209897796	2.9537	0.27644	0	0	HSD11B1
chr1	209924992	209925701	3.78442	1.75079	0	0	TRAF3IP3
chr1	209929847	209930375	2.76909	0.55288	0	0	TRAF3IP3
chr1	209942702	209943143	2.49218	1.19791	0	1	TRAF3IP3
chr1	209957705	209958229	4.24594	4.60734	0	0	C1orf74
chr1	210001019	210001466	3.23061	3.87016	0	0	DIEXF
chr1	210502063	210502477	1.56915	1.01361	0	0	HHAT
chr1	210547293	210547695	2.21527	0.460734	0	0	HHAT
chr1	210547738	210547956	1.10764	0.27644	0	0	HHAT
chr1	211307310	211307732	1.93836	0.921467	0	0	KCNH1
chr1	211751927	211752897	4.98436	4.79163	0	0	SLC30A1
chr1	212208325	212209285	5.07667	6.35813	0	0	DTL
chr1	212208325	212209285	5.07667	6.35813	0	0	INTS7
chr1	212457949	212459481	8.76879	10.7812	0	1	PPP2R5A
chr1	212606022	212606440	1.38455	2.11938	0	0	NENF
chr1	212781648	212782341	4.43055	5.7131	0	0	ATF3
chr1	212964909	212965410	3.32291	5.16022	0	0	NSL1
chr1	212964909	212965410	3.32291	5.16022	0	0	TATDN3
chr1	214612728	214613057	2.12297	0.737174	0	1	PTPN14
chr1	220219567	220220132	2.58448	6.17383	0	0	EPRS
chr1	220445497	220446118	2.03067	3.96231	0	0	RAB3GAP2
chr1	221881428	221881773	1.47685	1.10576	0	1	DUSP10
chr1	221915100	221915877	4.61515	4.88378	0	1	DUSP10
chr1	221915902	221916633	4.52285	2.7644	0	0	DUSP10
chr1	221951041	221951441	1.84606	1.01361	0	0	DUSP10
chr1	222817197	222817865	4.52285	4.69948	0	0	MIA3
chr1	222826706	222827128	1.93836	0.368587	0	0	MIA3
chr1	224033496	224034304	4.43055	3.31728	0	0	TP53BP2
chr1	224180113	224180835	5.81509	5.16022	0	0	FBXO28
chr1	224370626	224371375	3.87673	4.3309	0	0	DEGS1
chr1	224618289	224618614	1.66145	0.460734	0	0	WDR26
chr1	225615613	225616222	3.69212	3.59372	0	1	LBR
chr1	225632564	225632996	2.67679	1.93508	0	0	LBR
chr1	225655298	225655750	3.23061	1.47435	0	0	LBR
chr1	225965148	225965656	5.53818	4.23875	0	0	SRP9
chr1	226111684	226112204	3.23061	3.77802	0	0	PYCR2
chr1	226186811	226187473	4.61515	6.26598	0	0	SDE2
chr1	226309145	226309535	1.56915	2.58011	0	0	H3F3AP4
chr1	226496645	226497147	1.93836	4.23875	0	0	LIN9
chr1	226595601	226596018	2.03067	2.48796	0	0	PARP1
chr1	227051214	227051476	1.19994	0.0921467	0	0	PSEN2
chr1	227127007	227128203	8.58418	6.91101	0	0	ADCK3
chr1	227953959	227954307	2.03067	0.921467	1	0	JMJD4
chr1	228270040	228270732	2.9537	4.42304	0	0	ARF1
chr1	228290472	228291338	4.70745	5.80525	0	0	C1orf35
chr1	228296837	228297365	3.41521	4.88378	0	0	MRPL55
chr1	228327428	228328288	7.93806	8.01677	0	0	GUK1
chr1	228327428	228328288	7.93806	8.01677	0	0	GUK1
chr1	228352975	228354121	9.50721	9.8597	0	1	IBA57
chr1	228352975	228354121	9.50721	9.8597	0	1	IBA57-AS1
chr1	228594471	228595179	2.21527	3.13299	0	0	TRIM11
chr1	228645091	228646261	8.03036	5.80525	0	0	HIST3H2A
chr1	228645091	228646261	8.03036	5.80525	0	0	HIST3H2BB
chr1	228651345	228651801	2.58448	1.93508	0	0	MIR4666A
chr1	228651859	228652703	4.33824	3.77802	0	0	MIR4666A
chr1	228750324	228750848	1.38455	2.9487	0	0	RHOU
chr1	228870959	228871188	0.830727	1.56649	0	1	RHOU
chr1	229694216	229695011	5.44588	5.80525	0	0	ABCB10
chr1	229761750	229762228	3.32291	3.22514	0	0	TAF5L
chr1	229761750	229762228	3.32291	3.22514	0	0	URB2
chr1	230202507	230203195	2.86139	4.60734	0	0	GALNT2
chr1	230240448	230240859	2.49218	1.65864	0	0	GALNT2
chr1	230245592	230246277	3.69212	2.02723	0	0	GALNT2
chr1	231114327	231115128	4.79976	6.26598	0	0	ARV1
chr1	231114327	231115128	4.79976	6.26598	0	0	TTC13
chr1	231376793	231377203	2.58448	3.59372	0	0	C1orf131
chr1	231376793	231377203	2.58448	3.59372	0	0	GNPAT
chr1	231596408	231596769	2.49218	0.460734	0	0	SNRPD2P2
chr1	232765598	232766259	1.93836	3.68587	0	0	SIPA1L2
chr1	233086101	233086558	3.046	1.75079	0	0	NTPCR
chr1	234306412	234306712	0.830727	1.3822	0	0	MIR4671
chr1	234613769	234614580	3.59982	3.13299	0	0	TARBP1
chr1	234634793	234635293	2.49218	1.01361	0	0	TARBP1
chr1	234636563	234637368	4.89206	0.921467	0	0	TARBP1
chr1	234658296	234658598	1.93836	1.01361	0	0	RP5-855F14.1
chr1	234735446	234736311	5.90739	2.48796	0	0	IRF2BP2
chr1	234743739	234744235	3.23061	1.56649	0	1	IRF2BP2
chr1	234744258	234745333	8.39958	2.67226	0	1	IRF2BP2
chr1	234745532	234747340	17.0761	7.46389	0	0	IRF2BP2
chr1	234748291	234748906	4.24594	2.02723	0	0	IRF2BP2
chr1	234859643	234860197	3.41521	2.85655	0	1	LINC01132
chr1	234860856	234861362	2.67679	0.829321	0	1	LINC01132
chr1	234907905	234908547	5.44588	0.921467	0	0	LINC01132
chr1	234978362	234979401	9.41491	2.58011	0	0	LINC01132
chr1	234980241	234980629	2.03067	1.01361	0	0	LINC01132
chr1	235061713	235062106	1.47685	0.55288	0	0	LINC01132
chr1	235062555	235063117	3.50752	1.56649	0	0	LINC01132
chr1	235096435	235096748	1.56915	0.184293	0	0	SNORA14B
chr1	235097564	235098138	2.76909	0.27644	0	0	SNORA14B
chr1	235098263	235098670	2.03067	1.01361	0	0	SNORA14B
chr1	235098805	235099378	4.52285	1.75079	0	0	SNORA14B
chr1	235100879	235101337	2.39988	0.368587	0	0	SNORA14B
chr1	235105697	235106415	5.16897	0.737174	0	0	SNORA14B
chr1	235106482	235106849	1.75376	0.460734	0	0	SNORA14B
chr1	235106967	235107358	2.12297	0.829321	0	0	SNORA14B
chr1	235108636	235109158	2.86139	0.921467	0	0	SNORA14B
chr1	235110951	235111535	2.86139	0.460734	0	0	SNORA14B
chr1	235114370	235114908	2.9537	0.737174	0	0	SNORA14B
chr1	235116037	235117231	14.5839	1.75079	0	0	SNORA14B
chr1	235119848	235120491	2.67679	0.368587	0	0	SNORA14B
chr1	235123360	235123723	1.84606	0.27644	0	0	SNORA14B
chr1	235124728	235125183	2.12297	0.0921467	0	0	SNORA14B
chr1	235125214	235125657	2.03067	0.460734	0	0	SNORA14B
chr1	235144279	235144786	2.86139	0.27644	0	0	SNORA14B
chr1	235146535	235148424	16.8915	7.37174	1	0	SNORA14B
chr1	235151439	235151996	4.06133	1.29005	0	0	SNORA14B
chr1	235183701	235184178	2.49218	0.368587	0	0	SNORA14B
chr1	235246919	235247399	2.76909	1.10576	0	0	SNORA14B
chr1	235291950	235292545	3.50752	4.51519	0	0	TOMM20
chr1	235491349	235492491	7.19964	6.26598	0	0	ARID4B
chr1	235491349	235492491	7.19964	6.26598	0	0	GGPS1
chr1	235491349	235492491	7.19964	6.26598	0	0	GGPS1
chr1	235667456	235668293	3.78442	8.38535	0	0	B3GALNT2
chr1	235805199	235806024	5.9997	2.58011	0	1	GNG4
chr1	236029817	236030725	6.73812	3.13299	0	1	LYST
chr1	236051399	236051936	3.32291	0.829321	0	0	LYST
chr1	236230146	236230356	1.10764	0.55288	0	0	NID1
chr1	236767541	236768038	2.49218	3.22514	0	0	HEATR1
chr1	236958450	236959204	4.43055	4.51519	0	0	MTR
chr1	243418954	243419582	2.86139	3.87016	0	0	SDCCAG8
chr1	244211299	244212063	3.1383	4.88378	0	0	ZBTB18
chr1	244815869	244816585	3.41521	5.7131	0	0	DESI2
chr1	245026208	245026925	3.046	4.88378	0	0	HNRNPU
chr1	245027491	245028112	3.23061	5.5288	0	0	HNRNPU
chr1	245133839	245134491	4.15364	2.9487	0	1	EFCAB2
chr1	246670391	246670736	2.58448	1.47435	0	0	SMYD3
chr1	246729457	246729977	4.33824	3.59372	0	0	CNST
chr1	246729457	246729977	4.33824	3.59372	0	0	TFB2M
chr1	249132090	249132692	2.12297	4.3309	0	0	ZNF672
chr1	249153069	249153585	4.70745	3.59372	0	0	ZNF692
chr1	249153069	249153585	4.70745	3.59372	0	0	ZNF692
chr1	249167774	249168618	2.49218	5.80525	0	0	ZNF692
chr2	676614	677671	6.092	6.26598	0	0	TMEM18
chr2	1158413	1158636	0.092303	0.921467	0	0	SNTG2
chr2	3226315	3226765	3.1383	0.737174	0	0	TSSC1
chr2	3226812	3227333	3.41521	1.93508	0	0	TSSC1
chr2	3381312	3382009	3.046	4.69948	0	0	TSSC1
chr2	3605522	3606312	4.70745	5.62095	0	0	RNASEH1
chr2	3605522	3606312	4.70745	5.62095	0	0	RNASEH1-AS1
chr2	3605522	3606312	4.70745	5.62095	0	0	RNASEH1-AS1
chr2	3622538	3623017	3.78442	3.59372	0	0	RPS7
chr2	7057343	7057808	3.59982	2.39582	0	1	RNF144A
chr2	7570993	7571734	5.72279	1.3822	0	1	LOC100506274
chr2	7576292	7576620	1.38455	0.0921467	0	1	LOC100506274
chr2	7577275	7577544	1.29224	0.645027	0	1	LOC100506274
chr2	7590348	7590901	3.96903	1.84293	0	1	LOC100506274
chr2	7590962	7591265	1.75376	0.184293	0	0	LOC100506274
chr2	7592414	7592981	2.58448	1.10576	0	0	LOC100506274
chr2	7608169	7608486	1.47685	0.27644	0	0	LOC100506274
chr2	7663880	7664242	1.38455	0.27644	0	0	LOC100506274
chr2	7812160	7812855	3.69212	0.921467	0	0	LOC100506274
chr2	7865511	7865945	2.39988	0.737174	0	0	LINC00298
chr2	7913424	7913936	2.58448	0.645027	0	0	LINC00298
chr2	7988010	7988337	1.47685	0.27644	0	0	LINC00298
chr2	8295279	8295586	1.56915	0.27644	1	0	LINC00299
chr2	8442104	8442512	2.30758	1.47435	1	0	LINC00299
chr2	8655002	8655954	5.90739	1.75079	0	0	ID2
chr2	8683325	8684247	5.07667	2.30367	0	0	ID2
chr2	8684908	8685383	3.78442	0.829321	0	0	ID2
chr2	8821926	8822483	5.07667	5.89739	1	0	ID2
chr2	8944212	8944388	0.830727	0.27644	0	0	KIDINS220
chr2	9563252	9563919	2.67679	5.25236	0	0	CPSF3
chr2	9563252	9563919	2.67679	5.25236	0	0	ITGB1BP1
chr2	9695631	9696273	4.06133	6.54242	0	0	ADAM17
chr2	9770530	9771612	5.72279	5.89739	0	1	YWHAQ
chr2	9796517	9796798	1.84606	0.645027	0	0	YWHAQ
chr2	9983368	9983919	4.52285	3.96231	0	1	TAF1B
chr2	10091386	10091940	3.1383	3.22514	0	0	GRHL1
chr2	10183676	10184513	2.30758	3.68587	0	0	KLF11
chr2	10183676	10184513	2.30758	3.68587	0	0	KLF11
chr2	10183676	10184513	2.30758	3.68587	0	0	KLF11
chr2	10260313	10260718	1.75376	2.30367	0	0	RRM2
chr2	10262308	10263145	3.23061	6.45027	0	0	RRM2
chr2	10262308	10263145	3.23061	6.45027	0	0	RRM2
chr2	10587911	10589038	4.43055	8.29321	0	0	ODC1
chr2	10587911	10589038	4.43055	8.29321	0	0	ODC1
chr2	10829912	10830318	2.86139	2.7644	0	0	NOL10
chr2	11970469	11970786	1.93836	0.737174	0	0	MIR4262
chr2	20550508	20551037	4.89206	5.34451	0	0	PUM2
chr2	20565102	20565639	3.046	0.921467	0	0	PUM2
chr2	20646407	20647041	2.9537	4.05446	0	0	RHOB
chr2	20850607	20851209	4.06133	4.60734	0	0	HS1BP3
chr2	24149706	24150376	5.07667	5.7131	0	0	ATAD2B
chr2	24270080	24270602	2.30758	4.51519	0	0	C2orf44
chr2	24583018	24583739	3.69212	3.68587	0	0	ITSN2
chr2	25015708	25016424	3.96903	5.16022	0	0	CENPO
chr2	25015708	25016424	3.96903	5.16022	0	0	CENPO
chr2	25015708	25016424	3.96903	5.16022	0	0	PTRHD1
chr2	25194441	25195212	4.33824	6.08169	0	0	DNAJC27
chr2	25194441	25195212	4.33824	6.08169	0	0	DNAJC27-AS1
chr2	25584784	25585267	1.93836	3.13299	0	0	DNMT3A
chr2	25599623	25600521	5.07667	3.22514	0	0	DNMT3A
chr2	26101153	26101754	4.89206	5.16022	0	1	ASXL2
chr2	26256654	26257509	5.81509	7.37174	0	0	RAB10
chr2	26407454	26407961	3.69212	2.30367	0	0	GAREML
chr2	27008475	27009091	2.03067	4.60734	0	0	CENPA
chr2	27008475	27009091	2.03067	4.60734	0	0	CENPA
chr2	27304091	27304528	1.93836	2.85655	0	0	EMILIN1
chr2	27309323	27309829	3.32291	3.31728	0	0	KHK
chr2	27440028	27440515	1.84606	2.9487	0	0	CAD
chr2	27592939	27593794	6.73812	8.4775	0	0	EIF2B4
chr2	27592939	27593794	6.73812	8.4775	0	0	SNX17
chr2	27603435	27603986	3.1383	4.1466	0	0	ZNF513
chr2	27632137	27632796	5.35358	5.43666	0	0	PPM1G
chr2	27651782	27652293	2.49218	3.04084	0	0	NRBP1
chr2	27712353	27713003	5.16897	4.23875	0	0	IFT172
chr2	27851682	27851946	2.21527	2.11938	0	1	CCDC121
chr2	27851682	27851946	2.21527	2.11938	0	1	CCDC121
chr2	27851682	27851946	2.21527	2.11938	0	1	GPN1
chr2	28612862	28614001	7.93806	6.17383	0	1	FOSL2
chr2	28614889	28616052	8.12267	6.35813	0	1	FOSL2
chr2	28847948	28848555	3.59982	1.29005	0	0	PPP1CB
chr2	28974163	28974819	7.75345	7.74033	0	0	PPP1CB
chr2	28974163	28974819	7.75345	7.74033	0	0	PPP1CB
chr2	29117269	29117663	3.59982	3.22514	0	0	WDR43
chr2	30369210	30370018	6.73812	4.1466	0	0	YPEL5
chr2	30555803	30556288	2.49218	0.737174	0	0	LBH
chr2	30645292	30645625	2.39988	0.460734	0	0	LCLAT1
chr2	30669967	30670351	3.046	2.02723	0	1	LCLAT1
chr2	30669967	30670351	3.046	2.02723	0	1	LCLAT1
chr2	32235760	32236385	3.96903	2.11938	0	0	MEMO1
chr2	32288364	32289275	3.78442	5.5288	0	0	SPAST
chr2	32390589	32391139	2.21527	4.1466	0	0	SLC30A6
chr2	32581740	32582506	4.15364	5.34451	0	0	BIRC6
chr2	33497138	33497372	0.830727	0.368587	0	1	LTBP1
chr2	36473418	36473800	1.66145	0.921467	1	0	LOC100288911
chr2	37193507	37194289	5.53818	6.45027	0	0	STRN
chr2	37458459	37459096	4.79976	1.65864	0	0	CEBPZ
chr2	37458459	37459096	4.79976	1.65864	0	0	NDUFAF7
chr2	37813250	37813709	2.30758	0.27644	0	0	CDC42EP3
chr2	38060569	38061053	2.67679	0.55288	0	0	LINC00211
chr2	38152400	38152839	1.47685	2.67226	0	0	RMDN2
chr2	38303163	38303666	1.38455	2.58011	0	0	CYP1B1
chr2	38303751	38304577	4.52285	2.9487	0	0	CYP1B1
chr2	38323447	38323775	1.29224	0.0921467	0	0	CYP1B1
chr2	38604299	38604726	3.69212	3.22514	0	0	ATL2
chr2	38829882	38830512	5.35358	4.42304	0	0	HNRNPLL
chr2	38879745	38880171	2.30758	0.55288	0	0	GALM
chr2	38880763	38881345	3.1383	0.737174	0	0	GALM
chr2	38894140	38894718	2.76909	1.84293	0	0	GALM
chr2	38978056	38978832	4.89206	6.91101	0	0	SRSF7
chr2	39347936	39348443	3.1383	3.04084	0	0	SOS1
chr2	39604704	39605092	1.38455	0.829321	0	0	MAP4K3
chr2	39664245	39664697	2.67679	2.21152	0	0	AC007246.3
chr2	39664245	39664697	2.67679	2.21152	0	0	MAP4K3
chr2	39719292	39719655	1.29224	1.47435	0	0	AC007246.3
chr2	40162108	40162361	1.01533	0.184293	0	0	SLC8A1-AS1
chr2	42396101	42396634	2.58448	3.68587	0	1	EML4
chr2	43361026	43361472	2.76909	1.01361	0	0	ZFP36L2
chr2	43446796	43447445	4.52285	2.39582	1	0	ZFP36L2
chr2	43452910	43454240	8.86109	5.43666	1	0	ZFP36L2
chr2	43653539	43653943	2.39988	1.47435	0	1	THADA
chr2	44394884	44395819	4.61515	5.89739	0	0	PPM1B
chr2	45877967	45878571	2.03067	4.79163	0	0	PRKCE
chr2	46843882	46844525	5.26127	3.87016	0	0	CRIPT
chr2	46843882	46844525	5.26127	3.87016	0	0	PIGF
chr2	46925822	46926294	3.41521	3.40943	0	0	SOCS5
chr2	47168189	47168471	1.84606	1.3822	0	0	TTC7A
chr2	47169316	47169630	2.21527	0.737174	0	0	MCFD2
chr2	47205792	47206129	1.29224	0.0921467	0	0	MCFD2
chr2	47402677	47403147	1.19994	2.67226	0	0	CALM2
chr2	47629912	47630756	4.61515	4.88378	0	0	MSH2
chr2	48541149	48542190	8.30727	6.63457	0	1	FOXN2
chr2	54950349	54951029	3.96903	7.18745	0	0	EML6
chr2	55277367	55278135	4.70745	6.17383	0	0	RTN4
chr2	55647010	55647460	2.03067	2.7644	0	0	CCDC88A
chr2	55746465	55747083	2.9537	4.1466	0	0	CCDC104
chr2	55844519	55845190	4.06133	5.62095	0	0	SMEK2
chr2	58273652	58274654	4.15364	5.98954	0	0	VRK2
chr2	58273652	58274654	4.15364	5.98954	0	0	VRK2
chr2	59731433	59731696	0	0.921467	0	0	MIR4432
chr2	60197845	60198107	1.10764	0.460734	0	0	MIR4432
chr2	61108086	61108931	5.44588	3.13299	0	1	FLJ16341
chr2	61108086	61108931	5.44588	3.13299	0	1	REL
chr2	61292735	61293215	3.41521	3.13299	0	0	KIAA1841
chr2	61371898	61372395	2.03067	3.68587	0	0	C2orf74
chr2	61371898	61372395	2.03067	3.68587	0	0	LOC339803
chr2	61404072	61404718	3.41521	4.51519	0	0	AHSA2
chr2	61765210	61766207	4.79976	6.72671	0	1	XPO1
chr2	61991033	61991782	4.70745	5.80525	0	0	FAM161A
chr2	62115447	62116065	3.1383	5.16022	0	0	CCT4
chr2	63815388	63816258	5.53818	4.88378	0	0	MDH1
chr2	63815388	63816258	5.53818	4.88378	0	0	WDPCP
chr2	64067715	64068342	3.50752	5.7131	0	0	UGP2
chr2	64068731	64069125	1.84606	1.93508	0	0	UGP2
chr2	64439914	64440464	2.67679	1.19791	0	0	LINC00309
chr2	64553162	64553569	2.12297	0.829321	0	0	LINC00309
chr2	64751079	64751727	6.55352	5.80525	0	0	AFTPH
chr2	64834132	64834425	1.75376	0.829321	0	0	AC007365.1
chr2	64880772	64881334	2.9537	3.22514	0	0	SERTAD2
chr2	64977780	64978829	6.092	10.4126	0	0	SERTAD2
chr2	64994895	64995648	4.15364	1.47435	0	0	SERTAD2
chr2	65173330	65173936	3.23061	1.10576	0	0	AC007386.2
chr2	65215390	65215726	1.93836	0.921467	0	0	SLC1A4
chr2	65283203	65283942	3.046	4.79163	0	0	CEP68
chr2	65356989	65357757	5.81509	3.96231	0	0	RAB1A
chr2	65454454	65455582	5.90739	5.5288	0	0	ACTR2
chr2	65586541	65586882	1.47685	0.184293	0	1	SPRED2
chr2	68479531	68480208	4.43055	5.5288	0	0	PPP3R1
chr2	68694264	68694966	3.69212	4.79163	0	1	APLF
chr2	68694264	68694966	3.69212	4.79163	0	1	FBXO48
chr2	68880699	68881133	2.86139	0.829321	0	1	PROKR1
chr2	68954176	68954539	2.49218	0.921467	1	0	ARHGAP25
chr2	68993402	68993954	2.86139	1.56649	1	0	ARHGAP25
chr2	69001773	69002222	2.39988	0.921467	1	0	ARHGAP25
chr2	69056429	69056724	1.93836	0.737174	0	0	BMP10
chr2	69135628	69136114	2.49218	0.921467	0	0	BMP10
chr2	69614040	69614826	5.35358	4.79163	0	0	GFPT1
chr2	70056423	70057150	7.47655	8.10891	0	0	GMCL1
chr2	70141434	70142461	4.89206	8.10891	0	0	MXD1
chr2	70270727	70270901	0.830727	0.368587	0	1	PCBP1-AS1
chr2	70313785	70314351	3.23061	2.67226	0	1	PCBP1-AS1
chr2	70351132	70351579	2.21527	2.30367	0	0	LOC100133985
chr2	70369280	70370261	10.9841	9.8597	0	0	LOC100133985
chr2	70417562	70418416	5.81509	5.98954	0	0	C2orf42
chr2	70520431	70521266	4.79976	6.08169	0	0	SNRPG
chr2	71078863	71079242	1.84606	0.368587	0	0	CD207
chr2	71221858	71222351	2.03067	3.96231	0	0	TEX261
chr2	71454022	71454713	4.24594	4.42304	0	0	PAIP2B
chr2	73298353	73298737	1.93836	3.04084	0	0	SFXN5
chr2	73520646	73521109	3.41521	2.48796	0	1	EGR4
chr2	73964264	73964868	3.046	4.23875	0	0	TPRKB
chr2	74229500	74230081	4.70745	3.13299	0	0	TET3
chr2	74374805	74375303	3.046	1.84293	0	0	BOLA3
chr2	74374805	74375303	3.046	1.84293	0	0	BOLA3-AS1
chr2	74405833	74406297	2.76909	3.87016	0	0	MOB1A
chr2	74413139	74413372	0.92303	1.3822	0	0	MOB1A
chr2	74685041	74685755	5.35358	5.89739	0	0	WBP1
chr2	74734392	74735133	3.59982	4.97592	0	0	PCGF1
chr2	74756324	74757219	3.23061	5.98954	0	0	AUP1
chr2	74756324	74757219	3.23061	5.98954	0	0	HTRA2
chr2	74881024	74881586	2.58448	2.7644	0	0	SEMA4F
chr2	75185582	75186077	3.96903	4.42304	0	0	POLE4
chr2	85132195	85133149	7.10733	5.80525	0	1	TMSB10
chr2	85134328	85134887	2.30758	0.645027	0	0	TMSB10
chr2	85152858	85153295	3.50752	4.42304	0	0	TMSB10
chr2	85581517	85582092	3.23061	4.51519	0	0	ELMOD3
chr2	85581517	85582092	3.23061	4.51519	0	0	RETSAT
chr2	85664691	85665035	1.93836	0.645027	0	0	SH2D6
chr2	85788499	85788915	2.39988	2.30367	0	0	GGCX
chr2	85822487	85822969	3.59982	3.87016	0	0	RNF181
chr2	85843084	85843560	2.03067	3.31728	0	0	USP39
chr2	86115944	86116355	2.03067	2.7644	0	0	ST3GAL5
chr2	86265325	86265867	2.67679	2.67226	0	1	LOC90784
chr2	86421871	86422963	6.83042	7.55603	0	0	IMMT
chr2	86501359	86501696	0.369212	1.29005	0	0	REEP1
chr2	86667673	86668187	4.15364	2.67226	0	0	KDM3A
chr2	86668196	86668682	1.84606	2.9487	0	0	KDM3A
chr2	86668196	86668682	1.84606	2.9487	0	0	KDM3A
chr2	86946863	86948008	6.1843	7.18745	0	0	RMND5A
chr2	87303121	87304096	5.63049	6.08169	0	1	LOC285074
chr2	87742725	87743120	1.93836	0.55288	0	0	LINC00152
chr2	87768631	87769374	3.96903	0.645027	0	1	LINC00152
chr2	87933656	87934009	1.75376	0.368587	0	0	MIR4435-2
chr2	88315467	88315872	1.75376	0.27644	0	0	RGPD1
chr2	88315883	88316235	2.03067	0.184293	0	0	RGPD1
chr2	88926719	88927879	5.63049	10.4126	0	1	EIF2AK3
chr2	88990827	88991564	3.50752	5.34451	0	0	RPIA
chr2	95691348	95691861	2.30758	1.19791	0	0	MAL
chr2	95740211	95740765	4.52285	1.47435	0	0	MRPS5
chr2	95831196	95831769	3.1383	4.05446	0	0	ZNF2
chr2	96068246	96068685	2.86139	2.30367	0	0	FAHD2A
chr2	96321277	96321549	1.01533	0.921467	0	0	TRIM43
chr2	96657449	96658344	4.24594	4.51519	0	0	FAHD2CP
chr2	96676019	96676569	2.49218	3.22514	0	0	FAHD2CP
chr2	96810530	96811386	13.1993	4.3309	0	1	DUSP2
chr2	96811951	96812803	5.07667	2.67226	0	0	DUSP2
chr2	96814142	96814787	4.43055	1.75079	0	0	DUSP2
chr2	96823432	96824035	4.98436	1.65864	0	0	DUSP2
chr2	96829302	96830008	5.16897	0.55288	0	0	DUSP2
chr2	96873829	96874883	6.83042	9.30682	0	0	STARD7
chr2	96873829	96874883	6.83042	9.30682	0	0	STARD7-AS1
chr2	96931535	96932165	3.1383	6.35813	0	0	CIAO1
chr2	96931535	96932165	3.1383	6.35813	0	0	TMEM127
chr2	96971006	96971674	4.15364	2.67226	0	0	SNRNP200
chr2	97001300	97001892	2.86139	3.68587	0	0	NCAPH
chr2	97151602	97152264	3.32291	2.67226	0	0	NEURL3
chr2	97190198	97190546	1.47685	0.829321	0	0	ARID5A
chr2	97193004	97193376	2.03067	0.27644	0	0	ARID5A
chr2	97202694	97203219	3.69212	2.21152	1	0	ARID5A
chr2	97204206	97204804	2.21527	3.68587	1	0	ARID5A
chr2	97303881	97304323	3.50752	4.42304	0	0	KANSL3
chr2	97405713	97406137	1.38455	2.30367	0	0	LMAN2L
chr2	97426321	97426994	2.12297	4.05446	0	0	CNNM4
chr2	97481636	97482712	5.44588	6.72671	0	0	CNNM3
chr2	97778524	97779549	7.38424	6.17383	0	0	ANKRD36
chr2	98262258	98262706	3.32291	2.9487	0	0	COX5B
chr2	98280246	98280966	5.07667	5.34451	0	0	ACTR1B
chr2	98487028	98487301	0.92303	0.645027	0	0	TMEM131
chr2	98611630	98613034	9.69182	8.56965	0	0	TMEM131
chr2	99082220	99082540	1.10764	2.39582	0	1	INPP4A
chr2	99224745	99225175	2.39988	3.59372	0	1	COA5
chr2	99224745	99225175	2.39988	3.59372	0	1	UNC50
chr2	99377908	99378284	1.84606	1.01361	0	0	MGAT4A
chr2	99771230	99771756	3.50752	3.31728	0	0	LIPT1
chr2	99771230	99771756	3.50752	3.31728	0	0	LIPT1
chr2	99797263	99797798	3.1383	3.04084	0	0	MITD1
chr2	99797263	99797798	3.1383	3.04084	0	0	MRPL30
chr2	99952420	99953282	7.84576	5.34451	0	0	TXNDC9
chr2	100106248	100107069	4.52285	5.06807	0	0	REV1
chr2	101179132	101179888	3.87673	4.97592	0	0	PDCL3
chr2	101869010	101869872	5.16897	4.05446	0	0	CNOT11
chr2	101944926	101945254	1.29224	1.47435	0	0	MIR5696
chr2	102091316	102091732	1.93836	1.01361	0	0	RFX8
chr2	102187425	102187750	1.75376	0.368587	0	0	RFX8
chr2	102268266	102268789	2.58448	1.19791	0	0	MAP4K4
chr2	102313597	102314083	2.21527	2.39582	0	0	MAP4K4
chr2	102699371	102699795	3.046	1.29005	0	0	IL1R1
chr2	102874937	102875686	4.89206	1.65864	1	0	IL1RL1
chr2	102918323	102918873	3.23061	0.829321	0	0	IL1RL1
chr2	102921187	102921703	2.9537	0.27644	0	0	IL1RL1
chr2	102972070	102972632	6.73812	2.67226	0	0	IL18R1
chr2	102983723	102984244	3.41521	1.01361	0	1	IL18R1
chr2	103038202	103038612	2.21527	0.460734	0	0	IL18RAP
chr2	103039376	103039743	2.03067	0.368587	0	0	IL18RAP
chr2	103039932	103040271	1.47685	0.460734	0	0	IL18RAP
chr2	103042234	103042651	1.75376	0.27644	0	0	MIR4772
chr2	105654219	105654778	3.50752	3.13299	0	0	MRPS9
chr2	105946089	105946580	2.67679	1.47435	0	0	TGFBRAP1
chr2	106362653	106363103	2.58448	1.3822	0	1	NCK2
chr2	106810593	106811199	2.86139	4.3309	0	0	UXS1
chr2	109150860	109151121	1.66145	1.01361	0	0	LIMS1
chr2	109229206	109229479	1.38455	0.55288	0	1	LIMS1
chr2	109268924	109269434	2.49218	1.84293	0	1	LIMS1
chr2	110962323	110962814	3.23061	2.11938	0	0	NPHP1
chr2	111432884	111433155	1.19994	0.368587	0	1	BUB1
chr2	111435524	111436036	2.9537	2.21152	0	1	BUB1
chr2	111506082	111506400	1.84606	1.84293	0	1	ACOXL
chr2	111807515	111807719	1.10764	0	0	1	BCL2L11
chr2	111878120	111878718	3.96903	3.31728	0	0	BCL2L11
chr2	112073976	112074271	1.38455	0.368587	0	0	MIR4435-2
chr2	112152940	112153302	1.66145	0.829321	0	1	MIR4435-1
chr2	112221520	112221888	2.12297	1.19791	0	1	MIR4435-1HG
chr2	112236432	112236991	2.86139	2.02723	0	1	MIR4435-1HG
chr2	112290570	112290982	2.30758	1.3822	0	0	MIR4435-1HG
chr2	112327880	112328266	1.66145	0.737174	0	0	MIR4435-1HG
chr2	112811837	112813294	10.4302	11.8869	0	0	TMEM87B
chr2	113012162	113012898	4.98436	3.59372	0	0	ZC3H8
chr2	113239427	113239880	2.12297	2.58011	0	0	TTL
chr2	113341765	113342460	2.86139	4.51519	0	0	CHCHD5
chr2	113403140	113403883	4.61515	4.97592	0	1	SLC20A1
chr2	113450133	113450410	0.738424	1.56649	0	0	SLC20A1
chr2	113463838	113464192	1.47685	1.10576	0	0	CKAP2L
chr2	113522007	113522609	2.21527	3.77802	0	0	CKAP2L
chr2	113754286	113754643	1.66145	0.921467	0	0	IL36A
chr2	113998551	113998963	2.30758	0.368587	0	0	PAX8-AS1
chr2	114384553	114385068	3.50752	5.16022	0	0	RABL2A
chr2	114384553	114385068	3.50752	5.16022	0	0	RPL23AP7
chr2	114451237	114451465	1.19994	1.01361	0	0	MIR4782
chr2	114513949	114514553	5.63049	4.1466	0	0	SLC35F5
chr2	114513949	114514553	5.63049	4.1466	0	0	SLC35F5
chr2	114549459	114549849	1.75376	0.27644	0	0	SLC35F5
chr2	114647210	114647876	5.07667	4.97592	0	0	ACTR3
chr2	118571902	118572550	4.33824	4.79163	0	0	DDX18
chr2	118771398	118771975	3.59982	4.60734	0	0	CCDC93
chr2	118845593	118846268	6.83042	5.06807	0	0	INSIG2
chr2	119604523	119604781	0	1.19791	0	0	EN1
chr2	120124184	120124796	2.49218	4.05446	0	0	C2orf76
chr2	120124184	120124796	2.49218	4.05446	0	0	DBI
chr2	120124184	120124796	2.49218	4.05446	0	0	DBI
chr2	120770319	120770653	1.01533	1.93508	0	1	EPB41L5
chr2	120980593	120981224	1.93836	2.9487	0	1	TMEM185B
chr2	121010056	121010982	3.87673	4.79163	0	0	RALB
chr2	122288314	122288987	5.81509	3.13299	0	0	RNU4ATAC
chr2	122407011	122407828	4.89206	4.42304	0	0	CLASP1
chr2	122407011	122407828	4.89206	4.42304	0	0	NIFK-AS1
chr2	122407011	122407828	4.89206	4.42304	0	0	NIFK-AS1
chr2	122494249	122494922	4.79976	4.79163	0	1	NIFK
chr2	122512942	122513492	3.96903	5.43666	0	0	TSN
chr2	127415442	127415836	2.76909	0.829321	0	1	GYPC
chr2	127416774	127417150	1.38455	1.65864	0	1	GYPC
chr2	127822295	127822689	1.93836	0.737174	0	1	BIN1
chr2	127838338	127838900	3.046	1.65864	0	1	BIN1
chr2	128144784	128145255	1.75376	2.67226	0	0	PROC
chr2	128145320	128145975	4.06133	3.96231	0	0	PROC
chr2	128283698	128284584	4.79976	4.60734	0	0	IWS1
chr2	128458732	128460001	8.03036	6.45027	0	0	SFT2D3
chr2	128643279	128644401	4.43055	5.89739	0	0	AMMECR1L
chr2	128784772	128785225	1.19994	3.04084	0	0	SAP130
chr2	128785533	128786206	3.23061	4.1466	0	0	SAP130
chr2	128848492	128849041	3.23061	4.51519	0	0	UGGT1
chr2	128848492	128849041	3.23061	4.51519	0	0	UGGT1
chr2	129278376	129278754	1.93836	1.01361	0	0	HS6ST1
chr2	131850450	131851318	4.89206	5.89739	0	0	FAM168B
chr2	132261936	132262175	1.29224	0.27644	0	1	LOC150776
chr2	132285198	132285633	2.21527	1.47435	0	0	CCDC74A
chr2	135675713	135676552	5.53818	5.62095	0	0	CCNT2
chr2	135675713	135676552	5.53818	5.62095	0	0	CCNT2-AS1
chr2	135809949	135810504	3.96903	2.7644	0	0	RAB3GAP1
chr2	136499041	136499739	3.046	5.25236	0	0	UBXN4
chr2	136633727	136634352	4.06133	4.3309	0	0	MCM6
chr2	136875462	136875837	1.01533	1.75079	0	0	CXCR4
chr2	137139391	137140300	4.33824	2.58011	0	0	CXCR4
chr2	139259058	139259453	1.56915	2.21152	0	0	SPOPL
chr2	143886187	143886555	3.046	1.01361	0	0	ARHGAP15
chr2	143886789	143887099	1.56915	1.56649	0	1	ARHGAP15
chr2	144016126	144016423	1.19994	0.737174	0	1	ARHGAP15
chr2	144019537	144019784	1.75376	0.460734	0	1	ARHGAP15
chr2	144941281	144941650	1.38455	1.84293	0	1	GTDC1
chr2	145089524	145090467	8.86109	5.7131	0	1	GTDC1
chr2	146016813	146017053	0.369212	1.29005	0	0	TEX41
chr2	146169151	146169486	1.01533	1.84293	0	0	TEX41
chr2	148778077	148778772	4.43055	4.3309	0	0	MBD5
chr2	148778077	148778772	4.43055	4.3309	0	0	ORC4
chr2	148778077	148778772	4.43055	4.3309	0	0	ORC4
chr2	148778077	148778772	4.43055	4.3309	0	0	ORC4
chr2	148778077	148778772	4.43055	4.3309	0	0	ORC4
chr2	148778077	148778772	4.43055	4.3309	0	0	ORC4
chr2	149282052	149282433	2.12297	0.737174	0	0	EPC2
chr2	149360912	149361486	2.76909	0.829321	0	0	EPC2
chr2	149401897	149402486	3.32291	2.58011	0	0	EPC2
chr2	149402542	149403164	2.76909	4.69948	0	0	EPC2
chr2	153573716	153574860	5.53818	6.26598	0	1	ARL6IP6
chr2	153573716	153574860	5.53818	6.26598	0	1	PRPF40A
chr2	157190652	157191503	5.07667	3.22514	0	0	NR4A2
chr2	157191967	157192359	1.01533	2.48796	0	0	NR4A2
chr2	158261036	158261248	1.10764	0.737174	0	0	CYTIP
chr2	158296372	158296792	2.30758	0.55288	0	1	CYTIP
chr2	158297020	158297427	1.84606	0.27644	0	1	CYTIP
chr2	158300217	158300796	4.79976	1.19791	0	1	CYTIP
chr2	158309806	158310123	1.93836	1.01361	0	0	CYTIP
chr2	158320641	158321263	3.78442	1.3822	0	0	CYTIP
chr2	158323194	158323624	2.30758	0.737174	0	0	CYTIP
chr2	158323954	158324666	2.76909	0.645027	0	0	CYTIP
chr2	158325407	158326393	6.27661	1.47435	0	0	CYTIP
chr2	158330107	158330413	2.12297	0.460734	0	0	CYTIP
chr2	158333754	158334314	3.1383	1.56649	0	0	CYTIP
chr2	158336704	158337697	4.98436	1.56649	0	0	CYTIP
chr2	158732625	158733342	4.24594	4.69948	0	0	ACVR1
chr2	158754908	158755489	2.21527	1.10576	0	0	ACVR1
chr2	160568624	160569286	3.69212	4.1466	0	0	MARCH7
chr2	161933987	161934708	3.78442	2.67226	0	0	TANK
chr2	162023243	162023751	3.046	2.21152	0	1	TANK
chr2	162164652	162165380	4.70745	4.42304	0	0	PSMD14
chr2	162809135	162809738	4.61515	1.29005	1	0	DPP4
chr2	162811525	162811952	1.66145	0	0	0	DPP4
chr2	162815874	162816121	1.10764	0.184293	0	0	DPP4
chr2	162820530	162820972	2.30758	0.460734	0	0	DPP4
chr2	162822476	162822935	2.58448	0.737174	0	0	DPP4
chr2	162836050	162836352	1.29224	0.184293	0	0	DPP4
chr2	162848959	162849481	3.046	1.19791	1	0	DPP4
chr2	162915837	162916242	2.12297	0.829321	1	0	DPP4
chr2	166651031	166651366	1.66145	0.737174	0	0	GALNT3
chr2	168149415	168149657	0.369212	0.921467	0	0	XIRP2
chr2	171785278	171786532	8.67649	7.92462	0	0	GORASP2
chr2	172017173	172017553	2.21527	2.02723	0	0	TLK1
chr2	172290249	172291452	5.16897	8.29321	0	0	DCAF17
chr2	172290249	172291452	5.16897	8.29321	0	0	METTL8
chr2	172778689	172779092	2.49218	3.31728	0	0	HAT1
chr2	172864625	172864982	2.67679	3.13299	0	0	METAP1D
chr2	173117786	173118266	2.58448	1.10576	0	0	DLX2
chr2	173420257	173420996	4.70745	5.34451	0	0	PDK1
chr2	174828313	174829302	5.9997	5.62095	0	0	SP3
chr2	175113009	175113721	4.61515	5.16022	0	0	OLA1
chr2	176032749	176033570	3.69212	7.00315	0	0	ATF2
chr2	176046204	176046612	2.67679	1.29005	0	0	ATP5G3
chr2	176046204	176046612	2.67679	1.29005	0	0	ATP5G3
chr2	177691076	177691432	1.84606	1.10576	0	0	LINC01116
chr2	177796554	177797034	2.12297	0.921467	0	0	HNRNPA3
chr2	178077031	178078313	9.32261	10.1361	0	0	HNRNPA3
chr2	178077031	178078313	9.32261	10.1361	0	0	MIR4444-1
chr2	178077031	178078313	9.32261	10.1361	0	0	MIR4444-2
chr2	178128188	178128627	3.59982	4.69948	0	0	NFE2L2
chr2	178129240	178129799	3.87673	3.13299	0	0	NFE2L2
chr2	178977033	178977457	1.93836	2.48796	0	0	RBM45
chr2	179034282	179034525	1.10764	0.27644	0	0	OSBPL6
chr2	179058922	179059389	2.58448	2.67226	0	0	OSBPL6
chr2	179269092	179269385	1.19994	0.921467	0	0	MIR548N
chr2	179315233	179316275	7.10733	6.17383	0	0	DFNB59
chr2	179315233	179316275	7.10733	6.17383	0	0	PRKRA
chr2	179315233	179316275	7.10733	6.17383	0	0	PRKRA
chr2	179315233	179316275	7.10733	6.17383	0	0	PRKRA
chr2	179344893	179345425	3.23061	2.7644	0	0	PLEKHA3
chr2	179896927	179897184	1.01533	0.0921467	0	0	CCDC141
chr2	181845016	181845574	2.67679	1.65864	0	0	UBE2E3
chr2	181845016	181845574	2.67679	1.65864	0	0	UBE2E3
chr2	181971643	181971881	1.84606	0.737174	0	0	UBE2E3
chr2	182170274	182170568	1.56915	0.55288	0	1	MIR4437
chr2	182321806	182322326	3.78442	3.22514	0	1	ITGA4
chr2	187350651	187351165	3.59982	5.34451	0	0	ZC3H15
chr2	190525852	190526400	3.78442	4.1466	0	1	ASNSD1
chr2	190539042	190539558	2.21527	3.22514	0	0	ANKAR
chr2	190648846	190649589	6.27661	4.79163	0	0	ORMDL1
chr2	191184394	191184923	2.03067	5.06807	0	0	HIBCH
chr2	191272629	191273727	5.44588	3.96231	0	0	MFSD6
chr2	191399132	191399747	3.69212	3.50158	0	0	TMEM194B
chr2	191513313	191513884	3.046	2.67226	0	0	NAB1
chr2	191587139	191587506	1.75376	0.55288	0	0	NAB1
chr2	191745029	191745935	5.72279	7.18745	0	0	GLS
chr2	191746323	191746887	3.1383	1.93508	0	0	GLS
chr2	191878538	191879550	7.84576	4.1466	1	0	STAT1
chr2	191884854	191885536	9.0457	9.76756	1	0	STAT1
chr2	192015311	192016003	4.15364	2.11938	0	1	STAT4
chr2	192542403	192543134	7.66115	5.98954	0	1	NABP1
chr2	192542403	192543134	7.66115	5.98954	0	1	NABP1
chr2	192542403	192543134	7.66115	5.98954	0	1	NABP1
chr2	192543351	192543809	2.39988	1.01361	0	1	NABP1
chr2	196398486	196399410	4.52285	2.11938	1	0	SLC39A10
chr2	196400867	196401279	2.49218	1.3822	1	0	SLC39A10
chr2	196407804	196408234	2.30758	0.184293	1	0	SLC39A10
chr2	196424048	196424769	5.35358	1.56649	0	0	SLC39A10
chr2	196521362	196522252	5.81509	6.35813	1	0	SLC39A10
chr2	196521362	196522252	5.81509	6.35813	1	0	SLC39A10
chr2	196522383	196523108	3.50752	1.47435	1	0	SLC39A10
chr2	197035882	197036748	4.24594	4.97592	0	1	STK17B
chr2	197099355	197099687	2.30758	0.55288	0	0	STK17B
chr2	197104933	197105282	3.50752	2.67226	0	0	STK17B
chr2	197106940	197107397	2.86139	0.645027	0	0	STK17B
chr2	197127364	197127726	1.66145	0.55288	0	0	STK17B
chr2	197504093	197504595	3.1383	4.1466	0	0	CCDC150
chr2	197852690	197853093	3.1383	1.01361	0	0	PGAP1
chr2	198063565	198064005	2.76909	2.30367	0	0	ANKRD44-IT1
chr2	198076619	198076987	1.84606	0.460734	0	0	ANKRD44-IT1
chr2	198175186	198175873	3.41521	5.7131	0	0	ANKRD44
chr2	198299492	198300312	4.06133	5.25236	0	0	SF3B1
chr2	198317670	198318878	6.36891	8.66179	0	0	COQ10B
chr2	198364330	198365506	7.66115	13.9142	0	0	HSPD1
chr2	198364330	198365506	7.66115	13.9142	0	0	HSPD1
chr2	198364330	198365506	7.66115	13.9142	0	0	HSPE1
chr2	198380425	198381013	4.98436	4.42304	0	0	MOB4
chr2	198569864	198570226	2.76909	2.30367	0	0	MARS2
chr2	198668970	198669483	3.1383	2.7644	0	0	PLCL1
chr2	200775692	200776547	3.50752	4.79163	0	0	C2orf69
chr2	201390482	201391085	3.96903	3.87016	0	0	SGOL2
chr2	201577799	201578181	4.52285	2.11938	0	1	AOX2P
chr2	201676133	201677494	4.61515	7.74033	0	0	BZW1
chr2	201676133	201677494	4.61515	7.74033	0	0	BZW1
chr2	201676133	201677494	4.61515	7.74033	0	0	BZW1
chr2	201728746	201729737	4.06133	6.08169	0	0	CLK1
chr2	201728746	201729737	4.06133	6.08169	0	0	CLK1
chr2	201827608	201828741	2.9537	6.81886	0	0	ORC2
chr2	201980814	201981704	7.75345	3.77802	0	0	CFLAR
chr2	201982040	201982425	2.03067	0.829321	0	0	CFLAR
chr2	201983033	201983516	2.58448	1.75079	0	1	CFLAR
chr2	201993603	201994406	4.24594	1.10576	0	1	CFLAR
chr2	201995297	201995936	2.67679	0.645027	0	1	CFLAR
chr2	202122688	202123385	2.49218	4.1466	0	0	CASP8
chr2	202127536	202127964	2.12297	1.29005	0	0	CASP8
chr2	202315959	202316684	5.35358	7.46389	0	1	STRADB
chr2	202315959	202316684	5.35358	7.46389	0	1	TRAK2
chr2	202397397	202397714	1.10764	1.19791	0	0	STRADB
chr2	202507371	202507650	2.12297	2.11938	0	0	TMEM237
chr2	203240664	203241126	3.23061	2.21152	0	0	BMPR2
chr2	203499242	203499901	3.1383	5.62095	0	0	FAM117B
chr2	204103323	204104250	7.29194	5.62095	0	0	CYP20A1
chr2	204192721	204193203	1.66145	2.67226	0	0	ABI2
chr2	204443869	204444295	1.47685	2.11938	0	0	RAPH1
chr2	204571058	204571522	3.32291	1.93508	0	1	CD28
chr2	204603989	204604369	1.75376	0.27644	0	0	CD28
chr2	204605530	204606141	4.61515	2.9487	0	0	CD28
chr2	204694974	204695446	2.76909	1.01361	0	0	CTLA4
chr2	204732321	204732665	2.12297	0.921467	0	1	CTLA4
chr2	204735993	204736397	2.49218	0.829321	0	1	CTLA4
chr2	204798669	204799371	4.70745	2.67226	0	0	ICOS
chr2	204863008	204863416	1.93836	1.10576	0	0	ICOS
chr2	204884315	204884733	2.76909	1.3822	0	0	ICOS
chr2	204973512	204974111	3.41521	2.02723	0	0	ICOS
chr2	204974927	204975635	4.61515	1.29005	0	0	ICOS
chr2	207024005	207024436	1.56915	2.85655	0	0	EEF1B2
chr2	207024005	207024436	1.56915	2.85655	0	0	NDUFS1
chr2	208030748	208031308	3.87673	2.39582	0	0	KLF7
chr2	208030748	208031308	3.87673	2.39582	0	0	MIR7845
chr2	208103940	208104227	1.75376	0.368587	0	0	KLF7
chr2	208176125	208176580	1.93836	2.21152	0	0	KLF7
chr2	208182167	208182394	0.830727	0.368587	0	0	KLF7
chr2	208195576	208195989	1.84606	0.645027	0	0	KLF7
chr2	208199305	208199838	2.39988	0.460734	0	0	KLF7
chr2	208394033	208394985	8.03036	8.10891	0	1	CREB1
chr2	208489739	208490454	5.44588	4.79163	0	0	METTL21A
chr2	208575895	208576748	2.76909	6.08169	0	0	CCNYL1
chr2	209119867	209120238	1.38455	2.48796	0	0	IDH1
chr2	209119867	209120238	1.38455	2.48796	0	0	IDH1-AS1
chr2	209130581	209131206	2.21527	3.50158	0	0	PIKFYVE
chr2	210867039	210867419	1.38455	2.48796	0	0	RPE
chr2	211035945	211036388	2.39988	2.67226	0	0	KANSL1L
chr2	214016493	214016798	1.93836	1.65864	0	0	IKZF2
chr2	215674166	215675065	4.79976	5.06807	0	0	BARD1
chr2	216979330	216979797	2.49218	2.9487	0	0	XRCC5
chr2	216984830	216985135	1.29224	0.829321	0	0	XRCC5
chr2	219081477	219082098	3.59982	3.59372	0	0	ARPC2
chr2	219134749	219135460	5.53818	6.35813	0	0	AAMP
chr2	219134749	219135460	5.53818	6.35813	0	0	PNKD
chr2	219260603	219261281	3.50752	5.06807	0	0	CTDSP1
chr2	219264153	219264627	3.23061	2.67226	0	0	CTDSP1
chr2	219270878	219271590	4.98436	5.25236	0	0	MIR26B
chr2	219432861	219433799	7.19964	7.0953	0	0	RQCD1
chr2	219432861	219433799	7.19964	7.0953	0	0	USP37
chr2	219575404	219575890	4.79976	3.50158	0	0	TTLL4
chr2	219762908	219763339	0.92303	2.30367	0	0	WNT10A
chr2	220041558	220042082	3.1383	3.31728	0	0	CNPPD1
chr2	220042551	220043265	3.78442	3.96231	0	0	FAM134A
chr2	220071259	220071723	2.21527	3.68587	0	0	ZFAND2B
chr2	220093888	220094787	5.16897	6.63457	0	0	ANKZF1
chr2	220093888	220094787	5.16897	6.63457	0	0	ANKZF1
chr2	220093888	220094787	5.16897	6.63457	0	0	ATG9A
chr2	220109926	220110447	3.69212	4.42304	0	0	GLB1L
chr2	220109926	220110447	3.69212	4.42304	0	0	STK16
chr2	220109926	220110447	3.69212	4.42304	0	0	STK16
chr2	220143682	220144301	4.79976	4.1466	0	0	DNAJB2
chr2	220253054	220253578	4.52285	3.04084	0	0	DNPEP
chr2	220408461	220408939	2.49218	3.22514	0	0	CHPF
chr2	220408461	220408939	2.49218	3.22514	0	0	TMEM198
chr2	222382423	222382773	1.47685	1.47435	0	0	EPHA4
chr2	224806274	224806804	2.67679	1.10576	0	1	WDFY1
chr2	224821862	224822412	4.52285	3.59372	0	0	MRPL44
chr2	225449870	225450735	5.90739	5.62095	0	0	CUL3
chr2	225818029	225818409	1.38455	0.460734	0	1	MIR4439
chr2	225848149	225848515	1.01533	1.47435	0	1	MIR4439
chr2	227656160	227656722	2.67679	3.22514	0	0	IRS1
chr2	227700490	227701221	7.38424	4.51519	0	0	RHBDD1
chr2	230786577	230787726	3.32291	4.69948	0	0	FBXO36
chr2	230786577	230787726	3.32291	4.69948	0	0	TRIP12
chr2	231084511	231085029	3.046	2.11938	0	0	SP110
chr2	231183935	231184338	2.30758	1.01361	0	0	SP140L
chr2	231508641	231509042	1.66145	0.645027	0	0	AC098823.3
chr2	231523379	231524520	6.73812	2.7644	1	0	AC098823.3
chr2	231577181	231577921	4.33824	5.7131	0	0	CAB39
chr2	232328797	232329634	5.63049	6.45027	0	0	NCL
chr2	232378823	232379503	4.43055	4.88378	0	0	LINC00471
chr2	232477200	232477658	2.67679	1.29005	0	0	C2orf57
chr2	232478317	232479331	5.53818	6.08169	0	0	C2orf57
chr2	232526679	232527440	6.73812	7.37174	0	0	PTMA
chr2	232571472	232572100	3.87673	4.79163	0	0	PTMA
chr2	232572567	232573671	8.76879	9.58326	0	0	PTMA
chr2	232574823	232575417	3.32291	4.51519	0	0	PTMA
chr2	233022319	233022526	0.830727	0.0921467	0	0	DIS3L2
chr2	233414971	233415556	3.23061	4.69948	0	0	EIF4E2
chr2	233414971	233415556	3.23061	4.69948	0	0	MIR5001
chr2	233414971	233415556	3.23061	4.69948	0	0	TIGD1
chr2	233561596	233562486	3.59982	5.43666	0	0	GIGYF2
chr2	233646496	233646819	1.29224	0.27644	0	0	KCNJ13
chr2	234159973	234160631	3.59982	5.5288	0	1	ATG16L1
chr2	234176504	234176895	3.1383	1.56649	0	1	SCARNA5
chr2	234762968	234763588	2.39988	3.04084	0	0	HJURP
chr2	235197580	235198352	3.59982	1.10576	1	0	ARL4C
chr2	235198459	235198864	2.03067	0.645027	1	0	ARL4C
chr2	235199155	235199887	4.43055	1.47435	1	0	ARL4C
chr2	235217433	235217869	2.49218	1.75079	0	0	ARL4C
chr2	235334605	235335252	3.96903	2.11938	0	0	ARL4C
chr2	235354983	235355728	5.90739	1.75079	0	0	ARL4C
chr2	235397710	235398097	3.32291	0.921467	1	0	ARL4C
chr2	235401360	235401642	1.56915	0.27644	0	0	ARL4C
chr2	237994313	237994686	2.58448	3.13299	0	0	COPS8
chr2	238065049	238065440	2.21527	0.27644	0	0	COPS8
chr2	238341311	238342157	5.07667	0.921467	0	0	COL6A3
chr2	238512221	238512566	2.03067	1.75079	0	0	RAB17
chr2	238875176	238875892	3.32291	5.34451	0	0	UBE2F
chr2	238875176	238875892	3.32291	5.34451	0	0	UBE2F-SCLY
chr2	238969192	238969991	6.1843	5.34451	0	0	SCLY
chr2	239148451	239148974	1.10764	3.13299	0	0	HES6
chr2	239197287	239197853	3.32291	5.43666	0	0	PER2
chr2	239228851	239229297	1.93836	3.31728	0	0	TRAF3IP1
chr2	239335189	239335874	3.69212	4.05446	0	0	ASB1
chr2	240196741	240197193	2.9537	1.65864	1	0	MIR4269
chr2	240248548	240249091	3.046	0.829321	0	0	MIR4269
chr2	240291341	240291862	3.59982	1.29005	0	0	MIR2467
chr2	240322577	240323783	7.19964	8.84609	0	0	HDAC4
chr2	240964682	240965047	2.30758	3.40943	0	0	NDUFA10
chr2	241374551	241374963	0.830727	2.58011	0	0	GPC1
chr2	241500099	241500825	4.79976	5.43666	0	0	DUSP28
chr2	241504878	241505674	5.72279	3.77802	0	0	RNPEPL1
chr2	241525544	241526327	4.79976	4.88378	0	0	CAPN10
chr2	241525544	241526327	4.79976	4.88378	0	0	CAPN10-AS1
chr2	241560850	241561165	1.56915	1.19791	0	0	GPR35
chr2	242089597	242090205	3.78442	4.69948	0	0	PASK
chr2	242254985	242255455	4.33824	5.43666	0	0	HDLBP
chr2	242254985	242255455	4.33824	5.43666	0	0	SEPT2
chr2	242383214	242383598	1.84606	1.01361	0	0	STK25
chr2	242549527	242549936	1.29224	3.04084	0	0	THAP4
chr2	242625825	242626689	7.29194	7.55603	0	0	DTYMK
chr2	242786239	242786785	5.44588	3.50158	0	0	PDCD1
chr2	242823441	242824194	5.53818	5.89739	0	0	CXXC11
chr3	4393137	4393497	2.12297	0.27644	0	0	SETMAR
chr3	4534667	4535507	5.07667	4.05446	0	0	ITPR1
chr3	4534667	4535507	5.07667	4.05446	0	0	ITPR1-AS1
chr3	4762539	4762789	1.19994	0.55288	0	0	EGOT
chr3	4795983	4796264	1.19994	0.27644	0	0	EGOT
chr3	4818482	4818998	2.76909	1.01361	0	0	EGOT
chr3	4863597	4864261	6.46121	1.47435	0	0	EGOT
chr3	4872421	4873539	10.1533	3.40943	1	0	BHLHE40-AS1
chr3	4875896	4876817	7.29194	1.29005	1	0	BHLHE40-AS1
chr3	4877290	4877656	1.93836	0.645027	0	0	BHLHE40-AS1
chr3	4887542	4887970	2.30758	1.10576	0	0	BHLHE40-AS1
chr3	4891809	4892424	3.78442	1.10576	0	0	BHLHE40-AS1
chr3	4892604	4893050	2.58448	1.01361	0	0	BHLHE40-AS1
chr3	4909814	4910661	6.27661	5.80525	0	0	BHLHE40-AS1
chr3	4930832	4931239	2.21527	0.921467	0	0	BHLHE40-AS1
chr3	5017796	5018139	2.03067	0.460734	0	0	BHLHE40
chr3	5018812	5019743	10.4302	3.40943	1	0	BHLHE40
chr3	5019745	5021377	18.0914	8.66179	1	0	BHLHE40
chr3	5021974	5022402	3.78442	1.75079	1	0	BHLHE40
chr3	5028270	5029035	4.61515	2.48796	1	0	BHLHE40
chr3	5044037	5044489	2.21527	1.19791	1	0	BHLHE40
chr3	5048386	5048920	4.43055	1.65864	1	0	BHLHE40
chr3	5061241	5061442	1.01533	0.27644	1	0	BHLHE40
chr3	5063896	5064226	1.75376	0.829321	1	0	BHLHE40
chr3	5068204	5068512	2.39988	1.19791	1	0	BHLHE40
chr3	5228838	5229673	5.90739	5.16022	0	0	EDEM1
chr3	9004866	9005354	2.49218	3.04084	0	0	RAD18
chr3	9210043	9210263	1.66145	0.27644	0	0	SRGAP3-AS3
chr3	9437783	9439679	10.8918	14.3749	0	0	SETD5
chr3	9437783	9439679	10.8918	14.3749	0	0	SETD5-AS1
chr3	9690784	9691262	2.67679	3.31728	0	0	MTMR14
chr3	9791281	9791859	3.69212	3.50158	0	0	OGG1
chr3	9833966	9834967	2.39988	5.06807	0	0	ARPC4
chr3	9833966	9834967	2.39988	5.06807	0	0	ARPC4
chr3	9833966	9834967	2.39988	5.06807	0	0	ARPC4
chr3	9833966	9834967	2.39988	5.06807	0	0	ARPC4-TTLL3
chr3	9833966	9834967	2.39988	5.06807	0	0	TADA3
chr3	9974488	9975214	3.96903	1.84293	0	0	CRELD1
chr3	10028316	10028795	4.24594	3.77802	0	0	EMC3
chr3	10028316	10028795	4.24594	3.77802	0	0	EMC3-AS1
chr3	10157047	10157621	3.87673	4.42304	0	0	BRK1
chr3	10183298	10183794	4.06133	3.22514	0	0	VHL
chr3	10231308	10231686	1.66145	1.19791	0	1	IRAK2
chr3	10233582	10234221	4.15364	1.19791	0	1	IRAK2
chr3	10234665	10235053	2.21527	0.829321	0	1	IRAK2
chr3	10289764	10290439	6.36891	5.06807	0	1	TATDN2
chr3	10290751	10291343	4.33824	0.829321	0	1	TATDN2
chr3	11313806	11314242	4.61515	3.40943	0	1	ATG7
chr3	12228845	12229264	2.12297	0.55288	0	0	TIMP4
chr3	12525634	12526230	4.15364	5.16022	0	0	TSEN2
chr3	12525634	12526230	4.15364	5.16022	0	0	TSEN2
chr3	13461604	13462071	2.58448	2.39582	0	0	NUP210
chr3	13521369	13521889	3.69212	2.11938	0	0	HDAC11
chr3	13521369	13521889	3.69212	2.11938	0	0	HDAC11
chr3	13936706	13937258	2.12297	3.04084	0	0	WNT7A
chr3	14166047	14166676	3.87673	5.34451	0	0	CHCHD4
chr3	14166047	14166676	3.87673	5.34451	0	0	TMEM43
chr3	14219859	14220474	3.87673	5.25236	0	0	LSM3
chr3	14219859	14220474	3.87673	5.25236	0	0	XPC
chr3	14443701	14444157	3.78442	2.02723	0	1	SLC6A6
chr3	14692837	14693463	5.35358	5.89739	0	0	CCDC174
chr3	14988617	14989306	4.61515	4.69948	0	0	FGD5-AS1
chr3	14988617	14989306	4.61515	4.69948	0	0	NR2C2
chr3	15352171	15352527	1.93836	0.829321	0	0	SH3BP5
chr3	15468853	15469487	1.29224	2.85655	0	0	EAF1
chr3	15468853	15469487	1.29224	2.85655	0	0	METTL6
chr3	15642794	15643676	7.29194	7.0953	0	1	BTD
chr3	15642794	15643676	7.29194	7.0953	0	1	BTD
chr3	15642794	15643676	7.29194	7.0953	0	1	BTD
chr3	15642794	15643676	7.29194	7.0953	0	1	HACL1
chr3	15689155	15689531	1.84606	0.921467	0	0	BTD
chr3	16305998	16307070	7.56885	8.56965	0	1	DPH3
chr3	16305998	16307070	7.56885	8.56965	0	1	OXNAD1
chr3	16332438	16332712	1.47685	0.55288	0	1	OXNAD1
chr3	16342508	16342872	1.84606	1.19791	0	1	OXNAD1
chr3	16416175	16416450	1.38455	0.27644	0	0	OXNAD1
chr3	16418706	16418969	1.19994	0.27644	0	0	OXNAD1
chr3	17193005	17193501	3.046	2.02723	1	0	MIR3714
chr3	17784011	17784505	3.41521	3.40943	0	0	TBC1D5
chr3	18479970	18480515	3.50752	1.93508	1	0	SATB1
chr3	18484871	18485795	4.52285	2.02723	0	0	SATB1
chr3	18486042	18487435	9.87642	3.22514	0	0	SATB1
chr3	18598074	18598596	4.70745	1.56649	0	0	SATB1
chr3	18600018	18600290	1.19994	0.368587	0	0	SATB1
chr3	18600833	18601275	2.58448	0.645027	0	0	SATB1
chr3	18691122	18691679	3.1383	1.19791	0	0	SATB1
chr3	18699342	18699694	2.21527	0.737174	0	0	SATB1
chr3	18720761	18721183	2.39988	0.921467	0	0	SATB1
chr3	18722255	18722556	1.19994	0.184293	0	0	SATB1
chr3	18754285	18755214	6.27661	1.29005	1	0	SATB1
chr3	18758727	18759462	3.1383	0.737174	1	0	SATB1
chr3	18764910	18765274	1.75376	0.0921467	1	0	SATB1
chr3	18766100	18766427	1.84606	0.27644	1	0	SATB1
chr3	18767028	18767640	3.046	0.921467	1	0	SATB1
chr3	18782093	18782502	2.39988	0.829321	0	0	SATB1
chr3	18782564	18782895	2.9537	1.10576	0	0	SATB1
chr3	19972715	19973146	2.30758	0.27644	0	0	EFHB
chr3	19988238	19989107	4.79976	5.98954	0	0	RAB5A
chr3	20227301	20228084	5.53818	5.7131	0	0	SGOL1
chr3	20227301	20228084	5.53818	5.7131	0	0	SGOL1
chr3	23987220	23988193	4.61515	5.16022	0	0	NR1D2
chr3	25831323	25831804	2.30758	4.23875	0	0	NGLY1
chr3	25831323	25831804	2.30758	4.23875	0	0	OXSM
chr3	27525503	27526290	5.35358	4.69948	0	0	SLC4A7
chr3	27763098	27763605	1.10764	2.39582	1	0	EOMES
chr3	27763699	27764028	2.03067	1.47435	1	0	EOMES
chr3	28282776	28283319	2.21527	4.1466	1	0	CMC1
chr3	28389927	28390774	3.50752	4.97592	1	0	AZI2
chr3	29224807	29225045	0.92303	0.0921467	0	0	RBMS3-AS3
chr3	30389107	30389519	2.30758	1.10576	0	0	TGFBR2
chr3	30647806	30648937	10.1533	4.88378	1	0	TGFBR2
chr3	30661904	30662351	2.03067	0.645027	1	0	TGFBR2
chr3	30699946	30700331	1.84606	0.460734	1	0	TGFBR2
chr3	31573266	31574763	9.87642	7.18745	0	1	STT3B
chr3	32612028	32612594	2.03067	3.31728	0	0	DYNC1LI1
chr3	32726364	32727090	3.41521	6.63457	0	0	CNOT10
chr3	33155544	33156012	2.58448	2.48796	0	0	CRTAP
chr3	33481918	33482645	4.15364	5.25236	0	0	UBP1
chr3	33839827	33840327	3.32291	1.93508	0	1	PDCD6IP
chr3	36917844	36918423	2.12297	1.75079	0	1	TRANK1
chr3	37034183	37035395	5.9997	10.5047	0	0	EPM2AIP1
chr3	37034183	37035395	5.9997	10.5047	0	0	MLH1
chr3	37034183	37035395	5.9997	10.5047	0	0	MLH1
chr3	37072732	37073000	0	0.921467	0	0	MLH1
chr3	38065952	38066913	5.44588	4.97592	0	0	PLCD1
chr3	38178294	38179094	4.61515	4.69948	0	0	ACAA1
chr3	38206224	38207220	5.81509	6.35813	0	0	OXSR1
chr3	39194141	39194771	4.43055	2.48796	0	0	CSRNP1
chr3	39194776	39195414	2.86139	5.06807	0	0	CSRNP1
chr3	39222298	39222689	2.12297	1.75079	0	0	XIRP1
chr3	39424733	39425244	2.39988	1.19791	0	1	SLC25A38
chr3	39447705	39448684	5.53818	5.25236	0	0	RPSA
chr3	41013048	41013626	2.76909	1.01361	0	0	CTNNB1
chr3	41022072	41022251	0.92303	0.460734	0	0	CTNNB1
chr3	41240593	41241244	4.98436	3.50158	0	1	CTNNB1
chr3	42623192	42624069	4.33824	6.72671	0	0	SEC22C
chr3	42641639	42642902	5.9997	8.56965	0	0	NKTR
chr3	42641639	42642902	5.9997	8.56965	0	0	SEC22C
chr3	42845814	42846251	2.30758	2.85655	0	0	HIGD1A
chr3	42845814	42846251	2.30758	2.85655	0	0	HIGD1A
chr3	42922477	42922858	0.461515	2.30367	0	0	CYP8B1
chr3	43327674	43328384	2.76909	4.3309	0	0	SNRK
chr3	43663201	43664091	2.21527	4.1466	0	1	ANO10
chr3	43732144	43732687	5.44588	2.85655	0	0	ABHD5
chr3	44551870	44552273	2.21527	1.47435	0	0	ZNF852
chr3	44802969	44803494	2.9537	2.85655	0	0	KIAA1143
chr3	44802969	44803494	2.9537	2.85655	0	0	KIF15
chr3	45017417	45017872	2.39988	2.9487	0	0	EXOSC7
chr3	45017417	45017872	2.39988	2.9487	0	0	ZDHHC3
chr3	45079294	45079499	0.738424	1.3822	0	0	CLEC3B
chr3	45147326	45147676	2.58448	1.01361	0	1	CDCP1
chr3	45429835	45430138	1.38455	1.84293	0	0	LARS2
chr3	45730282	45731044	5.26127	8.01677	0	1	LIMD1-AS1
chr3	45730282	45731044	5.26127	8.01677	0	1	SACM1L
chr3	46005588	46006066	3.046	1.10576	0	1	CXCR6
chr3	46019899	46020264	2.03067	1.3822	0	1	FYCO1
chr3	46250360	46250652	1.75376	0.368587	0	0	CCR1
chr3	46335398	46335741	1.66145	0.55288	1	0	CCR3
chr3	46411307	46411714	1.93836	0.921467	0	0	CCR5
chr3	47017735	47018391	2.9537	4.69948	0	1	CCDC12
chr3	47017735	47018391	2.9537	4.69948	0	1	CCDC12
chr3	47020870	47021470	3.50752	5.16022	0	0	NBEAL2
chr3	47029185	47029676	2.9537	3.13299	0	0	CCDC12
chr3	47205574	47206044	1.10764	2.7644	0	0	KIF9-AS1
chr3	47324023	47324591	3.69212	4.05446	0	0	KIF9
chr3	47324023	47324591	3.69212	4.05446	0	0	KLHL18
chr3	47422024	47422753	4.33824	5.80525	0	0	PTPN23
chr3	47517105	47517774	2.9537	5.16022	0	0	SCAP
chr3	47554663	47555418	4.33824	5.89739	0	0	ELP6
chr3	47823280	47823875	5.16897	3.77802	0	0	SMARCC1
chr3	48130219	48130974	3.87673	5.5288	0	0	MAP4
chr3	48229697	48230331	3.1383	4.05446	0	0	CDC25A
chr3	48282394	48282926	3.50752	4.05446	0	0	ZNF589
chr3	48481329	48481905	3.41521	3.96231	0	0	CCDC51
chr3	48481329	48481905	3.41521	3.96231	0	0	TMA7
chr3	48487681	48488519	4.89206	6.17383	0	0	ATRIP
chr3	48487681	48488519	4.89206	6.17383	0	0	ATRIP
chr3	48514116	48514898	5.72279	4.97592	0	0	SHISA5
chr3	48594158	48594900	5.63049	5.7131	0	0	PFKFB4
chr3	48672706	48673359	3.1383	5.16022	0	0	SLC26A6
chr3	48701149	48701746	2.67679	1.93508	0	0	CELSR3
chr3	48722961	48723527	3.32291	4.42304	0	0	NCKIPSD
chr3	48754519	48755014	3.59982	4.60734	0	0	IP6K2
chr3	48884752	48885595	3.23061	5.25236	0	1	PRKAR2A
chr3	48884752	48885595	3.23061	5.25236	0	1	PRKAR2A-AS1
chr3	48955542	48956886	7.56885	6.91101	0	0	ARIH2
chr3	48955542	48956886	7.56885	6.91101	0	0	ARIH2OS
chr3	49044942	49045490	1.66145	2.9487	0	0	WDR6
chr3	49066693	49067182	2.9537	4.05446	0	0	IMPDH2
chr3	49131308	49132266	4.98436	5.7131	0	0	QRICH1
chr3	49157979	49158605	2.9537	5.34451	0	0	USP19
chr3	49377229	49377883	4.98436	4.3309	0	0	USP4
chr3	49395546	49396034	3.50752	1.84293	0	0	GPX1
chr3	49449184	49450040	6.83042	8.84609	0	0	RHOA
chr3	49449184	49450040	6.83042	8.84609	0	0	TCTA
chr3	49507258	49508308	8.03036	7.74033	0	1	DAG1
chr3	49711110	49711968	5.53818	4.23875	0	0	APEH
chr3	49761149	49761763	4.70745	6.35813	0	0	GMPPB
chr3	49823806	49824423	3.69212	4.1466	0	0	IP6K1
chr3	49893704	49894330	2.03067	3.59372	0	0	TRAIP
chr3	49941166	49941728	1.47685	3.31728	0	0	MST1R
chr3	49967014	49967445	0.738424	2.58011	0	0	MON1A
chr3	49977199	49978129	6.1843	5.80525	0	0	RBM6
chr3	50264384	50265284	3.69212	6.72671	0	1	MIR5787
chr3	50273084	50273891	4.79976	5.5288	0	0	GNAI2
chr3	50283576	50284084	1.19994	3.22514	0	0	GNAI2
chr3	50329764	50330273	2.86139	5.25236	0	0	IFRD2
chr3	50336548	50337315	4.06133	5.43666	0	0	HYAL3
chr3	50336548	50337315	4.06133	5.43666	0	0	NAT6
chr3	50365514	50366038	3.23061	3.50158	0	0	TUSC2
chr3	50374318	50375321	9.0457	7.0953	0	0	RASSF1
chr3	50374318	50375321	9.0457	7.0953	0	0	RASSF1-AS1
chr3	50388048	50388726	4.61515	5.16022	0	0	CYB561D2
chr3	50388048	50388726	4.61515	5.16022	0	0	NPRL2
chr3	50396608	50397335	2.12297	6.08169	0	0	TMEM115
chr3	50604849	50605467	2.49218	3.59372	1	0	C3orf18
chr3	50610924	50611461	3.59982	1.47435	1	0	C3orf18
chr3	50625830	50626249	2.39988	0.55288	1	0	C3orf18
chr3	50628193	50628586	3.046	0.921467	1	0	C3orf18
chr3	50638430	50639281	6.46121	2.39582	1	0	CISH
chr3	50648942	50650050	7.84576	7.27959	1	0	CISH
chr3	50648942	50650050	7.84576	7.27959	1	0	MAPKAPK3
chr3	51422210	51423038	4.52285	5.25236	0	0	MANF
chr3	51428274	51429350	5.53818	7.46389	0	0	RBM15B
chr3	51533264	51534470	6.83042	5.98954	0	0	VPRBP
chr3	51704940	51705469	5.44588	2.48796	0	0	TEX264
chr3	51704940	51705469	5.44588	2.48796	0	0	TEX264
chr3	51975805	51976527	3.96903	5.62095	0	0	PARP3
chr3	51975805	51976527	3.96903	5.62095	0	0	RRP9
chr3	52017055	52017642	1.66145	3.40943	0	0	ACY1
chr3	52091157	52091755	3.78442	4.3309	0	0	DUSP7
chr3	52188241	52189035	3.32291	4.3309	0	0	POC1A
chr3	52231771	52232429	4.15364	4.88378	0	0	ALAS1
chr3	52312291	52313187	5.26127	4.1466	0	0	WDR82
chr3	52321651	52322265	2.67679	4.42304	0	0	GLYCTK
chr3	52443848	52444328	4.79976	3.68587	0	0	BAP1
chr3	52444403	52445017	2.12297	3.13299	0	0	PHF7
chr3	52570234	52570818	5.81509	7.74033	0	0	SMIM4
chr3	52704925	52705163	1.75376	0.829321	0	0	PBRM1
chr3	52719326	52720246	5.07667	5.62095	0	0	GNL3
chr3	52719326	52720246	5.07667	5.62095	0	0	PBRM1
chr3	52739439	52740375	5.90739	5.98954	0	0	SPCS1
chr3	52739439	52740375	5.90739	5.98954	0	0	GLT8D1
chr3	52931325	52931829	2.86139	3.59372	0	0	TMEM110
chr3	53079093	53079600	0.738424	2.67226	0	0	SFMBT1
chr3	53164193	53164833	3.046	4.79163	0	0	RFT1
chr3	53925696	53926337	5.44588	4.42304	0	0	SELK
chr3	56759237	56759666	2.9537	1.47435	0	0	FAM208A
chr3	56817881	56818180	1.66145	0.921467	1	0	ARHGEF3
chr3	56834371	56835108	3.87673	1.84293	0	0	ARHGEF3
chr3	57582918	57583720	8.12267	8.01677	0	0	ARF4
chr3	57678234	57678987	3.50752	5.06807	0	0	DENND6A
chr3	58291742	58292394	3.59982	4.69948	0	0	RPP14
chr3	58318435	58318678	2.67679	1.93508	0	0	PXK
chr3	58477447	58477955	1.93836	4.79163	1	0	KCTD6
chr3	59221368	59221639	1.29224	0.460734	0	0	C3orf67
chr3	59369337	59369781	2.21527	0.184293	0	0	C3orf67
chr3	59437052	59437440	1.93836	1.10576	0	0	C3orf67
chr3	59442916	59443125	1.19994	0.55288	0	0	C3orf67
chr3	59769335	59769535	1.19994	0.460734	0	0	C3orf67
chr3	60064713	60065111	1.93836	0.737174	0	0	C3orf67
chr3	60066360	60066803	2.39988	1.10576	0	0	C3orf67
chr3	60178327	60178720	1.75376	0.829321	0	0	FHIT
chr3	61235628	61236054	1.66145	3.04084	0	0	FHIT
chr3	66551177	66551848	4.06133	3.77802	0	0	LRIG1
chr3	69101159	69101719	5.35358	3.59372	0	0	TMF1
chr3	69131986	69132279	2.12297	0.829321	0	0	ARL6IP5
chr3	69133801	69134378	4.33824	2.85655	0	1	ARL6IP5
chr3	69255538	69255935	1.66145	1.19791	1	0	LMOD3
chr3	69261577	69261936	1.66145	0.829321	1	0	LMOD3
chr3	71275742	71276582	6.092	3.59372	0	1	FOXP1
chr3	72149858	72150269	2.86139	1.47435	0	0	LINC00877
chr3	73026813	73027029	0.92303	0.460734	0	0	PPP4R2
chr3	75483931	75485002	5.35358	5.06807	0	0	FAM86DP
chr3	81810249	81810989	4.24594	3.50158	0	0	GBE1
chr3	88107650	88108638	6.73812	6.26598	0	0	CGGBP1
chr3	97700779	97701011	0.92303	0.368587	0	0	MINA
chr3	98241484	98242156	3.41521	3.50158	0	1	CLDND1
chr3	98275045	98275572	3.1383	2.21152	0	0	GPR15
chr3	98620377	98621039	3.59982	4.1466	0	0	DCBLD2
chr3	99787723	99787915	1.10764	1.10576	0	1	FILIP1L
chr3	100211045	100211560	1.66145	2.9487	0	0	TMEM45A
chr3	100427995	100428628	4.24594	4.79163	0	0	TFG
chr3	100427995	100428628	4.24594	4.79163	0	0	TFG
chr3	100427995	100428628	4.24594	4.79163	0	0	TFG
chr3	101231919	101232375	1.19994	1.93508	0	0	SENP7
chr3	101394885	101395558	4.98436	5.16022	0	0	ZBTB11-AS1
chr3	101395772	101396310	3.046	3.68587	0	0	ZBTB11
chr3	101405336	101405876	2.30758	4.05446	0	0	RPL24
chr3	101497803	101498314	2.03067	3.04084	0	0	NXPE3
chr3	101497803	101498314	2.03067	3.04084	0	0	NXPE3
chr3	101546511	101546988	3.046	1.47435	0	0	NFKBIZ
chr3	101567767	101568987	6.83042	8.75394	0	0	NFKBIZ
chr3	101655516	101655821	1.29224	0.829321	0	0	LOC152225
chr3	101669553	101669760	1.10764	0.368587	0	1	LOC152225
chr3	101833060	101833430	1.75376	0.737174	0	0	LOC152225
chr3	105545882	105546494	3.50752	0.921467	0	1	CBLB
chr3	105838604	105838953	1.93836	0.460734	0	0	CBLB
chr3	105895587	105895995	2.76909	1.65864	0	0	CBLB
chr3	106021417	106021681	0.461515	1.3822	0	0	CBLB
chr3	106051633	106052248	4.15364	0.27644	0	0	CBLB
chr3	106253190	106253675	2.12297	0.184293	0	0	CBLB
chr3	107809487	107810298	6.27661	4.1466	0	0	CD47
chr3	108011762	108012084	1.66145	0.368587	0	0	HHLA2
chr3	111260883	111261507	4.15364	1.65864	0	1	CD96
chr3	111314049	111314537	2.49218	0.55288	0	1	ZBED2
chr3	111322861	111323532	5.44588	0.645027	0	1	ZBED2
chr3	111323810	111324252	1.84606	0.368587	0	1	ZBED2
chr3	111324282	111324664	1.38455	0.184293	0	1	ZBED2
chr3	111327922	111328191	1.38455	0.27644	0	1	ZBED2
chr3	111328946	111329418	3.23061	1.29005	0	1	ZBED2
chr3	111329561	111329979	2.49218	0.55288	0	1	ZBED2
chr3	111335148	111335817	4.06133	1.65864	0	1	ZBED2
chr3	111393014	111393719	4.15364	4.1466	0	0	PLCXD2
chr3	111791285	111791541	1.56915	0.829321	0	0	C3orf52
chr3	111851931	111852421	2.86139	2.39582	0	0	GCSAM
chr3	112280375	112281441	7.29194	7.27959	0	0	ATG3
chr3	112280375	112281441	7.29194	7.27959	0	0	SLC35A5
chr3	112709596	112710399	4.06133	5.43666	0	0	GTPBP8
chr3	112738149	112738731	2.30758	3.77802	0	0	C3orf17
chr3	113233897	113234214	2.21527	3.13299	0	0	SPICE1
chr3	113415398	113415937	3.1383	3.50158	0	0	KIAA2018
chr3	113464892	113465344	1.75376	3.50158	0	0	NAA50
chr3	113775043	113775743	4.15364	4.97592	0	0	KIAA1407
chr3	113775043	113775743	4.15364	4.97592	0	0	QTRTD1
chr3	113933029	113933428	2.67679	1.01361	1	0	DRD3
chr3	113940373	113940779	1.66145	0.368587	0	0	ZNF80
chr3	114046535	114046932	1.47685	0.460734	0	0	MIR568
chr3	114866008	114867099	2.86139	5.98954	0	0	ZBTB20
chr3	115503292	115503703	1.56915	2.9487	0	0	GAP43
chr3	119041756	119042522	6.36891	2.67226	0	1	ARHGAP31
chr3	119812778	119814376	11.6302	10.8733	0	0	GSK3B
chr3	120314774	120315644	4.79976	4.05446	0	0	NDUFB4
chr3	121468332	121469019	4.33824	4.69948	0	0	GOLGB1
chr3	121553682	121554243	2.58448	3.59372	0	0	EAF2
chr3	121553682	121554243	2.58448	3.59372	0	0	IQCB1
chr3	121865361	121865738	2.58448	0.921467	0	0	CASR
chr3	122101861	122102254	2.39988	1.84293	0	0	CCDC58
chr3	122102748	122103325	4.15364	5.7131	0	0	FAM162A
chr3	122134845	122135527	3.32291	4.69948	0	0	WDR5B
chr3	122920373	122921014	4.15364	3.87016	0	0	SEC22A
chr3	124860412	124861105	3.50752	1.19791	0	0	MIR5092
chr3	125093912	125094474	3.78442	3.13299	0	0	ZNF148
chr3	125238880	125239313	2.86139	2.21152	0	0	SNX4
chr3	125634510	125635745	7.66115	9.12253	0	0	FAM86JP
chr3	126194396	126194942	3.1383	4.1466	0	0	ZXDC
chr3	127309377	127310143	3.32291	5.89739	0	0	TPRA1
chr3	127770866	127771493	4.70745	4.97592	0	0	SEC61A1
chr3	128336309	128336762	3.59982	3.40943	0	0	RPN1
chr3	128369391	128369906	3.1383	1.84293	0	1	RPN1
chr3	128399375	128400156	4.98436	5.34451	0	0	RPN1
chr3	128564642	128565104	2.67679	1.93508	0	0	RP11-723O4.2
chr3	128597990	128598692	7.56885	6.72671	0	0	ACAD9
chr3	128745866	128746346	2.86139	4.51519	0	0	EFCC1
chr3	128839306	128839783	2.67679	3.31728	0	0	RAB43
chr3	128902447	128903139	4.70745	5.80525	0	0	CNBP
chr3	129158467	129159542	7.75345	9.58326	0	0	IFT122
chr3	129158467	129159542	7.75345	9.58326	0	0	MBD4
chr3	129612122	129612917	4.98436	3.68587	0	0	TMCC1
chr3	129612122	129612917	4.98436	3.68587	0	0	TMCC1-AS1
chr3	129830132	129831425	9.50721	8.01677	0	0	FAM86HP
chr3	130465410	130465948	1.84606	3.77802	0	0	PIK3R4
chr3	130612572	130613138	2.30758	3.22514	0	0	ATP2C1
chr3	130612572	130613138	2.30758	3.22514	0	0	ATP2C1
chr3	130612572	130613138	2.30758	3.22514	0	0	ATP2C1
chr3	133291900	133292835	7.01503	6.26598	0	0	CDV3
chr3	133380580	133381038	2.9537	2.39582	0	0	TOPBP1
chr3	134013167	134013406	1.01533	0.27644	0	0	RYK
chr3	135914739	135915756	7.66115	6.63457	0	0	MSL2
chr3	136470772	136471735	7.10733	8.56965	0	0	STAG1
chr3	138043411	138043636	1.10764	0	0	0	NME9
chr3	138634343	138634580	1.75376	0.737174	0	0	FOXL2
chr3	140660265	140661017	4.79976	4.97592	0	0	SLC25A36
chr3	141206243	141206958	4.15364	3.87016	0	1	RASA2
chr3	141456803	141457376	3.59982	3.77802	0	0	RNF7
chr3	141868150	141868575	2.58448	2.58011	0	0	TFDP2
chr3	142297525	142297982	2.49218	3.87016	0	0	ATR
chr3	142720103	142720659	3.59982	3.87016	0	0	LOC100289361
chr3	142720103	142720659	3.59982	3.87016	0	0	U2SURP
chr3	143690162	143691137	4.70745	5.16022	0	0	C3orf58
chr3	146262108	146262694	3.23061	2.39582	0	0	PLSCR1
chr3	148727494	148727790	1.47685	0.737174	0	1	GYG1
chr3	148847159	148847855	2.58448	3.87016	0	1	HPS3
[truncated: 6,913 more rows]

## Sheet: Hs BAY Brd4
Chr	Start	End	Brd4 DMSO RPM	Brd4 BAY RPM	Overlaps SE or associated gene	Overlaps typical enhancer or associated gene	Closest gene TSS
chr1	28828	29593	9.08574	6.2171	0	0	WASH7P
chr1	713658	714715	9.58653	11.1666	0	0	LOC100288069
chr1	762418	763333	5.07943	5.9153	0	0	LINC00115
chr1	762418	763333	5.07943	5.9153	0	0	LINC01128
chr1	762418	763333	5.07943	5.9153	0	0	LINC01128
chr1	805169	805428	1.43083	1.509	0	0	FAM41C
chr1	894332	895035	3.36244	3.86305	0	0	NOC2L
chr1	895771	896160	2.28932	2.23333	0	0	KLHL17
chr1	948401	949243	5.43714	5.3117	0	0	ISG15
chr1	968334	969038	4.86481	2.05225	0	0	AGRN
chr1	975940	976308	2.21778	1.81081	0	0	AGRN
chr1	994761	995271	2.14624	2.05225	0	0	RNF223
chr1	998985	1000009	8.51341	3.44053	0	0	RNF223
chr1	1051399	1052047	4.00631	4.76845	0	0	C1orf159
chr1	1072200	1072512	1.71699	0.241441	0	0	RP11-465B22.5
chr1	1072667	1073172	5.00789	1.81081	0	0	RP11-465B22.5
chr1	1077123	1078228	7.72646	1.02612	0	0	RP11-465B22.5
chr1	1078246	1078727	2.0747	0.181081	0	0	RP11-465B22.5
chr1	1079329	1081209	24.7533	7.06214	0	0	RP11-465B22.5
chr1	1092821	1093689	5.22251	3.44053	0	0	MIR200B
chr1	1136701	1137222	13.6644	5.07026	0	0	TNFRSF18
chr1	1141125	1142467	10.1589	2.95765	0	0	TNFRSF18
chr1	1143391	1144853	9.58653	2.59549	0	0	TNFRSF18
chr1	1148184	1149908	15.8822	4.22521	0	0	TNFRSF4
chr1	1150520	1150929	2.50394	0.482881	0	0	TNFRSF4
chr1	1152073	1152318	1.43083	0.422521	0	0	TNFRSF4
chr1	1166927	1168334	10.445	8.20899	0	0	B3GALT6
chr1	1166927	1168334	10.445	8.20899	0	0	SDF4
chr1	1185517	1185882	1.57391	1.08648	0	0	FAM132A
chr1	1186182	1186581	2.4324	0.543242	0	0	FAM132A
chr1	1208246	1209558	4.14939	8.26935	0	0	UBE2J2
chr1	1242734	1244316	7.798	10.6838	0	0	ACAP3
chr1	1242734	1244316	7.798	10.6838	0	0	PUSL1
chr1	1259563	1260622	2.86165	6.33782	0	0	CPSF3L
chr1	1259563	1260622	2.86165	6.33782	0	0	GLTPD1
chr1	1284898	1285317	2.36086	1.32792	0	0	DVL1
chr1	1307291	1307725	1.14466	1.81081	0	0	AURKAIP1
chr1	1309908	1311206	9.65807	12.6153	0	0	AURKAIP1
chr1	1309908	1311206	9.65807	12.6153	0	0	AURKAIP1
chr1	1309908	1311206	9.65807	12.6153	0	0	AURKAIP1
chr1	1334290	1335275	5.86638	9.05403	0	0	CCNL2
chr1	1334290	1335275	5.86638	9.05403	0	0	LOC148413
chr1	1342289	1343130	5.93793	7.4243	0	0	MRPL20
chr1	1368594	1368893	1.35928	0.965763	0	0	VWA1
chr1	1369091	1369640	4.57864	0.784682	0	0	VWA1
chr1	1370724	1371248	3.07627	1.2072	0	0	VWA1
chr1	1406727	1407370	3.93477	3.92341	0	0	ATAD3B
chr1	1446797	1447800	7.01104	7.18286	0	0	ATAD3A
chr1	1509235	1510855	12.162	15.754	0	0	SSU72
chr1	1550440	1551664	5.93793	9.83871	0	0	MIB2
chr1	1550440	1551664	5.93793	9.83871	0	0	MIB2
chr1	1565551	1566081	3.14782	3.31981	0	0	MMP23B
chr1	1590018	1591028	7.798	11.1063	0	0	MMP23A
chr1	1623475	1625146	14.2367	16.2973	0	0	SLC35E2B
chr1	1655219	1656353	7.01104	11.5892	0	0	CDK11A
chr1	1655219	1656353	7.01104	11.5892	0	0	CDK11B
chr1	1660042	1660427	0.286165	1.26756	0	0	CDK11A
chr1	1676831	1678626	8.58495	13.0982	0	0	SLC35E2
chr1	1709229	1710009	4.00631	3.44053	0	0	NADK
chr1	1710075	1710667	2.57549	2.89729	0	0	NADK
chr1	1711638	1712222	1.78853	2.41441	0	0	NADK
chr1	1821171	1822840	8.51341	11.891	0	0	GNB1
chr1	1839935	1840906	3.93477	3.86305	0	0	CALML6
chr1	1850552	1851342	2.93319	3.68197	0	0	TMEM52
chr1	2120855	2121364	2.21778	2.47477	0	0	C1orf86
chr1	2126265	2127005	2.57549	3.92341	0	0	C1orf86
chr1	2130622	2131109	3.21936	2.35405	0	0	C1orf86
chr1	2158767	2159630	5.15097	6.63962	0	0	SKI
chr1	2160194	2161166	3.50552	4.04413	0	0	SKI
chr1	2161335	2161805	0.786954	1.69009	0	0	SKI
chr1	2163233	2164020	1.00158	3.44053	0	0	SKI
chr1	2231607	2232807	7.72646	2.65585	0	0	LOC100129534
chr1	2322743	2323649	7.94108	10.2612	0	0	MORN1
chr1	2322743	2323649	7.94108	10.2612	0	0	RER1
chr1	2343414	2344702	9.51499	6.69998	0	0	PEX10
chr1	2347215	2347607	1.78853	1.56936	0	0	PEX10
chr1	2457441	2458214	3.00473	5.25134	0	0	PANK4
chr1	2477428	2478925	7.86954	9.65763	0	0	LOC115110
chr1	2479326	2480789	12.8774	7.4243	0	0	LOC115110
chr1	2486899	2488712	17.5992	6.88106	0	0	LOC100133445
chr1	2486899	2488712	17.5992	6.88106	0	0	TNFRSF14
chr1	2508885	2510450	18.3146	3.56125	0	0	FAM213B
chr1	2516758	2517523	5.07943	2.71621	0	0	FAM213B
chr1	2517596	2518281	5.79484	5.13062	0	0	FAM213B
chr1	2517596	2518281	5.79484	5.13062	0	0	FAM213B
chr1	2573924	2574963	5.50868	2.59549	0	0	MMEL1
chr1	3540870	3541861	2.71857	5.0099	0	0	TPRG1L
chr1	3566351	3566842	2.71857	2.23333	0	0	WRAP73
chr1	3568639	3568958	0.715413	1.02612	0	0	TP73
chr1	3712573	3713318	5.29405	3.74233	0	0	LRRC47
chr1	3773459	3774240	4.22094	4.76845	0	0	CEP104
chr1	3773459	3774240	4.22094	4.76845	0	0	DFFB
chr1	3816447	3818135	7.798	13.0982	0	1	C1orf174
chr1	3816447	3818135	7.798	13.0982	0	1	LINC01134
chr1	6052105	6052967	4.93635	5.49278	0	0	KCNAB2
chr1	6052105	6052967	4.93635	5.49278	0	0	NPHP4
chr1	6086083	6086626	5.3656	4.82881	0	0	KCNAB2
chr1	6088095	6088810	4.36402	1.62973	0	0	KCNAB2
chr1	6259349	6259970	4.43556	5.3117	0	0	RPL22
chr1	6265742	6266526	4.72172	2.65585	0	0	RNF207
chr1	6295781	6296273	4.00631	3.19909	0	0	ICMT
chr1	6452983	6454358	6.72488	7.1225	0	0	ACOT7
chr1	6520411	6520898	4.36402	1.44864	0	0	TNFRSF25
chr1	6525501	6526484	4.79327	1.93153	0	0	TNFRSF25
chr1	6614218	6614880	4.14939	2.83693	0	0	NOL9
chr1	6639746	6640427	2.79011	3.62161	0	0	ZBTB48
chr1	6661878	6664329	16.2399	8.0279	0	0	KLHL21
chr1	6673043	6674093	4.14939	9.41619	0	0	PHF13
chr1	6674766	6675046	0.500789	1.69009	0	0	PHF13
chr1	6685057	6685785	1.43083	3.19909	0	0	THAP3
chr1	6761482	6762513	8.65649	5.07026	0	0	DNAJC11
chr1	6844376	6845686	8.15571	9.29547	0	0	CAMTA1
chr1	7831039	7831871	3.14782	4.10449	0	0	VAMP3
chr1	7843897	7844357	1.00158	2.41441	0	0	PER3
chr1	7975944	7976233	1.43083	0.181081	0	0	TNFRSF9
chr1	7990473	7991331	3.79169	0.422521	0	0	TNFRSF9
chr1	8000728	8001104	2.14624	0.241441	0	0	TNFRSF9
chr1	8002295	8002852	3.43398	0.905403	0	0	TNFRSF9
chr1	8009097	8009486	2.28932	0.362161	0	0	TNFRSF9
chr1	8013782	8014743	13.1636	4.52701	0	0	PARK7
chr1	8021121	8022304	16.3114	11.1063	0	0	PARK7
chr1	8086193	8086624	1.50237	2.05225	0	1	ERRFI1
chr1	8483711	8484425	3.6486	0.965763	0	1	RERE
chr1	8570059	8570628	2.93319	0.603602	0	1	RERE
chr1	8664374	8664636	1.35928	0.241441	0	1	RERE
chr1	8761091	8761849	5.79484	2.71621	0	1	RERE
chr1	8762130	8762550	2.28932	0.603602	0	1	RERE
chr1	8762944	8763764	8.79958	4.04413	0	1	RERE
chr1	8876910	8878215	6.65334	8.63151	0	1	RERE
chr1	8936601	8937247	2.50394	3.44053	0	0	ENO1-AS1
chr1	8937710	8939751	29.1173	15.4522	0	0	ENO1
chr1	8937710	8939751	29.1173	15.4522	0	0	ENO1-AS1
chr1	8959825	8960561	6.22409	4.40629	0	0	ENO1
chr1	8985994	8986652	3.07627	0.724322	0	0	CA6
chr1	8990308	8990564	1.35928	0.482881	0	0	CA6
chr1	8999660	9000320	3.00473	0.422521	0	0	CA6
chr1	9001640	9002341	3.6486	0.965763	0	0	CA6
chr1	9003619	9003982	2.50394	0.12072	0	0	CA6
chr1	9005351	9008088	26.3272	6.15674	0	0	CA6
chr1	9010381	9010842	2.28932	0.241441	0	0	CA6
chr1	9018688	9019880	6.65334	0.905403	0	0	CA6
chr1	9020357	9020878	2.79011	0.482881	0	0	CA6
chr1	9022676	9023405	5.00789	1.02612	0	0	CA6
chr1	9025635	9025884	1.64545	0.301801	0	0	CA6
chr1	9027562	9028180	3.57706	0.724322	0	0	CA6
chr1	9029890	9030404	2.21778	0.543242	0	0	CA6
chr1	9030584	9031508	7.94108	2.17297	0	0	CA6
chr1	9047786	9048436	3.07627	1.38828	0	0	SLC2A7
chr1	9294796	9295258	3.14782	2.71621	0	0	H6PD
chr1	9486334	9486874	1.64545	1.99189	0	1	LOC100506022
chr1	9488703	9489408	6.29563	4.10449	0	1	LOC100506022
chr1	9488703	9489408	6.29563	4.10449	0	1	LOC100506022
chr1	9599143	9600498	7.15413	7.66574	0	0	SLC25A33
chr1	9648458	9649149	3.07627	4.10449	0	0	TMEM201
chr1	9687024	9687703	4.86481	5.79458	0	0	PIK3CD
chr1	9689442	9690273	7.22567	3.86305	0	0	PIK3CD
chr1	9712106	9712777	3.36244	2.17297	0	0	PIK3CD
chr1	9713985	9714424	1.64545	1.56936	0	0	C1orf200
chr1	9715154	9715611	2.71857	0.845043	0	0	C1orf200
chr1	9777358	9778235	3.86323	4.58737	0	0	C1orf200
chr1	9970049	9970933	3.93477	5.37206	0	0	CTNNBIP1
chr1	10002989	10004038	8.08416	7.18286	0	0	NMNAT1
chr1	10092581	10093549	5.07943	6.69998	0	0	UBE4B
chr1	10230336	10230686	1.57391	0.663962	0	0	KIF1B
chr1	10269995	10270953	3.86323	6.88106	0	0	KIF1B
chr1	10458606	10459680	5.07943	8.14863	0	1	PGD
chr1	10490256	10490880	4.43556	4.04413	0	0	APITD1
chr1	10490256	10490880	4.43556	4.04413	0	0	APITD1-CORT
chr1	10532271	10532939	2.79011	4.04413	0	0	DFFA
chr1	10554682	10555064	0.643871	1.14684	0	1	PEX14
chr1	10555175	10555510	1.43083	0.543242	0	1	PEX14
chr1	10570536	10571935	9.30037	2.65585	0	1	PEX14
chr1	11000257	11000695	2.0747	0.482881	0	0	C1orf127
chr1	11072346	11073465	3.79169	7.96754	0	0	TARDBP
chr1	11119604	11120633	8.37033	3.62161	0	1	SRM
chr1	11159256	11160153	5.29405	4.40629	0	0	EXOSC10
chr1	11322352	11323128	4.79327	5.55314	0	0	MTOR
chr1	11333087	11333612	4.00631	2.83693	0	0	UBIAD1
chr1	11724044	11724520	2.4324	2.05225	0	0	FBXO6
chr1	11724593	11724983	2.0747	0.845043	0	0	FBXO6
chr1	11740930	11741762	3.93477	4.76845	0	0	MAD2L2
chr1	11779437	11780130	3.72015	1.56936	0	0	AGTRAP
chr1	11795944	11796778	3.6486	2.89729	0	1	AGTRAP
chr1	11865576	11866674	6.36717	9.17475	0	0	CLCN6
chr1	11865576	11866674	6.36717	9.17475	0	0	MTHFR
chr1	11967787	11969304	11.1604	8.39007	0	0	KIAA2013
chr1	11969397	11970099	5.15097	2.47477	0	0	KIAA2013
chr1	11986250	11986706	2.93319	4.28557	0	1	KIAA2013
chr1	12040020	12040905	6.22409	6.33782	0	0	MFN2
chr1	12074222	12074674	2.21778	0.845043	0	0	MIIP
chr1	12079050	12079914	5.29405	7.06214	0	0	MIIP
chr1	12106958	12108054	8.44187	1.81081	0	0	TNFRSF8
chr1	12112009	12112452	2.93319	0.724322	0	0	TNFRSF8
chr1	12117414	12117857	2.00316	0.362161	0	0	TNFRSF8
chr1	12123095	12124275	9.08574	1.99189	0	1	TNFRSF8
chr1	12125930	12126347	2.14624	0.482881	0	1	TNFRSF8
chr1	12147752	12148468	4.14939	1.2072	0	1	TNFRSF8
chr1	12148480	12149011	3.07627	0.482881	0	1	TNFRSF8
chr1	12213365	12213749	1.78853	0.482881	0	0	MIR7846
chr1	12217256	12218481	6.51026	2.59549	0	0	MIR7846
chr1	12219888	12220200	2.00316	0.0603602	0	0	MIR7846
chr1	12221201	12222325	8.87112	3.74233	0	0	MIR7846
chr1	12226781	12227935	9.08574	4.22521	0	1	MIR7846
chr1	12226781	12227935	9.08574	4.22521	0	1	TNFRSF1B
chr1	12233404	12234157	6.9395	5.49278	0	0	TNFRSF1B
chr1	12237888	12238922	6.22409	1.14684	0	0	TNFRSF1B
chr1	12238989	12239499	3.36244	1.509	0	0	TNFRSF1B
chr1	12264202	12264633	2.79011	0.724322	0	0	MIR4632
chr1	12289836	12290341	2.93319	3.44053	0	0	VPS13D
chr1	12493682	12494868	11.4466	3.50089	1	0	SNORA59A
chr1	12493682	12494868	11.4466	3.50089	1	0	SNORA59B
chr1	12495308	12496163	4.72172	0.724322	1	0	SNORA59A
chr1	12495308	12496163	4.72172	0.724322	1	0	SNORA59B
chr1	12496942	12497368	2.50394	0.422521	1	0	SNORA59A
chr1	12496942	12497368	2.50394	0.422521	1	0	SNORA59B
chr1	12498324	12499115	5.00789	1.2072	1	0	SNORA59A
chr1	12498324	12499115	5.00789	1.2072	1	0	SNORA59B
chr1	12509342	12510332	10.5166	1.75045	1	0	SNORA59A
chr1	12509342	12510332	10.5166	1.75045	1	0	SNORA59B
chr1	12511047	12511528	1.93161	0.0603602	0	0	SNORA59A
chr1	12511047	12511528	1.93161	0.0603602	0	0	SNORA59B
chr1	12513331	12513971	5.07943	0.482881	0	0	SNORA59A
chr1	12513331	12513971	5.07943	0.482881	0	0	SNORA59B
chr1	12527265	12528208	5.93793	0.905403	0	0	SNORA59A
chr1	12527265	12528208	5.93793	0.905403	0	0	SNORA59B
chr1	12532051	12534420	28.6165	2.23333	0	0	SNORA59A
chr1	12532051	12534420	28.6165	2.23333	0	0	SNORA59B
chr1	12535042	12536403	7.94108	1.26756	0	0	SNORA59A
chr1	12535042	12536403	7.94108	1.26756	0	0	SNORA59B
chr1	12537891	12539277	11.8043	0.784682	0	0	SNORA59A
chr1	12537891	12539277	11.8043	0.784682	0	0	SNORA59B
chr1	12540760	12541361	4.07785	0.603602	0	0	SNORA59A
chr1	12540760	12541361	4.07785	0.603602	0	0	SNORA59B
chr1	12570292	12571275	14.3083	2.59549	0	0	SNORA59A
chr1	12570292	12571275	14.3083	2.59549	0	0	SNORA59B
chr1	12576792	12577125	1.86007	0.482881	0	0	SNORA59A
chr1	12576792	12577125	1.86007	0.482881	0	0	SNORA59B
chr1	12578864	12579620	5.29405	0.362161	0	0	SNORA59A
chr1	12578864	12579620	5.29405	0.362161	0	0	SNORA59B
chr1	12676857	12677416	4.14939	0.965763	0	1	DHRS3
chr1	12677473	12677851	1.86007	1.08648	0	1	DHRS3
chr1	12677878	12678761	9.22882	2.29369	0	0	DHRS3
chr1	12678895	12680257	10.3019	3.31981	0	0	DHRS3
chr1	14026343	14027417	8.08416	3.56125	0	0	PRDM2
chr1	14056833	14058013	9.30037	3.31981	0	0	PRDM2
chr1	14075471	14076013	3.43398	4.34593	0	1	PRDM2
chr1	14076016	14076607	2.36086	3.74233	0	1	PRDM2
chr1	15558160	15558560	1.93161	0.241441	0	0	FHAD1
chr1	15841495	15841869	0.858495	1.32792	0	0	CASP9
chr1	15850479	15851777	6.00947	5.97566	0	0	CASP9
chr1	15850479	15851777	6.00947	5.97566	0	0	CASP9
chr1	15852820	15853717	6.86796	8.32971	0	0	DNAJC16
chr1	15905429	15906268	5.29405	0.784682	0	0	AGMAT
chr1	15910903	15911794	7.15413	1.26756	0	0	AGMAT
chr1	15929817	15930279	2.0747	2.59549	0	0	DDI2
chr1	15943550	15944675	8.51341	10.3216	0	0	DDI2
chr1	16010585	16011003	2.79011	2.77657	0	0	PLEKHM2
chr1	16160746	16162969	20.6754	30.7233	0	0	SPEN
chr1	16163335	16163853	1.93161	2.59549	0	0	SPEN
chr1	16173662	16175473	11.5897	12.7964	0	0	FLJ37453
chr1	16173662	16175473	11.5897	12.7964	0	0	SPEN
chr1	16175690	16176399	2.86165	3.44053	0	0	FLJ37453
chr1	16275613	16278558	30.4766	5.25134	0	0	ZBTB17
chr1	16278666	16280308	17.2414	1.87117	0	0	ZBTB17
chr1	16280444	16281055	2.64703	0.181081	0	0	ZBTB17
chr1	16282546	16283018	2.86165	0.301801	0	0	ZBTB17
chr1	16285902	16286786	7.51183	0.603602	0	0	ZBTB17
chr1	16288742	16289139	2.71857	0.301801	0	0	ZBTB17
chr1	16290216	16290778	3.07627	0.241441	0	0	ZBTB17
chr1	16290885	16292262	8.58495	1.44864	0	0	ZBTB17
chr1	16292324	16293426	12.0905	1.99189	0	0	ZBTB17
chr1	16293603	16294028	1.93161	0.241441	0	0	ZBTB17
chr1	16294365	16294939	2.79011	0.12072	0	0	ZBTB17
chr1	16301362	16302868	14.3798	6.33782	0	0	ZBTB17
chr1	16339240	16339593	2.00316	0.482881	0	0	HSPB7
chr1	16400047	16400267	0.500789	0.905403	0	1	FAM131C
chr1	16533078	16533827	4.86481	4.16485	0	0	ARHGEF19
chr1	16678595	16679256	5.00789	5.97566	0	0	FBXO42
chr1	16693412	16695071	10.0158	12.9774	0	0	SZRD1
chr1	16766947	16767873	5.15097	5.55314	0	0	NECAP2
chr1	16825430	16825858	1.71699	2.35405	0	0	CROCCP3
chr1	16970761	16971785	14.809	10.1405	0	0	MST1P2
chr1	16992290	16994053	21.677	13.2792	0	0	LOC729574
chr1	17053743	17054259	2.50394	2.11261	0	0	LOC729574
chr1	17055054	17055403	1.07312	1.14684	1	0	LOC729574
chr1	17066412	17068092	23.8232	14.1243	1	0	LOC729574
chr1	17221963	17223470	21.677	10.3216	1	0	CROCC
chr1	17230237	17230953	2.64703	2.59549	0	0	CROCC
chr1	17231048	17232244	9.58653	8.51079	0	0	CROCC
chr1	17240261	17241081	7.08259	3.62161	0	0	CROCC
chr1	17380199	17380966	5.22251	5.67386	0	0	SDHB
chr1	17764069	17765363	6.51026	8.20899	0	0	RCC2
chr1	17765943	17766597	2.0747	3.50089	0	0	RCC2
chr1	19252763	19253961	7.36875	2.23333	0	0	ALDH4A1
chr1	19278048	19278914	5.00789	2.11261	0	0	IFFO2
chr1	19536050	19537313	10.0873	12.3135	0	0	UBR4
chr1	19577794	19578612	6.00947	4.46665	0	0	EMC1
chr1	19577794	19578612	6.00947	4.46665	0	0	MRTO4
chr1	19638368	19639003	3.07627	4.04413	0	0	AKR7A2
chr1	19638368	19639003	3.07627	4.04413	0	0	PQLC2
chr1	19774973	19775378	2.21778	0.181081	0	1	CAPZB
chr1	19811657	19812723	5.93793	8.08826	0	0	CAPZB
chr1	19922995	19924434	15.1668	6.15674	0	0	MINOS1
chr1	20125892	20126413	3.21936	0.905403	0	0	TMCO4
chr1	20208682	20209429	3.36244	5.49278	0	0	OTUD3
chr1	20511652	20512491	6.36717	3.19909	0	0	UBXN10
chr1	20512496	20513283	8.44187	1.81081	0	0	UBXN10
chr1	20512496	20513283	8.44187	1.81081	0	0	UBXN10-AS1
chr1	20575500	20575837	1.2162	0.362161	0	0	VWA5B1
chr1	20834164	20834937	5.86638	5.13062	0	0	MUL1
chr1	20987533	20988450	5.22251	4.64773	0	0	DDOST
chr1	21112658	21114246	9.30037	12.736	0	0	HP1BP3
chr1	21501842	21502225	1.14466	0.905403	0	0	EIF4G3
chr1	21503032	21503786	6.08101	3.62161	0	0	EIF4G3
chr1	21619796	21621497	9.65807	9.41619	0	1	RP5-1071N3.1
chr1	21660664	21661239	3.43398	2.29369	0	1	ECE1
chr1	21671562	21672324	3.79169	4.88918	0	1	ECE1
chr1	22106254	22106943	3.57706	1.32792	0	0	USP48
chr1	22108524	22110420	17.313	15.5729	0	0	USP48
chr1	22345394	22345902	2.79011	0.663962	0	0	LINC00339
chr1	22350943	22352808	16.3114	8.81259	0	0	LINC00339
chr1	22350943	22352808	16.3114	8.81259	0	0	LINC00339
chr1	22357980	22358244	1.57391	0.965763	0	0	LINC00339
chr1	22366105	22366681	3.36244	2.53513	0	0	CDC42
chr1	22378852	22380239	6.5818	9.35583	0	0	CDC42
chr1	22778086	22778988	3.86323	6.27746	0	0	ZBTB40
chr1	23345600	23346235	5.93793	3.80269	0	0	KDM1A
chr1	23435483	23435913	1.78853	0.724322	0	1	LUZP1
chr1	23494157	23494924	1.50237	3.07837	0	1	LUZP1
chr1	23495076	23495439	2.00316	1.81081	0	1	LUZP1
chr1	23504036	23504492	2.0747	1.81081	0	0	LUZP1
chr1	23669910	23671434	12.7343	17.263	0	0	HNRNPR
chr1	23694461	23696361	7.22567	14.4864	0	0	C1orf213
chr1	23694461	23696361	7.22567	14.4864	0	0	C1orf213
chr1	23694461	23696361	7.22567	14.4864	0	0	ZNF436
chr1	23694461	23696361	7.22567	14.4864	0	0	ZNF436
chr1	23857111	23858192	5.50868	6.69998	0	0	E2F2
chr1	23880985	23881804	4.14939	2.47477	0	0	ID3
chr1	23885723	23886296	3.00473	2.59549	0	0	ID3
chr1	23903885	23904155	1.2162	0.301801	0	0	ID3
chr1	23916897	23917378	3.07627	0.181081	0	0	ID3
chr1	23917885	23918681	5.65176	0.603602	0	0	ID3
chr1	23945832	23946557	3.79169	1.81081	0	0	MDS2
chr1	24018113	24018799	5.15097	3.13873	0	0	RPL11
chr1	24069466	24070204	6.08101	3.07837	0	0	TCEB3
chr1	24070209	24070692	1.07312	3.25945	0	0	TCEB3
chr1	24104621	24105290	3.2909	4.70809	0	0	PITHD1
chr1	24104621	24105290	3.2909	4.70809	0	0	RP5-886K2.3
chr1	24117271	24117924	3.2909	5.07026	0	0	LYPLA2
chr1	24126016	24126688	1.86007	2.23333	0	0	GALE
chr1	24126861	24127577	4.36402	5.43242	0	0	GALE
chr1	24126861	24127577	4.36402	5.43242	0	0	GALE
chr1	24151705	24152218	2.93319	4.04413	0	0	HMGCL
chr1	24194523	24195097	2.21778	3.01801	0	0	FUCA1
chr1	24285390	24286816	7.65492	6.27746	0	0	PNRC2
chr1	24306340	24307475	7.01104	6.27746	0	0	SRSF10
chr1	24476999	24477378	1.07312	1.56936	0	0	IL22RA1
chr1	24518372	24518760	1.93161	0.301801	0	0	IFNLR1
chr1	24648568	24649014	2.14624	1.26756	0	0	GRHL3
chr1	24807519	24808034	2.50394	0.965763	0	0	RCAN3
chr1	24813250	24813522	1.28774	0.301801	0	0	RCAN3
chr1	24827736	24828468	3.79169	0.905403	0	0	RCAN3
chr1	24828561	24829667	7.36875	3.98377	0	1	RCAN3
chr1	24828561	24829667	7.36875	3.98377	0	1	RCAN3
chr1	24828561	24829667	7.36875	3.98377	0	1	RCAN3AS
chr1	24861523	24862039	3.93477	1.75045	0	1	LOC100506985
chr1	24862881	24863396	3.2909	0.965763	0	1	LOC100506985
chr1	24866445	24866766	1.71699	0.482881	0	0	LOC100506985
chr1	24913812	24913998	0.930037	0.482881	0	0	NCMAP
chr1	24968936	24970807	12.8774	17.8063	0	0	SRRM1
chr1	25071218	25072377	5.93793	7.7261	0	0	CLIC4
chr1	25174409	25175223	3.2909	3.68197	0	0	MIR6731
chr1	25251541	25251982	4.14939	2.11261	1	0	RUNX3
chr1	25255492	25257240	8.08416	8.87295	1	0	RUNX3
chr1	25258753	25259132	1.71699	1.509	1	0	RUNX3
chr1	25277980	25278260	1.35928	0.241441	1	0	RUNX3
chr1	25278793	25279418	2.71857	2.53513	1	0	RUNX3
chr1	25281114	25282239	12.162	3.98377	1	0	RUNX3
chr1	25282264	25282834	2.79011	0.482881	1	0	RUNX3
chr1	25288513	25289105	3.50552	1.2072	1	0	RUNX3
chr1	25289114	25289450	1.93161	0.482881	1	0	RUNX3
chr1	25289492	25290595	5.93793	3.68197	1	0	RUNX3
chr1	25290655	25293992	35.3414	16.5387	1	0	RUNX3
chr1	25296308	25297064	4.07785	0.845043	0	0	RUNX3
chr1	25297429	25298086	3.43398	0.422521	0	0	RUNX3
chr1	25307816	25308502	3.36244	0.965763	0	0	RUNX3
chr1	25318076	25318560	3.2909	0.482881	0	0	RUNX3
chr1	25318919	25319980	8.22725	1.44864	0	0	RUNX3
chr1	25327537	25328263	3.36244	0.241441	0	0	RUNX3
chr1	25329694	25330459	4.07785	0.663962	0	0	RUNX3
chr1	25336310	25336798	2.79011	0.362161	0	0	RUNX3
chr1	25347523	25348249	5.00789	0.603602	0	0	RUNX3
chr1	25348252	25350121	23.8948	7.7261	1	0	RUNX3
chr1	25350373	25350733	1.86007	0.543242	1	0	RUNX3
chr1	25354577	25356219	14.0936	3.44053	1	0	RUNX3
chr1	25358541	25359158	2.71857	0.905403	0	0	RUNX3
chr1	25360469	25360902	2.14624	0.301801	0	0	RUNX3
chr1	25425807	25426334	3.21936	0.965763	0	0	SYF2
chr1	25558508	25559321	3.14782	4.94954	0	0	SYF2
chr1	25566049	25566863	5.29405	7.00178	0	0	SYF2
chr1	25572867	25574494	8.87112	12.736	0	0	C1orf63
chr1	25593239	25593598	1.43083	1.32792	0	0	RHD
chr1	25593829	25594691	5.65176	3.50089	0	0	RHD
chr1	25664303	25665560	7.798	7.36394	0	0	TMEM50A
chr1	25756454	25758077	5.43714	8.57115	0	0	TMEM57
chr1	26002499	26002941	2.4324	1.02612	0	1	MAN1C1
chr1	26146164	26146829	5.58022	4.70809	0	0	MTFR1L
chr1	26146164	26146829	5.58022	4.70809	0	0	MTFR1L
chr1	26185694	26186240	2.93319	3.01801	0	0	AUNIP
chr1	26231571	26233154	6.86796	7.18286	0	0	MIR3917
chr1	26231571	26233154	6.86796	7.18286	0	0	STMN1
chr1	26231571	26233154	6.86796	7.18286	0	0	STMN1
chr1	26297773	26298231	2.79011	0.724322	0	0	PAFAH2
chr1	26317319	26317807	1.86007	0.241441	0	0	PAFAH2
chr1	26324433	26325078	4.00631	5.79458	0	0	PAFAH2
chr1	26437296	26438909	7.15413	8.14863	0	1	PDIK1L
chr1	26437296	26438909	7.15413	8.14863	0	1	PDIK1L
chr1	26452887	26453395	2.21778	1.69009	0	0	PDIK1L
chr1	26560242	26561248	8.65649	6.63962	0	0	CEP85
chr1	26602638	26603336	3.72015	1.87117	1	0	SH3BGRL3
chr1	26605371	26605833	2.0747	2.65585	1	0	SH3BGRL3
chr1	26606158	26607069	6.51026	6.33782	1	0	SH3BGRL3
chr1	26611192	26611921	4.86481	2.83693	1	0	SH3BGRL3
chr1	26613650	26614370	4.36402	2.17297	1	0	SH3BGRL3
chr1	26614942	26615979	5.86638	1.99189	0	0	SH3BGRL3
chr1	26632897	26633450	3.50552	3.92341	0	0	UBXN11
chr1	26633877	26634341	2.57549	0.965763	0	0	UBXN11
chr1	26634829	26635356	2.4324	1.32792	0	0	UBXN11
chr1	26644122	26644840	2.00316	2.29369	0	0	CD52
chr1	26644122	26644840	2.00316	2.29369	0	0	UBXN11
chr1	26645152	26645626	2.64703	1.26756	0	0	UBXN11
chr1	26690307	26690611	1.35928	1.26756	1	0	ZNF683
chr1	26758399	26759155	7.86954	6.57926	0	0	DHDDS
chr1	26798409	26799912	10.5166	8.75223	0	0	HMGN2
chr1	26826574	26828104	11.0889	6.5189	0	0	HMGN2
chr1	26856104	26856422	1.07312	1.38828	0	0	RPS6KA1
chr1	26868225	26869320	9.0142	4.58737	0	0	RPS6KA1
chr1	26871987	26872665	4.5071	4.40629	0	0	RPS6KA1
chr1	26904773	26905107	2.14624	0.362161	0	0	MIR1976
chr1	26907180	26908036	7.36875	0.965763	0	0	MIR1976
chr1	26909115	26909748	4.5071	0.663962	0	0	MIR1976
chr1	26910532	26910904	1.64545	0.241441	0	0	MIR1976
chr1	26946613	26948339	26.4703	17.7459	0	0	MIR1976
chr1	27018594	27020149	18.8869	10.9856	0	0	ARID1A
chr1	27021523	27022835	20.3893	14.9693	0	1	ARID1A
chr1	27022961	27024947	13.5213	10.8648	0	1	ARID1A
chr1	27049919	27050365	1.57391	1.75045	0	1	ARID1A
chr1	27070392	27071621	9.15728	5.37206	0	1	PIGV
chr1	27112612	27113419	3.2909	1.87117	0	0	PIGV
chr1	27113642	27115288	15.9537	9.47655	0	0	PIGV
chr1	27113642	27115288	15.9537	9.47655	0	0	PIGV
chr1	27115305	27116063	5.7233	3.62161	0	0	PIGV
chr1	27116929	27117520	4.5071	2.05225	0	0	PIGV
chr1	27152882	27153782	4.14939	3.44053	0	0	ZDHHC18
chr1	27159791	27160498	4.79327	4.10449	0	0	ZDHHC18
chr1	27191306	27192189	6.29563	6.88106	0	0	SFN
chr1	27216102	27217007	4.93635	4.88918	0	0	GPN2
chr1	27226348	27227192	3.72015	6.27746	0	0	GPATCH3
chr1	27247544	27249083	8.01262	14.3657	0	0	NUDC
chr1	27372387	27372725	1.57391	0.422521	0	0	FAM46B
chr1	27463442	27464173	5.07943	0.905403	0	0	SLC9A1
chr1	27481202	27481935	4.79327	4.10449	0	0	SLC9A1
chr1	27560589	27561345	4.14939	5.73422	0	0	WDTC1
chr1	27561744	27562073	0.57233	1.62973	0	0	WDTC1
chr1	27648309	27649228	8.58495	11.0459	0	0	TMEM222
chr1	27683749	27684358	3.14782	1.81081	0	0	MAP3K6
chr1	27692687	27693245	1.50237	2.29369	0	0	MAP3K6
chr1	27718848	27719346	2.93319	2.83693	0	0	GPR3
chr1	27816200	27817455	6.79642	8.0279	0	0	WASF2
chr1	27848747	27849334	3.79169	0.905403	0	0	WASF2
chr1	27849433	27850106	4.22094	1.26756	0	0	WASF2
chr1	27882742	27883050	0.143083	1.62973	0	1	AHDC1
chr1	27894871	27895411	2.28932	3.01801	0	1	AHDC1
chr1	27930334	27930913	2.0747	4.58737	0	0	AHDC1
chr1	27958886	27959682	4.43556	1.62973	0	1	FGR
chr1	27960371	27961054	3.93477	1.38828	0	1	FGR
chr1	27985444	27986529	8.15571	2.77657	0	0	IFI6
chr1	27986530	27986872	3.36244	1.32792	0	0	IFI6
chr1	27988824	27990036	10.2304	3.38017	0	0	IFI6
chr1	27998500	27999061	2.36086	2.41441	0	0	IFI6
chr1	28052034	28052762	3.79169	5.25134	0	0	FAM76A
chr1	28099119	28100210	7.44029	7.06214	0	0	STX12
chr1	28156936	28157739	5.65176	6.15674	0	0	PPP1R8
chr1	28156936	28157739	5.65176	6.15674	0	0	PPP1R8
chr1	28195347	28196003	3.72015	1.56936	0	0	THEMIS2
chr1	28240513	28241618	9.0142	8.57115	0	0	RPA2
chr1	28286277	28286878	3.07627	2.59549	0	0	XKR8
chr1	28414650	28415443	4.22094	4.70809	0	1	EYA3
chr1	28525862	28526245	2.14624	0.543242	1	0	PTAFR
chr1	28526514	28526962	2.00316	0.724322	1	0	PTAFR
chr1	28559100	28559743	3.72015	2.83693	0	0	DNAJC8
chr1	28562283	28563197	4.65018	5.13062	0	0	ATPIF1
chr1	28573449	28574108	2.86165	3.50089	0	0	ATPIF1
chr1	28585591	28586252	4.07785	3.92341	0	1	SESN2
chr1	28586349	28586790	1.35928	1.69009	0	1	SESN2
chr1	28655178	28656345	8.87112	6.15674	0	0	MED18
chr1	28695889	28696607	3.93477	4.88918	0	0	PHACTR4
chr1	28831920	28833274	11.4466	6.33782	0	0	RCC1
chr1	28831920	28833274	11.4466	6.33782	0	0	SNHG3
chr1	28844517	28845352	4.86481	4.28557	0	0	RCC1
chr1	28879255	28880117	5.22251	6.57926	0	0	TRNAU1AP
chr1	28907546	28908750	5.22251	8.87295	0	0	SNHG12
chr1	28907546	28908750	5.22251	8.87295	0	0	SNORA16A
chr1	28969232	28970179	8.87112	8.26935	0	0	TAF12
chr1	28974469	28975877	13.8075	7.78646	0	0	RNU11
chr1	28994862	28996528	9.80115	8.32971	0	0	GMEB1
chr1	29062742	29064609	17.6707	17.927	0	0	YTHDF2
chr1	29062742	29064609	17.6707	17.927	0	0	YTHDF2
chr1	29062742	29064609	17.6707	17.927	0	0	YTHDF2
chr1	29211426	29211906	2.36086	2.47477	0	0	EPB41
chr1	29240687	29241410	4.29248	3.13873	0	1	EPB41
chr1	29388502	29389064	3.00473	0.603602	0	1	TMEM200B
chr1	29389081	29389340	0.930037	0.181081	0	1	TMEM200B
chr1	29450813	29451416	1.93161	2.23333	0	0	TMEM200B
chr1	29507571	29508882	10.7312	13.6414	0	0	SRSF4
chr1	29557078	29557791	4.00631	3.01801	0	0	MECR
chr1	29562721	29563236	2.86165	2.35405	0	1	PTPRU
chr1	30161025	30162725	14.8806	1.87117	0	0	PTPRU
chr1	30179624	30180223	5.93793	1.2072	0	0	PTPRU
chr1	30180487	30184204	46.8595	2.41441	0	0	PTPRU
chr1	30184312	30186472	41.9947	2.05225	0	0	PTPRU
chr1	30186549	30187719	10.9458	0.845043	0	0	PTPRU
chr1	30188416	30189446	5.00789	0.301801	0	0	PTPRU
chr1	30189459	30189692	0.858495	0.181081	0	0	PTPRU
chr1	30189724	30193860	41.2793	3.92341	0	0	PTPRU
chr1	30193901	30194255	2.0747	0.12072	0	0	PTPRU
chr1	30194582	30194851	1.14466	0.12072	0	0	PTPRU
chr1	30195297	30195940	5.93793	0.0603602	0	0	PTPRU
chr1	30248318	30248679	2.21778	0	0	0	PTPRU
chr1	30248895	30249172	0.930037	0.181081	0	0	PTPRU
chr1	30249221	30249565	1.78853	0.181081	0	0	PTPRU
chr1	30249680	30250052	1.64545	0.362161	0	0	PTPRU
chr1	30250301	30251156	10.7312	0.965763	0	0	PTPRU
chr1	30251188	30252520	7.798	0.543242	0	0	PTPRU
chr1	30252976	30253225	1.00158	0	0	0	PTPRU
chr1	30265930	30266179	1.43083	0.301801	0	0	PTPRU
chr1	31190917	31192445	8.44187	8.08826	0	0	MATN1-AS1
chr1	31218344	31218795	1.86007	0.543242	0	0	MIR4420
chr1	31222448	31223073	3.86323	1.14684	0	0	LAPTM5
chr1	31229414	31230018	3.72015	2.35405	0	0	LAPTM5
chr1	31230048	31230797	3.93477	1.2072	0	0	LAPTM5
chr1	31238535	31239162	2.86165	0.724322	0	0	LAPTM5
chr1	31537584	31539065	10.3735	10.0802	0	0	PUM1
chr1	31769148	31770160	6.51026	7.7261	0	1	SNRNP40
chr1	31769148	31770160	6.51026	7.7261	0	1	ZCCHC17
chr1	32109645	32111174	10.5881	7.66574	0	0	PEF1
chr1	32109645	32111174	10.5881	7.66574	0	0	PEF1
chr1	32354623	32355420	6.22409	0.603602	0	0	PTP4A2
chr1	32356729	32357341	2.93319	0.663962	0	0	PTP4A2
chr1	32391921	32392248	1.50237	0.543242	1	0	PTP4A2
chr1	32393991	32394818	4.72172	3.56125	1	0	PTP4A2
chr1	32395398	32395721	2.00316	0.543242	1	0	PTP4A2
chr1	32396896	32397563	3.21936	0.845043	1	0	PTP4A2
chr1	32398154	32398630	3.21936	1.2072	1	0	PTP4A2
chr1	32400736	32401301	1.86007	2.05225	1	0	PTP4A2
chr1	32402663	32404602	18.5292	12.4342	1	0	PTP4A2
chr1	32405036	32405960	7.58338	3.74233	0	0	PTP4A2
chr1	32409184	32409538	1.50237	0.724322	1	0	PTP4A2
chr1	32409774	32410766	7.01104	4.64773	1	0	PTP4A2
chr1	32421591	32422095	4.07785	2.29369	1	0	PTP4A2
chr1	32423363	32423762	2.28932	0.241441	0	0	PTP4A2
chr1	32450293	32450696	2.57549	0.301801	0	0	KHDRBS1
chr1	32478900	32480713	8.87112	19.7378	0	1	KHDRBS1
chr1	32538011	32539130	5.58022	6.39818	0	0	TMEM39B
chr1	32573374	32574464	5.00789	6.57926	0	0	KPNA6
chr1	32644883	32646688	10.1589	16.7801	0	0	TXLNA
chr1	32687690	32688218	3.14782	3.80269	0	0	EIF3I
chr1	32687690	32688218	3.14782	3.80269	0	0	TMEM234
chr1	32713699	32714517	5.22251	3.44053	0	0	FAM167B
chr1	32715279	32716316	9.22882	3.31981	0	0	LCK
chr1	32716383	32717978	12.3766	6.03602	0	0	LCK
chr1	32720986	32721362	1.78853	0.482881	0	0	LCK
chr1	32757214	32758425	6.65334	5.73422	0	0	HDAC1
chr1	32800770	32802033	2.93319	7.36394	0	1	MARCKSL1
chr1	32816638	32817441	4.22094	4.10449	0	0	FAM229A
chr1	32859479	32860605	4.72172	7.1225	0	0	BSDC1
chr1	32966310	32966601	0.500789	1.56936	0	0	ZBTB8B
chr1	33115767	33117545	13.4498	13.8828	0	0	RBBP4
chr1	33115767	33117545	13.4498	13.8828	0	0	RBBP4
chr1	33115767	33117545	13.4498	13.8828	0	0	ZBTB8OS
chr1	33282463	33284127	10.6596	17.6855	0	1	S100PBP
chr1	33282463	33284127	10.6596	17.6855	0	1	S100PBP
chr1	33282463	33284127	10.6596	17.6855	0	1	YARS
chr1	33429266	33430810	9.94424	6.94142	0	0	RNF19B
chr1	33446673	33447298	6.29563	1.32792	0	0	RNF19B
chr1	33454910	33455270	1.93161	0.663962	0	0	RNF19B
chr1	33457852	33458723	5.7233	1.81081	0	0	RNF19B
chr1	33490374	33490849	2.4324	0.965763	0	0	AK2
chr1	33502174	33502789	5.43714	5.07026	0	0	AK2
chr1	33563964	33564248	1.2162	0.362161	0	1	ADC
chr1	33564764	33565540	5.22251	2.53513	0	1	ADC
chr1	33592418	33593651	11.3035	9.53691	0	0	ADC
chr1	33721906	33722773	3.14782	3.07837	0	0	ZNF362
chr1	33814695	33815231	1.35928	2.35405	0	0	PHC2
chr1	33815472	33816005	2.86165	1.56936	0	0	PHC2
chr1	33937865	33938402	1.71699	3.07837	0	0	ZSCAN20
chr1	35324770	35325750	8.08416	8.75223	0	0	SMIM12
chr1	35324770	35325750	8.08416	8.75223	0	0	SMIM12
chr1	35331189	35332337	10.5881	4.82881	0	0	SMIM12
chr1	35450553	35451257	3.93477	2.53513	0	0	ZMYM6NB
chr1	35497144	35497726	2.71857	4.58737	0	0	ZMYM6
chr1	35544783	35545402	3.6486	3.31981	0	0	ZMYM1
chr1	35657341	35659179	18.3861	19.436	0	0	SFPQ
chr1	35733984	35734844	4.36402	4.82881	0	0	ZMYM4
chr1	36022526	36023602	5.93793	8.93331	0	0	KIAA0319L
chr1	36022526	36023602	5.93793	8.93331	0	0	NCDN
chr1	36042911	36043727	4.65018	0.724322	0	1	TFAP2E
chr1	36106791	36107474	4.5071	4.82881	0	0	PSMB2
chr1	36106791	36107474	4.5071	4.82881	0	0	PSMB2
chr1	36184206	36184969	4.57864	2.89729	0	0	C1orf216
chr1	36234790	36235924	4.86481	6.57926	0	0	CLSPN
chr1	36395911	36397123	10.3735	9.47655	0	0	AGO3
chr1	36554181	36555003	5.65176	6.94142	0	0	ADPRHL2
chr1	36614690	36615632	6.29563	11.5288	0	0	TRAPPC3
chr1	36616224	36616888	1.64545	2.41441	0	0	TRAPPC3
chr1	36621133	36622849	8.01262	9.41619	0	0	MAP7D1
chr1	36621133	36622849	8.01262	9.41619	0	0	TRAPPC3
chr1	36626376	36626985	4.93635	2.83693	0	0	TRAPPC3
chr1	36689316	36691034	10.9458	17.8666	0	0	THRAP3
chr1	36789156	36789578	1.07312	1.81081	0	0	EVA1B
chr1	36839390	36839841	2.71857	1.81081	0	0	STK40
chr1	36850514	36851939	3.72015	7.84682	0	0	STK40
chr1	36852018	36852503	3.07627	3.07837	0	0	STK40
chr1	36863070	36863751	3.57706	4.70809	0	0	LSM10
chr1	36915927	36916413	2.21778	3.50089	0	0	OSCP1
chr1	36929680	36930502	6.08101	7.06214	0	0	MRPS15
chr1	37939803	37940609	4.43556	4.58737	0	0	LINC01137
chr1	37939803	37940609	4.43556	4.58737	0	0	ZC3H12A
chr1	37942726	37943460	6.79642	3.38017	0	0	MIR6732
chr1	37944088	37945733	14.2367	5.6135	0	0	MIR6732
chr1	37979897	37980879	5.29405	6.03602	0	0	MEAF6
chr1	38019456	38020081	2.4324	3.74233	0	0	SNIP1
chr1	38038341	38038835	2.36086	0.422521	0	0	DNALI1
chr1	38040674	38041177	1.93161	0.965763	0	0	DNALI1
chr1	38041257	38041709	2.14624	0.422521	0	0	DNALI1
chr1	38061212	38061856	3.79169	4.16485	0	0	GNL2
chr1	38155911	38156590	3.72015	5.07026	0	0	C1orf109
chr1	38157716	38158704	5.29405	5.67386	0	0	CDCA8
chr1	38273080	38274144	4.57864	7.90718	0	0	C1orf122
chr1	38273080	38274144	4.57864	7.90718	0	0	YRDC
chr1	38325060	38325525	2.21778	3.62161	0	0	MTF1
chr1	38397200	38397798	2.64703	3.13873	0	0	INPP5B
chr1	38455308	38456071	4.93635	7.00178	0	0	SF3A3
chr1	38474962	38475465	2.86165	0.965763	0	0	UTP11L
chr1	38477869	38478820	4.93635	6.94142	0	0	UTP11L
chr1	38493913	38494320	1.93161	0.482881	0	0	UTP11L
chr1	38992964	38993384	1.71699	1.38828	0	0	RP11-214L19.1
chr1	39025011	39025514	4.14939	1.44864	0	0	RRAGC
chr1	39324495	39325953	6.79642	8.08826	0	0	RRAGC
chr1	39338829	39339422	3.6486	4.16485	0	0	MYCBP
chr1	39456465	39457618	7.44029	6.27746	0	1	AKIRIN1
chr1	39491802	39492206	2.71857	2.71621	0	0	NDUFS5
chr1	39649326	39650058	3.72015	4.04413	0	1	MACF1
chr1	39657436	39658257	4.93635	3.25945	0	1	MACF1
chr1	39662469	39662900	1.86007	0.663962	0	1	MACF1
chr1	39670002	39671437	11.4466	6.09638	0	1	MACF1
chr1	39874117	39874622	1.43083	1.99189	0	1	KIAA0754
chr1	40042153	40042754	3.21936	3.01801	0	0	PABPC4
chr1	40132343	40132759	3.14782	0.905403	0	0	NT5C1A
chr1	40132815	40133273	2.00316	0.422521	0	0	NT5C1A
chr1	40137402	40138004	2.71857	1.08648	0	0	NT5C1A
chr1	40204191	40204814	6.08101	2.05225	0	0	PPIE
chr1	40236337	40236741	2.00316	0.181081	0	0	OXCT2
chr1	40348820	40349404	4.07785	1.75045	0	0	TRIT1
chr1	40420270	40421717	8.29879	2.05225	0	0	MFSD2A
chr1	40505231	40506802	12.7343	12.6756	0	1	CAP1
chr1	40562746	40563180	1.50237	2.77657	0	0	PPT1
chr1	40626690	40627796	9.08574	8.87295	0	0	RLF
chr1	40707475	40707773	1.2162	0.845043	0	0	TMCO2
chr1	40723006	40724188	13.5213	12.1928	0	0	ZMPSTE24
chr1	40807453	40808539	7.72646	1.2072	0	0	COL9A2
chr1	40810256	40810639	1.78853	0.362161	0	0	COL9A2
chr1	40839252	40840715	12.5197	9.35583	0	0	SMAP2
chr1	40839252	40840715	12.5197	9.35583	0	0	SMAP2
chr1	40847197	40847521	1.78853	0.905403	0	0	SMAP2
chr1	40849179	40850104	5.22251	1.509	0	0	SMAP2
chr1	40850152	40850541	2.79011	0.482881	0	0	SMAP2
chr1	40850582	40851030	3.2909	0.905403	0	0	SMAP2
chr1	40851098	40852194	10.5881	4.16485	0	0	SMAP2
chr1	40852425	40852875	2.57549	0.663962	0	0	SMAP2
chr1	40854273	40855142	4.5071	0.663962	0	0	SMAP2
chr1	40855149	40855527	2.14624	0.663962	0	0	SMAP2
chr1	40860274	40860891	3.21936	0.845043	0	1	SMAP2
chr1	40865667	40866626	6.08101	0.724322	0	1	SMAP2
chr1	40868295	40868795	2.50394	0.301801	0	1	SMAP2
chr1	40915406	40916210	9.22882	4.88918	0	0	ZFP69B
chr1	40916495	40917266	4.00631	1.2072	0	0	ZFP69B
chr1	40942724	40943150	2.86165	1.2072	0	0	ZFP69
chr1	40974112	40974705	4.86481	3.92341	0	0	EXO5
chr1	40996878	40997605	4.36402	5.3117	0	0	ZNF684
chr1	41157074	41158149	11.3751	9.41619	0	0	NFYC
chr1	41157074	41158149	11.3751	9.41619	0	0	NFYC
chr1	41157074	41158149	11.3751	9.41619	0	0	NFYC-AS1
chr1	41263029	41263456	1.93161	0.241441	0	0	KCNQ4
chr1	41327690	41328592	3.72015	3.80269	0	0	CITED4
chr1	41444754	41446785	14.8806	9.41619	0	0	CTPS1
chr1	41449729	41450077	1.86007	0.181081	0	0	CTPS1
chr1	41706938	41708398	7.22567	4.40629	0	0	SCMH1
chr1	41826679	41827364	1.78853	2.53513	0	0	SCMH1
chr1	42104940	42105695	3.79169	0.965763	0	1	EDN2
chr1	42107129	42107538	2.14624	1.02612	0	1	EDN2
chr1	42126948	42128681	12.949	3.98377	0	1	EDN2
chr1	42132823	42133366	3.86323	0.422521	0	1	EDN2
chr1	42138240	42138547	1.71699	0.181081	0	1	EDN2
chr1	42138782	42139377	3.50552	0.724322	0	1	EDN2
chr1	42149484	42150152	3.86323	0.965763	0	1	EDN2
chr1	42192481	42193497	5.15097	0.181081	0	1	HIVEP3
chr1	42194181	42194995	6.9395	0.422521	0	1	HIVEP3
chr1	42204106	42207580	45.071	3.13873	0	1	HIVEP3
chr1	42207768	42208698	4.72172	0.603602	0	1	HIVEP3
chr1	42208791	42209130	2.00316	0.181081	0	1	HIVEP3
chr1	42209149	42209877	5.79484	0.12072	0	1	HIVEP3
chr1	42209934	42210260	2.0747	0.241441	0	1	HIVEP3
chr1	42215592	42216345	3.43398	0.0603602	0	1	HIVEP3
chr1	42216592	42219155	25.111	1.93153	0	1	HIVEP3
chr1	42219995	42220586	3.2909	0.422521	0	1	HIVEP3
chr1	42248708	42249331	5.93793	0.482881	0	1	HIVEP3
chr1	42257194	42257910	5.7233	0.845043	0	1	HIVEP3
chr1	42257924	42258391	2.93319	0.482881	0	1	HIVEP3
chr1	42265394	42265814	2.64703	0.241441	0	1	HIVEP3
chr1	42268598	42269688	7.29721	0.965763	0	1	HIVEP3
chr1	42269821	42270281	2.50394	0.543242	0	1	HIVEP3
chr1	42271441	42273535	21.0331	1.99189	0	1	HIVEP3
chr1	42328468	42329030	4.79327	1.08648	0	1	HIVEP3
chr1	42357055	42357585	3.6486	0.965763	0	1	HIVEP3
chr1	42363769	42364476	5.50868	2.05225	0	1	HIVEP3
chr1	42385434	42386114	4.43556	2.77657	0	0	HIVEP3
chr1	42799864	42800414	1.50237	2.11261	0	0	FOXJ3
chr1	42800575	42801250	4.57864	4.70809	0	0	FOXJ3
chr1	42800575	42801250	4.57864	4.70809	0	0	FOXJ3
chr1	42800575	42801250	4.57864	4.70809	0	0	FOXJ3
chr1	42921460	42922856	11.9474	4.64773	0	0	PPCS
chr1	42921460	42922856	11.9474	4.64773	0	0	PPCS
chr1	42921460	42922856	11.9474	4.64773	0	0	ZMYND12
chr1	42928665	42929163	2.4324	2.89729	0	0	PPCS
chr1	43123667	43124391	5.29405	5.13062	0	0	PPIH
chr1	43147553	43149105	9.8727	10.8045	0	0	YBX1
chr1	43232429	43233327	4.86481	6.8207	0	0	C1orf50
chr1	43232429	43233327	4.86481	6.8207	0	0	LEPRE1
chr1	43282493	43283130	3.00473	4.16485	0	0	CCDC23
chr1	43282493	43283130	3.00473	4.16485	0	0	ERMAP
chr1	43311881	43312547	3.2909	4.34593	0	0	ZNF691
chr1	43389744	43390570	3.50552	4.76845	0	0	SLC2A1-AS1
chr1	43397448	43398217	2.93319	3.98377	1	0	SLC2A1-AS1
chr1	43739956	43740428	2.14624	0.905403	0	0	TMEM125
chr1	43795990	43796302	1.2162	0.543242	0	0	MPL
chr1	43824048	43825100	3.00473	6.33782	0	0	CDC20
chr1	43833350	43834301	6.22409	5.55314	0	0	ELOVL1
chr1	43833350	43834301	6.22409	5.55314	0	0	ELOVL1
chr1	43855099	43855885	4.43556	3.98377	0	0	MED8
chr1	43855099	43855885	4.43556	3.98377	0	0	SZT2
chr1	43919249	43919944	3.6486	2.41441	0	0	HYI
chr1	44115396	44116514	5.50868	7.30358	0	0	KDM4A
chr1	44172797	44173863	7.01104	7.30358	0	0	KDM4A-AS1
chr1	44172797	44173863	7.01104	7.30358	0	0	ST3GAL3
chr1	44412013	44412909	5.7233	6.33782	0	0	IPO13
chr1	44440110	44440906	5.93793	6.27746	0	0	ATP6V0B
chr1	44440987	44441520	0.715413	2.17297	0	0	ATP6V0B
chr1	44495493	44496294	3.2909	3.68197	0	0	SLC6A9
chr1	44678849	44679348	6.65334	3.50089	0	0	DMAP1
chr1	44719937	44720400	2.21778	0.301801	0	0	ERI3-IT1
chr1	44720471	44720762	1.00158	0.0603602	0	0	ERI3-IT1
chr1	44820635	44821290	3.00473	4.46665	0	0	ERI3
chr1	45097031	45098217	10.9458	4.58737	0	0	TMEM53
chr1	45139806	45140555	3.79169	3.56125	0	0	C1orf228
chr1	45139806	45140555	3.79169	3.56125	0	0	TMEM53
chr1	45187099	45187711	6.79642	1.38828	0	0	KIF2C
chr1	45187735	45188207	3.43398	1.26756	0	0	KIF2C
chr1	45189143	45189987	4.57864	1.08648	0	0	KIF2C
chr1	45196159	45197321	9.94424	5.73422	0	0	KIF2C
chr1	45204962	45206029	7.51183	5.97566	0	1	KIF2C
chr1	45240796	45241921	10.6596	5.79458	0	0	RPS8
chr1	45240796	45241921	10.6596	5.79458	0	0	SNORD55
chr1	45251733	45252261	4.57864	1.99189	0	0	BEST4
chr1	45265328	45266811	10.8027	11.3477	0	0	PLK3
chr1	45272677	45276669	31.9074	20.4017	0	1	BTBD19
chr1	45272677	45276669	31.9074	20.4017	0	1	TCTEX1D4
chr1	45285084	45286119	7.44029	4.16485	0	0	BTBD19
chr1	45452038	45452588	4.65018	3.98377	0	0	EIF2B3
chr1	45477553	45478138	3.72015	2.95765	0	0	UROD
chr1	45768923	45770429	8.01262	6.09638	0	0	LINC01144
chr1	45805014	45806266	8.01262	9.77835	0	0	MUTYH
chr1	45805014	45806266	8.01262	9.77835	0	0	MUTYH
chr1	45805014	45806266	8.01262	9.77835	0	0	MUTYH
chr1	45805014	45806266	8.01262	9.77835	0	0	TOE1
chr1	45956545	45957345	3.43398	4.82881	0	0	TESK2
chr1	45965418	45966247	5.29405	5.0099	0	0	CCDC163P
chr1	45965418	45966247	5.29405	5.0099	0	0	MMACHC
chr1	45986360	45987961	8.79958	11.5892	0	0	PRDX1
chr1	46009458	46009959	3.50552	1.69009	0	0	AKR1A1
chr1	46016080	46016995	6.9395	4.04413	0	1	AKR1A1
chr1	46048906	46050887	6.22409	11.1063	0	0	NASP
chr1	46151614	46154135	21.5339	19.3153	0	0	GPBP1L1
chr1	46151614	46154135	21.5339	19.3153	0	0	TMEM69
chr1	46215783	46216862	9.37191	9.17475	0	0	IPP
chr1	46713199	46713628	3.21936	2.29369	0	0	RAD54L
chr1	46713885	46714196	0.214624	0.845043	0	0	RAD54L
chr1	46767261	46769669	13.0205	16.6594	0	0	LRRC41
chr1	46767261	46769669	13.0205	16.6594	0	0	UQCRH
chr1	46806051	46806913	4.43556	4.40629	0	0	NSUN4
chr1	46813753	46814182	1.35928	1.87117	0	0	NSUN4
chr1	47000831	47001156	1.2162	0.543242	0	0	MKNK1-AS1
chr1	47047323	47048048	4.79327	1.509	0	0	MKNK1
chr1	47060869	47061188	1.2162	0.301801	0	0	MKNK1
chr1	47069582	47070272	3.57706	3.80269	0	0	MKNK1
chr1	47133634	47134397	6.00947	5.25134	0	0	ATPAF1
chr1	47184220	47185151	5.7233	5.67386	0	0	EFCAB14
chr1	47779482	47780336	5.86638	7.00178	0	0	STIL
chr1	47799204	47800612	6.72488	7.60538	0	0	CMPK1
chr1	47902999	47903956	3.72015	5.9153	0	0	FOXD2
chr1	51425337	51426414	7.22567	9.41619	0	0	FAF1
chr1	51433639	51435931	11.0174	11.891	0	0	CDKN2C
chr1	51433639	51435931	11.0174	11.891	0	0	CDKN2C
chr1	51443390	51443878	2.57549	2.35405	0	0	CDKN2C
chr1	51701616	51702202	3.43398	5.19098	0	0	RNF11
chr1	51983627	51985294	7.08259	8.99367	0	0	EPS15
chr1	52029813	52030138	1.07312	0.543242	0	0	EPS15
chr1	52082617	52083121	1.2162	1.75045	0	0	OSBPL9
chr1	52343625	52345434	12.6628	13.8828	0	0	NRD1
chr1	52343625	52345434	12.6628	13.8828	0	0	NRD1
chr1	52498858	52499686	4.57864	4.76845	0	0	KTI12
chr1	52520653	52521391	3.79169	4.34593	0	0	TXNDC12
chr1	52521588	52522740	6.72488	7.18286	0	0	BTF3L4
chr1	52521588	52522740	6.72488	7.18286	0	0	TXNDC12
chr1	52830799	52832353	9.8727	12.736	0	0	CC2D1B
chr1	52869315	52870839	5.15097	8.75223	0	0	ORC1
chr1	52869315	52870839	5.15097	8.75223	0	0	PRPF38A
chr1	53017914	53019582	7.44029	8.63151	0	0	ZCCHC11
chr1	53067805	53068593	5.22251	2.17297	0	0	GPX7
chr1	53098593	53099244	4.57864	1.44864	0	1	FAM159A
chr1	53102441	53103449	7.36875	3.50089	0	1	FAM159A
chr1	53125078	53125409	1.57391	0.965763	0	0	FAM159A
chr1	53163566	53164340	3.6486	3.86305	0	0	SELRC1
chr1	53191923	53192427	2.14624	3.56125	0	0	ZYG11B
chr1	53386934	53387611	4.07785	2.71621	0	0	ECHDC2
chr1	53480409	53480760	2.28932	1.14684	0	0	SCP2
chr1	53662141	53662977	7.36875	3.74233	0	0	CPT2
chr1	53685759	53686665	9.30037	6.27746	0	0	C1orf123
chr1	53703931	53704543	5.00789	4.52701	0	0	MAGOH
chr1	53703931	53704543	5.00789	4.52701	0	0	RP5-1024G6.5
chr1	53791584	53793371	9.94424	7.78646	0	0	LRP8
chr1	53793579	53794167	3.50552	2.59549	0	0	LRP8
chr1	53875749	53876219	2.64703	0.241441	0	0	SLC25A3P1
chr1	53877050	53877918	6.72488	0.784682	0	0	SLC25A3P1
chr1	53877920	53879950	20.2462	4.46665	0	0	SLC25A3P1
chr1	53882579	53883248	6.15255	1.32792	0	0	SLC25A3P1
chr1	54303672	54304539	4.07785	6.5189	0	0	NDC1
chr1	54355348	54355766	2.50394	2.23333	0	0	YIPF1
chr1	54410907	54412582	7.36875	10.7441	0	0	HSPB11
chr1	54410907	54412582	7.36875	10.7441	0	0	LRRC42
chr1	54518321	54519787	7.36875	16.1765	0	0	MIR4781
chr1	54518321	54519787	7.36875	16.1765	0	0	TCEANC2
chr1	54518321	54519787	7.36875	16.1765	0	0	TMEM59
chr1	54665505	54666143	2.64703	3.62161	0	0	CYB5RL
chr1	54665505	54666143	2.64703	3.62161	0	0	MRPL37
chr1	54695070	54695543	2.57549	0.663962	0	1	SSBP3-AS1
chr1	54750433	54751145	4.29248	1.69009	0	1	SSBP3-AS1
chr1	54752849	54753379	5.58022	1.26756	0	1	SSBP3-AS1
chr1	54869419	54869925	2.50394	0.965763	0	1	SSBP3
chr1	54871547	54872494	3.86323	4.40629	0	1	SSBP3
chr1	54873111	54873670	1.86007	2.59549	0	0	SSBP3
chr1	54953815	54954393	3.14782	3.80269	0	0	ACOT11
chr1	54955053	54955357	0.930037	1.69009	0	0	ACOT11
chr1	55007650	55008009	0.786954	1.08648	0	0	ACOT11
chr1	55181214	55181792	4.5071	2.95765	0	0	TTC4
chr1	55352331	55353250	4.29248	3.80269	0	0	DHCR24
chr1	55606277	55606544	0.858495	0.784682	0	0	USP24
chr1	55680157	55681664	15.596	8.14863	0	0	LOC100507634
chr1	55680157	55681664	15.596	8.14863	0	0	USP24
chr1	59011569	59012725	6.22409	7.1225	0	0	OMA1
chr1	59165372	59165993	3.00473	3.50089	0	0	MYSM1
chr1	59220987	59221597	4.79327	1.87117	1	0	JUN
chr1	59247869	59251326	28.9027	19.2549	1	0	JUN
chr1	59247869	59251326	28.9027	19.2549	1	0	LINC01135
chr1	59280869	59281320	1.43083	1.87117	0	1	LINC01135
chr1	59281799	59282417	4.00631	3.07837	0	1	LINC01135
chr1	59351659	59352086	2.71857	0.784682	0	1	LINC01135
chr1	59369105	59369935	6.9395	3.92341	0	0	LINC01135
chr1	59407154	59407667	2.36086	0.784682	0	0	LINC01135
chr1	59414983	59415209	1.00158	0.0603602	0	0	LINC01135
chr1	59434295	59434691	1.86007	0.301801	0	0	HSD52
chr1	59473643	59474210	3.36244	0.845043	0	0	HSD52
chr1	59485525	59486273	3.57706	1.02612	0	0	HSD52
chr1	59492274	59492774	2.4324	0.422521	0	0	HSD52
chr1	59512241	59512839	3.50552	1.08648	0	0	HSD52
chr1	59536992	59537335	1.71699	0.181081	0	0	HSD52
chr1	59538018	59538391	2.0747	0.422521	0	0	HSD52
chr1	59612316	59612913	4.22094	1.509	0	1	HSD52
chr1	59758258	59758578	1.64545	0.422521	0	0	FGGY
chr1	59761931	59763072	9.94424	4.64773	0	1	FGGY
chr1	59761931	59763072	9.94424	4.64773	0	1	FGGY
chr1	59798689	59799109	2.00316	0.603602	0	1	FGGY
chr1	59799285	59799703	2.14624	0.845043	0	1	FGGY
chr1	59820446	59820846	1.57391	0.422521	0	1	FGGY
chr1	59898243	59898753	2.79011	0.422521	0	1	FGGY
chr1	59899265	59899540	1.00158	0.0603602	0	1	FGGY
chr1	59939713	59940049	2.0747	0.301801	0	1	FGGY
chr1	59942006	59942347	1.50237	0.0603602	0	1	FGGY
chr1	59942643	59943738	10.8027	2.05225	0	1	FGGY
chr1	60036232	60036594	1.2162	0.965763	0	1	FGGY
chr1	60162437	60162725	1.14466	0.422521	0	1	MIR4711
chr1	60162922	60163503	3.07627	0.482881	0	1	MIR4711
chr1	60280079	60280391	0.858495	1.509	0	0	HOOK1
chr1	61767347	61767936	3.6486	0.301801	0	0	RP5-833A20.1
chr1	61767952	61768466	3.43398	0.241441	0	0	RP5-833A20.1
chr1	61783914	61785320	10.0873	1.08648	0	0	RP5-833A20.1
chr1	61785349	61785829	1.78853	0.241441	0	0	RP5-833A20.1
chr1	61787977	61788952	6.29563	0.603602	0	0	RP5-833A20.1
chr1	61790921	61791364	3.14782	0.12072	0	0	RP5-833A20.1
chr1	61797780	61798421	3.79169	0.845043	0	0	RP5-833A20.1
chr1	62190529	62191314	5.50868	5.97566	0	0	TM2D1
chr1	62207649	62208190	2.71857	1.38828	0	0	INADL
chr1	62248364	62248795	1.71699	1.32792	0	0	INADL
chr1	62901391	62903580	15.2383	14.4864	0	0	USP1
chr1	62901391	62903580	15.2383	14.4864	0	0	USP1
chr1	63153702	63154025	1.28774	1.2072	0	0	DOCK7
chr1	63249285	63250029	4.14939	3.80269	0	0	ATG4C
chr1	63833124	63833490	3.00473	2.29369	0	0	ALG6
chr1	63988620	63989298	4.86481	3.80269	0	0	EFCAB7
chr1	63988620	63989298	4.86481	3.80269	0	0	ITGB3BP
chr1	64058798	64060150	10.0158	5.73422	0	0	PGM1
chr1	64058798	64060150	10.0158	5.73422	0	0	PGM1
chr1	65422558	65423003	1.78853	0.603602	0	1	JAK1
chr1	65431123	65432522	7.65492	6.94142	0	1	JAK1
chr1	65532285	65533477	7.29721	4.34593	0	0	MIR101-1
chr1	65533520	65533998	3.21936	1.44864	0	0	MIR101-1
chr1	65613224	65614587	9.37191	2.59549	0	0	AK4
chr1	65613224	65614587	9.37191	2.59549	0	0	AK4
chr1	65613224	65614587	9.37191	2.59549	0	0	AK4
chr1	65719930	65720535	2.57549	3.50089	0	0	DNAJC6
chr1	65859010	65859627	3.00473	0.663962	0	0	LEPROT
chr1	65861587	65861875	1.50237	0.603602	0	0	LEPROT
chr1	65861950	65862232	1.64545	0.362161	0	0	LEPROT
chr1	65885793	65886865	7.65492	5.37206	0	0	LEPR
chr1	65885793	65886865	7.65492	5.37206	0	0	LEPROT
chr1	65885793	65886865	7.65492	5.37206	0	0	LEPROT
chr1	66277684	66278249	4.29248	1.38828	0	0	PDE4B
chr1	66279682	66280017	1.43083	0.482881	0	0	PDE4B
chr1	66295949	66296458	2.57549	0.482881	0	0	PDE4B
chr1	66727099	66727567	2.0747	0.12072	0	0	PDE4B
chr1	66736861	66737338	3.50552	0.603602	0	0	PDE4B
chr1	66737669	66737960	1.57391	0.301801	0	0	PDE4B
chr1	66740296	66740701	2.50394	0.663962	0	0	PDE4B
chr1	66740723	66741252	3.14782	1.32792	1	0	PDE4B
chr1	66741733	66742356	4.07785	1.08648	1	0	PDE4B
chr1	66743833	66744342	2.36086	0.241441	1	0	PDE4B
chr1	66747844	66748541	5.58022	1.93153	1	0	PDE4B
chr1	66749316	66749846	4.5071	0.784682	1	0	PDE4B
chr1	66796266	66796839	3.07627	1.02612	0	0	PDE4B
chr1	66797622	66798584	11.1604	2.35405	1	0	PDE4B
chr1	66799063	66799912	8.29879	0.845043	1	0	PDE4B
chr1	66799985	66800370	3.50552	0.784682	1	0	PDE4B
chr1	66800399	66801194	4.72172	0.663962	1	0	PDE4B
chr1	66801197	66803503	23.8232	6.09638	1	0	PDE4B
chr1	66805550	66806178	4.07785	0.724322	1	0	PDE4B
chr1	66807308	66807674	2.93319	0.241441	1	0	PDE4B
chr1	66811382	66811956	2.36086	0.724322	1	0	PDE4B
chr1	66811985	66812584	3.07627	0.603602	1	0	PDE4B
chr1	66815685	66816259	4.57864	1.509	1	0	PDE4B
chr1	66817206	66817654	2.86165	0.482881	1	0	PDE4B
chr1	66835996	66836695	5.3656	0.543242	1	0	PDE4B
chr1	66836895	66837277	2.71857	0.543242	1	0	PDE4B
chr1	66837362	66837789	2.71857	0.181081	1	0	PDE4B
chr1	66838911	66839310	1.93161	0.241441	1	0	PDE4B
chr1	66839502	66840569	5.43714	1.14684	1	0	PDE4B
chr1	66902020	66902525	3.93477	0.784682	0	0	SGIP1
chr1	66911087	66911887	4.79327	0.724322	0	0	SGIP1
chr1	67390302	67391405	9.80115	9.41619	0	0	MIER1
chr1	67390302	67391405	9.80115	9.41619	0	0	WDR78
chr1	67395460	67396798	12.8774	10.6838	0	0	MIER1
chr1	67519068	67520306	9.51499	4.82881	0	0	SLC35D1
chr1	67614515	67615227	4.5071	0.965763	0	0	C1orf141
chr1	67627345	67627719	1.50237	0.0603602	0	0	IL23R
chr1	67628421	67629673	12.7343	1.62973	0	0	IL23R
chr1	67631185	67631704	2.64703	0.362161	0	0	IL23R
chr1	67631828	67632431	11.6612	1.08648	0	1	IL23R
chr1	67632574	67633614	11.9474	0.784682	0	1	IL23R
chr1	67633661	67634920	11.0889	1.75045	0	1	IL23R
chr1	67635082	67636102	7.44029	0.603602	0	1	IL23R
chr1	67636270	67638139	20.747	3.56125	0	1	IL23R
chr1	67638437	67639250	4.93635	0.965763	0	1	IL23R
chr1	67639952	67641999	17.8138	1.26756	0	1	IL23R
chr1	67655357	67656227	9.80115	1.14684	0	1	IL23R
chr1	67656589	67659171	18.8154	2.41441	0	1	IL23R
chr1	67659229	67659668	2.71857	0.543242	0	1	IL23R
chr1	67659725	67661484	11.232	1.75045	0	1	IL23R
chr1	67677006	67677664	3.21936	0.845043	0	1	IL23R
chr1	67677741	67678487	6.72488	0.663962	0	1	IL23R
chr1	67699469	67699692	0.858495	0.301801	0	1	IL23R
chr1	67705377	67705836	2.21778	0.12072	0	1	IL12RB2
chr1	67727398	67727785	1.71699	0.301801	0	0	IL12RB2
chr1	67730700	67731051	1.35928	0.362161	0	0	IL12RB2
chr1	67736173	67736730	2.50394	0.181081	0	0	IL12RB2
chr1	67738955	67739769	4.00631	0.362161	0	0	IL12RB2
chr1	67740021	67741035	10.3019	2.11261	1	0	IL12RB2
chr1	67742105	67742392	1.14466	0.181081	0	0	IL12RB2
chr1	67751647	67752349	4.43556	0.482881	0	0	IL12RB2
chr1	67760505	67761343	5.43714	0.965763	0	0	IL12RB2
chr1	67765132	67765504	1.71699	0.0603602	0	0	IL12RB2
chr1	67767416	67767860	2.36086	0.12072	0	0	IL12RB2
chr1	67768002	67769509	8.87112	1.509	0	0	IL12RB2
chr1	67769536	67771115	14.3798	2.29369	0	0	IL12RB2
chr1	67771151	67771431	2.0747	0.12072	0	0	IL12RB2
chr1	67772161	67774814	48.8627	10.5027	1	0	IL12RB2
chr1	67774828	67777240	23.5371	4.04413	1	0	IL12RB2
chr1	67777267	67778130	6.08101	0.603602	1	0	IL12RB2
chr1	67778269	67780869	25.3972	5.43242	1	0	IL12RB2
chr1	67781744	67782742	6.00947	0.422521	1	0	IL12RB2
chr1	67782791	67783258	2.28932	0.663962	1	0	IL12RB2
chr1	67783313	67784893	9.72961	1.509	1	0	IL12RB2
chr1	67794712	67795119	1.78853	0.482881	1	0	IL12RB2
chr1	67798464	67799663	9.51499	2.11261	1	0	IL12RB2
chr1	67800338	67802208	14.5944	1.93153	1	0	IL12RB2
chr1	67802272	67803222	8.87112	1.69009	1	0	IL12RB2
chr1	67803673	67804124	2.28932	0.362161	1	0	IL12RB2
chr1	67804264	67804888	5.00789	1.26756	1	0	IL12RB2
chr1	67804947	67805866	7.01104	1.32792	1	0	IL12RB2
chr1	67807255	67808457	7.94108	1.75045	1	0	IL12RB2
chr1	67894647	67897048	20.8185	12.4342	0	0	SERBP1
chr1	68150577	68152662	13.879	7.84682	0	0	GADD45A
chr1	68166410	68166833	2.0747	0.12072	0	0	GADD45A
chr1	70671123	70671823	4.43556	8.0279	0	0	LRRC40
chr1	70671123	70671823	4.43556	8.0279	0	0	SRSF11
chr1	70686873	70687793	7.01104	10.0198	0	0	SRSF11
chr1	70819383	70820880	8.51341	7.48466	0	0	ANKRD13C
chr1	70819383	70820880	8.51341	7.48466	0	0	HHLA3
chr1	70876319	70877156	3.79169	4.94954	0	0	CTH
chr1	71546338	71547208	4.14939	4.64773	0	0	ZRANB2
chr1	71546338	71547208	4.14939	4.64773	0	0	ZRANB2-AS2
chr1	75198551	75199349	4.5071	3.86305	0	0	CRYZ
chr1	75198551	75199349	4.5071	3.86305	0	0	TYW3
chr1	75198551	75199349	4.5071	3.86305	0	0	TYW3
chr1	75198551	75199349	4.5071	3.86305	0	0	TYW3
chr1	76189899	76190774	5.43714	4.28557	0	0	ACADM
chr1	76719853	76720205	1.57391	0.543242	0	0	ST6GALNAC3
chr1	76760325	76760654	1.64545	0.784682	0	0	ST6GALNAC3
chr1	76960566	76960854	1.00158	0.301801	0	0	ST6GALNAC5
chr1	77684942	77685319	2.64703	3.19909	0	0	PIGK
chr1	77999386	77999673	0.715413	0.784682	0	0	ZZZ3
chr1	78148083	78149466	9.65807	9.23511	0	0	ZZZ3
chr1	78225070	78225732	3.21936	3.19909	0	0	USP33
chr1	78443776	78445421	14.5229	12.2531	0	0	FUBP1
chr1	78445543	78446078	0.930037	1.81081	0	0	FUBP1
chr1	78470301	78470842	1.93161	2.29369	0	0	DNAJB4
chr1	79085141	79085427	1.86007	0.181081	0	0	IFI44L
chr1	79086465	79086785	1.71699	0.543242	0	0	IFI44L
chr1	82919531	82919741	1.14466	0.12072	0	0	LPHN2
chr1	82921015	82921321	1.2162	0.301801	0	0	LPHN2
chr1	83953611	83954101	2.50394	0.543242	0	0	MIR548AP
chr1	83974060	83974427	1.50237	0.482881	0	0	MIR548AP
chr1	84543236	84543932	4.00631	2.35405	0	0	PRKACB
chr1	84944817	84945455	4.22094	1.99189	0	0	RPF1
chr1	84971268	84972590	9.0142	9.23511	0	0	GNG5
chr1	85038384	85039166	4.79327	1.99189	0	0	CTBS
chr1	85039437	85040555	11.4466	5.97566	0	0	CTBS
chr1	85155980	85156713	4.07785	3.74233	0	1	SSX2IP
chr1	85155980	85156713	4.07785	3.74233	0	1	SSX2IP
chr1	85328479	85329017	2.21778	2.29369	0	1	LPAR3
chr1	85461600	85461918	1.43083	1.08648	0	1	MCOLN2
chr1	85462477	85462863	2.14624	0.845043	0	1	MCOLN2
chr1	85516461	85516852	0.286165	1.2072	0	0	MCOLN3
chr1	85724528	85725565	2.50394	5.13062	0	0	C1orf52
chr1	85741561	85742761	6.86796	8.93331	0	1	BCL10
chr1	85741561	85742761	6.86796	8.93331	0	1	LOC646626
chr1	86173866	86174450	3.79169	2.53513	0	0	ZNHIT6
chr1	87169551	87171255	12.0189	9.17475	0	0	SH3GLB1
chr1	87379170	87380527	4.79327	7.24322	0	0	HS2ST1
chr1	87379170	87380527	4.79327	7.24322	0	0	SEP15
chr1	87793814	87795228	7.798	5.85494	0	0	LMO4
chr1	87796900	87797962	3.93477	4.88918	0	0	LMO4
chr1	87799396	87799982	2.64703	1.69009	0	0	LMO4
chr1	87800303	87800716	1.78853	0.845043	0	0	LMO4
chr1	87800741	87801285	4.14939	2.41441	0	0	LMO4
chr1	89149220	89150923	8.44187	13.4	0	0	PKN2
chr1	89356932	89357569	4.07785	6.8207	0	0	GTF2B
chr1	89447648	89448107	2.14624	0.543242	0	0	CCBL2
chr1	89447648	89448107	2.14624	0.543242	0	0	RBMXL1
chr1	89457063	89457750	3.36244	0.663962	0	0	CCBL2
chr1	89457063	89457750	3.36244	0.663962	0	0	RBMXL1
chr1	89457861	89459172	14.9521	8.45043	0	0	CCBL2
chr1	89457861	89459172	14.9521	8.45043	0	0	RBMXL1
chr1	89487028	89487294	1.00158	0.241441	0	0	GBP3
chr1	89487365	89487719	1.28774	1.02612	0	0	GBP3
chr1	89529792	89530152	1.50237	1.81081	0	0	GBP1
chr1	89591303	89592071	5.3656	2.53513	0	1	GBP2
chr1	89592305	89593304	9.58653	2.47477	0	0	GBP2
chr1	89594498	89595057	2.14624	1.75045	0	0	GBP2
chr1	89663953	89664869	6.51026	2.17297	0	0	GBP4
chr1	89725102	89725653	2.50394	0.905403	0	0	GBP5
chr1	89739861	89740773	5.93793	2.35405	0	0	GBP5
chr1	89744215	89744537	1.64545	0.0603602	0	0	GBP5
chr1	89752412	89752997	2.4324	2.41441	0	0	LOC729930
chr1	89765436	89765733	1.43083	0.181081	0	0	LOC729930
chr1	89776138	89776582	1.43083	1.509	0	0	LOC729930
chr1	89776605	89776994	1.64545	0.663962	0	0	LOC729930
chr1	89989434	89991360	25.5402	9.71799	0	0	LRRC8B
chr1	90002525	90002972	1.78853	0.181081	0	0	LRRC8B
chr1	90005863	90006440	3.57706	0.543242	0	0	LRRC8B
chr1	90010879	90011603	7.798	1.99189	0	0	LRRC8B
chr1	90013303	90013624	1.50237	0.663962	0	0	LRRC8B
chr1	90072066	90072537	2.50394	0.482881	0	0	FLJ27354
chr1	90072608	90073061	2.79011	0.663962	0	0	FLJ27354
chr1	90073843	90074253	3.57706	1.44864	0	0	FLJ27354
chr1	90074423	90076602	13.2351	3.92341	0	0	FLJ27354
chr1	90077106	90077643	2.28932	0.905403	0	0	FLJ27354
chr1	90098119	90100328	23.394	8.45043	0	1	FLJ27354
chr1	90098119	90100328	23.394	8.45043	0	1	LRRC8C
chr1	90165067	90165359	1.28774	0.362161	0	1	LRRC8C
chr1	90184304	90185564	9.08574	1.38828	0	1	LRRC8C
chr1	90186798	90187548	5.65176	0.362161	0	0	LRRC8C
chr1	90189084	90190013	5.3656	0.663962	0	0	LRRC8C
chr1	90190045	90191762	14.7375	1.2072	0	0	LRRC8C
chr1	90204696	90205381	3.57706	0.724322	0	0	LRRC8D
chr1	90223037	90224051	6.9395	1.56936	0	0	LRRC8D
chr1	90227995	90229010	7.44029	2.05225	0	0	LRRC8D
chr1	90245262	90245463	1.00158	0.12072	0	0	LRRC8D
chr1	90246239	90246609	1.71699	0.482881	0	0	LRRC8D
chr1	90247085	90247671	3.07627	0.422521	0	0	LRRC8D
chr1	90286147	90287181	4.36402	5.07026	0	0	LRRC8D
chr1	90308728	90309500	7.58338	2.95765	0	0	LRRC8D
chr1	90460251	90461241	8.01262	6.2171	0	0	GEMIN8P4
chr1	90460251	90461241	8.01262	6.2171	0	0	ZNF326
chr1	91487122	91488125	5.58022	6.09638	0	1	ZNF644
chr1	91966112	91967328	8.79958	6.57926	1	0	CDC7
chr1	91966112	91967328	8.79958	6.57926	1	0	CDC7
chr1	92021295	92022141	4.57864	2.05225	1	0	CDC7
chr1	92138090	92139056	5.93793	0.845043	0	0	CDC7
chr1	92150345	92150638	1.78853	0.181081	1	0	CDC7
chr1	92179008	92179407	2.36086	0.663962	1	0	TGFBR3
chr1	92180241	92180507	1.07312	0.12072	1	0	TGFBR3
chr1	92269775	92270618	5.00789	3.68197	1	0	TGFBR3
chr1	92545686	92546269	1.07312	2.17297	0	0	BTBD8
chr1	92764054	92765126	7.22567	4.52701	0	1	GLMN
chr1	92764054	92765126	7.22567	4.52701	0	1	RPAP2
chr1	92781235	92781606	1.93161	0.241441	0	0	GLMN
chr1	92781640	92782037	2.36086	0.422521	0	0	GLMN
chr1	92789019	92789339	1.50237	0.663962	0	0	GLMN
chr1	92939626	92940192	3.21936	1.26756	0	0	GFI1
chr1	92940593	92940857	1.43083	0.663962	0	0	GFI1
chr1	92941482	92942312	6.15255	1.62973	0	0	GFI1
chr1	92943795	92945042	6.79642	1.32792	0	0	GFI1
chr1	92947510	92953152	69.7527	17.6252	0	0	GFI1
chr1	92947510	92953152	69.7527	17.6252	0	0	GFI1
chr1	92947510	92953152	69.7527	17.6252	0	0	GFI1
chr1	92953588	92953956	1.78853	0.241441	0	0	GFI1
chr1	92968616	92968837	0.786954	0.362161	0	0	GFI1
chr1	92995818	92996186	1.50237	0.301801	0	0	GFI1
chr1	92997352	92998489	9.58653	1.99189	0	0	GFI1
chr1	92998566	92999347	4.14939	0.905403	0	0	GFI1
chr1	92999378	92999700	1.00158	0.181081	0	0	GFI1
chr1	93000974	93001327	1.57391	0.301801	0	0	GFI1
chr1	93002142	93002946	7.22567	1.99189	0	0	GFI1
chr1	93003490	93004860	11.6612	2.11261	0	0	GFI1
chr1	93036705	93037074	1.35928	0.301801	0	0	GFI1
chr1	93039696	93040341	3.57706	0.482881	0	0	GFI1
chr1	93040491	93040969	2.4324	0.543242	0	0	GFI1
chr1	93041008	93041532	2.86165	0.241441	0	0	GFI1
chr1	93042069	93043557	9.72961	0.905403	0	0	GFI1
chr1	93046085	93046436	1.57391	0.362161	0	0	GFI1
chr1	93047432	93047693	1.57391	0	0	0	GFI1
chr1	93049250	93050333	6.36717	1.02612	0	0	GFI1
chr1	93050346	93051129	6.29563	0.724322	0	0	GFI1
chr1	93051428	93051757	1.64545	0.301801	0	0	GFI1
chr1	93052953	93053514	4.43556	0.241441	0	0	GFI1
chr1	93297326	93298201	11.232	7.84682	0	0	RPL5
chr1	93425890	93428310	20.9616	7.84682	0	0	FAM69A
chr1	93438834	93439075	1.07312	0.422521	0	0	FAM69A
chr1	93439118	93439415	1.07312	0.543242	0	0	FAM69A
chr1	93440808	93441544	4.07785	0.603602	0	0	FAM69A
chr1	93442563	93443426	4.57864	0.362161	0	0	FAM69A
chr1	93443467	93443856	1.57391	0.241441	0	0	FAM69A
chr1	93446440	93447067	4.36402	1.56936	0	0	FAM69A
chr1	93456490	93456752	1.00158	0.784682	0	0	FAM69A
chr1	93544396	93545284	9.94424	9.23511	0	0	MTF2
chr1	93645101	93646594	9.30037	11.3477	0	0	CCDC18
chr1	93645101	93646594	9.30037	11.3477	0	0	TMED5
chr1	93810993	93812065	13.0921	11.3477	0	0	DR1
chr1	93810993	93812065	13.0921	11.3477	0	0	LOC100131564
chr1	94311765	94312401	3.36244	3.31981	0	0	MIR760
chr1	94312584	94313335	4.22094	5.0099	0	0	BCAR3
chr1	94343950	94345093	8.22725	5.43242	0	0	DNTTIP2
chr1	94374190	94375448	8.72804	8.14863	0	0	GCLM
chr1	94883473	94884297	6.08101	5.43242	0	0	ABCD3
chr1	95699519	95699971	3.14782	3.86305	0	0	RWDD3
chr1	97187054	97187816	3.36244	4.70809	0	0	PTBP2
chr1	98385955	98387112	4.29248	4.70809	0	1	DPYD
chr1	98854183	98854403	0.500789	0.543242	0	0	RP5-1070A16.1
chr1	98871219	98871690	1.28774	1.69009	0	0	RP5-1070A16.1
chr1	99337083	99337555	1.50237	1.509	0	0	RP5-896L10.1
chr1	100435246	100435812	7.29721	2.65585	0	0	SLC35A3
chr1	100503275	100504685	12.8774	11.8306	0	1	HIAT1
chr1	100597976	100599096	6.36717	7.06214	0	0	SASS6
chr1	100597976	100599096	6.36717	7.06214	0	0	TRMT13
chr1	100714945	100715676	3.72015	4.40629	0	0	DBT
chr1	100731492	100731995	4.22094	3.74233	0	0	RTCA
chr1	100816692	100817548	4.5071	3.44053	0	0	CDC14A
chr1	100817557	100818365	4.65018	3.01801	0	1	CDC14A
chr1	100865960	100866259	2.00316	0.965763	0	1	CDC14A
chr1	100909321	100910156	5.15097	0.845043	0	1	CDC14A
chr1	101360206	101362475	12.8774	10.6838	0	0	EXTL2
chr1	101360206	101362475	12.8774	10.6838	0	0	SLC30A7
chr1	101360206	101362475	12.8774	10.6838	0	0	SLC30A7
chr1	101406726	101407152	2.28932	0.663962	0	0	SLC30A7
chr1	101418529	101418865	1.71699	0.0603602	0	0	SLC30A7
chr1	101491119	101491792	5.3656	4.10449	0	1	DPH5
chr1	101491119	101491792	5.3656	4.10449	0	1	LOC102606465
chr1	101547048	101547396	1.71699	0.482881	0	1	LOC102606465
chr1	101643847	101644661	6.9395	1.69009	0	0	LOC101928370
chr1	101644670	101645280	3.21936	1.2072	0	0	LOC101928370
chr1	101647379	101647971	3.43398	0.482881	0	0	LOC101928370
chr1	101651945	101652214	1.35928	0.12072	0	0	LOC101928370
chr1	101662509	101662831	1.43083	0.181081	0	0	LOC101928370
chr1	101664311	101664540	0.930037	0.12072	0	0	LOC101928370
chr1	101664651	101665263	4.00631	1.44864	0	0	LOC101928370
chr1	101666116	101666540	2.36086	0.482881	0	0	LOC101928370
chr1	101700581	101702794	22.607	8.26935	0	1	LOC101928370
chr1	101700581	101702794	22.607	8.26935	0	1	S1PR1
chr1	101703478	101704160	5.00789	1.2072	0	1	S1PR1
chr1	101704243	101705483	9.80115	3.68197	0	1	S1PR1
chr1	101759320	101759675	1.64545	0.905403	0	0	RNU6-31P
chr1	107599087	107600333	6.65334	2.35405	0	0	PRMT6
chr1	108622314	108622708	1.86007	0.301801	0	0	SLC25A24
chr1	108742602	108743154	2.86165	3.19909	0	0	SLC25A24
chr1	109102337	109102877	3.36244	3.31981	0	0	FAM102B
chr1	109187434	109188160	3.6486	1.14684	0	0	HENMT1
chr1	109188999	109189955	6.43871	2.47477	0	0	HENMT1
chr1	109203450	109204345	9.58653	4.58737	0	0	HENMT1
chr1	109203450	109204345	9.58653	4.58737	0	0	HENMT1
chr1	109234611	109236357	15.0952	11.5892	0	0	PRPF38B
chr1	109234611	109236357	15.0952	11.5892	0	0	PRPF38B
chr1	109288876	109289938	8.29879	5.73422	0	0	STXBP3
chr1	109419420	109419988	2.4324	2.65585	0	0	GPSM2
chr1	109505552	109506369	6.29563	4.58737	0	0	CLCC1
chr1	109584313	109584971	2.57549	4.40629	0	0	WDR47
chr1	109618343	109618886	3.93477	4.88918	0	0	TAF13
chr1	109632935	109633992	7.01104	5.6135	0	0	TMEM167B
chr1	109642452	109643584	8.01262	8.20899	0	0	SCARNA2
chr1	109756027	109757156	4.86481	6.09638	0	0	SARS
chr1	109825289	109826299	5.58022	5.85494	0	0	PSRC1
chr1	109968391	109969691	11.3035	8.20899	0	0	PSMA5
chr1	109968391	109969691	11.3035	8.20899	0	0	PSMA5
chr1	109968391	109969691	11.3035	8.20899	0	0	PSMA5
chr1	110026248	110027124	6.22409	5.3117	0	0	ATXN7L2
chr1	110036530	110037062	2.93319	3.19909	0	0	CYB561D1
chr1	110036530	110037062	2.93319	3.19909	0	0	CYB561D1
chr1	110090698	110091765	5.22251	8.75223	0	0	GNAI3
chr1	110161938	110162724	4.93635	1.99189	0	0	AMPD2
chr1	110230172	110230602	1.78853	0.905403	0	0	GSTM1
chr1	110333043	110333990	10.3019	2.47477	0	0	EPS8L3
chr1	110336480	110336780	1.14466	0.12072	0	0	EPS8L3
chr1	110344323	110346127	12.949	2.23333	0	0	EPS8L3
chr1	110346360	110346771	2.4324	0.241441	0	0	EPS8L3
chr1	110363836	110364278	2.93319	0.362161	0	0	EPS8L3
chr1	110432718	110433472	5.43714	0.603602	0	0	CSF1
chr1	110437277	110438407	5.65176	0.603602	0	0	CSF1
chr1	110438444	110439129	4.36402	0.905403	0	0	CSF1
chr1	110448245	110449894	12.7343	4.10449	0	0	CSF1
chr1	110452738	110454195	12.5197	3.98377	0	0	CSF1
chr1	110527145	110527976	5.29405	5.43242	0	0	AHCYL1
chr1	110576980	110577517	2.86165	2.29369	0	0	STRIP1
chr1	110753345	110753924	3.50552	1.75045	0	0	KCNC4
chr1	110880289	110882967	18.3146	18.0477	0	0	RBM15
chr1	110880289	110882967	18.3146	18.0477	0	0	RP5-1074L1.1
chr1	110950000	110950701	6.79642	5.13062	0	0	LAMTOR5
chr1	110950000	110950701	6.79642	5.13062	0	0	LAMTOR5-AS1
chr1	111161945	111162847	5.00789	5.07026	1	0	KCNA2
chr1	111173370	111175233	12.2336	4.22521	1	0	KCNA2
chr1	111175524	111175902	2.28932	0.362161	1	0	KCNA2
chr1	111176945	111177990	8.08416	1.75045	1	0	KCNA2
chr1	111178110	111179216	6.79642	0.845043	1	0	KCNA2
chr1	111179905	111180259	2.14624	0.422521	1	0	KCNA2
chr1	111180410	111181028	2.93319	0.724322	1	0	KCNA2
chr1	111181333	111181783	2.0747	0.422521	1	0	KCNA2
chr1	111182666	111183184	1.71699	0.181081	1	0	KCNA2
chr1	111184212	111184669	2.57549	0.663962	1	0	KCNA2
chr1	111186478	111186873	1.57391	0.724322	1	0	KCNA2
chr1	111188587	111188977	1.86007	0.482881	1	0	KCNA2
chr1	111189049	111189348	1.50237	0.422521	1	0	KCNA2
chr1	111189658	111190766	7.08259	5.3117	1	0	KCNA2
chr1	111190831	111191872	5.93793	1.14684	0	0	KCNA2
chr1	111192859	111193199	1.35928	0.362161	0	0	KCNA2
chr1	111211272	111211685	2.00316	0.663962	0	0	KCNA3
chr1	111213908	111214340	2.00316	0.784682	0	0	KCNA3
chr1	111214563	111215114	3.00473	1.75045	0	0	KCNA3
chr1	111215384	111216085	3.50552	1.81081	0	0	KCNA3
chr1	111216431	111217804	11.5897	5.6135	0	0	KCNA3
chr1	111415064	111416286	7.29721	1.93153	0	1	CD53
chr1	111416307	111417598	6.65334	2.77657	0	1	CD53
chr1	111417692	111418633	11.8759	4.76845	0	1	CD53
chr1	111420330	111420956	4.00631	0.845043	0	1	CD53
chr1	111422264	111424053	14.3083	5.55314	0	1	CD53
chr1	111505718	111507171	9.80115	14.4261	0	1	LRIF1
chr1	111682488	111683369	3.2909	5.13062	0	0	CEPT1
chr1	111682488	111683369	3.2909	5.13062	0	0	DRAM2
chr1	111740128	111741192	7.01104	1.509	0	1	DENND2D
chr1	111741243	111741960	3.57706	0.965763	0	1	DENND2D
chr1	111742060	111743739	20.9616	5.43242	0	1	DENND2D
chr1	111743838	111744778	4.5071	1.02612	0	1	DENND2D
chr1	111745118	111746170	6.00947	1.02612	0	1	DENND2D
chr1	111746173	111747477	17.313	7.36394	0	1	DENND2D
chr1	111756689	111758227	9.08574	1.99189	0	0	DENND2D
chr1	111758316	111759333	10.6596	6.39818	0	0	CHI3L2
chr1	111762277	111763070	5.86638	1.32792	0	0	CHI3L2
chr1	111764144	111764851	6.51026	1.14684	0	0	CHI3L2
chr1	111817696	111818056	1.57391	0.181081	0	0	CHIAP2
chr1	111991457	111992415	4.5071	5.79458	0	0	ATP5F1
chr1	111991457	111992415	4.5071	5.79458	0	0	WDR77
chr1	112049974	112051252	8.15571	3.62161	0	0	ADORA3
chr1	112058239	112059118	4.00631	0.845043	0	0	ADORA3
chr1	112135153	112136114	11.8043	3.80269	1	0	RP5-836N10.1
chr1	112139087	112139531	2.00316	0.543242	1	0	RP5-836N10.1
chr1	112141043	112141588	4.57864	0.603602	1	0	RP5-836N10.1
chr1	112143353	112143945	4.5071	0.965763	1	0	RP5-836N10.1
chr1	112145297	112146213	5.65176	1.26756	1	0	RP5-836N10.1
chr1	112146339	112147125	7.94108	0.905403	1	0	RP5-836N10.1
chr1	112158605	112159402	4.93635	0.905403	0	0	RAP1A
chr1	112162040	112163336	7.15413	7.84682	0	0	RAP1A
chr1	112163620	112164061	2.14624	2.05225	0	0	RAP1A
chr1	112281386	112282301	2.71857	4.10449	0	1	FAM212B
chr1	112297741	112298706	6.79642	7.60538	0	0	DDX20
chr1	112297741	112298706	6.79642	7.60538	0	0	FAM212B
chr1	112933407	112933711	0.643871	1.02612	0	0	CTTNBP2NL
chr1	113160621	113163167	24.9679	18.9531	0	0	CAPZA1
chr1	113160621	113163167	24.9679	18.9531	0	0	ST7L
chr1	113167145	113167397	0.0715413	0.845043	0	0	CAPZA1
chr1	113217042	113218196	6.15255	4.40629	0	0	MOV10
chr1	113247438	113248224	4.22094	4.10449	0	0	RHOC
chr1	113498286	113499280	9.51499	6.2171	0	0	SLC16A1
chr1	113498286	113499280	9.51499	6.2171	0	0	SLC16A1
chr1	113498286	113499280	9.51499	6.2171	0	0	SLC16A1-AS1
chr1	113615204	113616445	4.72172	6.76034	0	0	LRIG2
chr1	113615204	113616445	4.72172	6.76034	0	0	RP11-31F15.2
chr1	113932654	113933406	2.86165	4.10449	0	0	MAGI3
chr1	114301895	114302425	2.86165	1.62973	0	0	PHTF1
chr1	114354342	114355469	7.22567	9.35583	0	0	RSBN1
chr1	114410784	114411402	2.71857	0.543242	0	1	PTPN22
chr1	114413333	114413755	2.14624	0.422521	0	1	PTPN22
chr1	114414082	114415525	12.8774	3.38017	0	1	PTPN22
chr1	114447134	114448378	10.8743	14.3054	0	0	AP4B1
chr1	114447134	114448378	10.8743	14.3054	0	0	AP4B1
chr1	114447134	114448378	10.8743	14.3054	0	0	DCLRE1B
[truncated: 24,721 more rows]
