# Supplementary material for: T-bet Activates Th1 Genes through Mediator and the Super Elongation Complex
Source: Cell Rep. 2016 Jun 9;15(12):2756–70. doi: 10.1016/j.celrep.2016.05.054 (PMC4920892; doi:10.1016/j.celrep.2016.05.054)
Supplement: Table S7. T-bet Super-Enhancer eRNAs in Human Th1 and Th2 Cells, Related to Figure 6 — The table shows coordinates of eRNAs identified from total RNA-seq in restimulated Th1 cells and their fragments per kilobase per million total reads (FPKM) values from total and poly-A+ RNA-seq in unstimulated (US) and restimulated (RS) Th1 and Th2 cells. The super-enhancer IDs correspond to the nearest RefSeq gene TSS. Some super-enhancers are associated with more than one gene and some genes are associated with more than one super-enhancer (delineated A and B). eRNA transcripts within each super-enhancer are numbered individually. [file mmc8.xlsx]

## Sheet: Table S8
Super-enhancers		eRNAs			FPKM
Super-enhancer ID	Super-enhancer coordinates	eRNA ID	eRNA coords	Strand	Donor 1_Th1_RS_Total	Donor 1_Naïve_NA_polyA+	Donor 1_Th1_US_polyA+	Donor 1_Th1_RS_polyA+	Donor 1_Th2_US_polyA+	Donor 1_Th2_RS_polyA+	Donor 1_Th1_US_Total	Donor 1_Th2_US_Total	Donor 1_Th2_RS_Total
Super-enhancerACSL6	chr5:131355565-131362793	Super-enhancerACSL6-eRNA	chr5:131356657-131357166	+	2.30554	0	0	0	0	0	0	0	0
Super-enhancerADAM19	chr5:157021683-157035243	Super-enhancerADAM19-eRNA1	chr5:157023417-157023721	-	2.72784	0	0	0	0	0	0	0	0
Super-enhancerADAM19	chr5:157021683-157035243	Super-enhancerADAM19-eRNA2	chr5:157023979-157024554	+	2.45233	0	0	0	0	0	0	0	0
Super-enhancerADAM19	chr5:157021683-157035243	Super-enhancerADAM19-eRNA3	chr5:157023706-157023927	+	3.7953	0	0	0	0	0	0	0	0
Super-enhancerADAM19	chr5:157021683-157035243	Super-enhancerADAM19-eRNA4	chr5:157026788-157027098	-	3.37487	0	0	0	0	0	0	0	0
Super-enhancerADAM19	chr5:157021683-157035243	Super-enhancerADAM19-eRNA5	chr5:157027429-157028493	+	4.75021	0	0	0	0	0	0	0	0
Super-enhancerADAM19	chr5:157021683-157035243	Super-enhancerADAM19-eRNA6	chr5:157029978-157030311	+	3.01696	0	0	0	0	0	0	0	0
Super-enhancerADAM19	chr5:157021683-157035243	Super-enhancerADAM19-eRNA7	chr5:157029992-157030455	-	1.89496	0	0	0	0	0	0	0	0
Super-enhancerADAM19	chr5:157021683-157035243	Super-enhancerADAM19-eRNA8	chr5:157028565-157029066	+	2.04135	0	0	0	0	0	0	0	0
Super-enhancerADAM19	chr5:157021683-157035243	Super-enhancerADAM19-eRNA9	chr5:157028654-157029833	-	2.2948	0	0	0	0	0	0	0	0
Super-enhancerADAM19	chr5:157021683-157035243	Super-enhancerADAM19-eRNA10	chr5:157030661-157031333	+	3.61962	0	0	0	0	0	0	0	0
Super-enhancerADAM19	chr5:157021683-157035243	Super-enhancerADAM19-eRNA11	chr5:157035113-157035593	+	1.49853	0	0	0	0	0	0	0	0
Super-enhancerADAM19	chr5:157021683-157035243	Super-enhancerADAM19-eRNA12	chr5:157033477-157034749	-	5.64728	0	0	0	0	0	0	0	0
Super-enhancerARL4C	chr2:235187010-235201525	Super-enhancerARL4C-eRNA1	chr2:235198404-235198555	-	5.52058	0	0	0	0	0	0	0	0
Super-enhancerARL4C	chr2:235187010-235201525	Super-enhancerARL4C-eRNA2	chr2:235198636-235199094	+	4.62652	0	0	0	0	0	0	0	0
Super-enhancerARL4C	chr2:235187010-235201525	Super-enhancerARL4C-eRNA3	chr2:235199199-235200084	+	1.92389	0	0	0	0	0	1.67739	0	0.55814
Super-enhancerBCL2	chr18:60867075-60888556	Super-enhancerBCL2-eRNA2	chr18:60874451-60875137	+	1.80593	0	2.57652	0	4.97356	2.72108	1.15309	2.43394	1.71316
Super-enhancerBHLHE40	chr3:5018681-5028927	Super-enhancerBHLHE40-eRNA1	chr3:5018251-5018805	-	2.18999	0	0	0	1.52039	1.68522	1.56012	0	0
Super-enhancerBHLHE40	chr3:5018681-5028927	Super-enhancerBHLHE40-eRNA2	chr3:5018911-5020038	-	3.74769	0	0	1.18047	1.30141	1.21626	1.56012	1.33896	0.933652
Super-enhancerBZRAP1-BZRAP1-AS1-MIR142-MIR4736	chr17:56404868-56422171	Super-enhancerBZRAP1-BZRAP1-AS1-MIR142-MIR4736-eRNA2	chr17:56421372-56421856	-	2.01487	0	0	0	0	0	0	0	0
Super-enhancerC14orf182	chr14:50465940-50469622	Super-enhancerC14orf182-eRNA1	chr14:50466125-50466481	+	3.01466	0	0	0	0	0	0	0	0
Super-enhancerC14orf182	chr14:50465940-50469622	Super-enhancerC14orf182-eRNA2	chr14:50468239-50468594	+	2.72216	0	1.45244	0	0	0	0	0	0
Super-enhancerCCND2_A	chr12:4251899-4263091	Super-enhancerCCND2_A-eRNA	chr12:4255795-4256015	+	2.99972	0	0	0	0	0	0	0	0
Super-enhancerCCND2_B	chr12:4378376-4382287	Super-enhancerCCND2_B-eRNA1	chr12:4379265-4379590	+	2.5179	0	0	1.9808	2.27142	1.82249	0	0	0
Super-enhancerCCND2_B	chr12:4378376-4382287	Super-enhancerCCND2_B-eRNA2	chr12:4381542-4381780	+	2.46364	0	0	0	0	0	0	0	0
Super-enhancerCDC7	chr1:92014439-92022120	Super-enhancerCDC7-eRNA	chr1:92014156-92014687	-	3.77754	0	0	0	0	0	0	0	0.981519
Super-enhancerCSF2	chr5:131434767-131447219	Super-enhancerCSF2-eRNA1	chr5:131435172-131435732	-	1.35257	0	0	0	0	0	0	0	0
Super-enhancerCSF2	chr5:131434767-131447219	Super-enhancerCSF2-eRNA2	chr5:131434302-131434947	-	2.31709	0	0	0	0	0	0	0	0
Super-enhancerCSF2	chr5:131434767-131447219	Super-enhancerCSF2-eRNA3	chr5:131439647-131440231	+	0.861004	0	0	0	0	0	0	0	0
Super-enhancerCSF2	chr5:131434767-131447219	Super-enhancerCSF2-eRNA4	chr5:131439735-131440156	-	1.48998	0	0	0	0	0	0	0	0
Super-enhancerCSF2	chr5:131434767-131447219	Super-enhancerCSF2-eRNA5	chr5:131441469-131442119	+	1.60839	0	0	0	0	0	0	0	0
Super-enhancerCSF2	chr5:131434767-131447219	Super-enhancerCSF2-eRNA6	chr5:131437391-131439434	-	2.57253	0	0	0	0	0	0	0	0
Super-enhancerCSF2	chr5:131434767-131447219	Super-enhancerCSF2-eRNA7	chr5:131440368-131441404	+	2.27988	0	0	0	0	0	0	0	0
Super-enhancerCSF2	chr5:131434767-131447219	Super-enhancerCSF2-eRNA8	chr5:131438074-131438922	+	7.08107	0	0	0	0	0	0	0	0
Super-enhancerCSF2	chr5:131434767-131447219	Super-enhancerCSF2-eRNA9	chr5:131445138-131446685	-	6.67483	0	0	0	0	0	0	0	0
Super-enhancerDAD1	chr14:23018961-23031423	Super-enhancerDAD1-eRNA1	chr14:23029112-23029481	-	1.59002	0	0	0	0	0	0	0	0
Super-enhancerDAD1	chr14:23018961-23031423	Super-enhancerDAD1-eRNA2	chr14:23029566-23030690	-	2.51969	0	0	0	0	0	1.45943	0	1.61593
Super-enhancerDAD1	chr14:23018961-23031423	Super-enhancerDAD1-eRNA3	chr14:23030947-23031474	+	1.15728	0	0	0	0	0	0	0	0
Super-enhancerDDIT4	chr10:74056869-74057959	Super-enhancerDDIT4-eRNA	chr10:74056798-74057020	-	5.12054	0	0	0	0	0	0	0	1.04503
Super-enhancerDNAJC5B	chr8:66843934-66868440	Super-enhancerDNAJC5B-eRNA1	chr8:66860843-66861343	+	1.43159	0	0	0	0	0	0	0	0
Super-enhancerDNAJC5B	chr8:66843934-66868440	Super-enhancerDNAJC5B-eRNA2	chr8:66864987-66865346	+	1.64185	0	0	0	0	0	0	0	0
Super-enhancerDNAJC5B	chr8:66843934-66868440	Super-enhancerDNAJC5B-eRNA3	chr8:66868189-66868713	+	1.35875	0	0	0	0	0	0	0	0
Super-enhancerDPP4	chr2:162809195-162810979	Super-enhancerDPP4-eRNA2	chr2:162807513-162809532	-	5.2821	0	0	0	0	0	0	0	0
Super-enhancerDPP4	chr2:162809195-162810979	Super-enhancerDPP4-eRNA3	chr2:162810486-162810797	-	2.3002	0	0	0	0	0	0	0	0
Super-enhancerETS1_A	chr11:128188606-128195137	Super-enhancerETS1_A-eRNA1	chr11:128193767-128194277	-	1.50033	0	0	0	0	0	0	0	0.904954
Super-enhancerETS1_A	chr11:128188606-128195137	Super-enhancerETS1_A-eRNA2	chr11:128194908-128195243	+	2.91466	1.56244	0	0	0	0	0	0	0
Super-enhancerETS1_B	chr11:128159970-128175956	Super-enhancerETS1_B-eRNA1	chr11:128160890-128161198	+	2.32717	1.72423	0	0	0	0	0	0	1.06555
Super-enhancerETS1_B	chr11:128159970-128175956	Super-enhancerETS1_B-eRNA2	chr11:128161301-128161787	+	1.68891	4.04605	0	0	0	0	0	0	0.636751
Super-enhancerETS1_B	chr11:128159970-128175956	Super-enhancerETS1_B-eRNA3	chr11:128172067-128172569	-	4.68286	1.16945	0	0	0	0.991209	2.98946	2.56511	2.40603
Super-enhancerFAM3C	chr7:121170265-121171217	Super-enhancerFAM3C-eRNA	chr7:121171080-121172242	+	3.83568	0	0	0	0	0	0	0	0
Super-enhancerFASLG_A	chr1:172668245-172677990	Super-enhancerFASLG_A-eRNA1	chr1:172667787-172669169	-	1.92745	0	0	0	0	0	0	0	0
Super-enhancerFASLG_A	chr1:172668245-172677990	Super-enhancerFASLG_A-eRNA2	chr1:172667799-172669328	+	1.84401	0	0	0	0	0	0	0	0
Super-enhancerFASLG_A	chr1:172668245-172677990	Super-enhancerFASLG_A-eRNA3	chr1:172673366-172673879	+	1.49056	0	0	0	0	0	0	0	0
Super-enhancerFASLG_A	chr1:172668245-172677990	Super-enhancerFASLG_A-eRNA4	chr1:172672704-172673047	-	2.2046	0	0	0	0	0	0	0	0
Super-enhancerFASLG_A	chr1:172668245-172677990	Super-enhancerFASLG_A-eRNA5	chr1:172677906-172678241	+	1.78118	0	0	0	0	0	0	0	0
Super-enhancerFASLG_B	chr1:172631475-172644841	Super-enhancerFASLG_B-eRNA1	chr1:172641155-172642259	+	1.72626	0	0	2.84972	0	0.917872	0	0	0
Super-enhancerFASLG_B	chr1:172631475-172644841	Super-enhancerFASLG_B-eRNA2	chr1:172638368-172640852	+	3.39997	0	0	1.25697	0	4.22548	0	0	1.32899
Super-enhancerFURIN	chr15:91395196-91400410	Super-enhancerFURIN-eRNA1	chr15:91395070-91395587	+	1.57625	0	2.85256	2.19947	0	0	1.5772	0	0
Super-enhancerFURIN	chr15:91395196-91400410	Super-enhancerFURIN-eRNA2	chr15:91395777-91395913	+	5.93365	0	2.98388	0	0	0	1.5772	0	0
Super-enhancerFURIN	chr15:91395196-91400410	Super-enhancerFURIN-eRNA3	chr15:91395099-91395937	-	2.56333	0	0	0	0	0	1.32585	0	0
Super-enhancerFURIN	chr15:91395196-91400410	Super-enhancerFURIN-eRNA4	chr15:91398235-91398700	+	2.44042	0	1.74864	1.49198	0	0	1.27456	0	0
Super-enhancerFURIN	chr15:91395196-91400410	Super-enhancerFURIN-eRNA5	chr15:91399760-91399908	-	7.11074	0	0	0	0	0	0	0	0
Super-enhancerGIMAP2	chr7:150360853-150374281	Super-enhancerGIMAP2-eRNA	chr7:150365291-150365691	-	1.90911	0	0	0	0	0	1.90461	0	0
Super-enhancerGZMB	chr14:25134509-25143870	Super-enhancerGZMB-eRNA1	chr14:25134585-25134900	-	4.8789	0	0	0	0	0	0	0	0
Super-enhancerGZMB	chr14:25134509-25143870	Super-enhancerGZMB-eRNA2	chr14:25135162-25135595	+	2.52528	0	0	0	0	0	0	0	0
Super-enhancerGZMB	chr14:25134509-25143870	Super-enhancerGZMB-eRNA3	chr14:25139478-25139867	-	2.58331	0	0	0	0	0	0	0	0
Super-enhancerGZMB	chr14:25134509-25143870	Super-enhancerGZMB-eRNA4	chr14:25140444-25141198	+	1.95703	0	0	0	0	0	0	0	0
Super-enhancerGZMB	chr14:25134509-25143870	Super-enhancerGZMB-eRNA5	chr14:25141916-25142135	-	11.7962	0	0	0	0	0	0	0	0
Super-enhancerGZMB	chr14:25134509-25143870	Super-enhancerGZMB-eRNA6	chr14:25142187-25142738	-	4.03913	0	0	0	0	0	0	0	0
Super-enhancerGZMB	chr14:25134509-25143870	Super-enhancerGZMB-eRNA7	chr14:25143615-25145250	+	6.13015	0	0	0	0	0	0	0	0
Super-enhancerHAVCR1	chr5:156452061-156458115	Super-enhancerHAVCR1-eRNA1	chr5:156452040-156452349	-	2.31811	0	0	0	0	0	0	0	0
Super-enhancerHAVCR1	chr5:156452061-156458115	Super-enhancerHAVCR1-eRNA2	chr5:156455530-156455718	-	4.8793	2.04976	1.77036	1.62779	0	0	0	0	0
Super-enhancerHAVCR1	chr5:156452061-156458115	Super-enhancerHAVCR1-eRNA3	chr5:156453808-156454390	-	1.12353	3.17771	3.29876	2.30656	0	0	0.995841	0	0
Super-enhancerHAVCR1	chr5:156452061-156458115	Super-enhancerHAVCR1-eRNA4	chr5:156457466-156457504	+	107.426	0	0	0	0	0	77.7862	97.7004	81.8291
Super-enhancerIFNG	chr12:68557178-68584152	Super-enhancerIFNG-eRNA1	chr12:68555552-68557747	-	6.5995	0	0	0	0	0	0	0	0
Super-enhancerIFNG	chr12:68557178-68584152	Super-enhancerIFNG-eRNA2	chr12:68557941-68558204	+	2.60636	0	0	0	0	0	0	0	0
Super-enhancerIFNG	chr12:68557178-68584152	Super-enhancerIFNG-eRNA3	chr12:68558346-68559126	+	3.01933	0	0	0	0	0	1.63708	0	0
Super-enhancerIFNG	chr12:68557178-68584152	Super-enhancerIFNG-eRNA4	chr12:68560053-68560736	-	2.75808	0	0	0	0	0	0	0	0
Super-enhancerIFNG	chr12:68557178-68584152	Super-enhancerIFNG-eRNA5	chr12:68560996-68561819	+	1.00966	0	0	0	0	0	0	0	0
Super-enhancerIFNG	chr12:68557178-68584152	Super-enhancerIFNG-eRNA6	chr12:68563166-68564061	+	2.09116	0	0.931842	0	0	0	0	0	0
Super-enhancerIFNG	chr12:68557178-68584152	Super-enhancerIFNG-eRNA7	chr12:68564507-68566330	-	1.05847	0	0	0	0	0	0	0	0
Super-enhancerIFNG	chr12:68557178-68584152	Super-enhancerIFNG-eRNA8	chr12:68565959-68566925	+	4.16009	0	0	0	0	0	1.04901	0	0
Super-enhancerIFNG	chr12:68557178-68584152	Super-enhancerIFNG-eRNA9	chr12:68567631-68567788	-	4.77767	0	0	0	0	0	0	0	0
Super-enhancerIFNG	chr12:68557178-68584152	Super-enhancerIFNG-eRNA10	chr12:68567943-68570462	-	2.46125	0	0	0	0	0	0	0	0
Super-enhancerIFNG	chr12:68557178-68584152	Super-enhancerIFNG-eRNA11	chr12:68570568-68572497	-	2.02505	0	0	0	0	0	0	0	0
Super-enhancerIFNG	chr12:68557178-68584152	Super-enhancerIFNG-eRNA12	chr12:68573107-68574069	-	7.38844	0	0	0	0	0	0	0	0
Super-enhancerIFNG	chr12:68557178-68584152	Super-enhancerIFNG-eRNA13	chr12:68569397-68573651	+	4.71511	0	1.09055	0	0	0	1.34628	0	0
Super-enhancerIFNG	chr12:68557178-68584152	Super-enhancerIFNG-eRNA14	chr12:68574321-68575293	-	6.79319	0	0	0	0	0	0	0	0
Super-enhancerIFNG	chr12:68557178-68584152	Super-enhancerIFNG-eRNA15	chr12:68574930-68575825	+	3.53053	0	0	0	0	0	0.811897	0	0
Super-enhancerIFNG	chr12:68557178-68584152	Super-enhancerIFNG-eRNA16	chr12:68575974-68576496	+	2.193	0	0	0	0	0	0	0	0
Super-enhancerIFNG	chr12:68557178-68584152	Super-enhancerIFNG-eRNA17	chr12:68579518-68579839	+	4.25894	0	0	0	0	0	1.10038	0	0
Super-enhancerIFNG	chr12:68557178-68584152	Super-enhancerIFNG-eRNA18	chr12:68582527-68582731	+	7.38167	0	0	0	0	0	0	0	0
Super-enhancerIFNG	chr12:68557178-68584152	Super-enhancerIFNG-eRNA19	chr12:68582792-68582974	+	4.22276	0	0	0	0	0	0	0	0
Super-enhancerIFNG	chr12:68557178-68584152	Super-enhancerIFNG-eRNA20	chr12:68583093-68583432	+	2.55468	0	0	0	0	0	0	0	0
Super-enhancerIFNG	chr12:68557178-68584152	Super-enhancerIFNG-eRNA21	chr12:68583731-68584878	+	6.46356	0	0	0	0	0	0	0	0
Super-enhancerIKZF1	chr7:50415329-50428541	Super-enhancerIKZF1-eRNA3	chr7:50427621-50428323	-	1.19778	0	0	0	0	0	0	0	0
Super-enhancerIL1RL1	chr2:102869642-102879068	Super-enhancerIL1RL1-eRNA1	chr2:102876118-102876419	+	2.20857	0	0	0	0	0	0	0	0
Super-enhancerIL1RL1	chr2:102869642-102879068	Super-enhancerIL1RL1-eRNA2	chr2:102874335-102875233	-	1.13658	0	0	0	0	0	0	0	0
Super-enhancerIL1RL1	chr2:102869642-102879068	Super-enhancerIL1RL1-eRNA3	chr2:102878148-102878499	+	1.68581	0	0	0	0	0	0	0	0
Super-enhancerKLF6	chr10:3847408-3852963	Super-enhancerKLF6-eRNA1	chr10:3847347-3848142	+	1.3559	0	0	0	0	0	0	0	0
Super-enhancerKLF6	chr10:3847408-3852963	Super-enhancerKLF6-eRNA2	chr10:3851566-3851830	-	2.3779	0	0	0	0	0	0	0	0
Super-enhancerKLF6	chr10:3847408-3852963	Super-enhancerKLF6-eRNA3	chr10:3852219-3852637	-	1.87775	0	0	0	0	0	0	0	0
Super-enhancerLINC00501	chr3:177076401-177078107	Super-enhancerLINC00501-eRNA	chr3:177077927-177078367	+	1.29889	0	0	0	0	0	0	0	0
Super-enhancerLINC00861	chr8:126942586-126963824	Super-enhancerLINC00861-eRNA2	chr8:126960301-126960620	+	2.49188	0	0	0	0	0	2.56046	0	0
Super-enhancerLINC00892	chrX:135709455-135717895	Super-enhancerLINC00892-eRNA1	chrX:135710066-135710736	+	1.25985	0	0	0	0	0	0	0	0
Super-enhancerLINC00892	chrX:135709455-135717895	Super-enhancerLINC00892-eRNA2	chrX:135710197-135710695	-	1.02715	0	0	0	0	0	0	0	0
Super-enhancerLINC00892	chrX:135709455-135717895	Super-enhancerLINC00892-eRNA3	chrX:135709744-135709971	+	2.88003	0	0	0	0	0	0	0	0
Super-enhancerLINC00892	chrX:135709455-135717895	Super-enhancerLINC00892-eRNA4	chrX:135711408-135712084	+	2.27527	0	0	0	0	0	0	0	0
Super-enhancerLINC00892	chrX:135709455-135717895	Super-enhancerLINC00892-eRNA5	chrX:135707035-135709677	-	3.7462	0	0	0	0	0	0	0	0
Super-enhancerLINC00892	chrX:135709455-135717895	Super-enhancerLINC00892-eRNA6	chrX:135708509-135709692	+	4.08825	0	0	0	0	0	0	0	0
Super-enhancerLINC00892	chrX:135709455-135717895	Super-enhancerLINC00892-eRNA7	chrX:135716883-135717234	-	3.06511	0	0	0	0	0	0	0	0
Super-enhancerLINC00892	chrX:135709455-135717895	Super-enhancerLINC00892-eRNA8	chrX:135717454-135717772	+	2.41192	0	0	0	0	0	0	0	0
Super-enhancerLINC01136	chr1:203256122-203259100	Super-enhancerLINC01136-eRNA1	chr1:203258872-203259654	+	2.63467	0	0	0	0	0	0	0	0
Super-enhancerLINC01136	chr1:203256122-203259100	Super-enhancerLINC01136-eRNA2	chr1:203258938-203259627	-	3.81053	0	0	0	0	0	0	0	0
Super-enhancerLINC01136	chr1:203256122-203259100	Super-enhancerLINC01136-eRNA3	chr1:203258166-203258725	-	3.78241	0	0	0	0	0	0	0	0
Super-enhancerMIR1206	chr8:128989835-129005802	Super-enhancerMIR1206-eRNA2	chr8:128992174-128992591	-	2.03353	0	0	0	0	0	0	0	0
Super-enhancerMIR1206	chr8:128989835-129005802	Super-enhancerMIR1206-eRNA5	chr8:128994061-128994636	-	1.79312	0	0	0	0	0	0	0	0
Super-enhancerMIR1206	chr8:128989835-129005802	Super-enhancerMIR1206-eRNA6	chr8:129002678-129003394	-	1.44839	0	0	0	0	0	0	0	0
Super-enhancerMIR1206	chr8:128989835-129005802	Super-enhancerMIR1206-eRNA9	chr8:128999402-129000026	-	1.27755	0	0	0	0	0	0	0	0
Super-enhancerMIR1206	chr8:128989835-129005802	Super-enhancerMIR1206-eRNA10	chr8:129003534-129005286	-	15.253	0	0	0	0	0	0	0	0
Super-enhancerMIR6855	chr9:132647939-132651721	Super-enhancerMIR6855-eRNA	chr9:132647694-132648130	-	3.69865	2.0606	0	2.28981	1.31869	2.68568	0	1.81089	1.81398
Super-enhancerP2RX5	chr17:3597137-3616557	Super-enhancerP2RX5-eRNA	chr17:3608728-3608935	-	3.54585	0	0	2.06035	0	0.890339	0	0	0
Super-enhancerPDE4B	chr1:66740707-66754118	Super-enhancerPDE4B-eRNA2	chr1:66748774-66749233	-	2.02616	0	0	0	0	0	0	0	0
Super-enhancerPMF1	chr1:156186128-156188127	Super-enhancerPMF1-eRNA3	chr1:156187492-156187857	-	3.22071	0	0	0	0	0	0	0	0
Super-enhancerPRDM1	chr6:106256956-106263358	Super-enhancerPRDM1-eRNA1	chr6:106259426-106260049	+	0.882361	0	0	0	0	0	0	0	0
Super-enhancerPRDM1	chr6:106256956-106263358	Super-enhancerPRDM1-eRNA2	chr6:106262299-106262651	-	1.68019	0	0	0	0	0	0	0	0
Super-enhancerPRSS2	chr7:142505541-142507253	Super-enhancerPRSS2-eRNA1	chr7:142506816-142507034	-	2.75978	0	0	0	0	0	0	0	0
Super-enhancerPRSS2	chr7:142505541-142507253	Super-enhancerPRSS2-eRNA2	chr7:142504344-142506747	-	4.801	0	0	0	0	0	1.0954	0	0
Super-enhancerPRSS2	chr7:142505541-142507253	Super-enhancerPRSS2-eRNA3	chr7:142507150-142508606	+	7.59669	0	1.90483	0	0	0	6.69069	0	1.45802
Super-enhancerPRSS2	chr7:142505541-142507253	Super-enhancerPRSS2-eRNA4	chr7:142505671-142506729	+	2.15648	0	1.97568	0	0	0.696046	1.44673	0.955128	0
Super-enhancerPTGER4	chr5:40428252-40442140	Super-enhancerPTGER4-eRNA1	chr5:40436922-40437396	-	1.84553	0	0	0	0	0	0	0	0
Super-enhancerPTGER4	chr5:40428252-40442140	Super-enhancerPTGER4-eRNA2	chr5:40439610-40440051	+	2.00221	0	0	0	0	0	0	0	0
Super-enhancerRASA3	chr13:114907886-114914450	Super-enhancerRASA3-eRNA	chr13:114913463-114914439	-	1.68475	1.20282	4.4353	0	0	0	2.21263	0	0
Super-enhancerRASGRP1	chr15:38903099-38903891	Super-enhancerRASGRP1-eRNA	chr15:38903557-38903845	+	2.52446	0	0	0	0	0	0	0	0
Super-enhancerRP11-162J8.2	chr6:149449610-149469908	Super-enhancerRP11-162J8.2-eRNA	chr6:149460824-149461379	-	1.63922	0	0	1.20198	0	0	2.81077	1.24773	0
Super-enhancerRP11-402G3.3	chr9:117453186-117459756	Super-enhancerRP11-402G3.3-eRNA1	chr9:117454418-117454876	+	2.144	0	0	0	0	0	0	0	0
Super-enhancerRP11-402G3.3	chr9:117453186-117459756	Super-enhancerRP11-402G3.3-eRNA2	chr9:117455055-117455529	+	2.4969	0	0	1.10464	0	0	0	0	0
Super-enhancerRP11-402G3.3	chr9:117453186-117459756	Super-enhancerRP11-402G3.3-eRNA3	chr9:117453593-117454351	+	2.7243	0	0	0	0	0	1.46324	0	0
Super-enhancerRP11-402G3.3	chr9:117453186-117459756	Super-enhancerRP11-402G3.3-eRNA4	chr9:117457340-117457613	+	3.73267	0	0	1.07786	0	0	0	0	0
Super-enhancerRP11-402G3.3	chr9:117453186-117459756	Super-enhancerRP11-402G3.3-eRNA5	chr9:117459195-117459402	+	2.95488	0	0	1.63453	0	0	0	0	0
Super-enhancerRP11-402G3.3	chr9:117453186-117459756	Super-enhancerRP11-402G3.3-eRNA6	chr9:117459048-117459360	-	1.76258	0	0	0	0	0	0	0	0
Super-enhancerRUNX3	chr1:25278807-25293528	Super-enhancerRUNX3-eRNA2	chr1:25292287-25293209	-	1.37455	0	0	0	0	0	0	0	0
Super-enhancerRUNX3	chr1:25278807-25293528	Super-enhancerRUNX3-eRNA3	chr1:25292400-25292992	+	0.923082	0	0	0	0	0	0	0	0
Super-enhancerSATB1	chr3:18754261-18767707	Super-enhancerSATB1-eRNA1	chr3:18754020-18754599	-	0.956097	0	0	0	0	0	0	0	0
Super-enhancerSATB1	chr3:18754261-18767707	Super-enhancerSATB1-eRNA6	chr3:18766081-18767084	-	1.92575	0	0	0	0	0	0	0	0
Super-enhancerSLAMF7	chr1:160725755-160727039	Super-enhancerSLAMF7-eRNA1	chr1:160726697-160727291	+	1.64795	0	0	1.2674	0	0	0	0	0
Super-enhancerSLAMF7	chr1:160725755-160727039	Super-enhancerSLAMF7-eRNA2	chr1:160726014-160726627	+	2.44937	0	0	0	0	0	0	0	0
Super-enhancerSLC39A10	chr2:196397023-196408137	Super-enhancerSLC39A10-eRNA	chr2:196398283-196398880	-	1.59685	0	0	0	0	0	1.37755	0.937363	0.882968
Super-enhancerSNORA14B	chr1:235147261-235148139	Super-enhancerSNORA14B-eRNA1	chr1:235147882-235148623	+	5.45022	0	0	0	0	0	0	0	0
Super-enhancerSTAT1	chr2:191884859-191915035	Super-enhancerSTAT1-eRNA1	chr2:191887037-191887457	-	1.36953	0	0	0	0	0	0	0	0
Super-enhancerSTAT1	chr2:191884859-191915035	Super-enhancerSTAT1-eRNA2	chr2:191893432-191893944	-	1.24484	1.33567	0	0	0	0	0	1.51572	0.68287
Super-enhancerTBKBP1	chr17:45780392-45798949	Super-enhancerTBKBP1-eRNA1	chr17:45797233-45797694	+	1.34416	0	0	0	0	0	0	0	0
Super-enhancerTBKBP1	chr17:45780392-45798949	Super-enhancerTBKBP1-eRNA2	chr17:45795790-45796638	+	4.08429	0	0	0	0	0	0	0	0
Super-enhancerTBKBP1	chr17:45780392-45798949	Super-enhancerTBKBP1-eRNA3	chr17:45798812-45800365	+	5.87049	0	0	0	0	0	0	0	0
Super-enhancerTNFAIP8_B	chr5:118664508-118679814	Super-enhancerTNFAIP8_B-eRNA3	chr5:118675331-118676206	-	1.14453	0	0	0	0	0	0	0	0
Super-enhancerTNFAIP8_B	chr5:118664508-118679814	Super-enhancerTNFAIP8_B-eRNA6	chr5:118678516-118679446	-	0.948531	0	0	0	0	0	0	0	0
